# Supplementary material for: Bioinformatic profiling identifies the glutaminase to be a potential novel cuproptosis-related biomarker for glioma
Source: Front Cell Dev Biol. 2022 Sep 9;10:982439. doi: 10.3389/fcell.2022.982439 (PMC9500213; doi:10.3389/fcell.2022.982439)
Supplement: Supplementary file 1 [file Table2.XLSX]

## Sheet: Sheet1
Tumor_Sample_Barcode	Risk
TCGA-KT-A74X	low
TCGA-HT-8013	high
TCGA-28-5215	high
TCGA-FG-A6J3	high
TCGA-QH-A6CU	high
TCGA-DU-6397	low
TCGA-DB-A75O	low
TCGA-HT-A74H	high
TCGA-06-2567	high
TCGA-QH-A65S	low
TCGA-06-5416	high
TCGA-06-5408	high
TCGA-DB-A64P	low
TCGA-DB-A64S	low
TCGA-DU-8161	high
TCGA-E1-A7YL	high
TCGA-HT-A74J	low
TCGA-QH-A6X4	low
TCGA-CS-5397	high
TCGA-TQ-A7RM	low
TCGA-06-2569	low
TCGA-DU-7304	high
TCGA-HT-A619	low
TCGA-FG-8187	low
TCGA-HT-7858	high
TCGA-HT-7690	low
TCGA-HW-7487	low
TCGA-E1-5302	high
TCGA-DU-5847	high
TCGA-S9-A7R1	low
TCGA-HT-7694	low
TCGA-DB-A4XE	low
TCGA-HT-7684	low
TCGA-DU-A6S6	low
TCGA-DU-7298	high
TCGA-RY-A843	low
TCGA-HT-7693	low
TCGA-06-5414	high
TCGA-06-0138	high
TCGA-RY-A83Y	low
TCGA-DH-5141	low
TCGA-HW-8319	low
TCGA-CS-4941	high
TCGA-28-1747	high
TCGA-TQ-A7RK	high
TCGA-32-5222	high
TCGA-DU-6404	low
TCGA-S9-A7R7	high
TCGA-28-5208	high
TCGA-26-5133	high
TCGA-S9-A6TX	low
TCGA-06-2563	high
TCGA-DB-A4XA	low
TCGA-S9-A7IY	low
TCGA-19-0957	high
TCGA-DB-5275	low
TCGA-06-2557	high
TCGA-RY-A83Z	high
TCGA-FG-A4MU	high
TCGA-76-4932	high
TCGA-CS-6667	low
TCGA-R8-A6MO	low
TCGA-28-2513	high
TCGA-FG-6689	high
TCGA-HT-7902	high
TCGA-DU-5870	low
TCGA-DU-5874	low
TCGA-DB-5270	high
TCGA-E1-5311	low
TCGA-DH-5140	high
TCGA-HT-8110	high
TCGA-HT-7687	low
TCGA-RY-A840	low
TCGA-P5-A5F6	high
TCGA-41-4097	high
TCGA-HT-7472	low
TCGA-CS-6669	high
TCGA-E1-A7YO	low
TCGA-FG-6691	low
TCGA-HT-7882	high
TCGA-76-4928	high
TCGA-DB-A64R	low
TCGA-TQ-A7RF	high
TCGA-DU-6407	low
TCGA-WY-A85A	low
TCGA-15-1444	high
TCGA-E1-5318	low
TCGA-06-0747	high
TCGA-CS-5394	low
TCGA-28-1753	high
TCGA-HT-7677	low
TCGA-06-0219	high
TCGA-HT-7686	low
TCGA-S9-A6WO	low
TCGA-HT-7616	high
TCGA-QH-A6XC	high
TCGA-FG-A6J1	low
TCGA-DB-A75P	high
TCGA-VM-A8C8	low
TCGA-S9-A6WM	high
TCGA-WH-A86K	low
TCGA-FG-8189	low
TCGA-HT-A5RA	high
TCGA-06-0749	high
TCGA-DU-A5TU	low
TCGA-QH-A870	high
TCGA-HT-7479	high
TCGA-QH-A6CZ	low
TCGA-S9-A7R2	high
TCGA-QH-A65X	low
TCGA-HT-7681	low
TCGA-HT-7481	low
TCGA-HT-7857	high
TCGA-27-2528	high
TCGA-QH-A6CS	high
TCGA-41-5651	high
TCGA-TQ-A7RP	high
TCGA-HW-7489	low
TCGA-S9-A6WN	low
TCGA-TQ-A7RO	low
TCGA-HT-7695	low
TCGA-28-5204	high
TCGA-DU-A5TP	high
TCGA-P5-A72X	low
TCGA-DB-A4XD	low
TCGA-P5-A72W	low
TCGA-12-3653	high
TCGA-02-2483	high
TCGA-06-0171	high
TCGA-DU-7292	high
TCGA-P5-A730	high
TCGA-06-0178	high
TCGA-S9-A6WI	low
TCGA-FG-5965	high
TCGA-19-4065	high
TCGA-HT-8564	high
TCGA-DU-A5TW	low
TCGA-06-1804	high
TCGA-S9-A7QZ	low
TCGA-CS-6668	low
TCGA-VW-A8FI	high
TCGA-TM-A7C4	low
TCGA-12-0619	high
TCGA-DU-A6S7	low
TCGA-02-2485	high
TCGA-14-0781	high
TCGA-FG-A87N	low
TCGA-E1-A7YI	high
TCGA-S9-A6TZ	low
TCGA-DU-A7TA	low
TCGA-06-0132	high
TCGA-06-0882	high
TCGA-14-1402	high
TCGA-DH-A66B	low
TCGA-E1-A7YH	high
TCGA-FG-8188	low
TCGA-HT-7478	low
TCGA-27-2524	high
TCGA-06-0646	high
TCGA-S9-A6WH	low
TCGA-S9-A6WL	low
TCGA-S9-A6WP	low
TCGA-DU-5872	high
TCGA-32-2632	high
TCGA-HT-A617	high
TCGA-DB-5276	high
TCGA-TM-A84G	low
TCGA-QH-A65V	high
TCGA-HT-7860	high
TCGA-06-0139	high
TCGA-12-3652	high
TCGA-DH-A66F	low
TCGA-E1-A7YM	high
TCGA-DU-5852	high
TCGA-32-4213	high
TCGA-19-2619	high
TCGA-12-1597	high
TCGA-HT-7611	high
TCGA-S9-A6WD	low
TCGA-HT-7468	low
TCGA-HT-7605	low
TCGA-CS-6188	high
TCGA-DU-A7TI	low
TCGA-HT-8105	low
TCGA-06-0129	high
TCGA-CS-4942	low
TCGA-TM-A84R	low
TCGA-HT-7676	low
TCGA-FG-A60L	high
TCGA-DU-A7TG	low
TCGA-HT-7880	low
TCGA-HT-7608	high
TCGA-HT-7469	high
TCGA-VM-A8CF	high
TCGA-FG-7641	low
TCGA-E1-A7YQ	high
TCGA-06-2565	high
TCGA-DU-7301	low
TCGA-S9-A7J0	high
TCGA-HT-7610	low
TCGA-P5-A737	low
TCGA-HT-8015	high
TCGA-06-0744	high
TCGA-DU-6408	high
TCGA-FG-5962	low
TCGA-DU-5855	low
TCGA-06-5410	high
TCGA-DU-A76K	high
TCGA-TM-A84F	low
TCGA-FG-A70Z	high
TCGA-E1-5319	high
TCGA-DU-5853	low
TCGA-19-2625	high
TCGA-TM-A84T	low
TCGA-27-1832	high
TCGA-WY-A85C	low
TCGA-DU-7006	high
TCGA-HT-7884	low
TCGA-S9-A6WE	low
TCGA-19-2624	high
TCGA-26-1442	low
TCGA-HT-7680	high
TCGA-HT-A614	low
TCGA-CS-6290	high
TCGA-HT-7881	high
TCGA-28-5216	high
TCGA-HW-7486	high
TCGA-S9-A6U6	low
TCGA-DU-6392	low
TCGA-12-5299	high
TCGA-14-1825	high
TCGA-TQ-A7RH	low
TCGA-DB-A75L	low
TCGA-DU-5849	high
TCGA-DU-8165	high
TCGA-DU-6403	high
TCGA-VM-A8CA	high
TCGA-FG-8186	low
TCGA-FG-A710	low
TCGA-HT-8012	low
TCGA-TM-A84L	low
TCGA-HT-A74L	low
TCGA-P5-A731	low
TCGA-E1-5305	low
TCGA-DU-6395	low
TCGA-P5-A736	high
TCGA-P5-A5F0	low
TCGA-VM-A8CH	low
TCGA-S9-A7J1	low
TCGA-P5-A77X	low
TCGA-DU-6400	low
TCGA-76-4929	high
TCGA-06-5412	high
TCGA-76-4926	high
TCGA-HT-7475	low
TCGA-HW-A5KJ	low
TCGA-DU-7300	low
TCGA-P5-A5EU	high
TCGA-E1-5322	low
TCGA-14-0789	high
TCGA-QH-A6XA	low
TCGA-DU-A7T6	high
TCGA-TM-A84M	low
TCGA-TQ-A7RI	low
TCGA-14-0817	high
TCGA-76-4925	high
TCGA-HT-8019	low
TCGA-HT-7482	high
TCGA-26-5135	high
TCGA-HT-A5R5	high
TCGA-FG-8181	low
TCGA-06-0649	high
TCGA-HT-A5R9	low
TCGA-DU-5854	high
TCGA-DU-7019	low
TCGA-DU-7007	high
TCGA-VM-A8CD	high
TCGA-DB-A64U	low
TCGA-VM-A8CE	high
TCGA-FG-7636	low
TCGA-DB-A64Q	low
TCGA-12-0821	high
TCGA-HT-A4DS	high
TCGA-WY-A85B	low
TCGA-TQ-A7RS	low
TCGA-DH-A7UU	high
TCGA-FG-6690	low
TCGA-DU-7294	low
TCGA-27-2526	high
TCGA-FG-A60K	low
TCGA-HT-A61A	low
TCGA-P5-A72U	high
TCGA-P5-A781	low
TCGA-FG-A6IZ	low
TCGA-HT-7877	low
TCGA-QH-A6X5	high
TCGA-32-2634	high
TCGA-DU-7015	low
TCGA-WY-A85E	low
TCGA-02-0055	high
TCGA-DU-A7TJ	high
TCGA-FG-A70Y	low
TCGA-DB-5273	low
TCGA-DU-8168	low
TCGA-HW-7491	low
TCGA-HW-8320	low
TCGA-HW-A5KL	low
TCGA-14-1823	high
TCGA-FG-A713	low
TCGA-HT-8114	low
TCGA-HT-7873	high
TCGA-DU-A5TR	high
TCGA-S9-A6U8	low
TCGA-HT-7854	high
TCGA-HT-7476	low
TCGA-06-0152	high
TCGA-HT-8011	high
TCGA-TQ-A7RN	low
TCGA-TQ-A7RR	high
TCGA-S9-A7J2	low
TCGA-CS-5395	high
TCGA-HT-7689	high
TCGA-HT-A4DV	high
TCGA-TM-A84H	low
TCGA-TQ-A7RJ	low
TCGA-DB-A64X	low
TCGA-26-5134	high
TCGA-HT-A615	low
TCGA-HT-7477	high
TCGA-HT-8109	low
TCGA-06-0141	high
TCGA-R8-A73M	low
TCGA-HW-A5KM	low
TCGA-TQ-A7RU	low
TCGA-S9-A6TY	low
TCGA-QH-A6X8	low
TCGA-76-4927	high
TCGA-WY-A858	low
TCGA-06-2559	high
TCGA-DU-6393	low
TCGA-DB-A64O	high
TCGA-06-0644	high
TCGA-WY-A859	low
TCGA-06-0158	high
TCGA-QH-A6X3	low
TCGA-DH-A66G	low
TCGA-S9-A6U0	high
TCGA-EZ-7264	low
TCGA-12-5295	high
TCGA-P5-A77W	low
TCGA-S9-A6UA	high
TCGA-IK-7675	low
TCGA-S9-A6TW	low
TCGA-FG-7634	high
TCGA-DB-5278	low
TCGA-06-0238	high
TCGA-HT-7601	low
TCGA-28-5213	high
TCGA-DU-6396	high
TCGA-R8-A6MK	low
TCGA-FG-8185	low
TCGA-28-2509	high
TCGA-RY-A847	low
TCGA-TM-A7C5	low
TCGA-S9-A6UB	low
TCGA-E1-A7YK	high
TCGA-HT-8104	high
TCGA-S9-A6WG	high
TCGA-HT-A61B	high
TCGA-26-5136	high
TCGA-QH-A65Z	low
TCGA-HT-7603	low
TCGA-S9-A6TU	high
TCGA-E1-A7Z6	high
TCGA-06-0156	high
TCGA-HT-8018	high
TCGA-TQ-A7RG	low
TCGA-TM-A84I	high
TCGA-DU-7011	low
TCGA-S9-A7IS	high
TCGA-FG-A4MT	low
TCGA-06-5858	high
TCGA-TM-A7CF	high
TCGA-DH-A66D	low
TCGA-19-1787	high
TCGA-16-1045	high
TCGA-FG-7643	low
TCGA-27-2519	high
TCGA-32-2615	high
TCGA-DU-7013	high
TCGA-TQ-A7RV	low
TCGA-DU-6542	high
TCGA-19-1389	high
TCGA-HT-7602	high
TCGA-HT-7474	low
TCGA-DH-A7UV	low
TCGA-P5-A5EY	low
TCGA-TQ-A8XE	low
TCGA-28-5218	high
TCGA-27-1837	high
TCGA-P5-A5ET	low
TCGA-06-5413	high
TCGA-DU-7018	low
TCGA-FG-7638	low
TCGA-27-1835	high
TCGA-HT-7874	low
TCGA-HT-A74O	low
TCGA-P5-A5EW	low
TCGA-VV-A829	low
TCGA-DB-5279	low
TCGA-HT-8563	high
TCGA-E1-5304	high
TCGA-HT-A5RB	low
TCGA-HT-7483	low
TCGA-F6-A8O3	low
TCGA-E1-A7YN	high
TCGA-W9-A837	low
TCGA-CS-6666	low
TCGA-DU-A6S8	low
TCGA-QH-A6CW	low
TCGA-06-0750	high
TCGA-DH-A7UR	high
TCGA-19-5960	high
TCGA-06-0125	high
TCGA-E1-A7YV	high
TCGA-DH-5144	low
TCGA-TM-A7C3	high
TCGA-S9-A7IX	high
TCGA-HT-A61C	high
TCGA-DH-A7UT	high
TCGA-DU-8164	low
TCGA-06-0745	high
TCGA-DU-A7TC	low
TCGA-QH-A65R	low
TCGA-S9-A7R4	low
TCGA-DU-7299	low
TCGA-06-2558	high
TCGA-DU-7306	low
TCGA-06-2561	high
TCGA-FG-6692	high
TCGA-RY-A845	low
TCGA-DU-A5TT	high
TCGA-27-1830	high
TCGA-TM-A84S	low
TCGA-06-0211	high
TCGA-S9-A7IQ	low
TCGA-16-0846	high
TCGA-DU-6410	low
TCGA-HT-8107	low
TCGA-HT-A5RC	high
TCGA-32-2616	high
TCGA-DU-8158	high
TCGA-E1-A7YE	high
TCGA-CS-5393	low
TCGA-27-2523	high
TCGA-HT-A618	low
TCGA-28-5207	high
TCGA-14-0787	high
TCGA-TM-A84C	high
TCGA-S9-A7R8	high
TCGA-S9-A89V	high
TCGA-HT-7691	high
TCGA-06-0184	high
TCGA-41-3915	high
TCGA-HT-7480	low
TCGA-DB-A4XG	low
TCGA-HT-A5R7	low
TCGA-DH-A669	low
TCGA-P5-A5F4	low
TCGA-S9-A7QY	low
TCGA-02-0047	high
TCGA-FG-8191	high
TCGA-HT-7856	low
TCGA-27-2521	high
TCGA-32-1970	high
TCGA-DU-5871	low
TCGA-E1-5303	high
TCGA-32-1982	high
TCGA-DU-A76L	high
TCGA-P5-A735	low
TCGA-DU-6399	low
TCGA-HW-7490	low
TCGA-32-1980	high
TCGA-S9-A6U5	low
TCGA-HT-7855	low
TCGA-27-1831	high
TCGA-P5-A5EV	low
TCGA-DU-A76O	low
TCGA-06-0210	high
TCGA-HT-7879	low
TCGA-DU-8166	low
TCGA-06-5411	high
TCGA-S9-A6U2	low
TCGA-E1-A7Z4	high
TCGA-QH-A6CY	low
TCGA-CS-5396	low
TCGA-28-2514	high
TCGA-FG-A4MY	high
TCGA-VV-A86M	low
TCGA-DB-A4XF	high
TCGA-HT-8108	low
TCGA-FG-7637	low
TCGA-14-0790	high
TCGA-P5-A780	high
TCGA-14-1034	high
TCGA-DU-6401	low
TCGA-DB-A4XC	low
TCGA-FG-A4MX	low
TCGA-76-4931	high
TCGA-HT-7875	low
TCGA-TM-A84B	high
TCGA-DU-6406	high
TCGA-DB-A75M	low
TCGA-S9-A6U9	high
TCGA-DH-5143	low
TCGA-06-2562	high
TCGA-14-2554	high
TCGA-DB-A4X9	low
TCGA-HT-8558	low
TCGA-HT-A616	low
TCGA-CS-6670	low
TCGA-06-0645	high
TCGA-DU-A7TB	high
TCGA-S9-A6TV	low
TCGA-14-0871	high
TCGA-DU-7010	high
TCGA-FG-A87Q	high
TCGA-FN-7833	high
TCGA-06-0686	high
TCGA-HW-8322	low
TCGA-F6-A8O4	low
TCGA-E1-A7YD	high
TCGA-HT-7606	high
TCGA-CS-6186	high
TCGA-VM-A8CB	low
TCGA-06-5859	high
TCGA-VM-A8C9	high
TCGA-06-0190	high
TCGA-26-5132	high
TCGA-27-1834	high
TCGA-28-5209	high
TCGA-S9-A6U1	low
TCGA-TM-A84O	low
TCGA-HT-7467	low
TCGA-HT-7692	low
TCGA-HT-7485	high
TCGA-06-0168	high
TCGA-DB-5274	low
TCGA-TQ-A7RQ	low
TCGA-CS-4938	low
TCGA-15-0742	high
TCGA-RY-A83X	low
TCGA-DU-7302	low
TCGA-HT-A74K	high
TCGA-FG-A4MW	high
TCGA-19-2629	high
TCGA-DU-6405	high
TCGA-FG-5963	high
TCGA-HT-7471	low
TCGA-E1-A7Z3	low
TCGA-DB-A4XB	low
TCGA-P5-A5EX	high
TCGA-DB-5277	high
TCGA-FG-A711	low
TCGA-06-0130	high
TCGA-DU-7309	low
TCGA-HT-7620	high
TCGA-12-0618	high
TCGA-TQ-A7RW	high
TCGA-E1-A7YU	low
TCGA-DU-7008	low
TCGA-TM-A84J	low
TCGA-06-5417	high
TCGA-E1-5307	low
TCGA-P5-A72Z	low
TCGA-QH-A6X9	low
TCGA-CS-4943	high
TCGA-P5-A733	low
TCGA-DU-7009	low
TCGA-06-0187	high
TCGA-FG-A60J	low
TCGA-06-2564	high
TCGA-06-5418	high
TCGA-DB-A64V	high
TCGA-DU-7290	high
TCGA-QH-A86X	low
TCGA-HT-7607	low
TCGA-HW-A5KK	high
TCGA-DB-A75K	high
TCGA-14-0736	high
TCGA-HT-7604	low
TCGA-S9-A6WQ	high
TCGA-FG-5964	high
TCGA-06-0743	high
TCGA-QH-A6CV	high
TCGA-P5-A5F2	high
TCGA-S9-A7QW	low
TCGA-DU-A7T8	low
TCGA-06-2570	high
TCGA-06-0157	high
TCGA-HT-7609	low
TCGA-DH-A7US	high
TCGA-DU-7014	low
TCGA-HT-7688	low
TCGA-E1-A7YY	high
TCGA-DU-A6S2	high
TCGA-S9-A6TS	low
TCGA-DB-5280	high
TCGA-06-0174	high
TCGA-E1-A7Z2	high
TCGA-DB-A64L	low
TCGA-E1-A7YW	low
TCGA-28-5220	high
TCGA-P5-A5EZ	high
TCGA-DB-A4XH	low
TCGA-QH-A6CX	high
TCGA-S9-A7J3	low
TCGA-DU-6394	high
TCGA-06-0221	low
TCGA-HT-8010	low
TCGA-HT-8106	high
TCGA-WY-A85D	low
TCGA-06-0878	high
TCGA-12-3650	high
TCGA-E1-A7YJ	high
TCGA-TM-A84Q	high
TCGA-08-0386	high
TCGA-CS-4944	low
TCGA-S9-A7IZ	high
TCGA-32-2638	high
TCGA-DB-A64W	low
TCGA-19-1390	high
TCGA-DU-A6S3	low
TCGA-FG-8182	high
TCGA-IK-8125	low
TCGA-HW-8321	low
TCGA-KT-A7W1	high
TCGA-HW-7493	low
TCGA-HT-8113	low
TCGA-DU-8162	high
TCGA-12-0616	high
TCGA-DU-A5TS	low
TCGA-E1-A7YS	low
TCGA-02-2486	high
TCGA-19-2620	high
TCGA-14-1829	high
TCGA-FG-6688	high
TCGA-HW-7495	low
TCGA-R8-A6ML	low
TCGA-DB-5281	low
TCGA-VW-A7QS	low
TCGA-TM-A7CA	low
TCGA-DH-5142	low
TCGA-DU-A76R	low
TCGA-S9-A7QX	low
TCGA-41-2571	high
TCGA-41-2572	high
TCGA-DU-7012	high
TCGA-P5-A5F1	high
TCGA-26-5139	high
TCGA-S9-A7R3	high
TCGA-HT-7473	high
TCGA-DU-8167	low
TCGA-06-5856	high
TCGA-HT-8111	high
TCGA-S9-A89Z	low
TCGA-HT-7470	low
TCGA-DU-6402	high
TCGA-DU-A5TY	high
TCGA-DU-8163	high
TCGA-DU-A7TD	high
