# Supplementary material for: Bioinformatic profiling identifies the glutaminase to be a potential novel cuproptosis-related biomarker for glioma
Source: Front Cell Dev Biol. 2022 Sep 9;10:982439. doi: 10.3389/fcell.2022.982439 (PMC9500213; doi:10.3389/fcell.2022.982439)
Supplement: Supplementary file 3 [file Table3.XLSX]

## Sheet: Sheet1
Cuproptosis	lncRNA	cor	pvalue	Regulation
GLS	CFAP58-DT	0.528266	1.22996e-51	postive
GLS	AL121768.1	0.500172	1.19565e-45	postive
LIAS	AC005618.4	0.524386	8.92021e-51	postive
LIAS	HCG25	0.581532	1.15498e-64	postive
SLC31A1	UBE2D3-AS1	0.513035	2.54302e-48	postive
FDX1	UBE2D3-AS1	0.561168	2.10385e-59	postive
LIPT1	UBE2D3-AS1	0.616563	1.23806e-74	postive
ATP7B	NPTN-IT1	0.527161	2.16779e-51	postive
GLS	LINC01785	0.669407	2.70288e-92	postive
GLS	Z68323.1	0.780223	1.41411e-144	postive
GLS	AC000403.1	0.721787	8.03918e-114	postive
MTF1	WARS2-IT1	0.51888	1.42163e-49	postive
GLS	AL049796.1	0.733709	1.98418e-119	postive
GLS	FAM87A	0.752892	4.06013e-129	postive
GLS	AC092376.2	0.523256	1.58124e-50	postive
GLS	LINC01168	0.515211	8.74719e-49	postive
DBT	LINC01534	0.501363	6.83823e-46	postive
GLS	AC097381.2	0.693475	1.30553e-101	postive
GLS	LINC02600	0.55905	7.06776e-59	postive
GLS	IL12A-AS1	0.752955	3.76187e-129	postive
GLS	AC021683.3	0.611602	3.81054e-73	postive
GLS	AC018685.2	0.715014	9.15798e-111	postive
GLS	AC019171.1	0.668532	5.6736e-92	postive
GLS	AL844892.2	0.506058	7.39599e-47	postive
SLC31A1	SNHG16	0.527375	1.94245e-51	postive
DLST	SNHG16	0.50527	1.07711e-46	postive
ATP7A	COX10-AS1	0.568965	2.24936e-61	postive
GLS	AC135782.1	0.676481	6.10527e-95	postive
GLS	AC090241.2	0.515695	6.89154e-49	postive
NLRP3	LNCAROD	0.517085	3.4678e-49	postive
GLS	AL138778.1	0.783638	1.15535e-146	postive
LIAS	LINC00653	0.58283	5.18156e-65	postive
GLS	PAQR9-AS1	0.513034	2.54375e-48	postive
GLS	AC112482.2	0.529927	5.2221e-52	postive
GLS	AL133516.1	0.565143	2.11206e-60	postive
GLS	AC110491.1	0.770824	5.11346e-139	postive
GLS	LINC01007	0.711823	2.3505e-109	postive
GLS	AC025253.1	0.776977	1.26142e-142	postive
GLS	AC022400.1	0.661151	2.68387e-89	postive
LIPT1	DLGAP1-AS1	0.516376	4.92505e-49	postive
ATP7A	LYRM4-AS1	0.568816	2.45703e-61	postive
SLC31A1	LYRM4-AS1	0.676154	8.12253e-95	postive
GLS	AC021683.1	0.674258	4.21834e-94	postive
GLS	ELAVL4-AS1	0.637709	2.756e-81	postive
GLS	AC061961.1	0.73326	3.26952e-119	postive
GLS	LINC01511	0.824578	4.43063e-175	postive
MTF1	LINC02035	0.504218	1.77605e-46	postive
GLS	AC015967.1	0.704714	2.77437e-106	postive
LIAS	AL358472.2	0.525775	4.40123e-51	postive
GLS	MIR4500HG	0.68131	8.64671e-97	postive
LIAS	AL627095.2	0.508393	2.41559e-47	postive
SLC31A1	AC025171.1	0.51397	1.60925e-48	postive
LIAS	AC009061.2	0.545583	1.28676e-55	postive
ATP7A	AC004943.2	0.504174	1.81278e-46	postive
SLC31A1	AC004943.2	0.550447	8.89118e-57	postive
GLS	LINC00507	0.777911	3.4895e-143	postive
GLS	AL365205.4	0.563053	7.10301e-60	postive
GLS	AL021395.1	0.855664	3.8831e-202	postive
GLS	LINC02012	0.616945	9.48448e-75	postive
GLS	AC003684.1	0.601186	4.17834e-70	postive
GLS	AC116456.1	0.623603	8.60466e-77	postive
LIAS	LINC00472	0.510399	9.1699e-48	postive
GLS	ACAP2-IT1	0.711057	5.08999e-109	postive
GLS	AC091729.2	0.523911	1.13544e-50	postive
DLAT	FGD5-AS1	0.557259	1.9566e-58	postive
GLS	AL139275.1	0.529887	5.33122e-52	postive
GLS	AC006449.1	0.718203	3.41923e-112	postive
GLS	AL356019.2	0.671656	3.967e-93	postive
GLS	AC004816.1	0.771649	1.70478e-139	postive
GLS	C2CD4D-AS1	0.615051	3.54005e-74	postive
GLS	LINC00390	0.707801	1.32022e-107	postive
NFE2L2	SUCLG2-AS1	0.507049	4.60347e-47	postive
DLAT	SUCLG2-AS1	0.524065	1.04991e-50	postive
MTF1	AC073941.1	0.543885	3.23546e-55	postive
DBT	AC073941.1	0.540621	1.87817e-54	postive
GLS	AC021683.2	0.523084	1.72462e-50	postive
GLS	AC018685.3	0.773272	1.93492e-140	postive
FDX1	AC008915.2	0.569813	1.36304e-61	postive
LIPT1	SAP30-DT	0.541198	1.37792e-54	postive
GLS	AC025366.1	0.763385	8.36676e-135	postive
GLS	AC025253.2	0.870383	2.84902e-217	postive
MTF1	ATP1A1-AS1	0.584256	2.13933e-65	postive
DBT	ATP1A1-AS1	0.537595	9.4245e-54	postive
GLS	AC090772.3	0.511752	4.75485e-48	postive
GLS	UMODL1-AS1	0.548517	2.58046e-56	postive
GLS	AC092376.3	0.534832	4.05277e-53	postive
GLS	AC148477.3	0.504399	1.62938e-46	postive
GLS	AC020612.4	0.568518	2.92815e-61	postive
GLS	AC090907.2	0.542534	6.71435e-55	postive
MTF1	AL133297.2	0.506528	5.9078e-47	postive
GLS	AC006450.3	0.620967	5.61116e-76	postive
GLS	AC040174.2	0.559274	6.22256e-59	postive
GLS	LINC00290	0.544322	2.55326e-55	postive
GLS	AL591222.1	0.645458	7.41271e-84	postive
GLS	AC087894.3	0.841459	4.7625e-189	postive
GLS	AC116158.1	0.50681	5.16236e-47	postive
GLS	AL353576.1	0.844091	2.2516e-191	postive
GLS	AC009093.4	0.608973	2.28563e-72	postive
SLC31A1	ZNNT1	-0.572303	3.10593e-62	negative
GLS	AL139423.2	0.714234	2.03432e-110	postive
GLS	AC011978.2	0.571509	4.98357e-62	postive
NFE2L2	FAM111A-DT	0.57232	3.07465e-62	postive
GLS	AC100797.4	0.847162	3.83515e-194	postive
GLS	PEG13	0.815094	7.12561e-168	postive
GLS	DOCK9-DT	0.556418	3.14992e-58	postive
GLS	AL139280.3	0.854016	1.50592e-200	postive
LIAS	AL683813.1	0.548582	2.49026e-56	postive
GLS	LINC02192	0.718381	2.84235e-112	postive
SLC31A1	UBL7-AS1	0.562974	7.43221e-60	postive
GLS	AC067945.2	0.641094	2.121e-82	postive
GLS	AC148477.1	0.538838	4.86711e-54	postive
GLS	AC010266.2	0.825046	1.90472e-175	postive
GLS	AC073210.3	0.812379	6.90899e-166	postive
GLS	AC026979.4	0.588546	1.45682e-66	postive
GCSH	AC093620.1	0.511978	4.2582e-48	postive
GLS	AC124852.1	0.681375	8.15338e-97	postive
GLS	MIR7-3HG	0.589599	7.48575e-67	postive
GLS	MIR600HG	0.743618	2.51712e-124	postive
GLS	AC034139.1	0.697375	3.30493e-103	postive
GLS	AC017076.1	0.548406	2.74355e-56	postive
GLS	AC026790.1	0.579921	3.10622e-64	postive
GLS	MAPT-IT1	0.576435	2.59312e-63	postive
GLS	LINC01123	0.822229	2.95897e-173	postive
GLS	LY86-AS1	0.869468	2.80631e-216	postive
GLS	AL109933.5	0.554384	9.9052e-58	postive
GLS	LINC01476	0.759453	1.22377e-132	postive
GLS	LINC01197	0.642013	1.05133e-82	postive
GLS	AL162586.2	0.511017	6.79441e-48	postive
GLS	AC018953.2	0.761706	7.11442e-134	postive
GLS	DPP10-AS1	0.555335	5.80358e-58	postive
GLS	AL049594.1	0.58629	6.01365e-66	postive
GLS	AC021613.1	0.766362	1.799e-136	postive
GLS	C17orf102	0.527275	2.04537e-51	postive
GLS	AL353611.1	0.809667	6.19581e-164	postive
GLS	AC090125.2	0.729778	1.51242e-117	postive
GLS	AC103681.2	0.694053	7.60085e-102	postive
ATP7B	AC096733.2	0.510328	9.49111e-48	postive
GLS	CERNA1	0.66976	2.00194e-92	postive
GLS	EMX2OS	0.52041	6.62203e-50	postive
GLS	AC090578.1	0.563327	6.06151e-60	postive
GLS	STXBP5-AS1	0.714644	1.3373e-110	postive
GLS	AC134312.4	0.625349	2.45937e-77	postive
ATP7A	C5orf66	0.528395	1.15078e-51	postive
GLS	MAP4K3-DT	0.552553	2.75915e-57	postive
GLS	AL139815.1	0.612554	1.9828e-73	postive
GLS	RFPL1S	0.803734	9.02589e-160	postive
GLS	LINCR-0003	0.77478	2.52445e-141	postive
GLS	AC245164.1	0.664247	2.07086e-90	postive
GLS	LINC01018	0.750064	1.23673e-127	postive
GLS	AC100793.3	0.537712	8.8579e-54	postive
GLS	KRTAP5-AS1	0.791162	2.11468e-151	postive
GLS	AC004817.1	0.802631	5.17893e-159	postive
GLS	AP002765.1	0.615873	2.0007e-74	postive
GLS	AC008674.1	0.620217	9.53743e-76	postive
GLS	AC066612.1	0.782252	8.21673e-146	postive
GLS	AC015819.3	0.819019	8.35141e-171	postive
NFE2L2	AL512353.1	0.515511	7.54643e-49	postive
MTF1	AL512353.1	0.545504	1.34304e-55	postive
LIAS	NNT-AS1	0.523799	1.20158e-50	postive
GLS	SLC26A4-AS1	0.861143	1.44603e-207	postive
GLS	SND1-IT1	0.534311	5.32614e-53	postive
GLS	ATP2B1-AS1	0.788643	8.56783e-150	postive
GLS	AC121757.2	0.595456	1.7635e-68	postive
GLS	AL109946.1	0.871756	8.89036e-219	postive
GLS	AL161734.1	0.644261	1.86946e-83	postive
GLS	AC103855.2	0.799999	3.19407e-157	postive
GLS	AC010857.1	0.773057	2.58513e-140	postive
GLS	AL353604.1	0.7125	1.18583e-109	postive
GLS	TUSC8	0.743954	1.70285e-124	postive
GLS	AC026585.1	0.580391	2.32826e-64	postive
GLS	AC079296.1	0.794542	1.3575e-153	postive
DBT	AL133227.1	0.505753	8.55354e-47	postive
GLS	AL023775.2	0.754414	6.33337e-130	postive
GLS	AF111167.2	0.632596	1.24828e-79	postive
GLS	AC104024.2	0.863063	1.59344e-209	postive
GLS	AC226101.1	0.649697	2.70308e-85	postive
GLS	AL645768.1	0.639899	5.26408e-82	postive
GLS	AL583722.2	0.740621	8.0505e-123	postive
ATP7B	AL603756.1	0.512666	3.04584e-48	postive
LIPT1	PITPNA-AS1	0.501832	5.48497e-46	postive
GLS	AC015712.2	0.72741	1.98482e-116	postive
GLS	MIR193BHG	0.552876	2.30342e-57	postive
GCSH	AC073389.3	0.501714	5.79957e-46	postive
GLS	AL356776.2	0.622318	2.15144e-76	postive
GLS	AF106564.1	0.648333	7.89197e-85	postive
GLS	AC010931.1	0.559257	6.28216e-59	postive
GLS	AC121757.1	0.635123	1.91303e-80	postive
GLS	LINC01166	0.681163	9.85245e-97	postive
GLS	AP003559.1	0.782713	4.28359e-146	postive
GLS	AL031590.1	0.512211	3.80252e-48	postive
GLS	AL161734.2	0.685245	2.53031e-98	postive
MTF1	DLEU2L	0.518272	1.92407e-49	postive
DBT	DLEU2L	0.511247	6.07761e-48	postive
GLS	AC097658.3	0.535892	2.31896e-53	postive
GLS	AL035409.2	0.672012	2.9247e-93	postive
GLS	AC015961.1	0.710158	1.25583e-108	postive
GLS	AC092636.1	0.869762	1.34765e-216	postive
GLS	AC079336.5	0.604661	4.16087e-71	postive
GLS	AC067969.1	0.570858	7.33822e-62	postive
GLS	AP003355.2	0.874869	2.94948e-222	postive
GLS	GRASLND	0.84121	7.87107e-189	postive
GLS	AC008105.1	0.679013	6.61588e-96	postive
GLS	AL031289.2	0.683978	7.93502e-98	postive
GLS	LINC00957	0.578813	6.1158e-64	postive
MTF1	ZRANB2-AS2	0.583337	3.78661e-65	postive
DBT	ZRANB2-AS2	0.506342	6.4578e-47	postive
GLS	LINC01331	0.731471	2.36287e-118	postive
GLS	AP000866.5	0.660472	4.68509e-89	postive
GLS	SAPCD1-AS1	0.693344	1.4753e-101	postive
GLS	FO393414.3	0.537975	7.70113e-54	postive
GLS	AC011374.1	0.599109	1.63697e-69	postive
LIAS	SEC24B-AS1	0.565062	2.21414e-60	postive
MTF1	AC103923.1	0.527612	1.72075e-51	postive
DBT	AC103923.1	0.514505	1.23779e-48	postive
GLS	AL583827.1	0.685068	2.97019e-98	postive
GLS	AC104260.1	0.54433	2.54295e-55	postive
GLS	AC007922.3	0.578969	5.55928e-64	postive
GLS	AC060809.1	0.618964	2.30679e-75	postive
GLS	AC027045.3	0.541266	1.32872e-54	postive
GLS	AL035252.5	0.564411	3.23301e-60	postive
GLS	AC092718.5	0.50639	6.31118e-47	postive
GLS	AC008708.2	0.780755	6.72258e-145	postive
GLS	LINC01106	0.876113	1.12992e-223	postive
SLC31A1	AC073529.1	0.500522	1.01496e-45	postive
LIAS	LINC01126	0.503186	2.89571e-46	postive
GLS	AC139491.1	0.851274	6.01424e-198	postive
GLS	AC124804.1	0.506439	6.16399e-47	postive
GLS	AC011455.8	0.557515	1.69267e-58	postive
GLS	AC015468.3	0.66157	1.90081e-89	postive
LIAS	OSER1-DT	0.50315	2.94565e-46	postive
GLS	AC007686.4	0.728781	4.4875e-117	postive
LIAS	MFF-DT	0.523911	1.13525e-50	postive
GLS	AC099684.1	0.622188	2.35989e-76	postive
GLS	AC114284.1	0.582069	8.29086e-65	postive
GLS	AC097639.1	0.600148	8.27969e-70	postive
GLS	AC080078.2	0.752522	6.36467e-129	postive
GLS	AL356379.2	0.638401	1.63576e-81	postive
GLS	AL805961.1	0.717115	1.05519e-111	postive
GLS	AC008459.1	0.750105	1.17805e-127	postive
GLS	AC015726.1	0.523582	1.341e-50	postive
MTF1	ECI2-DT	0.525549	4.93984e-51	postive
GLS	LINC01771	0.621157	4.90472e-76	postive
GLS	AC092640.1	0.551021	6.47003e-57	postive
NLRP3	AC002091.1	0.500761	9.07203e-46	postive
GLS	AL132822.1	0.527396	1.92161e-51	postive
GLS	LINC02033	0.605962	1.74161e-71	postive
GLS	AC138649.1	0.75036	8.67289e-128	postive
GLS	AC011407.1	0.553276	1.84237e-57	postive
LIAS	AC009955.4	0.503671	2.30188e-46	postive
GLS	LINC01574	0.715941	3.53868e-111	postive
GLS	AL049775.1	0.894666	8.1985e-247	postive
GLS	SNAI3-AS1	0.550367	9.29538e-57	postive
LIPT1	DARS-AS1	0.508804	1.98105e-47	postive
GLS	AC008574.1	0.695518	1.91721e-102	postive
LIAS	AC019080.1	0.5155	7.58785e-49	postive
GLS	CACNA1C-IT2	0.576569	2.39155e-63	postive
LIPT1	TMEM99	0.569374	1.76777e-61	postive
GLS	AC105393.1	0.70136	7.25211e-105	postive
GLS	LINC01202	0.582839	5.15267e-65	postive
GLS	AC007922.4	0.681042	1.09661e-96	postive
GLS	AC140125.2	0.659499	1.03942e-88	postive
MTF1	GNG12-AS1	0.666789	2.46841e-91	postive
DBT	GNG12-AS1	0.531203	2.69628e-52	postive
GLS	AL158065.1	0.765175	8.37222e-136	postive
GLS	LINC02668	0.759778	8.12884e-133	postive
GLS	LINC02458	0.755223	2.34808e-130	postive
ATP7A	CHROMR	0.500162	1.20136e-45	postive
GLS	RASGRF2-AS1	0.50324	2.82208e-46	postive
GLS	LY6E-DT	0.750908	4.48723e-128	postive
LIAS	IQCH-AS1	0.597032	6.34666e-69	postive
GLS	LINC01885	0.650111	1.95019e-85	postive
GCSH	AF131215.6	0.546593	7.41501e-56	postive
GLS	LINC01361	0.772078	9.61032e-140	postive
GLS	AL137786.1	0.783816	8.96086e-147	postive
GLS	C22orf24	0.808407	4.87987e-163	postive
GLS	LINC02217	0.710631	7.81798e-109	postive
GLS	CELF2-DT	0.692189	4.33192e-101	postive
GLS	AL365361.1	0.734117	1.261e-119	postive
GLS	AC095032.1	0.587041	3.75518e-66	postive
GLS	AP000679.1	0.517895	2.32032e-49	postive
LIAS	AC012360.3	0.504335	1.67975e-46	postive
GLS	AC096570.1	0.572004	3.71271e-62	postive
GLS	AC019118.2	0.549509	1.49365e-56	postive
GLS	AC090707.1	0.71513	8.1386e-111	postive
GLS	LINC00398	0.634186	3.84482e-80	postive
GLS	AC134312.3	0.826538	1.26903e-176	postive
GLS	LINC01378	0.754048	9.91258e-130	postive
GLS	AC125616.1	0.738087	1.45081e-121	postive
GLS	AP005671.1	0.74553	2.69194e-125	postive
GLS	AC084809.2	0.509731	1.26678e-47	postive
LIAS	LINC00663	0.548725	2.30211e-56	postive
GLS	AC073525.1	0.629883	9.17076e-79	postive
MTF1	AC107959.1	0.502768	3.52748e-46	postive
GLS	MGAT3-AS1	0.660122	6.2424e-89	postive
GLS	AC106881.1	0.573682	1.36142e-62	postive
GLS	AL121929.2	0.535865	2.35219e-53	postive
GLS	AC021733.4	0.678041	1.55727e-95	postive
SLC31A1	SMC5-AS1	0.50433	1.68353e-46	postive
SLC31A1	AC083799.1	0.508705	2.07839e-47	postive
FDX1	AC083799.1	0.534658	4.43938e-53	postive
NFE2L2	AC092675.1	0.502125	4.7788e-46	postive
GLS	AL606753.2	0.610257	9.54864e-73	postive
GLS	AC011995.2	0.79358	5.76689e-153	postive
GLS	PTPRD-AS2	0.763853	4.5922e-135	postive
GLS	AP001267.2	0.521189	4.48108e-50	postive
GLS	AC015722.2	0.543728	3.52354e-55	postive
GLS	AC073270.2	0.588463	1.53456e-66	postive
LIAS	AL021707.2	0.543446	4.1029e-55	postive
GLS	ARNILA	0.523029	1.77318e-50	postive
GLS	ANKRD34C-AS1	0.898531	3.52364e-252	postive
GLS	AC012508.3	0.809795	5.01499e-164	postive
GLS	AC010641.2	0.757391	1.60728e-131	postive
GLS	AC010327.7	0.696314	9.03375e-103	postive
LIAS	STX18-AS1	0.601669	3.03817e-70	postive
GLS	AL355578.1	0.655142	3.55404e-87	postive
GLS	LINC02298	0.51577	6.64059e-49	postive
GLS	AC116565.1	0.701929	4.18411e-105	postive
GLS	LINC01164	0.710881	6.07922e-109	postive
GLS	AC004817.4	0.784905	1.89754e-147	postive
FDX1	APTR	0.524412	8.80561e-51	postive
LIPT1	APTR	0.502161	4.69765e-46	postive
GLS	AL133387.1	0.728566	5.66628e-117	postive
GLS	AC027251.1	0.554981	7.07948e-58	postive
ATP7B	AC090587.1	0.527424	1.89492e-51	postive
GLS	AC012076.1	0.540643	1.85564e-54	postive
GLS	AC145207.1	0.625974	1.56815e-77	postive
GLS	AC004408.1	0.746492	8.67484e-126	postive
GLS	AC134312.1	0.841416	5.1966e-189	postive
LIAS	AC005052.2	0.514754	1.09509e-48	postive
GLS	AC120193.1	0.803413	1.50247e-159	postive
GLS	KIAA1671-AS1	0.746616	7.49956e-126	postive
GLS	AC005495.1	0.620796	6.33385e-76	postive
GLS	AL353746.1	0.755831	1.10966e-130	postive
GLS	AL117372.1	0.868464	3.393e-215	postive
GLS	SYP-AS1	0.61449	5.22291e-74	postive
GLS	AC107373.2	0.789105	4.36168e-150	postive
GLS	AC092058.1	0.553605	1.5322e-57	postive
GLS	AL390778.1	0.717679	5.88965e-112	postive
GLS	AL139243.1	0.569253	1.89775e-61	postive
GLS	LINC00621	0.511654	4.98731e-48	postive
GLS	AL353709.1	0.812294	7.95623e-166	postive
GLS	AP005264.2	0.598101	3.16475e-69	postive
MTF1	RAP2C-AS1	0.504236	1.76029e-46	postive
GLS	AL450322.2	0.862474	6.38434e-209	postive
GLS	AP001178.3	0.640762	2.73213e-82	postive
GLS	AC015712.7	0.802054	1.28546e-158	postive
GLS	AC022893.2	0.581037	1.56613e-64	postive
GLS	AC092720.3	0.513123	2.43608e-48	postive
GLS	AL353572.4	0.644316	1.79289e-83	postive
GLS	AC079154.1	0.773106	2.41838e-140	postive
LIAS	ZNF252P-AS1	0.524083	1.04015e-50	postive
GLS	PRKAG2-AS1	0.680589	1.64044e-96	postive
GLS	AC118755.1	0.549787	1.28131e-56	postive
LIPT1	UBE2E1-AS1	0.52522	5.83927e-51	postive
GLS	LANCL1-AS1	0.545518	1.33273e-55	postive
GLS	HTR5A-AS1	0.891509	1.39229e-242	postive
GLS	AC037441.1	0.742794	6.55778e-124	postive
GLS	LINC01962	0.532448	1.41108e-52	postive
GLS	RAPGEF4-AS1	0.824134	9.84741e-175	postive
GLS	AC079766.1	0.529305	7.20106e-52	postive
GLS	AC005753.2	0.551113	6.14642e-57	postive
GLS	AC138904.3	0.727216	2.44824e-116	postive
GLS	AC026979.3	0.523041	1.76292e-50	postive
GLS	PP12613	0.743267	3.78767e-124	postive
GLS	AC092125.2	0.799025	1.44585e-156	postive
GLS	AC010327.4	0.529751	5.72168e-52	postive
GLS	AL121749.1	0.673266	9.94296e-94	postive
ATP7B	LINC02693	0.571924	3.89334e-62	postive
GLS	FAM153CP	0.703129	1.30416e-105	postive
GLS	LINC02857	0.86753	3.38162e-214	postive
GLS	LINC02607	0.750275	9.59949e-128	postive
GLS	OIP5-AS1	0.714612	1.38301e-110	postive
GLS	LINC01140	0.822764	1.14269e-173	postive
GLS	AC115282.1	0.769692	2.29017e-138	postive
GLS	LINC02296	0.594875	2.56673e-68	postive
LIPT1	ZNF232-AS1	0.541303	1.30238e-54	postive
GLS	PART1	0.879383	1.80168e-227	postive
GLS	AL162311.1	0.688731	1.0574e-99	postive
GLS	LINC00622	0.652193	3.75299e-86	postive
GLS	AC018358.1	0.769094	5.04321e-138	postive
GLS	AC009019.1	0.600345	7.27263e-70	postive
GLS	AL136359.1	0.560453	3.17095e-59	postive
GLS	AC016292.1	0.575421	4.78585e-63	postive
SLC31A1	CARD8-AS1	0.540164	2.39902e-54	postive
GLS	AL138701.2	0.503974	1.99321e-46	postive
GLS	AC136297.1	0.671004	6.93196e-93	postive
GLS	AC025871.2	0.553339	1.77816e-57	postive
GLS	PPP1R26-AS1	0.756065	8.31182e-131	postive
GCSH	AL513534.2	0.501064	7.86918e-46	postive
GLS	HAR1A	0.524491	8.46005e-51	postive
GLS	AC123784.1	0.828389	4.24262e-178	postive
GLS	AP003721.1	0.688217	1.69291e-99	postive
GLS	AC104623.1	0.669533	2.42719e-92	postive
GLS	AC080013.1	0.807956	1.01712e-162	postive
GLS	AC110619.1	0.588098	1.93212e-66	postive
GLS	AC022960.2	0.756028	8.69788e-131	postive
GLS	AL162457.2	0.68982	3.88516e-100	postive
GLS	AC062028.1	0.812055	1.18701e-165	postive
GLS	AC092720.2	0.592932	8.95414e-68	postive
GLS	LINC02433	0.692809	2.43298e-101	postive
GLS	DCTN1-AS1	0.853061	1.2317e-199	postive
LIAS	AC011451.3	0.533751	7.1441e-53	postive
GLS	THSD4-AS1	0.827927	9.94798e-178	postive
GLS	AC092687.1	0.565166	2.08416e-60	postive
GLS	AL365255.1	0.575309	5.11899e-63	postive
LIAS	GABPB1-AS1	0.518546	1.67871e-49	postive
GLS	DLGAP1-AS4	0.82638	1.6917e-176	postive
CDKN2A	CDKN2B-AS1	0.638629	1.37707e-81	postive
GLS	AC103591.4	0.825766	5.16936e-176	postive
GLS	AL161645.1	0.534608	4.5585e-53	postive
GLS	AC106795.2	0.501104	7.72352e-46	postive
MTF1	WARS2-AS1	0.50214	4.74529e-46	postive
GLS	AL450267.2	0.565655	1.56735e-60	postive
GLS	AL390778.2	0.836971	3.52537e-185	postive
GLS	AL138955.1	0.617823	5.13501e-75	postive
GLS	LINC01250	0.74239	1.04706e-123	postive
GLS	LINC02263	0.765635	4.61873e-136	postive
GLS	LINC01643	0.726935	3.31338e-116	postive
GLS	AL450322.1	0.751231	3.03807e-128	postive
GLS	AC092384.1	0.565231	2.00683e-60	postive
LIPT1	UBA6-AS1	0.518094	2.10197e-49	postive
GLS	AJ009632.2	0.798074	6.27128e-156	postive
GLS	AC111006.1	0.741558	2.73917e-123	postive
GLS	AC091938.1	0.727049	2.92941e-116	postive
GLS	BASP1-AS1	0.571349	5.48196e-62	postive
GLS	AC009487.2	0.885053	2.52641e-234	postive
GLS	AC074387.1	0.743654	2.41481e-124	postive
NFE2L2	SNHG31	0.534612	4.54938e-53	postive
MTF1	SNHG31	0.550618	8.08861e-57	postive
GLS	AC090921.1	0.565409	1.80959e-60	postive
GLS	LINC01616	0.844364	1.28396e-191	postive
ATP7A	AC008906.1	0.50813	2.74083e-47	postive
GLS	AC005753.3	0.628261	2.99282e-78	postive
GLS	AP001972.3	0.770006	1.51211e-138	postive
