# Supplementary material for: Bioinformatic profiling identifies the glutaminase to be a potential novel cuproptosis-related biomarker for glioma
Source: Front Cell Dev Biol. 2022 Sep 9;10:982439. doi: 10.3389/fcell.2022.982439 (PMC9500213; doi:10.3389/fcell.2022.982439)
Supplement: Supplementary file 4 [file Table9.XLSX]

## Sheet: Sheet1
Gene	Num
IDH1	414
TP53	342
ATRX	207
PTEN	138
TTN	136
EGFR	117
CIC	113
MUC16	82
PIK3CA	79
NF1	64
RYR2	57
FLG	53
PIK3R1	52
LRP2	46
PCLO	41
MUC17	40
NOTCH1	38
FUBP1	38
LRP1	36
RB1	34
SPTA1	34
HMCN1	34
PKHD1	32
OBSCN	30
SYNE1	30
USH2A	29
DNAH5	29
FAT2	27
DNAH11	27
SMARCA4	26
FRAS1	26
COL6A3	26
AHNAK2	25
APOB	25
DNAH2	24
KIF2B	24
ADGRV1	24
BCOR	23
DNAH8	23
FLG2	23
FCGBP	23
DOCK5	22
CFAP47	22
CSMD3	22
IDH2	22
RELN	22
NIPBL	22
RIMS2	21
HYDIN	21
DNAH9	21
LRP1B	20
PIK3C2B	20
MYH3	20
DSP	20
RYR3	20
PDGFRA	20
TCHH	20
GRIN2A	20
MYH8	20
DMD	20
ARID1A	20
NRXN2	19
TAF1L	19
FER1L6	19
NPAP1	19
SDK1	19
ZBTB20	19
MXRA5	19
MYH2	19
PRDM9	19
ZNF292	19
RP1	19
HSPG2	19
FBN2	19
FAT4	19
MAPRE3	18
F5	18
RYR1	18
LAMA1	18
DST	18
KMT2C	18
AHNAK	18
STAG2	18
TCF12	18
ABCA13	18
PTPN11	18
KEL	18
GABRA6	18
NEB	18
DNAH7	18
MUC5B	17
COL1A2	17
SETD2	17
FAM47A	17
MYH13	17
MACF1	17
LZTR1	17
LAMA3	17
MED12	17
TENM1	17
MROH2B	17
MYO15A	17
PLCG2	17
DNAH3	17
MSH6	17
XIRP2	16
PCDHA1	16
SPAG17	16
GLYR1	16
MYH1	16
PIK3CG	16
COL14A1	16
FBN3	16
F8	16
HCN1	16
DCAF12L2	16
FGD5	16
CHD9	16
LAMA2	16
AFF2	15
ZAN	15
ITIH6	15
EPPK1	15
TENM3	15
ACAN	15
NOS1	15
TLR7	15
MYO3A	15
SAMD9	15
NLRP5	15
GRM3	15
KMT2D	15
TG	15
PTPRZ1	15
SCN9A	15
CELSR3	15
CD163L1	15
SLC1A6	15
WDFY3	15
ARID2	15
ADAMTS16	15
HUWE1	15
ADAM23	15
TRPV6	15
MKI67	15
SCN10A	15
ANK2	15
MYH4	15
CDH18	15
PPP1R3A	15
CACNA1S	15
SACS	14
RNF17	14
TRPA1	14
ENPEP	14
ACACB	14
CHD3	14
FRMPD4	14
GRIP1	14
MYH11	14
PKHD1L1	14
ADGRF5	14
ABCC9	14
MTOR	14
IRS4	14
ZNF831	14
HERC1	14
DYSF	14
FLNC	14
GALNT17	14
ADAM29	14
TMEM132B	14
KSR2	14
DCC	14
RIMBP2	14
ACACA	14
KCNB2	14
HECTD4	14
ATP10B	14
TMEM132D	14
CDH9	14
SZT2	14
NAV2	14
DNAH17	14
TRRAP	14
ITPR3	14
KPRP	14
PKD1L1	14
C3	14
CNTNAP2	14
LRFN5	13
VWF	13
RERE	13
AKAP13	13
TRHDE	13
BRCA2	13
EPHA8	13
KIAA1109	13
ADGRG4	13
ROS1	13
COL22A1	13
PTPRT	13
SCN11A	13
SLC9A4	13
KDR	13
THSD7B	13
PTPRH	13
STK31	13
NLRP4	13
VPS13B	13
LRBA	13
CFH	13
HERC2	13
TRPC7	13
SEMG1	13
USP9X	13
SPEF2	13
SLCO6A1	13
ANK1	13
PCDH19	13
TENM2	13
L1CAM	13
ADAMTS12	13
NLRP12	13
DYNC1I1	13
MYOCD	13
TSHZ2	13
HRNR	13
NUP210L	13
DNMT3A	13
FLNA	13
NOTCH2	13
CENPF	12
MECOM	12
SI	12
HTR3A	12
FSTL5	12
LTBP2	12
CELSR1	12
SEMA3E	12
CARD6	12
SLIT3	12
UGT2B4	12
CENPE	12
BAG6	12
TMPRSS15	12
CUBN	12
ANO2	12
QSER1	12
MAP3K19	12
CHD5	12
ZDBF2	12
CALN1	12
ADAMTS9	12
CDCP1	12
TFE3	12
SLCO4C1	12
PCDHA3	12
TMPRSS6	12
ITSN1	12
FAT1	12
LRRIQ1	12
CACNA1E	12
SIM1	12
SLC9A2	12
PCDHGB4	12
CPAMD8	12
PRKDC	12
TPTE	12
CACNA1H	12
SMC1A	12
RALGAPB	12
UTRN	12
PCNX1	12
MUC5AC	12
ASPM	12
SVEP1	12
TNXB	12
ALMS1	12
KAT6B	12
UGGT1	12
VCAN	12
PCDH11X	12
CACNA1D	12
FAM47C	12
SLIT2	12
IGF1R	12
UNC79	12
KIF16B	12
CEMIP2	12
ABCB4	12
TEX15	12
MGAT4C	12
COL11A2	12
CIT	12
MRC1	12
SYNE2	12
PCDHA2	12
DOCK4	12
CNTN4	11
CHAT	11
DYNC2H1	11
ATP8B4	11
OR5D13	11
SPTBN5	11
PRCC	11
NCKAP1L	11
GRIN2B	11
GABRB2	11
SALL4	11
CABIN1	11
RB1CC1	11
SPATA31D1	11
PCDH7	11
KIF4B	11
GCNT4	11
SPEG	11
DPP10	11
SYT16	11
ABCB1	11
CRYBG1	11
SLC9C1	11
HELZ2	11
CACNA2D1	11
SCN7A	11
MYOM2	11
COL12A1	11
PCDHB5	11
TPO	11
CACNA1B	11
NLRP3	11
WNK3	11
AKAP9	11
FLT3	11
CNTN6	11
NCOR1	11
EXPH5	11
USP6	11
CD22	11
LCT	11
FGA	11
RBBP6	11
MYO10	11
ARFGEF3	11
EPB41L3	11
EGF	11
CMYA5	11
SLC26A3	11
NLRP2	11
HEATR5B	11
DRD5	11
TEAD2	11
SCN3A	11
ZFHX4	11
VAV1	11
UGT2A3	11
RFX6	11
NBEA	11
CARD11	11
CHD8	11
SCN5A	11
IL1RAPL2	11
PEG3	11
SCN1A	11
VPS13C	11
FRMD7	11
SVIL	11
NETO1	11
SAMD9L	11
EEF1A1	11
PCDHB3	11
RTL9	11
MUC2	11
SBF1	11
EPHA5	11
FBLN2	10
LYST	10
KDM7A	10
TRPM6	10
MYH15	10
AFM	10
FAT3	10
MAP3K1	10
FANCM	10
ZGRF1	10
LGSN	10
HIVEP1	10
RIPK4	10
CDH23	10
ZMIZ1	10
NHS	10
FNDC1	10
DSC3	10
FREM1	10
ITPR2	10
ARFGEF1	10
TPTE2	10
ADAM7	10
ZNF91	10
PRSS16	10
TIAM2	10
TUBA3C	10
PTCHD4	10
GLI3	10
ABLIM3	10
KIT	10
SELE	10
SSTR4	10
AOC1	10
MYH7B	10
DCHS1	10
ATP10D	10
ELMO1	10
CDK12	10
UBR4	10
MX2	10
LOXL3	10
MYH6	10
PRX	10
GCNA	10
BRAF	10
NLRP7	10
PHF3	10
BIRC6	10
COL24A1	10
TAF1	10
TLL2	10
PPP1R26	10
MGA	10
COL7A1	10
DSCAML1	10
ZFYVE26	10
ADGRL2	10
ADAMTS20	10
TRPM2	10
MATK	10
DSG1	10
PTPRC	10
PCDH11Y	10
IL16	10
ZNF318	10
CD163	10
MUC4	10
MYCBP2	10
ZFHX3	10
NLRP13	10
CDH19	10
FAM83B	10
NALCN	10
ABCA5	10
ANO9	10
ANKRD30A	10
MORC1	10
SHC1	10
POM121L12	10
TDRD6	10
ATP7A	10
KIF20B	10
MED13	10
ATP4A	10
KIAA1549	10
PLXNA2	10
LTN1	10
SPATA31A3	10
COL4A5	10
SLC6A3	10
ADAMTS2	10
SLCO1B1	10
XIRP1	10
CADPS	10
TRPM3	10
SLC4A2	10
MAGEC2	10
SPATA31A1	10
SLC5A7	10
FREM2	10
OTOF	10
CREBBP	10
MYO3B	10
ERICH3	10
MCTP2	10
MTUS2	10
CUX2	10
FAM47B	10
GRM8	10
COL4A6	10
CALCR	10
AGAP3	10
TRPM1	10
PRPF8	10
PTPRB	10
EPHA10	10
EVPL	10
DNAH10	10
KIAA1217	10
PALM2AKAP2	10
CARMIL1	10
CUL4B	10
PAPPA2	10
CFTR	10
PASD1	10
UBR5	10
EPHA3	10
IGF2R	10
KCTD16	10
SLITRK6	10
XDH	10
MYO9A	10
CAD	10
INTS6L	10
ATR	10
PRPF40B	10
COL2A1	10
CFAP54	10
DMXL2	10
COL11A1	10
ZNF804A	10
CHGB	10
RANBP2	10
PCSK2	10
IGFN1	10
ANKRD11	10
DSG4	10
COL5A1	10
PCDHGC3	10
DOCK2	10
NME8	9
ROBO2	9
GPR179	9
MAP1B	9
NLRP11	9
PLEC	9
KCNU1	9
ATP10A	9
FCRL5	9
DGKD	9
CACNA1F	9
AMPD1	9
DSG3	9
NLRP1	9
ADCY10	9
RAG1	9
RGS12	9
BRWD3	9
THSD4	9
VPS50	9
NEU2	9
VPS13A	9
KDM5B	9
ADAMTS3	9
YME1L1	9
ZC3H12B	9
TRPV5	9
ZNF462	9
RAD51AP2	9
OR8K3	9
RNF213	9
INPP5D	9
SGO2	9
AFDN	9
PREX2	9
SIPA1L3	9
KIAA1210	9
PPEF2	9
RESF1	9
DCAF8L1	9
TACC2	9
TIE1	9
ENAM	9
FRY	9
UPF1	9
TRIM71	9
ZNF808	9
PSME4	9
WDR72	9
ANO5	9
RTL3	9
TPR	9
MAPK8IP3	9
ADAM22	9
SYNJ2	9
TRIML1	9
GTF3C1	9
SYNRG	9
USP26	9
ZBED9	9
DNAI3	9
SLCO5A1	9
NRK	9
NYAP2	9
CSMD2	9
LRRC7	9
KIF13B	9
PTPRS	9
MGAM	9
MAGEB6	9
DBH	9
MAP7D3	9
NEDD4	9
ZMYM2	9
COL6A6	9
GLI1	9
TJP1	9
RFX7	9
ADAMTS19	9
OR5W2	9
TLL1	9
POTEE	9
ARID1B	9
DMXL1	9
TNRC6A	9
ZNF335	9
VPS13D	9
MYT1	9
CR2	9
PPRC1	9
NOTCH3	9
GABRA4	9
DSG2	9
FLNB	9
CIITA	9
OGT	9
GRHL3	9
MIA3	9
LAMB4	9
PCDHA7	9
LRRC66	9
GABRA1	9
GPRC6A	9
NBAS	9
CNOT1	9
PLCG1	9
ATP8A2	9
ZNF638	9
BPTF	9
FAM83H	9
PCDHGA1	9
PCDHGA2	9
ITIH5	9
RASGRF2	9
RASGRF1	9
PLEKHG4B	9
ATM	9
ZMYM3	9
ADGRD1	9
SON	9
ABCA7	9
BAZ2B	9
WDR81	9
LRRC32	9
EIF4G3	9
SAGE1	9
HHIPL2	9
SIPA1L2	9
STAB1	9
PCDHA8	9
SEMA3C	9
ASAP1	9
PEX1	9
PLCXD3	9
EP400	9
ST14	9
DEPDC5	9
TRAPPC8	9
BMP5	9
ZFP42	9
ST18	9
DYNC1H1	9
VIL1	9
SNRNP200	9
NRXN1	9
ANO4	9
CFAP65	9
PRUNE2	9
ZNF208	9
ROBO1	9
COL27A1	9
ZNF460	9
MAP3K12	9
CNGB1	9
DNAH1	9
CSF2RA	9
PCDH15	9
NAV3	9
WNT2	9
TLR6	9
KIDINS220	9
OCA2	9
KNL1	9
FAM135B	9
CNTN3	9
ABCC8	9
MYO7A	9
FN1	9
SLC2A14	9
POLQ	9
DOCK8	9
SRRM2	9
TTBK2	9
TNN	9
MYO1B	9
SRCAP	9
MYH7	9
BOD1L1	9
GOLGA4	9
TYR	9
MACC1	9
C6	9
USP53	9
ITGAM	9
LRP6	9
ARHGEF5	9
FAM71B	9
VIRMA	9
CSMD1	9
MUC3A	9
SERPINA3	9
GRIA3	9
HELZ	9
SENP7	9
ABCC4	9
LILRB2	9
SYCP1	9
PPL	9
TNC	9
CPS1	9
FBN1	9
MED12L	9
DENND2C	9
LY75	9
KMT2B	9
MET	9
SMG1	9
ATN1	9
FRMD4A	9
WNK1	8
HNF1B	8
DRC7	8
PRG4	8
AGL	8
RAPGEF6	8
ARHGEF28	8
PDE1C	8
OR5K4	8
NTSR1	8
RGS22	8
TDRD7	8
RAB3GAP2	8
PLCE1	8
ABCB5	8
IPO5	8
HNF4A	8
EIF4A1	8
CTTNBP2	8
PIWIL2	8
RBM47	8
FBXW7	8
KDM2B	8
LUM	8
EVC2	8
OGDHL	8
ERG	8
CDKN2C	8
OR4C16	8
PCDHA13	8
EPHA4	8
SPAG5	8
SLC6A18	8
TEK	8
TRIM51	8
MEGF8	8
ZP2	8
ABCC10	8
AP002512.3	8
TECTA	8
ZNF99	8
HCFC1	8
NOBOX	8
TMC5	8
TCF7L2	8
ANGPT4	8
PLA2G4A	8
PLCL1	8
ARFGEF2	8
TEP1	8
CTNNA3	8
IGSF10	8
HECW2	8
ANKRD17	8
KCNA4	8
IMPG1	8
CEP250	8
PTPRM	8
DOCK10	8
ADAMTS15	8
RPL5	8
KRT36	8
BNC2	8
SCNN1G	8
PAPPA	8
OR2M3	8
UGT3A2	8
ADCY5	8
ANO1	8
ASTL	8
FRMPD3	8
HOOK1	8
CHL1	8
CHEK1	8
MDGA2	8
NFATC2	8
OR4P4	8
CEP350	8
ROR2	8
MYOF	8
EPG5	8
PROKR2	8
LINGO2	8
NOS3	8
ZNFX1	8
KIR3DL3	8
C2orf16	8
MAST1	8
LGR5	8
SPEN	8
SCAF11	8
GCN1	8
DNAJC13	8
MTMR1	8
ABCC11	8
ADAM28	8
DOCK11	8
RTL5	8
TRPC6	8
ADGRA2	8
SHPRH	8
SEC16A	8
COBLL1	8
PTPRD	8
ABCA4	8
NDST4	8
PLXNC1	8
FOXP2	8
FILIP1	8
GABRG2	8
HTR5A	8
KRT73	8
OR9G1	8
CD209	8
IGF2BP1	8
LRRK1	8
HIVEP3	8
CCDC60	8
ADCY1	8
F9	8
BCAR3	8
DSCAM	8
KMT2E	8
EPHX1	8
PHEX	8
BRWD1	8
MYO1F	8
MYO18A	8
HPS5	8
TRIO	8
DUOX2	8
BCORL1	8
SORCS1	8
AXDND1	8
SLC27A2	8
CDK13	8
CLIP1	8
MAP1A	8
ANKHD1-EIF4EBP3	8
KCNQ5	8
IL4R	8
SLITRK4	8
USP11	8
HECW1	8
PREX1	8
NEURL4	8
CACNA1G	8
BRCA1	8
SLC44A5	8
BTNL8	8
CACNG3	8
SMC3	8
DHX30	8
PIWIL3	8
NLRP8	8
EPHB2	8
LRRC55	8
COL3A1	8
OPHN1	8
CLUH	8
TBC1D9	8
STXBP5L	8
HIRA	8
SMCHD1	8
F13A1	8
PCDHB13	8
ITGA10	8
ADAMTSL1	8
CTNND2	8
ETAA1	8
FLT4	8
CDK5RAP2	8
SF3B1	8
FRYL	8
SLC9C2	8
SHROOM3	8
CUL2	8
FANCD2	8
GAPVD1	8
AUTS2	8
EPHA1	8
SEMA6D	8
SMARCA1	8
OTOGL	8
UMODL1	8
DNMBP	8
SMARCA2	8
ANK3	8
CDH16	8
UGT2A1	8
ECEL1	8
IQSEC3	8
OR2T12	8
TEX11	8
SMOX	8
BSN	8
ATP11A	8
AMY2B	8
SLFN11	8
JCAD	8
FUT5	8
ITGB4	8
MDN1	8
NRXN3	8
CCDC158	8
SRSF11	8
PTPN13	8
DCAF12L1	8
ABCA9	8
PTPRU	8
OTOA	8
WWC3	8
RLF	8
CDH24	8
TBC1D8B	8
ACE	8
JMJD1C	8
ZC3H13	8
TP63	8
RHAG	8
CARMIL2	8
CDKN2A	8
RUNX1T1	8
PFKL	8
RBM19	8
ZNF407	8
SCN2A	8
MAP3K15	8
ESPL1	8
CHD4	8
PIK3CB	8
RP1L1	8
SETD7	8
KCNT2	8
CRACD	8
LCOR	8
ANPEP	8
CD33	8
NUP155	8
ARHGAP21	8
FGD6	8
CDH4	8
CYP4F22	8
EPHA7	8
N4BP2	8
LPAR3	8
OR5D18	8
THOC2	8
COL19A1	8
A1CF	8
HEPHL1	8
MMRN1	8
COL6A1	8
KRT31	8
MAGEB4	8
RTTN	8
OR8H3	8
UBASH3A	8
MAST2	8
KCNH5	8
MAST4	8
ATP2B3	8
MDC1	8
UBE3C	8
MYLK3	7
IFT172	7
POF1B	7
SPATA31E1	7
PIKFYVE	7
ZNF81	7
CHRM3	7
STYXL2	7
IKZF1	7
CNTN2	7
CLCN1	7
SCRIB	7
LIPI	7
PDE6C	7
KIAA1549L	7
DNAAF5	7
JAK2	7
OLFML2B	7
IRAK3	7
VWA3A	7
KIF27	7
WNK2	7
TLR10	7
PKD1L2	7
AK7	7
CYP4F11	7
PRAG1	7
CACNA2D3	7
UNC13C	7
CCR9	7
IGHMBP2	7
GPR83	7
CP	7
WDR90	7
FLT1	7
BACH1	7
RBM12B	7
SMC1B	7
SP100	7
REV3L	7
TANC2	7
ABCC5	7
NONO	7
KDM6B	7
KDM1B	7
ITGAX	7
PCK1	7
HGSNAT	7
BLM	7
TREML2	7
HIPK1	7
SDK2	7
UGT2B28	7
ATP8B1	7
SLC12A5	7
NUP205	7
USP28	7
LAMA5	7
CUL9	7
ERCC6L	7
CEP126	7
PRAMEF4	7
ARAP3	7
RPGRIP1L	7
PRDM5	7
MAGEB6B	7
UBN2	7
DAGLA	7
PHLPP1	7
SLITRK2	7
SLK	7
DMKN	7
CACNA1I	7
PDE6A	7
CDH17	7
PNPLA6	7
PSD3	7
TTC17	7
ZNF560	7
PCDHGB2	7
CASR	7
PCF11	7
OR5P2	7
TMC2	7
KCNH8	7
MFHAS1	7
INPP4B	7
UHRF1BP1	7
CAND1	7
POLR2A	7
DMBT1	7
TMC1	7
PPP1R9A	7
NEK10	7
ABCC3	7
GEMIN5	7
ADD2	7
ZNF521	7
STAB2	7
ATP9B	7
TRPC4	7
MYO6	7
THSD7A	7
ATP6V0A4	7
PCNX2	7
USP20	7
MED13L	7
GNAT3	7
PLXNA3	7
PUM1	7
URB2	7
COBL	7
ACSM2B	7
REV1	7
DOCK3	7
CTR9	7
CEP128	7
MAST3	7
BNC1	7
PCDHB6	7
GUCY2C	7
CRACDL	7
OR2W3	7
ZCCHC12	7
ARHGAP32	7
SPTAN1	7
OR5A1	7
MYO7B	7
TET1	7
RTN1	7
NIN	7
QKI	7
ARMC3	7
LIMK1	7
PLXNA1	7
SCN8A	7
PAK5	7
NTRK3	7
MAGEC1	7
ABCG2	7
GFRAL	7
VRTN	7
TLN2	7
ST6GAL2	7
KCNT1	7
CNTNAP3	7
SLC4A1	7
ITGA4	7
OR8K1	7
SH3PXD2A	7
AGRN	7
NOL8	7
MIB1	7
TTC37	7
CHD6	7
YTHDC1	7
USP34	7
MYO1A	7
RUSC2	7
ZNF215	7
AHDC1	7
DNMT3B	7
TDRD9	7
KRT16	7
ELAPOR1	7
GAS2L2	7
SPAG9	7
NUP153	7
PLXNA4	7
GLI2	7
SULT1B1	7
ABCA8	7
DLG5	7
TAF2	7
MYO5A	7
PTGFRN	7
ADGRE2	7
GON4L	7
PBRM1	7
PDZD4	7
MTCL1	7
SCYL3	7
TRPM8	7
PLCH1	7
SLC26A8	7
PTCH1	7
NEO1	7
IFT140	7
ITIH4	7
SRRT	7
ZSWIM8	7
ULK2	7
ZW10	7
TP53BP1	7
TEC	7
KLHL34	7
ZNF425	7
MYLK	7
OR2Z1	7
KLHL13	7
RECK	7
LILRB3	7
PAN3	7
FNIP1	7
ZNF676	7
GNAZ	7
CCER1	7
CCDC141	7
ARHGAP9	7
NBEAL2	7
SLIT1	7
CPXM2	7
PLD1	7
EMILIN2	7
ZNF518B	7
ADCY9	7
SLC12A2	7
SLC14A2	7
LRP4	7
COL4A4	7
ALDH6A1	7
AADACL4	7
ITGA8	7
ARHGEF9	7
KMT2A	7
BCLAF3	7
ATP11C	7
SLC6A6	7
CFAP43	7
EBF2	7
RANBP17	7
CDH1	7
GPR132	7
ITGAE	7
UGT2B11	7
BTAF1	7
COL4A2	7
SLC22A9	7
TIAM1	7
RBM27	7
LRP3	7
GRIA1	7
DNAI4	7
GABRB3	7
ZNF609	7
ANKAR	7
POLR2B	7
HDAC2	7
B4GALNT1	7
ARMC4	7
SLC4A5	7
SCNN1B	7
ITPR1	7
KAT14	7
MTA2	7
OR14A16	7
PHLDB1	7
TERT	7
SLC6A19	7
PAX4	7
BCL11A	7
SMURF1	7
HEATR5A	7
CNGA4	7
PCDHGB3	7
BTBD11	7
BAZ1B	7
CILP2	7
NBEAL1	7
ECT2L	7
OR2T6	7
ATP8A1	7
CNTNAP5	7
FSIP2	7
TRPM7	7
CACNA1C	7
NWD1	7
KDM5A	7
ZNF226	7
MAX	7
PCDH12	7
PTPRN2	7
ADGRL4	7
PTPRJ	7
DDI1	7
TFAP2D	7
CUL1	7
SUGP1	7
PCDHA12	7
SRBD1	7
SLCO2A1	7
XAB2	7
CHRND	7
PCDHA11	7
NELL1	7
TNFRSF8	7
AREL1	7
PRDM15	7
CCNB3	7
NDST3	7
INPPL1	7
GPATCH8	7
NRAS	7
CD19	7
ZNF608	7
PXDN	7
NTN4	7
RET	7
PTPN14	7
BRD2	7
HEPH	7
CLMN	7
ITGB6	7
ACTRT1	7
USP35	7
PORCN	7
CCSER1	7
PLB1	7
SUPT6H	7
KCNH1	7
IFI16	7
GDPD2	7
ZEB2	7
GRM4	7
PDCD11	7
UHRF1BP1L	7
GRM7	7
ATP9A	7
PDILT	7
PCDHAC1	7
KDM5C	7
TBC1D8	7
SEZ6L2	7
ASXL1	7
HECTD1	7
PLXNB3	7
PLEKHG1	7
HKDC1	7
PDE8A	7
SHROOM4	7
YLPM1	7
TLR2	7
KIF1B	7
PCDHA6	7
CUX1	7
TANC1	7
ADGRA3	7
SLC6A14	7
LRRK2	7
RGS3	7
PHLPP2	7
PRAMEF12	7
CPEB4	7
C2CD6	7
TRANK1	7
MEGF10	7
ATF7IP2	7
TNS1	7
INSRR	7
NCOA3	7
ANLN	7
NUTM1	7
BMP3	7
USP15	7
PDHA2	7
BRD3	7
TCHHL1	7
UNC13A	7
SLC6A4	7
SERPINB7	7
AHR	7
ZNF804B	7
PLCH2	7
AKAP4	7
SRRM4	7
ABCA1	7
VARS2	7
HDX	7
UNC45B	7
TIMD4	7
MYO18B	7
MAMLD1	7
TENM4	7
REPIN1	7
DIS3L2	7
MCM3	7
CDH12	7
ERCC4	7
EHMT2	7
CDKL5	7
NIBAN2	7
IL18RAP	7
MYO5B	7
LAMB1	7
TRIML2	7
SEL1L2	7
UGT3A1	7
TBC1D2	7
MSR1	7
PCDHA5	7
DICER1	7
AADACL2	7
TRPS1	7
ADAMTSL3	7
PPM1D	7
VILL	7
PTPN3	7
MC3R	7
DCLK3	7
KRTAP10-7	7
SPTBN4	7
PLEKHA8	7
NAV1	7
DTX4	7
KIF26B	7
ZPBP	7
ARMH3	7
CFAP74	7
PPP2R3A	7
RREB1	7
ZFC3H1	7
IL12RB2	7
PEAK1	7
SEPTIN4	7
U2SURP	7
SLC7A9	7
CPD	7
MYH14	7
STAT5B	7
LDLRAP1	7
ALPK3	7
MICAL1	7
ZNF280C	7
LARP1	7
PWWP3B	7
ZNF197	7
CELSR2	7
ARID4B	7
ZNF217	7
ADGRL3	7
TULP4	7
PIK3C2G	7
PCDHB7	7
CENPJ	7
MYOM1	7
TBC1D32	7
PGM5	7
TBC1D31	7
NR3C2	7
CEP97	7
OR2T4	7
KCNA10	7
AREG	7
PKDREJ	7
EPHB6	7
IL1RL1	7
SIGLEC8	7
PXDNL	7
REPS1	7
KRT13	7
AC004593.2	6
ZNF28	6
OR9K2	6
FIGN	6
KIF17	6
ASCC3	6
SORCS3	6
OR7A17	6
HEATR1	6
AFP	6
MKRN3	6
PLEKHG3	6
AICDA	6
GRIK3	6
ALDH1A3	6
ADAM10	6
ICE1	6
TPST1	6
CLSPN	6
SH3TC1	6
CFAP52	6
NOTCH4	6
KCNB1	6
OPN5	6
CYP4F12	6
C14orf39	6
ACADS	6
SGSM2	6
BEND2	6
BRINP3	6
SLCO2B1	6
TRIM3	6
SLC13A3	6
PRRC2B	6
WDR6	6
CASZ1	6
CAMSAP1	6
DLGAP2	6
TBC1D25	6
CAMSAP2	6
NFIB	6
ABCA6	6
NLRP9	6
DGKG	6
ZNF618	6
SHANK2	6
COL6A2	6
SKIV2L	6
IRX1	6
GIGYF2	6
PRDM10	6
TIMELESS	6
EPB41L4B	6
GRID2	6
ATP12A	6
RAI1	6
BAZ2A	6
KIF5C	6
MIA2	6
OSMR	6
ARHGAP25	6
CHRNB4	6
PCSK5	6
USP7	6
SV2C	6
LILRB1	6
ATP7B	6
SHROOM2	6
NR2F2	6
NRIP1	6
ZBTB38	6
MAP3K4	6
COP1	6
IL1RL2	6
CREB3L3	6
ARMCX5-GPRASP2	6
PCDH17	6
PLEKHG4	6
OR52R1	6
MROH5	6
SAMD7	6
PDE4DIP	6
SH3D19	6
ADCY3	6
OR5AR1	6
DENND1C	6
KCNMA1	6
CYP4A11	6
CAMTA1	6
PRSS35	6
ZMYM6	6
ABCA12	6
GRM6	6
ADGRG7	6
KBTBD6	6
AQP10	6
TBXAS1	6
EPAS1	6
SERPINB12	6
PTCHD1	6
TLE4	6
GRIK5	6
NCAPG2	6
MGAT3	6
FOLH1	6
RPS6KA2	6
FBH1	6
FHOD3	6
ARHGEF4	6
ASIC5	6
PPP1R16B	6
SLC4A7	6
ZNF644	6
ADAMTS18	6
CYP2B6	6
ZBTB40	6
ALPK2	6
HDAC9	6
HCCS	6
KDM4D	6
LPAR4	6
KIR2DL4	6
SPECC1L	6
AL592490.1	6
MFSD6L	6
KRT20	6
ARSK	6
CLIP2	6
RASGRP4	6
OCIAD1	6
C8B	6
ESX1	6
PCDHB9	6
BRPF3	6
CEP70	6
DDX4	6
COL6A5	6
TRAF5	6
STPG1	6
FBXW10	6
SPHKAP	6
DIP2C	6
PDZRN3	6
SFI1	6
LRIF1	6
KIAA0319	6
CASP1	6
ACSBG1	6
R3HDM1	6
OR2T3	6
DGKA	6
KCNS3	6
COX10	6
ZNF516	6
STAG1	6
EHBP1L1	6
ZNF786	6
NEGR1	6
ADGRB1	6
PARP9	6
BRD4	6
CAPRIN2	6
PCDHGA3	6
KIF1A	6
CTIF	6
NCKAP5	6
AVPR1A	6
TET2	6
RBPJ	6
MRGPRX1	6
ADNP2	6
ARHGEF6	6
DLC1	6
PIK3R5	6
ASH1L	6
CHD2	6
OR1N1	6
ABCG4	6
TSC2	6
KALRN	6
MTREX	6
OR52M1	6
TMC3	6
SLC7A13	6
LMBRD2	6
TMEM200A	6
ITGA2	6
GLG1	6
PANK4	6
SLC27A6	6
SNX14	6
TSC1	6
GOLGB1	6
TFAP2B	6
NUP98	6
CLCA1	6
LMTK2	6
PCDHGA6	6
OR2T33	6
ZSCAN20	6
SPTLC3	6
REPS2	6
DOCK1	6
WDR17	6
DHX29	6
MADD	6
PABPC4	6
ZAP70	6
PLEKHM3	6
CLEC14A	6
ZFAT	6
WDR27	6
ZNF536	6
KCNJ5	6
ELAPOR2	6
AP4E1	6
CATSPERD	6
RFX4	6
SLC5A8	6
FHDC1	6
LLGL2	6
ENOSF1	6
KIF6	6
EFTUD2	6
KRT34	6
SOCS6	6
DDR2	6
ANO3	6
NCAM1	6
UGT2B7	6
PRR23B	6
ZNF236	6
MARCHF6	6
ARNTL2	6
SYCP2	6
NPHS1	6
PUM3	6
PDZD2	6
ZFYVE9	6
EHD3	6
CSPG4	6
KNDC1	6
ZNF658	6
RXFP1	6
PRRC2C	6
UNC13B	6
RFC4	6
REXO1	6
CDC73	6
RBMS3	6
YY1AP1	6
SMG8	6
SLC6A12	6
STK36	6
CRB2	6
CRLF2	6
VPS16	6
OR5D14	6
BUB1	6
CFAP58	6
CCDC105	6
JADE3	6
MMP10	6
MATN4	6
PTPRF	6
CYP26B1	6
DAPK1	6
VEZT	6
PATJ	6
MC4R	6
PTPN23	6
MNDA	6
PHLDB2	6
MAP3K7	6
DIS3	6
AHCTF1	6
PRSS12	6
NUMA1	6
MYO9B	6
NEXMIF	6
PLXND1	6
MAGEE1	6
SSH2	6
NISCH	6
SYN3	6
TSPOAP1	6
EFHC2	6
CFAP61	6
DDB1	6
ROCK1	6
ENPP7	6
OR5H14	6
TMPRSS7	6
GABRE	6
MAP7	6
ACTN1	6
TNFSF11	6
FMR1NB	6
KCNH6	6
C8A	6
FOXR2	6
SLC22A2	6
OR5J2	6
GRIN2C	6
MMP12	6
SIGLEC9	6
UACA	6
PLCB4	6
KDM3B	6
RNF128	6
PLCB2	6
NMBR	6
LIG3	6
PGR	6
OR2A12	6
ARHGAP11A	6
TBC1D19	6
SERPINB8	6
NEBL	6
GJA1	6
PRKG2	6
SLC16A5	6
CDH5	6
DOP1A	6
CFAP20DC	6
EDC4	6
SYNGAP1	6
CXXC1	6
ISG20L2	6
TCN1	6
BTNL3	6
NUP188	6
DSC1	6
NSD3	6
UNC45A	6
LRRC3	6
TSHR	6
ATF7IP	6
MYO1D	6
HLTF	6
THBS1	6
SRPRA	6
MUC7	6
MAN2B2	6
TRABD2A	6
EPX	6
ZNF780B	6
COL5A3	6
CDYL2	6
TYK2	6
CAND2	6
MAP4K3	6
MCPH1	6
ADGRF4	6
CBY2	6
FRK	6
HDAC4	6
PCDHB4	6
SLC46A2	6
SREBF2	6
RAD50	6
MST1R	6
CPZ	6
SULF2	6
LPO	6
ADAD1	6
ZNF106	6
CCDC88A	6
NUAK1	6
EPHB4	6
CYFIP1	6
DHX16	6
AC006059.2	6
HELB	6
SEC14L5	6
SYNPO2	6
DOCK6	6
KDM6A	6
PCNT	6
ZNF546	6
KPNA5	6
ZNF665	6
RPS6KA3	6
PON1	6
MID2	6
MYOM3	6
PARP4	6
TIPARP	6
SYT13	6
FFAR2	6
CCT8L2	6
PDE11A	6
RIMS1	6
PODNL1	6
EDAR	6
SIPA1L1	6
GEN1	6
SORCS2	6
PDE4D	6
PCSK6	6
JPH1	6
SPTB	6
AL121899.2	6
LGI2	6
MAGEB16	6
AXL	6
KIAA0753	6
TTC21A	6
TNS3	6
CCDC146	6
IL2RG	6
ENOX2	6
AKAP6	6
PRRC2A	6
OR8I2	6
EXOC1	6
ADGRG2	6
KIAA0100	6
TKTL2	6
GPRASP1	6
KL	6
CRYBG2	6
TRIM58	6
C9orf131	6
GPRASP2	6
PLG	6
PDE6B	6
OR12D2	6
CD44	6
MRTFB	6
IRAG1	6
PROKR1	6
CENPI	6
VSIG4	6
TASOR2	6
CUL5	6
CTAGE1	6
TFEC	6
ARHGAP35	6
IQGAP1	6
CCDC110	6
ITGAD	6
RIF1	6
WWC2	6
DHX38	6
TACR3	6
KIF4A	6
GOLGA3	6
IL18R1	6
H3-3A	6
PHACTR2	6
CTNNA2	6
SLC23A2	6
AGMO	6
PTPRG	6
SLC13A2	6
SLTM	6
GFPT1	6
JARID2	6
ARSL	6
CHSY3	6
PYGL	6
ADH1C	6
LAMB3	6
SETBP1	6
ZNF701	6
PHIP	6
SLC30A3	6
SUFU	6
RBP3	6
ZZEF1	6
GABRA5	6
TLR1	6
DROSHA	6
IPO9	6
CEP104	6
CCDC93	6
KERA	6
PPAN-P2RY11	6
PPIP5K2	6
OR4K13	6
KIAA1522	6
PLIN4	6
NXF3	6
ZNF148	6
NFATC4	6
TUBB4A	6
OTOL1	6
SUGCT	6
THEG	6
ROCK2	6
PRDM2	6
GREB1	6
ABI2	6
NRG1	6
LRRC4B	6
OR4N2	6
ECPAS	6
CHP2	6
GRIK2	6
GPR37	6
DCDC1	6
ACVRL1	6
PLXNB1	6
TMEM131L	6
RIPOR1	6
SEMA4F	6
SLC35F5	6
PCM1	6
RAPGEF2	6
CCDC85A	6
LGR4	6
OR51E2	6
CNDP1	6
ITIH1	6
LMOD2	6
DISP1	6
SERPINA11	6
KCNA5	6
NMUR2	6
MTMR8	6
ESR1	6
KRT86	6
TAOK2	6
ALDH1L2	6
SPTBN1	6
SLC24A3	6
CLEC9A	6
SHKBP1	6
TNFSF14	6
RALGAPA2	6
THBS2	6
ZNF668	6
DGKK	6
CNOT4	6
UBR1	6
ERN2	6
ZNF551	6
IRF9	6
SERPINB3	6
[truncated: 12,875 more rows]
