# Supplementary material for: Bioinformatic profiling identifies the glutaminase to be a potential novel cuproptosis-related biomarker for glioma
Source: Front Cell Dev Biol. 2022 Sep 9;10:982439. doi: 10.3389/fcell.2022.982439 (PMC9500213; doi:10.3389/fcell.2022.982439)
Supplement: Supplementary file 5 [file Table6.XLSX]

## Sheet: Sheet1
id	futime	fustat	CFAP58-DT	AL121768.1	AC005618.4	HCG25	UBE2D3-AS1	NPTN-IT1	LINC01785	Z68323.1	AC000403.1	WARS2-IT1	AL049796.1	FAM87A	AC092376.2	LINC01168	LINC01534	AC097381.2	LINC02600	IL12A-AS1	AC021683.3	AC018685.2	AC019171.1	AL844892.2	SNHG16	COX10-AS1	AC135782.1	AC090241.2	LNCAROD	AL138778.1	LINC00653	PAQR9-AS1	AC112482.2	AL133516.1	AC110491.1	LINC01007	AC025253.1	AC022400.1	DLGAP1-AS1	LYRM4-AS1	AC021683.1	ELAVL4-AS1	AC061961.1	LINC01511	LINC02035	AC015967.1	AL358472.2	MIR4500HG	AL627095.2
TCGA-76-4927	1.46575	1	1.45238	0.199123	1.41392	0.424922	3.29466	0.579952	0	0.0325241	1.08427	2.47757	1.35817	0.167743	1.84475	0.115965	1.67582	0	0.557288	0.104873	0.093425	0.180403	0	0.14509	3.4241	1.78885	0.368712	0.129613	1.31464	0.354903	1.30334	0.117961	0	0.550802	0.169797	0	0	0.645333	3.45483	2.03422	0.71308	0.370276	0.0253123	0.152768	2.77981	0.337654	2.00339	0.275126	2.88593
TCGA-WY-A858	3.66301	0	0.351289	0.0306892	0.485118	0.43189	1.77417	0.337996	0.922731	0.0143553	0.574538	0.688762	1.50121	0.343919	0.747602	0.064469	0.814509	0	0.522056	0.0201999	0.0104934	0.0655723	0.142479	0.107018	2.21319	1.20358	0.384271	0.0931545	0.793022	0	2.27671	0.120086	0	0.139469	0.966578	0	0.138683	0.577828	2.10067	0.384713	0.283448	0	0.0440443	0.276556	2.13504	1.67238	1.49385	0.234747	1.68702
TCGA-06-2559	0.410959	1	1.88108	0	1.96114	1.39616	3.25793	2.85677	0.0794293	0.397803	0.791022	1.76587	1.60013	0.634593	2.74448	0.175557	2.07156	0	1.58159	0.282499	0.49917	0.194087	0.126709	0	4.43479	2.78226	1.14731	1.00547	0.771632	0.193709	2.48535	0.942008	0.0982848	0.780982	0.702392	0.0519985	0.440633	1.56618	3.94392	1.58347	0.349818	0	0.15017	0.193835	2.30714	0.493032	3.1256	0.0842004	2.93017
TCGA-DU-6393	4.34247	1	1.87609	0.237441	2.11066	1.13475	2.55252	1.98816	0.122341	0.17479	0.342441	2.21167	1.396	0.212756	2.12611	1.16298	1.74747	0	1.20614	0.0850167	0.517024	0.425782	0.193583	1.20571	2.88928	2.58304	0.88323	0.0989585	0.10675	0.0873271	3.47051	0.375512	0.197991	0.643117	0.487898	0.0272956	0.355355	1.60639	1.98645	1.15406	0.825786	0.372506	0.219587	0.327572	3.56429	1.04411	3.10333	0.657	2.50614
TCGA-DB-A64O	2.12329	1	2.45528	0.222557	1.88819	0.300534	2.96807	1.55252	1.52752	0.371169	1.23235	2.01757	1.86529	0.242938	2.52697	0.0402612	1.71739	0.758474	1.10044	0.130404	0.169155	0.443819	0.111566	0.25181	2.3854	1.55213	0.633571	0.52306	0.600079	0.0880059	2.93987	0.343465	0.0863762	0.703721	4.68389	1.4518	1.26712	2.20914	3.48396	0.789354	1.00626	0.13606	0.741489	0.769602	3.79177	2.53966	2.53321	0.619929	3.13108
TCGA-06-0644	1.05205	1	1.94351	0.0408223	0.704252	0.339822	3.15968	0.173639	0	0	1.74932	0.772899	1.16356	0.211386	0.77349	0.117961	1.2092	0	0.0458623	0.0618453	0.0139267	0.0221902	0	0.0861044	3.91635	1.84703	0.345964	0.0388576	0.864493	0.194339	0.775261	0.136323	0.0746424	0	0	0	0	0.409364	3.92397	2.10037	0	0	0.0147838	0.0611541	2.25072	0.385928	1.43232	0.251083	1.18098
TCGA-WY-A859	3.32329	0	3.65504	0.485736	0.681944	0.74028	2.05544	1.61645	1.95565	1.60777	1.84868	1.5615	2.51218	0.7433	2.40537	0.800662	1.89072	0.522859	3.28078	0.437228	0.859174	1.21369	1.11603	0.928579	2.53774	1.63101	2.93384	1.30463	0.197362	0.744161	2.90275	0.447526	0.699374	1.6708	3.90955	3.89757	1.98605	3.44329	2.4283	0.706995	1.99019	0.953898	0.832282	2.23876	3.50795	3.38674	2.24565	0.959028	2.59106
TCGA-06-0158	0.90137	1	2.40048	0.368154	1.68131	0.96997	3.50933	1.80517	0.175684	0.0193461	0.455649	1.81287	1.77787	0.0615688	1.45581	0.0352016	1.93384	0	0.510962	0.172359	0.109427	0.044604	0.433173	0.458382	3.43536	2.27932	0.663117	0.782492	0.724039	0.264116	2.789	0.115965	0.147437	0	0.564037	0	0	1.49999	3.54799	1.6876	0.62686	0.427392	0.183836	0.671112	3.29378	0.390448	2.26538	0.132643	3.96709
TCGA-QH-A6X3	0.857534	0	0.944634	0.392977	1.69345	0.876566	2.42516	1.6415	0.147046	0.0781999	0.864097	1.26165	2.22561	0.0677764	1.39083	0.166844	2.15452	0	0.722291	0.164658	0.0801119	0.362891	0	0.164143	3.11493	2.12872	1.24154	0.311271	0.376068	0.125387	2.96475	0.0966667	0	0.295018	1.86853	0.188021	0.293488	1.24896	2.948	1.13475	0.230572	0	0.510253	0.101247	3.17154	2.24254	2.19717	0.545573	2.9383
TCGA-DH-A66G	1.43288	0	2.69466	0.403595	1.30457	0.757791	2.63399	3.04703	0.969896	0.634779	1.70819	2.21014	2.29443	0.615699	3.16023	1.14965	2.31869	0.363788	2.44514	0.268195	0.501414	0.671203	0.626953	0.797511	2.74956	2.05565	2.72268	0.977023	0.721329	0.36042	2.19368	0.245739	1.48104	1.64561	3.18404	0.390558	0.931532	2.86267	3.36097	1.06488	2.78691	0.364124	1.05624	2.23306	3.34507	2.26153	2.30381	1.16826	3.03961
TCGA-S9-A6U0	2.03288	1	0.854235	0.100439	0.739157	0.437973	2.83398	1.03203	0	0	1.67848	2.11779	1.38433	0.89933	2.20511	0	1.34352	0	1.92528	0.13014	0.102053	0	0.430285	0.10742	2.40414	1.59048	0.226878	0.310922	0.504061	0	1.00971	0.195726	0	0.226385	0.064331	0	0.225275	0.694657	3.43285	1.37523	1.92744	0	0.0186342	0.0387171	3.06269	0.65828	1.73522	0.612683	2.861
TCGA-EZ-7264	3.29041	0	2.32308	0.233397	2.18748	1.5636	2.22287	2.79069	0.695459	0.326537	0.766383	0.722991	2.54552	0.219835	1.26153	0.176833	1.94433	0.0908534	0.53037	0.0608775	0.0423642	0.361095	0	1.24172	3.12689	2.94594	1.29349	0.255078	0.161952	0.351402	3.87579	0.295605	0.0574156	2.41779	0.896311	0.0301242	0.141171	1.58876	1.81032	1.48995	3.48242	0.0909889	0.306612	0.357833	3.61814	1.74261	2.71216	0.636079	4.42989
TCGA-12-5295	1.24384	1	1.66385	0.0506062	0.833659	0.295135	3.22089	0.261471	0.0745054	0	0.139077	1.10111	1.5366	0.146655	0.287472	0	1.2825	0	0.0567222	0.118493	0.0680516	0	0	0.0363275	3.80299	1.57986	0.0594937	0.267596	0.825379	0.0632268	0.372729	0.14091	0	0	0.063641	0	0	0.688583	3.43562	1.33234	0	0	0	0.0756011	1.7876	0.251689	1.54582	0.0479571	2.71504
TCGA-P5-A77W	1.6	0	0.52667	0.210763	1.73231	1.16376	2.29569	1.87727	0.233029	0.0130692	0.240498	0.473631	1.65686	0.0556122	0.897705	0.126709	1.26891	0	0.401303	0.113034	0.0565835	0.0451634	0.0668125	0.388686	4.18224	2.47643	0.158466	0.281431	0.125916	0.086512	2.19418	0.12499	0	0.549226	0.261952	0	0.127105	1.59641	1.18707	0.851999	0.539134	0	0.243547	0.0422241	2.37175	1.72796	2.25568	0.410233	2.49388
TCGA-S9-A6UA	0.487671	1	1.30428	0.140255	0.379954	0.695994	2.71958	1.72378	0.750263	0	0.708143	0.812457	1.74515	0.123401	1.63106	0.369829	1.23628	0	0.906891	0.100843	0.0490731	0.0391384	0.167229	0.241596	4.15251	1.96381	0.239642	0.883308	1.86509	0.153416	1.38001	0.121811	0	0	0.215989	0	0.309293	1.29784	2.46187	1.41727	0.699996	0	0.0391384	0.0809305	3.48158	0.750006	2.23505	0.0625362	2.71356
TCGA-IK-7675	1.58356	1	0.980683	0.257614	1.64427	0.435095	2.71616	2.41516	0	0	0.720366	2.62728	2.4197	0.134484	0.264717	0.198494	3.02072	0	3.31348	0.130667	0.198243	0.655077	0.210389	0.188654	3.51324	2.84219	1.77019	0.182057	0.453649	0.0578315	4.11318	0.0874628	0	0.268674	0.0391384	0.0298416	0.267356	2.38493	2.49817	0.871765	0.0875986	0.0900404	0.179893	0.198494	3.10445	1.11183	2.51516	0.176578	3.56994
TCGA-S9-A6TW	3.42466	0	0.679154	0.0791562	1.22101	0.498761	1.91092	1.41943	0.446468	0.073409	0.325732	0.52687	1.16665	0.527371	1.30725	0.0673634	1.08032	0	0.475915	0.0522768	0.0540844	0.126048	0.294312	0.327802	2.81762	1.58058	0.262553	0.0997665	0.101112	0.0336521	2.51612	0.090718	0	0.695638	0.162081	0.0258793	0.121679	1.12525	1.22194	0.682483	0.648926	0.222928	0.191436	0.136454	2.032	0.928806	2.31533	0.107152	3.10998
TCGA-FG-7634	1.27945	0	0.811389	0.274649	2.391	0.750607	2.76873	2.32242	0.108223	0	0.976217	1.76362	1.56735	0.10916	1.81196	0.378734	1.84463	0	0.627887	0.0802483	0.122739	0.343465	0	0.104202	3.70147	2.89393	0.876173	0.209266	0.934932	0.0920721	2.67197	0.14483	0	0.454702	0.0927487	0	0.167101	1.94381	2.82424	2.12479	1.04033	0.107956	0.202637	0.307195	3.07943	1.1769	2.17859	0.76103	3.38076
TCGA-DB-5278	7.59452	0	2.17482	0.53973	1.49206	0.685178	2.33897	1.54399	0.712288	1.50315	1.60905	0.405339	2.08195	0.828469	1.691	0.278223	1.69077	0.436801	1.59163	0.31603	0.322966	0.587557	0.364797	0.477677	3.02623	2.17124	1.92258	0.907506	0.0777899	0.550901	2.59763	0.694568	0.571434	0.643856	1.78589	3.20717	1.35975	2.26984	2.26	1.12823	2.55638	0.359746	0.694568	0.870897	3.28428	2.78054	1.88721	0.897395	3.42948
TCGA-06-0238	1.10959	1	2.46783	0.320196	1.00432	0.588037	3.17276	0.383608	0.453122	0.511468	0.938775	0.846233	0.975557	0.168899	1.61974	0.0740944	1.27053	0.451963	0.83374	0.162597	0.489748	0.264476	0.238298	0.122739	3.82885	2.24543	1.69118	0.893751	1.35377	0.209266	1.95423	0.362891	0.186374	0.664756	1.27214	0.820404	0.85989	1.64649	2.90925	1.43018	1.21636	0.288063	0.290896	0.47892	1.84225	1.51556	2.71638	0.327457	1.53715
TCGA-HT-7601	0.419178	0	1.68185	0.179766	0.888149	0.38637	2.95039	1.42541	0.479438	0.288181	0.556699	2.16176	2.11323	0.339479	1.79115	0.65471	1.55356	0	1.99443	0.180403	0.0758749	0.156526	0.173639	0.227371	3.06426	2.26583	1.30609	0.339708	1.75707	0.180657	1.78956	0.146525	0.135141	0.169925	0.304745	0.140517	0.320427	1.95721	2.72607	1.39873	0.995376	0.394843	0.0932897	0.287236	3.15051	1.77045	1.81717	0.851119	2.97776
TCGA-28-5213	0.816438	0	1.71383	0	1.67161	0.92562	3.56377	0.519139	0	0.0426443	0.451857	3.30451	1.42207	0.0905825	0.566084	0	1.60478	0	0.14965	0.0402612	0.28629	0.097476	0.209266	0	3.38296	1.7133	0	0.0863762	2.00166	0.361544	2.1109	0.0528332	0.16337	0	0	0.0873271	0	1.07793	4.19298	1.62555	0.355918	0	0.158983	0.0688771	1.86726	0.428893	2.27361	0.316493	2.90404
TCGA-DU-6396	6.26301	1	0.483674	0.103934	1.7629	0.909658	2.12793	1.91609	0.244765	0.0164963	0.378845	2.21983	2.24169	0.0870554	1.65017	0.453755	1.69176	0.102591	0.417812	0.0387171	0.0478175	0.147307	0	0.236217	3.9094	2.66816	1.40365	0.341189	1.68392	0.14991	2.46637	0.137897	0	0	0.838105	0	0.159112	0.775346	2.73479	1.08916	0.322966	0	0.0632268	0.154065	3.33155	1.92372	2.55289	0.813853	3.17996
TCGA-R8-A6MK	7.40274	0	1.72949	0.294194	1.02162	0.846634	2.85913	1.60478	0.931229	0.359071	0.770787	1.00403	1.62541	0.226015	1.69457	0.0938306	1.11103	0	0.675997	0.0762854	0.147046	0.134484	0.149259	0.236095	2.83944	1.91663	0.539928	0.438825	0.505484	0.191689	3.04497	0.193078	0	0.616169	0.894372	0.0615688	0.277271	2.56404	3.35693	0.799502	1.07533	0.264476	0.314986	0.184598	3.06452	2.45225	2.09993	0.524966	3.58359
TCGA-FG-8185	1.1863	0	0.512176	0.274172	1.25114	0.731618	2.35375	1.56106	0.225892	0.0375931	0.558366	1.96857	1.67482	0.0930192	1.60706	0.25544	1.68805	0	1.21151	0.109561	0	0.0723116	0	0.0764223	3.14879	2.37061	1.21742	0.131194	0.680864	0.0508847	2.91499	0.246226	0	0	1.24653	0.0261627	0	1.80814	2.20614	0.593402	0.113967	0	0.0581086	0.229342	3.22413	2.15627	2.45204	0.235237	2.73522
TCGA-28-2509	0.39726	0	2.67471	0.0468403	1.69001	0.617863	2.74502	1.14626	0	0	1.00497	2.35493	1.65031	0.318924	1.57449	0.0976108	1.48249	0	0.0265876	0.0308304	0.195852	0.0504669	0	0.066537	3.42622	2.01571	0.0551957	0.411426	0.798839	0.0870554	1.8111	0.0799754	0	0	0.115699	0	0.207393	1.52927	3.67609	1.72456	0.0669502	0.134615	0	0.103934	2.25894	0.77011	2.3293	0.209391	2.31716
TCGA-RY-A847	2.55616	0	2.58463	0.0377336	1.28054	0.730053	2.31223	1.21884	0.437121	1.23885	1.39753	0.637657	2.1104	0.562084	1.5911	0.357045	1.18656	0.108892	1.38272	0.223423	0.432853	0.263155	0.467488	0.27274	2.6551	1.68226	1.45959	0.797179	0.494979	0.340391	2.30416	0.223546	0.134878	1.5215	1.28741	1.75352	0.994435	2.1143	2.44792	0.735176	2.48857	0.210389	0.425244	0.764771	2.60694	2.76585	2.03118	0.712816	3.42551
TCGA-TM-A7C5	4.10959	0	0.828632	0.125519	1.58222	0.839315	1.63041	1.21244	0.443713	0.0977456	0.579856	0.418892	1.65058	0.330673	0.791356	0.238787	1.48445	0	0.720366	0.0923428	0.0723116	0.156397	0	0.429321	3.37879	2.44392	0.65306	0.413594	0.357496	0.0539454	2.56326	0.504468	0.0787464	0.5144	0.789854	0.081885	0.511974	1.146	1.53356	0.945832	0.687956	0.124196	0.135009	0.631244	2.37754	1.96942	2.32892	0.314871	2.68805
TCGA-S9-A6UB	10.3041	0	0.998196	0.465713	2.3804	1.35783	2.26057	2.4016	0.269871	0.292075	0.399991	0.637842	1.43098	0.33308	0.598175	0.287354	2.1101	0	0.391218	0.0949116	0.738984	0.398131	0	1.62246	3.31976	2.5939	1.46367	0.384271	0.214871	0.176961	3.74668	0.188401	0	0.984772	0.0618453	0.0473988	0.216982	1.47612	2.71802	1.27352	0.262433	0	0.136979	0.273814	3.51632	2.11497	2.99262	0.815084	3.89424
TCGA-E1-A7YK	1.03562	1	0.69813	0.0684645	0.927745	0.656908	2.59536	1.3162	0.148348	0	0.0728604	2.60983	1.61655	0.0174944	1.5987	0.295018	1.39923	0.100305	1.37812	0.052555	0.0468403	0.055751	0.370611	0.120219	2.59431	1.8195	0.298189	0.15056	1.17581	0.106214	2.54169	0.188907	0	0.156397	0.635894	0.0333701	0	1.68881	3.83497	0.834145	0.541019	0	0.097476	0.220454	2.7031	1.68212	2.36283	0.440102	2.60471
TCGA-HT-8104	1.01918	0	2.40806	0.398569	2.28724	0.467071	2.76175	1.74222	0.627794	0.169412	1.28777	2.18155	2.23327	0.343806	2.67478	0.321004	2.0569	0.100978	1.16247	0.253747	0.179766	0.276675	0.372729	0.0976108	2.76636	2.38006	1.4043	0.851439	0.381505	0.299362	3.17809	0.225275	0	0.157432	0.971074	0.0985543	0.544683	1.97757	2.714	1.63701	0.578504	0.284159	0.255319	0.433814	3.70123	1.3616	2.01071	0.946057	2.97199
TCGA-S9-A6WG	7.12877	0	1.80186	0.361656	0.971884	0.443288	2.26487	1.71383	0.854235	0.378179	0.527271	1.6226	1.31765	0.271545	1.43994	0.786764	1.2194	0.106616	1.18998	0.124857	0.675274	0.153027	0.753947	0.289362	3.34723	1.4567	0.768333	0.252416	1.01521	0.134352	1.81816	0.103665	0.309875	0.315102	1.18815	0.232292	0.447949	1.81451	3.31293	0.841249	2.04705	0.10675	0.334339	0.434882	3.01362	1.91411	1.67093	0.551688	2.79681
TCGA-HT-A61B	1.46027	0	2.48993	0.339137	1.78002	0.862193	3.25841	0.409472	0.0617071	0.0194884	0.664574	3.416	1.94197	0.0623981	0.408821	0.584674	1.41905	0	2.00479	0.0810669	0.17594	0.0451634	0	0.60985	3.66086	2.13501	0.31429	0.171463	1.60824	0.127633	3.61411	0.246591	0.149259	0	0.533364	0	0	2.06994	3.46664	1.08739	0.593402	0.12075	0.0451634	0.390668	3.70025	1.53042	3.132	0.647729	3.55483
TCGA-26-5136	1.58082	1	1.91583	0.194591	2.32786	1.52627	3.51144	1.33862	0.280362	0.0473988	0.386811	2.60497	1.16896	0.100574	1.19818	0.205643	1.65173	0	1.12267	0.15095	0.0688771	0.0551957	0	0.072586	2.915	2.22876	0.227125	0.583808	1.04313	0.18409	4.03567	0	0.180912	0.422448	0.242206	0	0	1.95984	5.34936	1.38725	1.35597	0	0.0729976	0.0765591	2.20902	0.825379	3.23605	0.495797	3.51348
TCGA-QH-A65Z	1.16986	0	1.69849	0.303225	2.27724	0.686164	2.51538	1.28309	0.333996	0.266637	0.770195	0.690551	1.12393	0.250962	1.41284	0.319734	1.2022	0	0.978122	0.0978804	0.162081	0.250234	0.190172	0.683382	2.75892	1.78505	1.25139	0.265317	0.396598	0.287354	3.55213	0.40021	0	0.973942	0.999423	0.225275	0.349365	1.87755	2.78044	1.08195	1.15108	0.119954	0.41846	0.527271	3.27502	2.6222	2.65494	0.272143	3.52399
TCGA-HT-7603	1.93151	0	4.31713	0.822934	1.0321	0.1995	2.15261	0.929412	2.36614	2.10491	2.49523	1.26189	2.61791	1.07745	3.52302	0.377401	1.63162	0.707171	2.00511	0.748891	0.7612	0.768333	0.983824	0.780226	2.5034	1.3446	2.35338	1.27453	0.240742	0.797428	1.98765	0.817296	1.89798	1.3274	4.65204	3.47283	3.18682	2.72622	2.03823	0.394734	2.58801	0.650765	0.718351	2.5286	3.12274	4.47468	2.54312	1.41208	2.29261
TCGA-S9-A6TU	7.26027	0	0.587365	0.31823	0.716684	0.799004	1.58679	1.3505	0.22231	0	0.172999	0.915789	1.80261	0.123931	1.02857	0.4654	1.50782	0	1.48733	0.0418037	0.0432045	0.0344975	0.0758749	0.194465	2.78104	1.95892	0.482642	0.201132	0.991681	0.0982848	2.72244	0.072586	0	0.14496	0.540325	0.0308304	0	1.10722	3.38785	0.502025	0.331591	0	0.0901759	0.117163	2.70578	1.81476	1.66607	0.177471	2.45733
TCGA-E1-A7Z6	2.69589	1	1.41392	0.574925	0.82725	0.726831	2.41134	1.59058	0.184344	0.117695	0.704606	2.42852	1.99906	0.0856966	1.9399	0.376846	1.61396	0	1.41614	0.120086	0.115033	0.179001	0	0.205518	2.37685	1.5828	0.444879	0.293841	0.670206	0.106884	2.58674	0.234011	0.154713	0	0.695638	0.160791	0.779722	2.42578	3.98753	0.694033	0.179129	0	0.580338	0.404031	3.00913	1.64432	1.57352	0.577538	3.11407
TCGA-06-0156	0.487671	1	2.30636	0.114367	1.14127	1.52629	3.26714	2.17918	0.22299	0.0220482	0.456701	2.1335	1.71418	0.41873	1.28679	0.0972062	2.32048	0	0.277033	0.0944388	0.459641	0.0619144	0.30527	0.188781	4.01792	2.83122	0.602647	0.665802	1.07385	0.243547	2.27349	0.214622	0.0844725	0.108759	0.115499	0.0437644	0.381283	1.36877	4.15718	2.21332	2.16079	0.259544	0.168514	0.19862	3.10056	0.970927	2.6873	0.228911	3.65804
TCGA-HT-8018	3.15616	1	4.38596	0.582749	1.15134	0.450485	2.66551	1.8159	2.2	1.51253	1.79585	1.57705	3.16215	1.16588	3.47186	1.25792	2.2468	2.09859	2.69637	0.464773	0.858061	1.71523	1.36765	1.02475	2.344	1.65531	2.55758	1.31121	0.972178	0.596076	2.07587	0.676989	2.17498	1.43574	3.91251	2.05648	1.04257	2.46637	3.03215	0.879235	3.12955	1.26819	1.14019	3.23746	3.50354	3.38275	2.03016	1.24074	2.2419
TCGA-TQ-A7RG	1.6411	0	2.44106	0.306146	1.71312	1.03914	2.91041	2.61294	0.263756	0.228849	1.19787	0.737427	1.43435	0.0942361	1.28694	0.137897	1.4499	0	0.632827	0.141694	0.171079	0.173255	0	0.283566	3.01984	2.34435	0.676267	0.673647	0.975117	0.0302654	2.88037	0.159112	0	0.398569	0.174023	0	0.396598	1.96188	2.80911	1.12386	1.38095	0	0.226509	0.106214	3.22674	2.41451	2.28608	0.679784	3.73651
TCGA-TM-A84I	2.33973	0	1.61207	0.116099	1.7473	0.828713	3.5495	2.42218	0.0586628	0	0.212507	3.03185	1.83855	0.0592168	0.829687	0.130667	2.24711	0	0.323543	0.0687396	0.117961	0.538637	0.0939658	0.0839282	3.85198	3.36098	0.0922074	0.128557	0.602647	0.144438	3.12345	0.174662	0	0.178492	0.0985543	0	0	1.46331	4.27139	1.56915	0.402613	0.221197	0.12499	0.0885487	3.25443	1.48145	3.19731	0.566084	2.87501
TCGA-DU-7011	8.76712	1	2.17066	0.22132	0.879157	0.193961	2.22614	1.23199	0.373509	1.24251	1.01707	1.00252	1.89658	0.358171	1.46618	0.181039	1.49774	0.0691522	1.35969	0.100843	0.0635029	0.0997665	0.110898	0.0668125	2.2412	1.38488	1.0268	0.221444	0.7589	0.437441	1.06798	0.192952	0.546166	0.30381	1.815	0.501108	0.697329	1.2186	1.87641	0.659103	1.4557	0.0692897	0.322505	0.392647	2.67816	2.51028	1.65173	0.609566	2.49534
TCGA-S9-A7IS	0.660274	1	0.488206	0.0359054	0.375401	0.752235	1.85216	2.29231	0	0	0.192699	1.08332	1.88088	0.0359054	2.82424	0.55562	1.53476	0.200504	0.552771	0.0994972	0.162726	0.0947766	0.0848807	0.124196	4.21959	2.93783	0.123136	1.62002	0.609093	0.109695	1.8892	0.367036	0	0	0.0890913	0	0	1.78492	3.8903	1.18732	0.52085	0.1038	0.0639171	0.130799	3.35243	0.343692	2.47524	0.0395596	1.9321
TCGA-FG-A4MT	3.18904	0	2.61195	0.160598	1.23057	0.832039	2.05097	1.28537	0.844707	0.52306	1.54836	1.31869	2.21318	0.160533	2.00459	0.712067	1.25399	0.0565142	1.83681	0.10608	0.2458	0.292841	0.750564	0.570026	3.02494	1.93834	1.83562	0.396762	0.678027	0.0946415	2.66454	0.394679	1.26165	1.17957	2.61144	0.377235	1.21863	1.92477	1.6208	0.648972	2.32917	0.6415	0.170822	1.04215	3.33788	2.18861	2.16136	0.534858	3.39205
TCGA-06-5858	0.512329	0	0.850399	0.044604	1.11383	0.67708	3.37837	1.59808	0	0.0207689	0.81295	2.07564	1.44207	0.129745	1.2722	0.0190614	1.82342	0	0.318346	0.0955869	0.0152121	0.716684	0.105142	0.153287	3.42354	2.20376	0.0524159	0.265077	1.08093	0.351515	1.66803	0.0761486	0	0.198871	0.0561673	0.0429244	0	2.50146	4.08345	2.02896	0.624709	0	0.016211	0.0989585	2.67956	1.00425	1.90981	0.168257	2.86408
TCGA-TM-A7CF	5.44932	0	2.33974	0.308477	1.06647	1.19585	2.02096	1.83505	0.651316	0.695237	1.03517	1.37016	2.42561	0.264176	1.23726	0.537892	1.54584	0.423255	1.53284	0.162855	0.31713	0.607437	0.390338	0.254896	2.29596	1.7499	1.47173	0.546018	0.253203	0.173895	3.16143	0.236278	0.187324	0.819668	2.45141	2.9037	0.918768	2.10014	2.25515	0.442864	1.8234	0.157173	0.475811	0.883504	3.00746	2.14274	2.22714	0.796598	3.66303
TCGA-DH-A66D	2.31781	0	1.68814	0.269991	1.35733	0.814755	2.69686	1.91846	0.205142	0.0994972	1.23309	2.45389	2.24562	0.402067	1.94325	0.638306	1.55537	0	0.956057	0.20364	0.0494914	0.22231	0.0867838	0.392317	3.22407	2.65849	1.67188	0.265557	1.39528	0.1121	2.60933	0.161436	0.067088	0.165044	0.723428	0.0698396	0	1.12194	3.00913	1.31487	0.566961	0.10608	0.139862	0.232292	3.58276	2.31806	2.41625	0.466131	2.86515
TCGA-19-1787	1.05479	1	4.55147	0.171463	1.26598	0.636729	2.16665	1.23254	0.104337	0.0167816	1.16066	2.31875	1.08875	0.122076	1.22737	0.146786	1.31115	0	0.0601858	0.015783	0.0721744	0	0.0851527	0.239154	2.952	1.73691	0.162468	0.108491	0.800165	0.172231	1.19736	0.041243	0	0.162081	0.0453032	0.101516	0	1.00712	3.68853	1.60317	0.522056	0	0.0387171	0.0271541	2.09849	0.743644	1.46764	0.242572	1.08038
TCGA-16-1045	2.41918	1	1.49702	0.0538064	1.34335	1.41668	2.96029	1.42895	0	0	0.695816	1.70084	1.87982	0.179893	1.60493	0.0230424	2.04289	0.153805	0.227495	0.0119249	0.0724489	0.0861044	0.24245	0.148609	3.61537	2.1311	0.123931	0.80033	1.86465	0.2806	1.55866	0.031254	0	0	0.194339	0	0	2.68415	3.76069	1.58972	0.948152	0	0.0579701	0.0406821	3.3316	0.266517	1.81582	0.186247	2.81506
TCGA-FG-7643	1.67397	0	2.98899	0.375846	0.686792	0.229219	2.67584	1.24732	1.94171	1.96805	1.93403	0.211012	2.89363	1.02198	2.92283	0.375846	2.13832	0.759241	2.11597	0.410775	0.547055	0.982145	0.546956	0.657457	2.25126	1.46488	1.86203	1.12075	0.427713	0.714575	1.20182	0.794104	0.557778	1.4344	3.34322	3.26629	1.67414	3.00886	2.04205	0.670568	3.22118	0.705226	0.856308	1.39835	3.24553	3.1254	1.52055	0.870582	2.49372
TCGA-27-2519	1.50685	1	2.38827	0.157173	1.71427	0.662297	2.88421	0.657274	0	0	0.362666	2.27426	1.16569	0.264596	1.18929	0.134352	1.00963	0	0.046002	0.0268709	0.108357	0.0869196	0	0.0581086	3.09068	1.55792	0.42191	0.860287	1.40376	0.124857	1.9987	0.179511	0.146003	0.746571	0	0.0394192	0.489954	1.40321	3.25986	1.62677	0.83762	0.118094	0.295841	0.333996	3.1838	1.34358	2.08818	0.229588	1.95624
TCGA-32-2615	1.32877	1	2.22185	0.106214	1.57289	1.04278	3.22637	1.73357	0.462576	0.0500489	1.02105	1.78727	1.32377	0.204892	1.78165	0.105142	2.02386	0	0.500802	0.0779266	0.218967	0.0958569	0.166844	0.195977	3.5403	2.11813	0.566279	0.479127	0.868924	0.153027	2.52457	0.101919	0.0663992	0.310107	0.330788	0.102322	0.162468	2.25792	4.04022	1.76668	0.525768	0	0.0896337	0.132248	2.94118	0.49375	2.67534	1.02843	2.55361
TCGA-DU-7013	0.736986	1	1.0554	0.198368	2.14101	0.972766	3.0812	2.24227	0.170053	0.750435	0.592732	2.69191	2.25154	0.324926	2.18701	0.237197	2.7015	0	0.524164	0.397365	0.288299	0.398679	0.139469	0.0214797	3.97294	3.54151	0.652418	1.34176	1.10829	0.162339	2.89538	0.977829	0.553459	0.375957	0.429214	0	0.374066	1.21686	3.88499	2.50231	1.24147	0.584578	0.145351	0.308361	3.01325	0.644133	2.22188	0.521252	3.08802
TCGA-TQ-A7RV	5.11781	0	1.35321	0.155361	0.906275	0.751507	2.37214	2.09361	0.243974	1.05648	1.44541	1.75975	2.43618	0.308011	1.60144	0.711098	1.86829	0.0491428	1.46827	0.133761	0.146329	0.344942	0.539333	0.354678	2.64662	1.68041	1.29581	0.368098	0.588421	0.289893	2.35859	0.200002	0.841772	0.867699	2.06129	1.17489	0.610039	1.97479	2.74283	0.748461	1.29093	0.385873	0.510101	0.885457	3.37893	2.1237	1.84643	0.50457	3.21121
TCGA-DU-6542	0.2	0	1.66161	0.182946	1.68899	1.18358	2.94873	2.18307	0.586981	0.742265	0.541812	2.0466	2.70115	0.364236	2.2702	0.572987	2.36659	0	1.04572	0.072586	0.141564	0.14991	0	0.164529	3.82903	2.49978	2.59182	0.584097	1.08658	0.145612	3.19521	0.302641	1.00058	0.711142	1.50584	0.0909889	0.397036	1.45386	3.05592	1.51768	1.35473	0.586116	0.341986	0.327802	3.49865	1.9601	2.50343	0.560324	2.62674
TCGA-19-1389	0.386301	1	1.70646	0.0457225	0.573568	0.532566	2.3698	0.403268	0	0	0.651132	1.39397	0.945907	0.111566	0.285225	0.0194884	1.45859	0	0.217479	0.0497702	0.0311128	0	0.301471	0.0648829	3.77641	1.79177	0	0.156914	1.14919	0	0.456386	0.026446	0	0.203514	0.0575542	0	0.202386	0.451646	4.01723	1.85372	0.404903	0	0	0.195977	2.67974	0.228726	1.25369	0.0289934	1.48481
TCGA-HT-7602	2.48767	0	1.78844	0.245982	1.09565	0.488926	2.38369	1.04397	0.186627	0	0.672471	0.395831	1.20527	0.049352	1.72805	0.055751	1.35924	0	0.736735	0.0920721	0.0336521	0.170566	0.0786098	0.221692	2.13953	1.35366	0.410667	0.235237	0.552967	0.0415234	2.41724	0.093425	0	0.14991	0.527371	0	0.149129	1.76201	2.83744	0.763497	0.680144	0	0.370164	0.296311	3.13683	2.77364	1.89157	0.608147	2.75459
TCGA-HT-7474	0.312329	0	3.17319	0.407081	0.812539	0.319155	2.94349	1.59498	1.38067	2.50764	1.79002	1.73998	2.61061	1.19749	2.18641	0.627233	1.9146	0.311968	2.20792	0.457857	0.390338	1.04747	0.316725	0.232292	2.27113	1.45864	1.91319	0.780898	0.360083	0.883464	2.1271	0.331132	0.871371	0.898402	2.71039	3.32047	1.8	2.88891	2.51808	0.83058	3.01785	0.240375	0.811307	1.58424	3.09185	2.95459	1.90373	0.866235	2.52103
TCGA-DH-A7UV	1.55068	0	0.824564	0.311387	1.05068	0.866868	2.36871	1.76209	0.0461418	0.0144981	0.265557	2.24266	1.83013	0.121148	1.78672	0.211635	1.72282	0	0.427392	0.093425	0.0318186	0.114767	0.0742314	0.0875986	2.62842	1.82835	1.86287	0.279531	0.57628	0.114367	2.84623	0	0	0.141694	0.352984	0.0596322	0.387142	2.13119	2.41105	0.718438	0.171335	0	0.211012	0.136323	3.35029	1.83806	2.16906	0.363788	2.22527
TCGA-P5-A5EY	0.19726	0	2.52492	0.681404	0.630778	0.215616	1.90412	1.16479	1.44583	0.83552	1.08434	0.0805212	2.41911	0.217231	2.40746	0.211137	1.38239	0.185867	2.21478	0.0781999	0.259062	0.322736	0.533563	0.24184	1.90385	1.36121	1.15931	0.603881	0.147567	0.0817487	1.10534	0.279531	1.4654	0.727964	2.73175	0.237441	1.51066	2.23781	3.08432	0.674009	2.94223	0.0959919	0.617675	0.824401	2.48145	2.63508	1.22219	0.50711	2.05137
TCGA-TQ-A8XE	2.6137	1	0.544337	0.141629	1.02754	0.985245	2.38062	1.84489	0.148348	0	0.807726	2.26593	1.98668	0.083724	1.67751	0.283803	1.15788	0.393032	0.609377	0.0532504	0.0766275	0.10742	0.0515809	0.229342	3.56795	2.35181	1.86633	0.248413	0.8024	0.0492125	2.77476	0.104605	0	0.0908534	0.125188	0	0	1.62494	2.23883	1.24607	1.01421	0	0.258941	0.376735	3.31647	1.62068	2.43111	0.377457	3.56932
TCGA-28-5218	0.430137	1	1.52261	0.0487942	0.231801	0.583038	2.77669	0.757535	0	0	2.04527	2.03703	0.673737	0.141825	2.40567	0.10165	0.303342	0	0.0277203	0.0739573	0.0167816	0	0.1149	0.229219	4.75211	2.17734	0.0574156	0.0579701	1.28528	0.0308304	0.976437	0	0	0	0.0615688	0.0471195	0	1.56969	2.88262	2.15001	0.200002	0.140255	0	0.0370307	3.16959	0.243669	1.79531	0.0309716	2.57718
TCGA-27-1837	1.16986	1	2.05506	0.0918014	0.916324	0.752492	2.25948	1.86287	0	0.0432045	0.842456	1.7806	1.09525	0.178109	2.60388	0.188274	1.36977	0	0.289008	0.175173	0.0629506	0	0	0.190172	3.20168	2.06602	0.890408	2.04107	0.492212	0	1.5637	0.781402	0	0.389236	0.321466	0	0	1.70266	2.9483	1.42551	0.250113	0	0.0666748	0.136454	2.44866	0.434455	2.54493	0.0870554	2.44684
TCGA-P5-A5ET	0.00273973	0	2.40111	0.319387	1.46247	0.838831	2.34184	1.3484	1.23983	0.284396	0.869082	1.00712	1.25834	0.389126	1.31365	0.287827	1.22169	0	1.25894	0.0760117	0.294782	0.214747	0.308943	0.339822	2.77423	1.75313	2.03594	0.597793	0.275841	0.227987	2.90151	0.155879	0	0.552869	1.47908	1.2097	0.762646	2.76729	2.12651	0.970927	1.9597	0.451435	0.158208	0.516015	3.03478	2.95502	2.48006	0.633385	3.82849
TCGA-06-5413	0.734247	0	2.91121	0.16337	1.61979	0.484293	3.38034	1.18225	0	0	0.854634	2.72829	1.6396	0.104202	1.92505	0.10608	1.67992	0	1.00798	0.135009	0.394953	0.133695	0.100574	0.0604625	3.67802	2.39594	0.098689	0.722116	1.31203	0.358846	2.14369	0.229588	0.222063	0	0	0	0	0.753091	3.5037	1.73236	0.681854	0	0	0.063779	2.25933	0.214374	2.59813	0.136585	2.52757
TCGA-DU-7018	2.55616	1	0.520347	0.205017	1.00115	0.820159	1.86366	1.97453	0.462471	0.044604	0.25411	0.323543	1.51465	0.257011	1.72997	0.100305	1.69278	0	0.524766	0.151989	0.0408223	0.275722	0.166844	0.327227	3.80256	2.28021	0.678793	0.201006	0.0187766	0.0601858	2.02027	0.413486	0.129876	1.28605	0.20201	0	0	1.17683	1.25514	1.08413	0.597317	0	0.110096	0.253384	2.89049	1.53804	2.42013	0.314407	3.38412
TCGA-FG-7638	1.87945	0	2.15023	0.214249	1.10916	0.397803	2.22934	0.642101	0.804962	0.965249	1.08379	0.225768	1.17101	0.297015	1.64801	0.146264	1.31243	0.183201	0.925923	0.201257	0.138421	0.401521	0.0773797	0.23842	2.43952	1.77737	1.01842	0.477159	0.0985543	0.138159	1.93915	0.211511	0.326307	0.621618	2.29481	1.77518	1.05054	1.62831	2.2776	0.816477	2.06809	0	0.157173	0.446044	2.50706	2.61652	1.488	0.369829	2.62856
TCGA-27-1835	1.77534	1	0.617298	0.180784	1.04956	1.51293	2.69628	1.20276	0.0698396	0	0.889629	1.07922	1.5476	0.263275	1.09397	0	1.41716	0	0.0531113	0.14965	0.016211	0.216858	0	0	4.02748	1.40425	0	0.960438	0.072586	0.274649	2.83275	0.132248	0	0	0.0596322	0.0457225	0	2.62106	4.05399	1.39012	0.194339	0	0.0342157	1.1432	2.57204	0.919836	3.01187	0.549226	2.95999
TCGA-HT-7874	3.09589	0	3.12859	0.578311	1.14398	0.433066	2.41316	2.45825	2.82603	2.01035	2.20486	0.221692	3.69443	1.72578	3.17103	0.913952	2.5882	1.25936	2.23407	0.769179	0.821384	1.66794	0.720629	0.97159	2.20605	1.37373	2.23395	1.46811	0.251689	0.905274	2.38502	0.729183	0.697774	1.42728	3.62607	3.08236	1.68037	3.4919	2.42366	0.688404	2.73268	0.845992	1.46738	1.979	3.45752	3.43595	2.08984	1.13422	3.11357
TCGA-HT-A74O	0.00821918	0	0.610133	0.0335111	0.904657	0.451119	2.08733	0.143655	0.0973411	0	0.341189	2.70989	1.14965	0.0982848	1.2596	0.175812	0.88143	0	0.661111	0.0651587	0.0227584	0.0886844	0.226262	0.304628	2.64365	1.41332	0.895225	0.0862403	0.847356	0.0625362	2.16861	0.0193461	0	0	1.71813	0	0	0.488515	3.07555	0.645425	0.225522	0.0972062	0.193709	0.0988238	2.4872	0.587269	1.55547	0.142479	2.54678
TCGA-P5-A5EW	0.558904	0	0.469469	0.310805	1.77947	0.485221	2.74702	1.4547	0	0	1.30521	1.97501	2.41365	0.063641	1.32435	0.493545	1.62265	0	0.787767	0.126709	0	0.295253	0	0.254836	2.90375	1.92006	1.11803	0.20201	0.660472	0	1.50472	0.164786	0	0.190931	0.719403	0	0.357833	2.03274	2.98176	0.797262	0.230203	0	0.203264	0.240375	3.29393	2.01828	1.58232	0.750607	3.10573
TCGA-VV-A829	3.08767	0	0.338567	0.114634	1.44355	0.896001	2.7304	1.27047	0	0.0183493	0.185105	2.29666	1.18282	0.0197731	3.19229	0.0497702	1.51395	0	0.283211	0.0343566	0.0398403	0.123269	0.0927487	0.135535	3.46418	2.2966	0.573278	0.739243	0.468218	0	2.90066	0.231924	0.0717627	0	0.355016	0	0	0.838024	2.37128	0.732573	0.16221	0	0.212258	0.16954	3.38855	1.68212	2.92119	0.319387	3.49872
TCGA-DB-5279	3.70959	0	2.46916	0.177471	1.34801	0.463204	2.70719	1.60493	0.332507	0.6277	1.09085	1.59474	1.82591	0.408277	2.4317	0.289362	1.4321	0	1.29831	0.067088	0.208143	0.635429	0.211261	0.149389	2.58919	2.07385	1.11023	0.458382	0.245496	0.269632	2.33299	0.279055	1.38648	2.10047	1.81246	0.372061	0.778545	2.99702	2.87192	1.10742	3.59529	0.473112	0.903655	1.03794	2.87454	1.4588	1.80929	0.616734	3.41065
TCGA-HT-8563	2.35616	0	1.43285	0.1644	1.99041	1.0536	3.34801	1.70487	0	0	0.796432	3.55267	1.879	0.0343566	1.71515	0.127237	1.8819	0	0.804549	0.0226164	0.0234683	0.176706	0.0816123	0.208268	2.90331	2.40007	0.227741	0.312084	2.4784	0.0850167	2.80463	0.115566	0.123401	0.541019	0.242938	0	0	0.97541	4.71293	1.59259	1.77964	0.193078	0.19862	0.14965	3.23462	0.718263	2.05735	0.853996	2.84501
TCGA-E1-5304	3.4274	1	0.262553	0.129085	1.99986	0.624241	2.83011	1.17082	0.549226	0	0.0625362	2.48135	2.14245	0.149389	0.470511	0.562084	2.30787	0	0.233152	0.0291348	0.158725	1.27166	0	0.5757	4.47251	3.12027	0.330903	0.152378	0.254473	0.0554733	3.39064	0.100036	0.0809305	0	0.211511	0.0426443	0.369941	1.16883	4.24234	2.04688	3.21157	0	0.0633649	0.0663992	3.68905	0.585059	3.35531	0.271067	3.64167
TCGA-HT-A5RB	0.00821918	0	2.34871	0.310224	1.77733	0.873971	2.25172	2.61772	1.91479	0.590434	1.10682	1.25242	2.45733	0.310107	1.85567	0.625458	2.34136	0	2.02031	0.267356	0.345964	0.517628	0.535456	0.504875	2.43936	2.08076	2.12648	0.811718	0.220082	0.264116	2.01428	0.166972	0.135666	0.810155	2.6698	1.85543	0.699818	2.51685	2.01578	0.726395	2.21577	0.211635	0.364572	0.8024	3.26195	2.23373	1.7411	0.770871	3.01126
TCGA-HT-7483	14.3973	0	2.07861	0.0918014	1.54666	0.464877	2.05488	1.66544	1.46284	0.057277	1.11483	0.961031	2.38623	0.27262	1.84221	0.550507	2.02102	0	2.07936	0.0673634	0.113167	0.386701	0.0742314	0.170181	2.81459	2.08634	1.30673	0.352081	0.420725	0.132643	2.58407	0.408929	0.165558	0.784336	1.67356	0.0301242	0.269273	1.9087	1.94257	0.790021	0.527571	0.882995	0.240253	0.920141	2.95537	1.88452	2.1307	0.945533	3.38957
TCGA-F6-A8O3	0.0191781	0	1.59264	0.568519	2.52288	0.868845	2.40485	2.40119	0.64284	0.0949116	1.10266	0.332622	2.5005	0.371726	1.36933	0.180912	1.86168	0	1.21555	0.0897693	0.164786	0.125254	0.139077	0.914871	3.20741	2.4969	1.06406	1.02162	0.134089	0.212009	3.29534	0.394185	0.432639	2.22052	0.908506	0	0.135404	2.20217	1.82786	1.02247	0.598365	0.0871912	0.267716	0.448267	2.77894	2.08913	2.5966	0.665757	4.19485
TCGA-E1-A7YN	1.99178	1	2.52273	0.383276	1.66975	0.927669	2.94195	1.97247	0.593019	1.00238	1.28125	1.15134	1.83802	0.130931	1.6396	0.0681893	1.92478	0	0.840926	0.081476	0.124593	0.0581086	0.450485	0.0764223	2.54905	1.67573	0.579084	0.600555	1.14111	0.252295	2.46644	0.0618453	0.09815	0.237808	0.937118	0.370834	0.439783	1.56413	3.82938	0.805045	1.10434	0.29337	0.467801	0.229219	3.21249	1.94332	2.16353	0.132248	2.77051
TCGA-W9-A837	4.25479	0	2.55029	0.279174	1.84832	0.74192	2.12048	1.97589	1.68666	1.65599	1.49452	0.370611	2.32121	0.804714	1.98594	0.50853	1.72931	0.825948	1.77129	0.302056	0.559932	0.713784	0.753348	0.183455	2.92659	2.10165	1.68347	0.756255	0.391438	0.308477	2.87033	0.332622	0.286171	0.92136	3.15301	2.62373	1.58506	2.52251	2.36829	1.09694	2.69995	0.507921	0.667665	1.19434	3.2304	2.87541	1.97677	0.755657	3.18604
TCGA-CS-6666	3.91233	0	0.462157	0.0419438	0.675545	0.495286	2.77909	2.22697	0.0618453	0	0.665484	1.0655	2.00615	0.0827026	1.27626	0.201885	1.33976	0	0.675364	0.0724489	0.0285692	0.21313	0.191689	0.144569	4.39179	2.33085	0.503756	0.180784	0.542109	0.052555	2.07666	0.0480967	0	0	1.57473	0	0.186754	1.42567	2.26147	1.16318	0.466966	0	0.290188	0.0318186	3.02986	1.94028	1.61542	0.456596	3.00637
TCGA-DU-A6S8	1.85753	0	1.23469	0.190299	1.46456	1.49922	2.0309	1.63455	0.461319	0.108759	0.378623	0.732486	1.59965	0.11703	0.806778	0.266996	1.66002	0	0.513996	0.119157	0.106214	0.416624	0.0947766	0.569005	3.07627	2.2966	1.1143	0.439144	0.204892	0.0501882	3.42494	0.090718	0.209765	0.84551	1.02489	0	1.21468	2.07844	2.01814	0.966283	3.87965	0.322851	0.139339	0.226755	2.9062	1.32585	2.44652	0.381173	3.43234
TCGA-QH-A6CW	1.13425	0	1.05561	0.243547	1.46341	0.631896	1.96842	1.5589	0	0.0203422	1.23156	1.43451	1.5569	0.0858325	1.40474	0.488515	1.43515	0	1.21816	0.137897	0.101247	0.136454	0.19862	0.433387	2.84619	1.88819	1.03492	0.250598	1.18846	0.0545012	2.68253	0.121944	0	0	1.26075	0.0419438	0.193583	1.15465	2.54253	0.679874	0.388245	0	0.136454	0.27274	3.34795	2.39451	2.24437	0.573568	1.57773
TCGA-06-0750	0.0767123	1	1.83467	0.0728604	0.905351	0.890096	3.47752	0.332851	0	0	0.747946	2.24452	1.08291	0.0727232	1.24817	0.0467006	1.13698	0	0.214125	0.0480967	0.144307	0.116099	0.522458	0.127633	2.65008	1.59216	0.279531	0.767655	0.713784	0.0908534	2.70436	0.408821	0.067501	0.165944	0.218843	0.0702519	0.165044	1.81344	3.77205	1.23603	0.569783	0	0.0526941	0.2806	2.39053	0.758303	2.11853	0.102322	3.15764
TCGA-DH-A7UR	4.52055	0	1.56594	0.212756	2.03594	0.806035	2.22073	1.64344	1.57937	0.275007	0.759156	0.0786098	1.37951	0.347325	1.62096	0.34426	1.26442	0	0.901185	0.109962	0.206393	0.451541	0.285343	1.15866	2.60661	1.9164	1.03196	0.381394	0.144438	0.0799754	3.55193	0.0912598	0.0593553	0.972472	2.05638	0.746399	0.61504	2.08519	2.14981	0.738725	1.82717	0	0.334797	0.795933	3.09031	2.13616	2.5167	0.49375	3.94166
TCGA-19-5960	1.24658	1	2.83514	0.400101	2.82627	1.28824	3.88865	1.66557	0.361544	0.710173	1.71835	3.3721	1.94651	0.291132	3.65478	0.361432	2.84818	0.130404	0.938323	0.115965	0.0461418	0.208268	0.299831	0.064469	4.02624	3.19511	0.841812	0.706376	0.428571	0.263876	4.48855	0.563744	0.43808	0	1.19812	0.167486	0.535257	1.67469	4.10556	1.79036	1.2512	0.463622	0.200881	0.495593	3.41288	0.59684	3.47136	0.682573	4.62172
TCGA-06-0125	3.96712	1	1.36871	0.0857646	0.566669	0.975153	3.02818	1.84589	0.0367495	0.0899049	0.807149	0.982875	1.66446	0.304803	2.77518	0.134484	2.09341	0	0.420671	0.0905825	0.0854926	0.0469101	0.0499792	0.18301	3.55036	2.34085	0.734179	0.304336	0.457437	0.181166	2.07943	0.127039	0.154842	0	0.501057	0.115832	0.185359	1.4321	2.74328	1.76857	0.721373	0.260447	0.0689459	0.398241	3.22716	0.709247	2.31355	0.112567	3.59085
TCGA-E1-A7YV	2.70411	1	2.62497	0.277152	2.58571	1.44953	2.84386	1.89321	1.40686	0.22848	0.440421	0.861955	2.09775	0.196103	1.01057	0.265677	2.47215	0	1.03005	0.201885	0.170694	0.280244	0.399445	0.130404	3.22903	2.64748	0.614851	0.36042	0.576571	0.221939	4.40153	0.512581	0.258217	0	1.36468	0.0717627	0.696261	1.1447	3.41224	1.19283	1.31429	0.210389	0.703544	0.421802	2.74586	1.432	2.64918	0.0705267	2.46519
TCGA-DH-5144	2.04932	0	1.36659	0.248413	1.34795	0.663937	2.58693	1.34733	0.504468	0.0764223	0.632361	0.334683	1.39193	0.0335111	0.958806	0.110631	1.16883	0.0970714	0.611928	0.147437	0.203264	0.383276	0.0794293	1.06426	3.73814	2.43544	0.759838	0.223793	0.388134	0.0419438	3.11911	0.282499	0.0614306	0.288418	0.986302	0	0.15069	1.45723	2.30856	1.57865	0.45628	0.0972062	0.1503	0.379954	3.4999	1.39621	2.7236	0.556405	3.68118
TCGA-TM-A7C3	4.56438	1	2.52885	0.582074	2.33697	1.61386	3.11046	2.19188	0.167358	0.106616	1.26945	1.59063	2.26852	0.397693	3.57966	0.144569	2.07296	0.113434	0.949647	0.0926134	0.0399806	0.0213376	0.262433	0.135798	3.08136	2.60452	0.69537	0.807025	0.377179	0.119954	4.00142	0	0.328147	0.832282	3.52591	0	1.02496	1.99968	4.33059	1.74433	0.523361	0.408712	0.225028	0.481092	2.28883	1.39133	3.07558	0.982291	3.11137
TCGA-S9-A7IX	2.24384	1	2.64189	0.532766	1.07895	0.647268	2.62014	1.60341	0.961846	0.055751	2.25057	1.43701	2.71072	1.32751	2.32484	0.282855	2.21036	0	1.72605	0.0970714	0.511266	0.338111	1.08909	0.296311	2.64298	2.04632	1.43701	0.541911	0.67084	0.231064	3.04329	0.315914	2.81182	0.486354	2.53416	0.3639	1.88397	1.77913	3.23091	1.5205	0.940204	0.171335	0.794437	0.36614	3.71759	2.41148	1.73466	0.495081	2.88534
TCGA-HT-A61C	1.47123	1	1.72107	0.264236	1.2364	0.720541	2.84872	0.741402	0.173639	0.0190614	0.429	0.773237	0.994652	0.246712	2.08655	0.0347792	1.59569	0	0.64607	0.17031	0.853996	0.128293	0.0965317	0.167486	3.29019	2.05641	0.885418	1.61575	0.67735	0.0511633	2.52251	0.881665	0	0.345396	0.726046	0	0	0.409581	3.514	1.26903	1.29084	0.226755	0.128161	0.25689	2.83497	1.34164	2.54639	0.0886844	3.11979
TCGA-DH-A7UT	1.45479	1	1.86136	0.431035	1.01049	0.867185	2.49848	0.991027	0.190299	0.0619835	0.466549	1.6731	1.91892	0.0885487	1.59216	0.358396	1.67383	0	1.47483	0.160146	0.188274	0.269033	0	0.294194	3.02869	2.06974	0.709467	0.311736	0.966578	0.188021	3.20392	0.14965	0	0	0.566279	0.383939	0.374733	1.82102	3.35717	0.757791	0.827575	0.129481	0.125783	0.193204	3.08987	1.82273	2.06354	0.62686	2.42769
TCGA-DU-8164	1.78356	0	2.55417	0.276794	1.56682	0.9668	3.00144	2.73481	1.04824	0.963104	1.56862	0.834792	2.34565	0.581978	2.14147	0.393965	2.06212	0.17031	1.14594	0.227495	0.387583	0.662023	0.327457	0.654802	3.07267	2.54967	1.77484	0.593306	0.278104	0.442227	3.20967	0.674822	0.392977	0.923568	2.40144	1.2294	0.580628	2.74054	1.73963	1.22583	1.76795	0.460795	0.803558	0.859015	3.05158	2.68394	2.50271	1.02694	4.41298
TCGA-06-0745	0.654795	1	1.31539	0.0332292	1.77947	0.646439	3.23943	0.142348	0.229834	0	0.319155	2.13412	1.41975	0.539432	2.39386	0.042084	1.68415	0.0961269	0.109026	0.132774	0.230695	0.0180644	0.224164	0.377624	3.19595	2.12377	0.318577	1.55248	1.09275	0.101785	2.75044	1.09613	0	0.908198	0.0825664	0	0.40806	0.846313	4.46509	1.2299	0.380064	0.0962619	0.012068	0.0739573	1.81914	1.16556	2.84326	0.183709	3.09322
TCGA-DU-A7TC	3.11507	0	2.83216	0.355016	0.741834	0.500802	2.45365	1.01535	0.87074	1.44599	1.44631	0.288654	2.41535	0.285816	2.07114	0.383276	1.52802	0.437334	2.39119	0.209765	0.578214	0.97673	1.00583	0.469365	2.72546	1.21729	1.69363	0.771463	0.263275	0.18612	2.10229	0.25689	0.0522768	1.2679	3.38301	4.16582	1.69626	2.02708	2.07389	0.45386	3.01544	0.499374	0.699107	1.20658	2.57802	2.84336	2.05172	0.910809	2.77974
TCGA-QH-A65R	1.26301	0	1.62826	0.224905	1.54626	0.329066	1.8768	0.884168	0.644871	0.0820213	0.74261	0.604736	1.31504	0.116764	1.43669	0.111699	1.17031	0.169797	1.09619	0.083792	0.228357	0.483674	0.491904	0.83463	3.30143	1.58664	1.41549	0.202386	0.197488	0.0924781	2.66266	0.117562	0.55395	0.67437	2.6698	0.427821	0.480369	1.55011	1.74726	0.257735	1.40005	0.247928	0.295723	0.531469	2.78375	1.54374	2.51801	0.374066	2.9801
TCGA-S9-A7R4	2.50411	0	1.40332	0.159371	1.22669	0.790855	2.40836	2.10665	0.272859	0.0308304	0.719578	1.0878	2.37131	0.408168	1.30638	0.627794	1.92645	0	1.14313	0.0434845	0.0886844	0.138683	0.293017	0.222805	2.67494	2.15017	0.847997	0.173767	1.2356	0.0418037	2.57151	0.111966	0.119688	0.526369	0.558953	0.0635029	0.14991	1.22398	2.53007	0.606726	0.418352	0	0.295018	0.190299	2.83463	1.64298	1.94516	0.261952	2.17281
TCGA-DU-7299	3.66849	1	0.912343	0.306029	1.67455	0.799502	2.43952	2.18723	0.268674	0.0130692	0.716069	1.4598	2.93299	0.055751	3.77146	0.486354	2.30507	0.0817487	1.33777	0.135929	0.172231	0.574247	0	0.803806	2.95964	2.18922	0.877116	0.341758	0.91288	0.152248	2.95179	0.434241	0	0.245496	0.377401	0	0.244278	1.16227	3.12773	1.15368	0.391548	0.081885	0.252416	0.324811	3.51675	1.94156	2.39892	0.816313	1.96299
TCGA-06-2558	1.0411	1	2.87996	0.253868	1.44938	1.01457	3.63861	1.74765	0.561888	0.161823	0.750692	1.53635	1.93263	0.214498	1.16896	0.148999	2.36754	0	1.50523	0.125651	0.842536	0.0965317	0.300651	0.185867	4.09624	2.74902	0.873971	0.624896	0.842456	0.138421	1.75916	0.266637	0.374733	0.203013	1.03921	0.245252	0.53665	2.27778	3.48242	1.82253	2.5477	0.361993	0.172231	0.615605	2.56813	0.892818	2.8505	0.342669	2.60834
TCGA-DU-7306	3.49863	0	0.885652	0.27274	0.921132	0.232784	1.81036	0.914871	0.078883	0	0.343124	1.55542	1.63157	0.130404	1.90157	0.078883	1.76901	0	0.159629	0.0411028	0.00920383	0.179893	0.064331	0.0574156	2.73396	1.55179	0.720454	0.188654	0.215244	0.0170667	1.41007	0.0311128	0	0.341872	0.193709	0	0	0.148218	3.13406	0.610228	0.347552	0.0787464	0.149129	0.0801119	2.8134	0.933573	1.31811	0.586308	2.69133
TCGA-06-2561	1.47123	1	2.65361	0.205518	1.02389	0.711847	3.05726	1.83176	0.295605	0.375957	0.935686	1.75826	1.372	0.243303	1.92661	0.142609	1.35157	0	0.567643	0.0659858	0.156008	0.200128	0.288536	0.177982	3.16351	1.84346	0.325502	0.58111	0.925772	0.69207	1.9953	0.0251706	0	0	2.56633	0.198494	1.10293	2.68433	3.66784	1.08393	0.732399	0	0.612305	0.477988	2.87415	1.91942	2.91433	0.388686	2.95671
TCGA-FG-6692	1.53699	1	1.08963	0.176195	1.1306	0.379177	3.09386	0.802731	0	0	0.961994	1.44286	1.10393	0.0780633	2.55439	0	1.35581	0	0.0589399	0.123136	0.0359054	0.0705267	0.0630887	0.0377336	3.07661	1.96266	0	0.190804	0.19333	0.159112	1.59665	0.173895	0	0	0	0	0.120219	1.0432	3.37739	1.83257	0.371726	0	0	0.0398403	2.20536	0.136454	2.03418	0.74261	3.18365
TCGA-RY-A845	1.63288	0	2.11843	0.430928	1.65053	0.732747	2.5361	1.5826	0.453439	0.415434	1.88061	2.57894	2.50001	0.246591	2.29845	0.79776	1.82187	0	2.04674	0.105678	0.0941009	0.129613	0.163241	0.457542	2.69167	1.89554	2.08038	0.374177	0.72561	0.189793	2.57865	0.228603	0.243669	0.953973	1.30993	0.10017	0.302173	2.23149	2.65347	0.9634	1.2822	0.288299	0.524264	0.419755	3.66314	2.06685	2.23355	0.59827	2.83804
TCGA-DU-A5TT	2.03562	0	3.11355	0.138421	2.21829	0.52316	2.25478	0.96643	1.46347	0.0167816	1.0635	2.70139	1.80859	0.279768	3.21171	0.160275	1.31835	0.1038	1.02396	0.0994972	0.0720372	0.299948	0.570754	0.0758749	2.74603	1.51516	0.590147	0.15562	0.208767	0.109829	2.5119	0.139339	0	0.671927	1.52627	0.226262	0.668936	2.33079	2.47807	1.10722	0.626486	0.103934	0.367147	0.273814	2.9929	0.957617	2.47584	0.695727	3.03423
TCGA-27-1830	0.421918	1	1.38283	0.210389	1.40174	1.1488	2.60084	1.61565	0.188907	0	0.439889	2.86439	1.49026	0.190678	2.61901	0.0565835	1.65709	0	0.899253	0.0294175	0.131985	0.0480967	0.105142	0.0319597	3.57129	2.47345	0.603122	0.742437	1.1145	0.0281448	2.50378	0.0761486	0.081476	0.198997	0.0561673	0	0	1.65727	2.89836	2.29983	2.14926	0	0.0480967	0.22132	3.6717	0.223793	2.70509	0.324926	3.45755
TCGA-TM-A84S	1.24384	0	2.66109	0.331361	1.89161	0.791106	2.79737	1.34176	0.376624	0.0563061	0.741489	0.711759	1.51596	0.175173	1.57826	0.117961	1.22014	0	0.689746	0.233029	0.0550568	0.301354	0	0.453228	2.98167	2.05141	0.345964	0.227495	0.414352	0	2.67958	0.280481	0	0.623586	0.787683	0.0392788	0.620774	1.98273	3.79353	0.990156	0.658371	0	0.354565	0.176195	3.5373	1.25102	2.55829	0.272859	4.02599
TCGA-06-0211	0.986301	1	1.33684	0.208434	1.10167	0.741747	3.13219	1.38589	0.0207689	0.0206267	1.01374	2.12574	1.64851	0.153589	1.08706	0.0992279	1.97023	0	0.28408	0.085198	0.0347792	0.0395596	0.230531	0.0298887	3.98381	2.44098	0.786708	1.03972	0.810923	0.103979	2.21935	0.138334	0.338453	0.191899	0.18954	0	0.316764	1.39773	3.00406	1.84441	0.693914	0.372692	0.0255486	0.302329	2.54602	0.64607	2.27299	0.0879154	2.79362
TCGA-S9-A7IQ	3.01096	0	3.54009	0.611739	0.919073	0.426211	2.08175	2.17194	2.7482	2.58988	2.41708	0.251204	3.75371	2.09299	3.19324	1.30188	2.33294	1.03048	2.55439	0.754203	1.11816	1.43216	1.34329	0.811307	2.39163	1.31707	2.92067	1.66894	0.18409	0.815739	1.9263	0.783834	1.25351	2.00227	4.00101	5.08936	2.26736	3.96275	1.66416	0.721066	4.41326	0.476641	1.57066	2.58022	3.34329	3.95094	1.80203	1.25399	2.73049
TCGA-16-0846	0.326027	1	2.47617	0.212258	0.566766	0.526169	3.27431	0.473527	0.688762	0.829768	0.855751	1.67446	1.0675	0.397036	1.96325	0.147437	1.36003	0.357946	0.806035	0.186881	0.610039	0.0954519	0.384492	0.125122	3.64557	1.53794	0.377735	0.303342	1.07217	0.332049	1.70173	0	0.370945	0.675635	1.44626	0.573859	0.672652	1.82244	2.4485	1.65292	1.1584	0	0.110764	0.839234	2.57589	2.13356	2.12267	0.207893	1.73691
TCGA-DU-6410	0.663014	0	1.3297	0.349139	1.12155	1.29549	1.89736	2.37532	0.492315	0.0490731	0.710085	0.988194	1.79672	0.216238	3.09665	0.771886	2.61403	0	1.35242	0.0462815	0.27608	0.46069	0.0840643	0.361319	4.30361	2.66325	1.66657	0.633478	0.0274372	0.108625	1.86136	0.347325	0.127105	0	1.38228	0.10017	0.302407	1.51096	1.83746	1.32642	1.05325	0.102725	0.147176	1.03682	3.29625	0.846553	1.99718	0.381173	2.89722
TCGA-HT-8107	0.0383562	0	3.26635	0.382501	0.769095	0.457647	1.98262	2.71389	2.95663	2.02006	2.53779	0.219091	3.9247	2.15449	3.3364	1.04439	2.37785	1.16111	2.26234	0.678433	1.16832	1.22756	0.829525	1.05991	1.79319	1.1273	2.31174	1.90238	0.160017	1.21599	1.06888	0.736388	0.706553	1.56881	3.86006	3.48295	1.68818	4.09208	1.93689	0.561986	3.45566	1.26694	1.56482	1.74317	3.42503	3.25075	1.71405	1.05283	2.75587
TCGA-HT-A5RC	0.443836	1	0.160533	0.243669	2.10081	1.01557	2.63085	2.54538	0.14965	0	0.834469	1.60625	1.6897	0.15095	2.24163	0.0223323	2.06447	0	0.366924	0.164014	0.104068	0.136585	0.235482	0.0374525	2.99315	2.44241	0.283566	0.336626	0.975997	0.27262	3.15479	0.08882	0	0	0.0657102	0	0.427284	1.30585	3.49338	2.26739	0.455018	0.149389	0.0924781	0	3.13931	0.478506	2.71028	0.374066	3.2068
TCGA-32-2616	0.613699	1	1.58463	0.0968016	1.03844	0.871922	2.92602	0.524465	0.0487942	0	0.355242	2.88776	1.22243	0.513895	0.678703	0.293724	1.52261	0	0.0731347	0.091666	0.18053	0.232538	0.0781999	0.179256	3.50868	1.25695	0.0388576	0.254473	0.478713	0.139731	1.33914	0.0378742	0	0.149259	0	0	0	1.44345	3.68386	2.24031	0.137372	0	0.0119249	0.274411	2.01132	0.318809	1.76888	0.0209111	2.54535
TCGA-DU-8158	0.424658	1	3.33691	0.281906	2.31388	0.606158	2.48001	1.08073	0.232415	0.0387171	0.762306	2.51733	1.92535	0.281906	3.36991	0.169797	2.17897	0	0.703809	0.124196	0.254352	0.289716	0	0.0787464	2.85499	2.33125	0.780814	0.351289	1.06495	0.151729	1.87173	0.46874	0.24062	0	1.3017	0	0.126841	2.19834	2.40419	1.71396	2.14346	0.0816123	1.22262	0.340847	3.98801	0.794187	1.94538	0.128161	2.60507
TCGA-E1-A7YE	2.4274	1	0.613532	0.221073	0.998484	1.03851	3.0038	2.99282	0.189793	0.69964	0.203013	2.6924	2.51185	0.130404	1.82558	0.164014	1.92869	0	0.919302	0.1145	0.174151	0.205768	0.0799754	0.286645	3.50696	2.82385	0.355355	0.802152	1.28978	0.27274	2.56752	0.0194884	0.232784	0.738811	0.23842	0	0.414136	1.99121	3.88715	1.52211	1.24038	0.189413	0.18409	0.169925	3.57068	0.706906	3.14613	0.658554	3.76653
TCGA-CS-5393	3.34795	0	2.22602	0.243547	1.28392	0.385044	1.78689	1.691	1.26291	0.226755	1.01992	1.35699	2.63215	0.0489336	1.81357	0.725436	1.60677	0.184217	2.41411	0.0911243	0.1595	0.334111	0.352646	0.373732	3.11158	1.96344	1.45254	0.219339	0.804384	0.194591	1.69693	0.292664	0.635058	0.624335	1.78417	0.122474	0.403922	0.941106	2.1995	0.89964	1.40866	0.0951818	0.375846	0.604356	3.04287	1.07437	2.07625	0.510253	2.08719
TCGA-27-2523	1.33973	1	0.82171	0.124196	1.11317	0.96643	3.39244	0.849359	0	0	1.31568	2.27807	2.18307	0.220082	1.35417	0.384271	2.07837	0	0.0478175	0.242694	0.0146409	0.0683269	0.194591	0.0604625	4.1726	2.61334	0.235114	2.27098	0.741661	0.0533894	2.71156	0.987903	0	0.358959	0.0536674	0	0	0.892896	3.46204	1.5511	0.332278	0.122871	0.0308304	0.239887	2.23836	0.214374	2.661	0.0270125	3.6713
TCGA-HT-A618	1.40274	0	1.96014	0.317767	1.25435	0.560911	2.85424	1.53177	0.266996	0.490981	0.644687	2.19654	1.83329	0.184978	1.73773	0.34153	1.67771	0.1125	1.42927	0.208268	0.128029	0.180148	0.0922074	0.185105	2.64284	2.03801	0.63171	0.341758	1.51723	0.207643	2.87493	0.360196	0.325732	0.175045	1.48635	0.337654	1.01871	2.24984	3.56426	0.956949	1.25072	0.314407	0.29443	0.389347	3.07731	1.91842	2.18155	0.245739	2.15908
TCGA-28-5207	0.939726	1	4.17421	0.524064	2.21198	0.571143	3.43033	0.723165	0.283092	0.43808	1.13192	3.07687	2.09089	0.759838	2.82607	0.226878	2.21847	0.28238	1.03323	0.152508	0.29007	0.161178	0.233765	0.073409	3.52025	2.75602	1.4225	0.363788	0.746055	0.426426	2.3342	0.395173	0.960141	0.600175	2.18818	0.0980152	0.891497	2.24981	3.92361	1.64676	1.27435	0.518938	0.423632	0.633013	3.0428	1.82216	2.44708	0.494467	2.51828
TCGA-14-0787	0.186301	1	1.23487	0.248535	1.13047	0.771463	2.79867	0.836409	0	0.0311128	0.821384	2.65118	1.96765	0	0.904195	0.213503	1.54439	0	0.14496	0.0292762	0.131721	0.0713508	0.29443	0.0938306	3.5178	2.3769	0.736215	1.22842	0.818032	0.235237	2.91188	0.148218	0.52085	0	0.440314	0.0639171	0.52647	1.0529	3.99253	2.03678	0.183074	0.188274	0.0241778	0.145873	2.82615	1.00346	2.57891	0.0628125	3.60991
TCGA-TM-A84C	1.34795	1	0.621806	0.132511	0.360645	0.701505	2.77	2.13001	0	0	0.512682	0.407842	1.39424	0.282618	2.28253	0.0434845	1.15937	0	0.449007	0.0299829	0.0117819	0.090718	0.0812033	0.0959919	3.52295	2.2561	0.0797024	0.730053	0.989502	0.105008	1.15872	0.221692	0	0.154842	3.4495	0.0330882	0.154065	1.47902	4.13505	1.21767	0.0966667	0.19232	0.131194	0.0764223	2.87056	1.72853	1.77256	1.23315	1.96484
TCGA-S9-A7R8	2.63288	1	0.872317	0.090718	2.02336	1.25653	2.24464	2.39682	0.519743	0.0214797	0.50019	2.05849	2.73457	0.1125	1.26532	0.813114	2.08678	0.132379	0.577731	0.0890913	0.136191	0.121148	0.209516	0.479438	3.17761	2.59273	1.54359	0.557091	0.947105	0.113034	3.30008	0.246955	0	0.384823	0.113834	0.129349	0	1.9193	2.64759	0.528671	0.458067	0	0.189034	0.287236	3.49958	1.98112	2.58643	0.38637	3.65075
TCGA-S9-A89V	1.5589	0	1.20201	0.831067	0.753348	1.24598	3.15452	3.46462	0.0708015	0	1.59407	1.52722	3.55865	0	3.70227	0.175429	3.0245	0	2.24254	0.112767	0.229219	0.0769695	0.113167	0.36793	3.30031	3.38083	1.08379	1.8757	1.07018	0.145873	1.69582	0.733528	0	0.564329	2.26766	0.0462815	0.397693	2.92288	3.57451	1.11397	0.475189	0.138028	1.93584	0.237441	4.23603	2.26349	3.03042	0.576861	3.84438
TCGA-HT-7691	0.00821918	0	0.801821	0.442545	0.834873	0.50121	2.90868	0.645886	0.586597	0	1.10688	0.580531	2.21726	0.0450235	2.38637	0.0754642	1.3297	0	0.146395	0.0392788	0.0507455	0.255561	0.0716254	0.1644	2.4453	1.40289	0.13711	0.369159	0.821384	0.0377336	1.5799	0.299714	0	0.675274	0.0380147	0.0289934	0.13606	1.82171	3.78868	0.862432	0.0851527	0	0.241474	0.0227584	2.97214	1.54523	1.85356	0.644225	1.92516
TCGA-06-0184	5.82466	1	1.80348	0.0684645	1.20977	0.564134	3.3868	0.40621	0.325156	0.0321008	0.697151	2.41284	1.2212	0.0346383	1.04775	0.0583858	1.5478	0	0.202136	0.0746424	0.0236102	0.0187766	0.233643	0.120219	2.78545	1.19453	0.298306	1.0263	1.33508	0.0219061	1.82085	0.116365	0	0	0.0862403	0.0333701	0	1.07888	3.01371	0.887057	0.433173	0	0.0250288	0.126576	1.93538	0.176323	2.52514	0.0110662	2.05346
TCGA-41-3915	0.986301	1	2.24413	0.215492	1.27906	0.619084	3.34578	1.36222	0.162983	0	0.514703	1.99429	1.18675	0.190172	0.960438	0	1.90207	0	2.12889	0.0499095	0.0951818	0.359071	0.661841	0.229834	3.96285	1.97728	0.251204	0.217851	1.06323	0.105544	2.26144	0.300768	0	0	0.0717627	0	0	1.50686	3.91092	2.05057	1.11083	0	0.0812033	0.16543	3.32458	0.718701	2.13619	0.131326	2.74246
TCGA-HT-7480	6.26575	0	2.56382	0.230203	2.07385	1.25623	2.62543	2.95804	1.06474	1.1705	1.07368	0.952035	1.98517	0.485324	2.2001	0.739503	2.20402	0.173895	1.40114	0.214622	0.251568	0.356257	0.273098	0.503043	3.21509	2.57947	2.02258	0.613909	0.243547	0.361993	3.03288	0.483571	0.526169	1.2168	1.89119	0.984772	0.856308	2.41319	2.72581	1.44504	2.25305	0.401194	0.732052	0.821057	3.46669	2.36745	2.06385	0.793605	3.45051
TCGA-DB-A4XG	6.07945	0	1.88151	0.394624	2.168	0.750692	2.42785	2.18107	0.663572	0.299245	1.06874	0.404685	1.63919	0.380064	1.77846	0.596076	1.77138	0	1.31539	0.0880059	0.111031	0.437015	0	0.775598	3.13686	2.36314	1.82285	0.485015	0.165558	0.260146	2.88178	0.397036	0.522658	0.693855	1.71791	0.10541	0.796598	1.55993	1.68095	0.860367	1.26099	0.950692	0.271904	0.82489	3.26652	2.52707	2.55868	0.456491	3.61711
TCGA-HT-A5R7	1.68493	0	3.02646	0.389787	1.27089	0.570171	2.5204	2.17833	2.17047	1.9422	1.65883	0.997256	2.78647	1.33319	2.82348	0.646992	2.05102	0.716508	2.46858	0.322505	0.658371	0.587269	0.53446	0.656634	2.54622	1.49072	2.36138	1.43653	0.281906	1.3774	2.4762	0.440527	0.850879	1.01657	3.36545	2.37404	2.53523	3.47376	2.45312	0.60862	3.12555	0	0.96229	1.42508	3.47484	3.18979	1.98185	1.09781	2.98963
TCGA-DH-A669	2.51781	1	1.02921	0.195914	1.47137	0.66771	2.53481	0.497485	0.0301948	0.0526246	0.216734	1.95278	1.15316	0.0860364	1.28753	0.460847	1.19361	0	1.00795	0.0451634	0.0614306	0.276437	0.228234	0.247928	3.48221	2.4655	1.02659	0.141106	0.274888	0.0381552	2.64417	0.114167	0	1.46728	0.0759433	0	0.0754642	0.620868	2.46931	1.24784	1.72979	0	0.107219	0.189224	2.64746	0.878608	2.58757	0.0296296	2.15882
TCGA-P5-A5F4	0.632877	0	2.88397	0.501312	1.79768	0.435735	2.62929	1.89383	1.87727	1.99059	1.70505	0.864731	2.77936	0.735089	2.74438	0.435629	2.10548	0.577441	2.64339	0.305329	0.678703	0.755144	0.848638	0.888383	2.41554	1.54265	2.01471	0.872711	0.279887	0.393087	2.45604	0.345964	1.22182	1.12062	3.97492	2.16842	1.6212	2.26315	2.24178	0.478195	2.5124	0.65526	0.771717	1.82762	3.189	3.14503	2.24092	0.95888	2.91161
TCGA-S9-A7QY	2.36438	0	2.13701	0.176323	1.57265	0.889629	1.88174	1.62157	1.21394	0.111298	0.649937	0.459117	1.68563	0.370164	1.53052	0.0900404	1.32193	0	1.26382	0.111566	0.102322	0.316957	0.073409	0.43957	2.26099	1.50888	0.979879	0.498659	0.264356	0.166715	3.15672	0.104068	0.163885	1.39715	1.50487	0.143263	1.01114	1.94482	1.92151	0.691534	1.72648	0	0.391548	0.177344	2.89809	1.7793	2.16983	0.375735	3.62758
TCGA-02-0047	1.2274	1	1.91888	0.338567	1.26454	0.783666	2.91313	1.90192	0.0787464	0.143916	0.763157	2.13973	1.64298	0.272382	2.21527	0.194465	1.77758	0	1.01421	0.0809305	0.38659	0.166587	0.348346	0.518132	3.95581	2.10141	0.920065	0.605874	1.01607	0.0669502	2.2282	0.231432	0.274769	0.617393	0.60985	0.101381	0	2.00881	3.21238	1.40583	1.30393	0.153157	0.201006	0.650948	3.22056	1.49452	2.1563	0.515208	2.25795
TCGA-FG-8191	2.71781	0	2.26382	0.0346383	1.60673	0.790438	3.17554	1.11237	0.194213	0.0633649	0.868766	2.3171	1.58077	0.117429	1.45349	0.282143	1.61023	0	1.45691	0.067088	0.0234683	0.126444	0	0.187261	3.02345	1.99125	0.330788	0.223423	1.59679	0.12618	2.32447	0.223423	0	0.156138	0.605779	0.128821	0.29537	0.978562	3.42469	0.78902	0.355355	0.364684	0.242694	0.1503	3.02756	1.73682	2.23214	0.443182	3.342
TCGA-HT-7856	3.25753	0	3.3465	0.521453	1.45649	0.598651	1.81094	2.10939	2.35668	2.15397	1.78484	0.181929	3.93491	1.21083	2.78375	0.977903	2.36701	0.515813	2.42083	0.552967	0.827494	1.51627	1.00367	1.08052	1.93104	1.19661	2.15309	1.15497	0.292075	0.639973	2.28339	0.654527	0.769602	1.99679	3.11197	3.17322	1.43285	3.18412	2.11666	0.681494	2.90248	0.516318	1.33342	1.84262	3.23429	2.96099	1.88799	0.871765	2.46991
TCGA-27-2521	1.39726	1	1.14333	0.231924	1.36109	0.636729	2.96009	1.00274	0.38084	0.0569996	0.141564	1.97922	1.97464	0.120485	0.100036	0	1.12777	0	0.575409	0.0973411	0.853996	0.286408	0.432959	0.0871912	4.80164	2.08464	0.866552	0.556405	0.394514	0.173511	1.9746	0.0473988	0	0	0.15095	0	0	1.21977	3.23573	0.976217	1.1462	0	0.0298416	0.031254	2.344	0.390227	2.48231	0.562474	3.13529
TCGA-32-1970	1.28219	1	2.20686	0.286645	1.45828	1.3471	2.94364	1.21996	0	0	0.849599	3.12358	1.7253	0.286526	2.10393	0.370722	2.22836	0.246104	0.662205	0.176578	1.59015	0.139731	0	0.0633649	3.21856	2.23189	1.07854	0.889318	0.256044	0.373843	2.56808	0.0511633	0.301354	0.198997	0.995231	0	0.197991	1.88448	2.43728	1.94257	1.48954	0.551295	0.168899	0.62742	2.77275	1.22793	2.62805	0.717035	3.29011
TCGA-DU-5871	1.57808	0	0.917852	0.405121	1.31301	0.807602	2.80834	1.73227	0.66421	0.0457225	0.427713	1.00072	2.08267	0.187641	1.72443	0.405121	1.80319	0	1.64256	0.118891	0.0554733	0.104337	0	0.179384	3.10809	1.93798	0.927669	0.281075	0.823586	0.0413832	2.66015	0.246834	0.378401	0	1.28463	0	0.148609	1.64076	2.97255	1.09579	0.647821	0.185613	0.169797	0.413594	2.95138	1.74485	1.73409	0.369941	2.79333
TCGA-E1-5303	5.62192	1	1.29196	0.146003	0.924784	0.167743	2.46634	1.02751	0.161694	0.0350608	0.338567	2.21729	1.68921	0.0378742	1.77374	0.253384	1.15969	0	0.520146	0.0735461	0.0385767	0.11929	0.253868	0.204391	2.86076	1.41267	0.526169	0.114234	1.10615	0	1.31996	0.0858325	0	0.460795	0.653427	0	0	0.936139	3.19087	1.09315	0.507617	0	0.106482	0.0844725	2.50805	1.51101	1.56496	0.218843	2.1281
TCGA-32-1982	0.389041	1	1.88986	0.225398	1.51329	0.666393	3.21468	1.21363	0.323312	0.0553345	0.565695	1.03161	1.49942	0.276556	2.74354	0.0508847	1.72212	0	0.41446	0.0522768	0.0803848	0.064331	0	0	3.35396	2.21042	0.377957	0.312317	1.53391	0.0746424	2.33737	0.196607	0.392757	0.483777	0.40174	0	0	1.29296	3.65423	1.2254	1.06743	0.809167	0.165558	0.467593	2.05064	0.928958	2.39177	0.526269	2.1654
TCGA-DU-A76L	2.23014	1	1.86005	0	1.28463	0.747946	2.82566	1.67433	0.0615688	0	0.874443	1.52862	1.69657	0.679424	2.28771	0.120617	1.86726	0	0.393526	0.106884	0.261832	0	0.277628	0.197614	3.42382	2.5865	0.465922	1.15724	1.49334	0.0263043	2.9442	0.960512	0	0.5007	0.0526941	0	0	1.00497	3.08442	1.48238	0.979733	0.120352	0.0301242	0.262193	3.56085	1.67649	2.32268	0.0716254	3.14822
TCGA-P5-A735	0.8	0	1.12373	0.0521376	0.854474	0.731965	2.20461	0.61711	0.14978	0	0.792606	2.11167	1.314	0.22132	0.827331	0.339935	1.47301	0	1.44334	0.111566	0.18574	0.136848	0.122739	0.211635	2.7548	2.02116	1.40762	0.347099	0.541713	0.127765	2.23744	0.145351	0	0.230941	1.08359	0.191563	0	1.42503	2.4527	0.445621	0.801324	0.14965	1.07032	0.0780633	3.24914	1.98335	2.3313	0.348459	3.08514
TCGA-DU-6399	5.47945	1	0.298776	0.10017	1.29608	0.584193	2.40092	1.59922	0.0504669	0	1.06247	2.32077	1.97629	0.116232	1.59201	0.349931	1.75894	0	0.719665	0.136716	0.0461418	0.361319	0.157691	0.228111	3.0567	2.16877	0.723165	0.220949	1.02687	0.063779	1.53695	0.15095	0.122606	0.293724	1.26033	0	0.153546	1.15911	2.64261	1.23094	0.97541	0	0.351402	0.124857	3.3533	1.18967	1.95647	0.28155	3.34689
TCGA-HW-7490	3.8	0	1.41034	0.211261	1.37635	0.288772	2.84109	0.537843	0.452068	0.0298416	0.897783	1.91911	1.97104	0.319271	1.2916	0.131721	1.75715	0	1.47804	0.0760117	0.0540844	0.196481	0.148609	0.0230424	2.85585	2.36622	0.309525	0.286763	0.314755	0.0985543	2.15801	0.125254	0.169925	0	0.702392	0.0309716	0	0.471239	3.30498	0.565012	0.749406	0.180912	0.101516	0.307895	2.72679	1.91422	1.98193	0.295605	3.12004
TCGA-32-1980	0.0986301	1	4.02388	0.307079	0.698218	0.279174	3.12864	1.59775	2.07382	2.26849	1.45391	0.573665	2.20389	1.11056	1.90188	0.34301	1.72809	0.894294	1.53451	0.318809	0.532666	0.569297	1.0115	0.421264	3.10447	1.29466	1.4879	0.773406	1.38388	0.597698	1.52286	0.295723	1.18142	0.902498	2.31325	1.04712	1.16021	2.8736	3.28488	0.908736	2.84515	0.700617	0.587269	1.29378	2.56925	2.66751	2.19975	0.79917	1.92372
TCGA-S9-A6U5	2.71781	0	0.65764	0.444561	1.47674	0.910809	2.52452	1.43029	0.619178	0.252052	0.631244	0.990592	1.37685	0.158337	1.03682	0.106482	1.02538	0	0.880255	0.196985	0.0736832	0.29007	0	0.175045	2.70907	2.21213	0.480989	0.331017	0.213378	0	2.63211	0.272262	0.0672257	0.448267	0.407407	0	0.164529	1.98105	3.39873	1.12552	1.67356	0	0.493647	0.232784	3.03323	2.23888	2.15995	0.227495	3.22501
TCGA-HT-7855	1.60274	0	0.874994	0.22132	1.62218	1.10534	2.59725	2.05942	0	0	0.304978	1.13724	2.60538	0.1149	1.27531	0.466653	2.40716	0	1.54503	0.0440443	0.0455828	0.173639	0.0801119	0.246347	3.15372	2.41424	1.68239	0.225645	0.543892	0.123401	3.07747	0.0578315	0.0618453	0.29066	0.443394	0.0325241	0.289244	1.05908	2.73736	0.859572	0.348119	0	0.140386	0.382833	3.34609	1.00935	2.62896	0.348006	2.39383
TCGA-27-1831	1.38356	1	2.52777	0.0503276	1.51339	0.710261	3.86695	0.161694	0.0740944	0	0.726308	1.34085	0.940881	0.0253123	1.06771	0.0214797	1.34147	0	0	0.188148	0.431463	0	0.329181	0.105678	3.48677	1.44334	0.274172	0.722728	1.72378	0.123136	2.31809	0.140124	0.091666	0	0.124063	0.0953168	0.413919	1.39072	4.80912	1.05922	0.268195	0.275365	0	0.0381552	1.44895	1.53381	2.82955	0.0398403	1.97236
TCGA-P5-A5EV	0.0191781	0	1.35873	0.227864	1.13488	0.685447	2.15423	1.32095	0.407951	0	0.392098	2.41072	2.14277	0.0174944	1.76664	0.128689	1.1232	0	0.766383	0.0153548	0.0237521	0.161952	0	0.143785	2.88984	1.69804	1.9367	0.246469	0.401958	0	2.0111	0.171975	0	0.299127	0.282855	0.0335111	0	1.6943	2.1972	0.737254	0.93742	0	0.0861044	0.19862	3.10024	1.28528	1.91196	0.362217	2.75677
TCGA-DU-A76O	1.43014	0	1.27184	0.24123	1.31707	0.610322	2.12816	1.42261	0.158208	0.0343566	1.42186	1.67075	2.12816	0.0186342	1.09842	1.0497	1.5814	0.206643	1.36681	0.125387	0.0743684	0.171591	0.0875986	0.416299	2.69513	1.62593	1.50691	0.184217	1.23076	0.0690147	2.39391	0.394295	0	0.575409	0.445833	0.0705267	0	2.44893	2.44353	0.921436	0.247563	0.107152	0.39835	0.210389	2.51697	1.68876	2.35211	0.355016	2.56086
TCGA-06-0210	0.616438	1	1.68836	0.054779	0.904426	0.807396	3.04836	1.40689	0.0273664	0.0085586	0.815125	1.62609	1.4392	0.136979	1.38339	0.0160684	1.29936	0	0.267716	0.0368901	0.0256667	0.0411028	0.0912598	0.0270125	3.65885	2.32261	0.108959	0.889668	1.15876	0.102053	1.2795	0.0422241	0	0.0850847	0.0486547	0.0177794	0.0846086	1.28812	3.17622	1.56562	0.453965	0	0.0132836	0.069221	2.71383	0.581592	2.32291	0.312026	2.82778
TCGA-HT-7879	0.306849	0	0.29901	0.417704	1.0653	0.999423	2.66024	2.53219	0.0504669	0	0.704695	2.82829	2.48432	0.0839282	1.86354	0.254957	2.08107	0	1.5368	0.242694	0.0908534	0.361656	0	0.368936	2.95773	2.6111	1.47716	0.228234	1.15303	0.239765	2.81291	0.287827	0	0.746743	1.87645	0.0329472	0.153676	1.95595	2.76481	1.50873	0.697418	0	0.26111	0.240009	3.77885	1.60938	2.25912	0.960512	3.1894
TCGA-DU-8166	1.4137	0	2.11193	0.520749	1.37223	0.640436	2.57034	2.52674	0.323082	0.355467	1.48501	1.82163	2.58715	0.283566	2.40961	1.13652	2.51478	0	1.78396	0.263275	0.297602	0.567837	0.158725	0.499884	3.14858	2.2033	2.05804	0.446044	0.951066	0.365357	1.5636	0.289598	0.123534	0.649661	2.12496	1.20326	0.538538	2.06181	2.95686	1.11949	1.12565	0.0997665	0.89507	0.711583	3.38638	1.67536	1.5815	1.36994	2.8734
TCGA-06-5411	0.69589	1	4.90684	0.448267	1.07492	0.507617	2.75268	1.66257	1.83261	0.819341	1.26093	0.536152	2.39775	1.09038	2.31594	0.282618	2.21198	0.100305	1.50792	0.648281	0.730053	0.451224	0.996389	0.187641	3.37245	1.88335	2.1229	1.18815	0.883699	0.63171	2.18082	0.752749	1.08665	1.24702	2.01585	1.56842	0.751035	2.65028	3.17047	0.906891	1.56501	0.782744	0.608052	1.6943	2.31412	2.17182	2.46809	0.972325	2.89497
TCGA-S9-A6U2	2.48767	0	2.13205	0.253626	1.84579	0.918234	2.62513	2.05029	0.694747	0.423309	0.807602	0.480989	1.68504	0.272859	1.30182	0.315798	1.77205	0.130799	0.966947	0.162081	0.204141	0.371838	0.207143	0.849119	2.98165	2.2383	0.682753	0.204892	0.695281	0.190172	2.84734	0.151339	0	0.930321	1.03872	0.0863762	0	2.22138	2.78528	1.7411	1.57705	0	0.580628	0.100978	3.3898	2.02938	2.26117	0.754802	2.62964
TCGA-E1-A7Z4	12.0877	1	0.312433	0.105142	0.594357	0.801655	3.21283	0.881195	1.74687	0.113167	0.402395	2.03921	1.7785	0.234133	1.06323	0.279412	1.84756	0	0.983313	0.143263	0.0720372	0.234747	0.165172	0.147958	2.66157	2.14578	1.26141	0.124328	0.830823	0.0226164	2.95312	0.195222	0	0	0.131721	0	0.16092	2.20145	3.73917	0.579856	0.240375	0	0.0762854	0.180148	2.89433	1.05436	2.39155	0.326882	3.02127
TCGA-QH-A6CY	1.11781	0	3.27937	0.375512	1.67776	0.612871	2.40138	1.46388	1.5201	1.78898	1.63687	0.722116	2.13537	0.683292	1.46832	0.493135	1.81377	0	1.49211	0.250598	0.439889	0.245131	0.683562	0.258338	2.81373	1.87735	1.35952	1.01714	0.339365	1.21518	2.81742	0.381505	0.709026	1.19724	1.6384	2.20574	2.0754	2.60864	2.38048	0.943809	2.52148	0.346305	0.785592	0.923948	3.0213	3.16113	2.29222	0.959993	3.38239
TCGA-CS-5396	4.46849	0	0.386149	0.337654	1.36592	0.699729	2.72139	2.05398	0	0.0626744	0.247441	1.02595	1.1877	0.067501	0.812046	0.166073	1.3867	0	0.165172	0.0224743	0.0116388	0.459746	0	0.29007	3.0844	2.25087	0.481506	0.192447	0.152119	0.0843364	1.59512	0.238053	0	0.421048	0.0430645	0	0.292428	1.47602	1.33783	1.10521	0.3122	0	0.311968	0.0258793	2.91634	0.822771	2.00393	0.377179	2.67018
TCGA-28-2514	0.438356	0	2.59197	0.329525	0.981122	1.00151	2.86467	2.00079	0.465818	0.272382	0.73127	0.636451	2.28721	0.365804	4.13691	0.760349	2.28238	0.250962	0.689836	0.197865	0.37128	0.0247452	0.549521	0.270589	3.37864	2.68145	1.67631	1.28901	0.532367	0.335598	2.15257	1.07546	1.08916	0.539333	1.1753	0.0439044	0.679063	2.16475	2.86503	1.29437	0.872789	1.71475	0.272143	1.19061	2.87436	1.90408	2.39457	0.241352	2.85459
TCGA-FG-A4MY	1.97534	0	0.5757	0.106482	1.49052	0.716245	2.28202	1.13455	0.0798389	0	0.283922	1.66748	2.33033	0.0542233	1.2326	0.217231	1.5565	0	2.19402	0.0820213	0.0551957	0.195096	0	0.317767	2.6017	1.67933	0.492725	0.296428	0.340961	0	3.09373	0.0923428	0	0.239398	1.98484	0	0.442545	0.524164	3.24428	0.664847	0.0775165	0	0.0961269	0.194717	2.93011	1.50741	2.41432	0.459117	3.27604
TCGA-VV-A86M	1.33425	0	0.295723	0.0504669	1.95568	1.27465	2.514	1.41359	0.0742314	0	0.853916	2.46532	1.74674	0.169155	0.611078	0.553459	1.74451	0	0.565305	0.0440443	0.0843364	0.0543623	0	0.105946	3.52843	2.37284	1.00526	0.225645	1.06998	0.0318186	3.49633	0.193078	0	0	0.664483	0	0	1.27668	1.83378	1.10078	0.441802	0.144569	0.173639	0.342782	3.12872	1.33354	2.6245	0.375512	3.24483
TCGA-DB-A4XF	2.79726	0	1.83778	0.187388	1.85639	0.701327	2.45318	1.63334	0.539233	0.792356	1.09889	1.80781	2.26207	0.204767	2.25991	0.332164	2.23885	0.113967	1.23695	0.133432	0.190299	0.361207	0.263635	0.284633	2.80465	1.91816	1.0797	0.390117	0.893673	0.253021	2.98641	0.110764	0.269392	0.177216	2.0197	1.1908	1.0285	1.37078	3.32759	0.627607	1.18789	0.410341	0.226015	0.566961	3.23717	1.81586	2.22753	0.848718	3.24729
TCGA-HT-8108	0.208219	0	1.59225	0.421264	1.58602	0.754203	2.50475	2.37393	0.10017	0.138683	2.0811	2.36676	2.33554	0.195726	1.37951	0.34153	2.21782	0	1.56604	0.179001	0.135535	0.304861	0.302641	0.230326	2.87825	2.36793	2.29787	0.272143	1.13639	0.146003	2.61469	0.115832	0.123799	0.155879	1.21301	0.619742	0	2.2017	2.35219	1.08644	0.792689	0	0.199248	0.506196	3.47748	1.49175	2.29599	0.865127	3.49439
TCGA-FG-7637	3.33973	0	1.88116	0.167743	2.16845	0.740453	2.16421	2.25266	0.597221	0.0801119	0.866077	1.10936	1.07142	0.0352016	1.19906	0.115965	1.81348	0	0.321466	0.147567	0.012068	0.0378742	0	0.212383	3.19805	2.04145	0.267596	0.0982848	0.25181	0.0655723	2.51846	0.117961	0	0.858697	0	0	0.299948	1.50243	1.54972	0.707171	0.475707	0	0.235605	0.128293	3.17517	1.36843	2.77427	0.325271	4.17532
TCGA-14-0790	1.14795	1	1.67956	0.589668	1.5538	0.687777	2.97763	1.42648	0	0	0.723777	1.23909	1.47783	0.0326651	4.8005	0.0278618	1.69635	0	0	0.239154	0	0.0353424	0	0	3.43249	2.39067	0.624709	0.232538	0	0.0809305	2.34973	0.0375931	0.117562	0.28238	0	0	0	2.3034	3.59604	1.30906	0.179129	0	0.0922074	0.0490731	2.62307	0	2.68598	0.0812033	2.08532
TCGA-P5-A780	0.19726	0	0.97519	0.130008	1.52492	0.862828	2.32826	2.38551	0.0398403	0	0.326882	0.896853	2.10949	0.0663992	0.784839	0.163499	1.92513	0	0.9668	0.0524159	0.0364682	0.113034	0.125519	0.075738	3.1967	1.95658	0.638491	0.23842	0.983313	0.161565	2.60476	0.0612923	0.0494914	0	1.31051	0	0.436695	1.05554	2.42688	0.756767	0.406972	0	0.148609	0.136979	2.6234	1.38582	2.22931	0.487178	1.9384
TCGA-14-1034	1.32877	1	2.46098	0.0663992	2.2019	1.03147	2.7427	1.06088	0.103934	0.0332292	0.91288	2.11916	2.1147	0.146329	1.47496	0.190678	3.19249	0	0.527721	0.13126	0.0922751	0.0362571	0.145156	0.399499	4.00233	3.03865	0.407842	0.320311	0.714268	0.125387	2.66047	0.291898	0.246347	0.161565	0.252234	0	0	0.991717	2.68724	1.78065	0.346418	0.1038	0.0762854	0.543644	3.59479	0.712067	2.54286	0.206143	2.83694
TCGA-DU-6401	7.28767	1	0.393197	0.0280033	1.13047	0.154842	2.33979	0.954792	0.120617	0	0.444985	0.787014	1.6396	0.0280033	0.638584	0.169412	1.77918	0	1.45975	0.0425043	0	0.0597706	0.13014	0.0398403	2.67091	1.77922	0.300065	0.0848807	0.259182	0	1.64916	0.063641	0.100978	0	0.290542	0	0	0.834873	2.54265	0.647453	0.508834	0	0.0499095	0.180148	2.44594	0.957543	2.06943	0.36087	2.33236
TCGA-DB-A4XC	3.89315	0	2.05558	0.53456	1.28534	0.892352	2.24699	2.03503	0.616169	0.413702	2.12872	2.05547	2.68403	0.291721	2.54174	0.702923	1.97724	0.483777	2.30249	0.197614	0.399554	0.638584	0.147958	0.214374	2.58453	1.98309	1.40114	0.576474	1.00382	0.259664	2.59476	0.389236	0	0.708231	2.75119	0.473839	0.275126	2.27668	2.46699	0.966726	2.35958	0.180148	0.773659	0.655535	3.83503	2.40985	2.23297	0.813032	3.11413
TCGA-FG-A4MX	1.5589	0	0.45628	0.0413832	1.27602	0.727441	2.17517	0.216486	0	0	0.2949	1.05422	1.3734	0.120485	0.384381	0.0862403	1.36748	0.119157	1.19579	0.0538064	0.0828388	0.044604	0.432959	0.247198	1.72321	1.76026	0.228357	0.230203	0.489851	0	3.92323	0.181166	0.0756011	0.185105	0.599223	0	0	0.413919	2.85876	0.397474	0.546166	0.11929	0.143393	0.206018	1.90327	1.35225	2.13383	0.214622	2.67595
TCGA-76-4931	0.764384	1	1.90281	0.135929	1.22225	1.2225	3.25361	2.68482	0	0.223546	0.916782	1.65764	1.79344	0.178364	1.76609	0.291014	2.004	0.257011	0.736735	0.128821	0.404467	0.0749164	0.308011	0.0663992	3.49905	2.61704	0.97944	2.03735	0.412402	0.141956	2.74734	0.317651	0.449429	0.696439	0.906968	0.0450235	0	2.36205	3.69981	1.73018	0.692606	0.257252	0.22132	0.605684	2.9217	1.26772	3.27551	0.797013	3.60275
TCGA-HT-7875	0.0273973	0	2.22416	0.344828	1.92949	0.768163	2.58306	2.06506	0.520447	0.857822	1.62849	0.896466	2.00529	0.431569	1.66435	0.415867	1.94505	0	1.55366	0.179638	0.409147	0.59474	0.346078	0.583519	3.31837	2.35002	1.7729	0.578214	0.273456	0.208517	3.69794	0.626486	0.699996	1.1151	1.84471	0.452595	0.962586	2.7632	2.75756	1.47534	2.35459	0.485736	0.377846	0.951364	3.39413	2.50853	2.37812	0.639047	3.81957
TCGA-TM-A84B	2.07671	1	0.737687	0.724126	1.81036	0.918463	2.68008	2.16565	0	0	1.13927	2.29169	2.80939	0.476122	3.55453	0.0776532	2.47503	0	0.465818	0.22033	0.0377336	1.93165	0.170694	0.103665	3.34358	2.27083	0.352759	1.80834	0.312549	0.850079	2.54285	0.0840643	0	1.4435	0	0	0.573956	2.86011	3.39643	1.84382	0.153935	0.10742	0.104337	0.373063	2.22728	0.982218	2.5406	1.1137	4.16731
TCGA-DU-6406	1.40274	1	1.12882	0.277271	1.05144	0.689836	2.84445	2.09653	0	0	0.983751	2.77051	2.31293	0.26135	2.4298	0.0160684	2.6067	0	0.218843	0.0968016	0.0633649	0.0802483	0.252779	0.0536674	2.95598	2.61899	0.755315	0.265317	0.596458	0.222063	2.79817	0.297133	0.371949	0	0.181548	0	0	1.95513	3.40855	2.10299	0.687329	0	0.0272956	0.214	3.36691	0.647361	2.66065	0.388686	3.4978
TCGA-DB-A75M	1.49041	0	0.118891	0.111833	1.345	0.751549	1.55302	1.37072	0.162983	0	0.485633	2.55461	1.59053	0.0569996	1.64367	0.448372	1.18758	0	0.997473	0.129349	0.0388576	0.120352	0.090447	0.321351	2.28448	1.47514	1.01042	0.0893626	0.521955	0.0241778	2.18628	0.0439044	0	0.325386	0.493545	0	0	2.44684	2.89239	0.730662	0.624148	0.110497	0.0275787	0.165558	3.58241	1.51894	1.99534	0.388686	2.37596
TCGA-S9-A6U9	7.99452	0	1.55001	0.202386	1.01185	0.521855	2.13741	1.69519	0.200504	0	0.849359	1.94579	1.39369	0.0532504	1.14431	0.117961	1.16421	0	0.862908	0.031254	0.117828	0.0385767	0.0847446	0.0508847	1.93885	1.48764	0.775093	0.238053	1.39523	0.0226164	2.25601	0.0411028	0.0655723	0	0.681494	0	0.304861	1.58952	3.31687	0.604641	0.482952	0	0.183201	0.10541	2.59705	1.77201	1.68127	0.151729	1.84294
TCGA-DH-5143	3.83836	0	2.639	0.356257	1.01714	0.266157	2.79044	0.676538	0.730053	0.748976	1.11076	2.11906	2.21157	0.275007	1.96883	0.460795	1.14516	0.0963968	1.66839	0.0855606	0.109829	0.422448	0.153805	0.24306	2.88737	1.49713	1.84414	0.403159	0.690194	0.0416635	1.18485	0.280838	1.79152	0.286763	1.9508	0.557974	0.523562	1.58583	2.66914	0.957989	1.82952	0.272143	0.314407	1.61377	3.05851	1.75296	1.35027	0.542605	2.37651
TCGA-06-2562	1.04658	1	2.17098	0.397146	1.35349	0.9387	2.61972	2.53993	0.513895	0.111031	1.50589	1.39868	1.54057	0.282143	1.07313	0.134615	1.59908	0.118094	0.313826	0.0880059	0.23352	0.0223323	0.187514	0.086512	3.58324	2.36894	0.226632	0.729966	1.00159	0.0762854	2.59648	0.358171	0.278817	0.183582	0.962068	0.289244	0.182692	1.65127	3.95864	1.56813	1.02645	0.118227	0.308361	0.47633	2.50703	0.692338	2.45859	0.113434	2.2426
TCGA-14-2554	1.45753	1	2.27891	0.184978	1.38725	0.431142	3.13839	0.383939	0	0	0.411535	1.61424	1.09977	0.0954519	1.12697	0.0330882	1.97284	0	0.299596	0.0836559	0.052555	0.0211954	0.260387	0.0822938	3.4906	1.80041	0.438719	0.288772	1.48445	0.163885	1.66507	0.130272	1.14737	0.174918	0.465713	0	0.469469	0.70115	4.28953	1.66912	0.306146	0.216982	0.055751	0.560617	2.39127	1.01707	1.56745	0.271665	2.33021
TCGA-DB-A4X9	3.86849	0	2.00151	0.209765	1.25447	0.841651	2.30582	1.52321	0.492315	0.304861	1.87373	3.06884	1.95375	0.134615	1.81328	0.996823	1.79306	0	1.42943	0.195474	0.110363	0.225152	0.556993	0.640713	2.14799	1.66603	2.03348	0.334339	0.569297	0.198368	2.64097	0.2929	0.100843	0.452701	0.919302	0.202512	0.632082	2.19472	3.6024	1.16221	0.968939	0.158337	0.871844	0.270947	3.7935	2.11936	1.7294	0.339479	3.61911
TCGA-HT-8558	1.14521	0	3.24004	0.691087	0.620586	0.211635	2.11906	2.30188	2.16395	2.81463	2.65104	0.0399806	3.51009	1.55837	3.48343	0.769602	2.58993	1.42498	2.52925	0.656359	0.898247	1.60957	1.21157	1.052	1.86576	1.48877	2.52497	1.76133	0.189919	1.14744	1.78467	0.815248	1.53351	2.24878	4.4327	4.8719	2.42541	3.57645	1.48846	0.581881	4.36421	0.622837	1.44297	2.62891	3.33074	4.11266	1.7344	1.58313	1.95665
TCGA-HT-A616	0.150685	0	3.29712	0.467279	0.907429	0.171719	1.60711	1.48342	1.41327	1.11317	2.14776	1.10239	2.35958	0.408929	2.70146	0.300768	1.97721	0.490057	2.75694	0.376402	0.704429	1.15309	0.671112	0.535058	2.31171	1.25991	2.02283	1.01071	0.225152	0.566084	2.27456	0.478195	0.637842	1.19346	4.54239	3.2399	1.8318	2.29411	1.64842	0.56267	3.14194	0.789938	0.921436	2.131	3.22121	3.72951	1.56584	1.44562	1.83758
TCGA-CS-6670	3.90685	0	2.10839	0.112633	1.13639	0.358171	2.03527	1.2643	1.06005	0.777199	1.10575	0.586212	1.56501	0.27858	1.81611	0.164143	1.28818	0.623773	1.38339	0.0867838	0.203264	0.385928	0.257735	0.176961	2.81061	1.49559	0.587941	0.301002	0.0663992	0.106348	1.89429	0.247198	0.24817	0.563744	2.32398	0.647913	1.16098	1.57163	2.35716	0.676267	2.06519	0.163885	0.294312	0.418892	2.92776	1.97402	1.84201	0.336283	2.92092
TCGA-06-0645	0.479452	1	1.88678	0.081476	0.527471	0.400101	2.88092	0.829931	0	0.0193461	0.411535	1.30574	1.03358	0.081476	1.00454	0.0176369	1.4461	0	0.559737	0.0801119	0.042084	0.0224743	0.18916	0.0588014	3.48771	1.65329	0.22848	0.313014	1.73872	0.15004	1.59383	0.0706641	0.0756011	0	0.412727	0.0398403	0	1.11337	2.92723	1.28913	0.62686	0	0.0590783	0.0619835	2.21207	0.552082	2.02768	0.144699	1.96743
TCGA-DU-A7TB	4.29315	0	2.00166	0.33308	1.03196	0.379066	2.71877	1.26454	0.984845	0.575312	0.553655	0.0694272	1.7729	0.213876	1.38819	0.161694	1.70447	0.082975	1.35682	0.0854247	1.32366	0.161694	0.132643	0.0801119	2.42946	2.46725	1.81701	0.698841	0.187768	0.0532504	2.56572	0.215244	0.244644	0.358846	0.68419	0.230449	0.458802	1.24519	1.84559	1.3055	1.8083	0.082975	0.465504	0.611172	2.17255	2.39802	2.97847	0.234501	3.01057
TCGA-S9-A6TV	1.56438	0	1.78927	0.15017	1.35276	1.04677	3.49015	1.52702	0.0462815	0.0574156	0.698307	3.28119	2.23162	0.164271	1.69452	0.532666	1.7301	0	1.21375	0.0542233	0.0629506	0.191689	0.0742314	0.444137	3.80761	2.33523	0.418568	0.316725	1.48393	0.0197731	3.0509	0.0536674	0	0	0.151859	0.11703	0	1.64685	4.08796	1.44541	0.324926	0	0.0448837	0.0924781	2.58566	0.554736	1.99657	0.863938	3.46916
TCGA-14-0871	2.41096	1	1.0825	0.23217	1.12334	0.683741	2.46686	0.66339	0	0	0.695638	0.281787	1.17498	0	1.96879	0	1.9282	0	0	0.465818	0.306496	0.130008	0.880881	0	5.77928	2.3774	0	0.272501	0	0.286171	1.59493	0	0	0	0.288063	0	0	0.998845	2.43544	1.71686	0.587749	0	0	0	2.51243	0	2.2509	0.0391384	3.6221
TCGA-DU-7010	1.24932	1	2.29828	0.121015	1.32912	0.650213	2.75131	1.42299	0.693409	0.0432045	0.654619	3.19043	2.44406	0.0766959	2.19163	0.364684	2.09427	0.0905825	1.73808	0.137766	0.152119	0.0827026	0	0.209516	3.76896	2.26297	0.868766	0.279174	0.670568	0.253747	2.40643	0.435415	0.112233	0.27023	2.54	0.569977	0	1.32204	4.15806	2.23973	0.862828	0	0.258941	0.464145	3.32648	1.26454	2.9899	0.548141	3.21819
TCGA-FG-A87Q	0.476712	0	2.03654	0.447421	1.55694	0.690194	2.997	0.934781	0.344828	0.0977456	0.755315	0.676899	1.68975	0.0848807	2.97343	0.107152	1.88596	0.123931	1.08692	0.14509	0.0721744	0.0234683	0.10165	0.148348	2.06698	1.62896	0.237319	0.230449	1.36132	0.131194	2.32386	0.0735461	0	0.192447	0.655535	0.081885	0.648742	1.35552	3.89163	1.25629	0.687688	0	0.10608	0.156138	3.40978	1.77779	2.09136	0.501617	3.13116
TCGA-FN-7833	2.29315	0	1.2	0.216858	0.935083	0.919455	3.13547	1.83196	0.40174	0	0.488309	2.76729	1.59684	0.057277	0.927669	0.111432	1.88327	0	0.399554	0.145612	0.064607	0.28558	0	0.133037	2.6658	1.84707	1.51132	0.174662	0.84318	0.0716254	2.55343	0	0	0.466758	0.184978	0	0.171975	2.28191	3.34544	0.880255	0.663299	0	0.121015	0.192447	3.79665	1.2896	2.18272	0.318809	3.76288
TCGA-06-0686	1.18356	1	2.02173	0.237931	0.853437	0.428571	3.01105	0.899949	0.616075	0.25544	0.633664	1.21965	1.301	0.123799	1.1501	0.105812	1.35135	0	1.20833	0.209765	0.629473	0.1333	0.898479	0.174023	3.76729	2.15371	1.04166	0.890719	0.501719	0.104471	1.83564	0.350724	0.528471	0	0.381394	0.0807941	0	1.90072	3.24501	1.37762	1.61617	0	0.228973	0.34551	2.13363	0.712816	1.83754	0.316377	2.28463
TCGA-HW-8322	2.07671	0	1.47861	0.20201	1.6988	1.2655	2.51157	2.66371	0.0453032	0.123666	0.854155	0.638769	2.47189	0.267716	1.13396	0.577248	1.78316	0	0.855192	0.123004	0.327342	0.31429	0	0.468531	3.02684	2.39925	0.773912	0.357608	0.262072	0.0384362	4.00149	0.318693	0	1.14672	0.49334	0.319849	0.380508	1.78889	1.84077	1.16491	3.64409	0.172999	0.379843	0.332507	3.44985	1.5613	3.05669	0.383939	4.01016
TCGA-F6-A8O4	0.0164384	0	2.46375	0.562768	1.32717	0.579759	2.09238	1.51637	1.16343	0.564037	1.1644	1.74704	1.86176	0.398241	1.65544	0.382501	1.61528	0.497842	1.29449	0.20389	0.496616	0.62966	0.655077	0.423202	3.0345	2.02517	2.11513	0.545178	0.281075	0.153676	2.12158	0.22848	0.372061	0.806695	3.026	2.00917	1.08243	1.9836	2.60091	0.704164	2.67369	0.160791	0.904735	1.10755	2.96975	2.33265	1.7458	0.628167	2.55046
TCGA-E1-A7YD	1.19178	1	3.36531	0.205393	1.92163	1.09315	3.0099	1.26213	0	0.0203422	0.563549	2.33477	1.73855	0.401958	3.8719	0.108223	1.79031	0	0.270828	0.0659858	0.778797	0.0468403	0.198494	0.091666	2.68796	3.05228	0.0511633	0.60862	0.535655	0.106884	3.2403	0.0742314	0	0.194339	0	0.0419438	1.19579	2.32907	3.62895	1.56282	1.18777	0	0.0621217	0.216238	2.63666	1.30585	2.57105	0.041243	2.69995
TCGA-HT-7606	1.4411	0	2.22475	0.0388576	2.04831	0.903038	2.6859	2.40474	0.405775	0	0.368489	1.58106	2.28081	0.0953168	1.03393	0.327802	1.64547	0	0.244156	0.0754642	0.0652966	0.179893	0.178492	0.348799	3.22897	2.60101	1.33165	0.0821576	0.529871	0.0724489	2.96789	0.947255	0.0712135	0.71721	0.816559	0.109695	0.173895	2.46791	2.50266	1.4957	0.899872	0.1125	0.185993	0.194591	3.46715	1.7389	2.89243	0.394843	4.16223
TCGA-CS-6186	1.47397	1	0	0.344147	2.31043	0.985282	3.27027	1.80207	0	0	0.408929	0.65104	2.28706	0.106884	1.74623	0.0233263	1.95509	0	0.282618	0.234379	0	0.0586628	0	0.114367	2.64536	2.42194	0	0.431035	0.532267	0.133169	2.94101	0	0	0.626579	0.707701	0	0.444243	3.00723	3.44029	1.70841	0	0	0.0394192	0.301354	3.74113	1.02034	2.24132	0.026021	3.19513
TCGA-VM-A8CB	0.00821918	0	0.936591	0.362442	2.38297	1.58674	3.20617	0.844546	0.213005	0.0236102	0.410775	1.07197	1.3754	0.123269	0.67428	0.0640551	1.28333	0	0.547647	0.0977456	0.1956	0.387693	0	0.66612	3.25822	2.17242	0.977756	0.711671	0.287827	0.0319597	4.43275	0.293959	0.411752	1.74623	0.822281	0	0.416299	1.94767	2.66052	0.391438	0.548535	0.145221	0.190552	0.216113	3.54001	2.42994	3.80102	0.239031	4.24612
TCGA-06-5859	0.380822	0	4.1473	0.126576	2.18799	0.646808	3.60647	0.689657	0	0.0201999	0.541317	3.72941	2.04446	0.332966	1.08011	0.0186342	2.14323	0	0.0246034	0.333424	0.0295589	0.178747	0	0.14952	3.50792	2.30434	0.148218	1.64034	0.959622	0.321351	2.13228	0	0.0792928	0.365021	0.054779	0.0825664	0	2.05113	3.14755	2.23824	0.0621217	0	0.590243	0.0965317	2.51061	0.725261	2.45815	0.0275787	3.93593
TCGA-VM-A8C9	3.6	0	1.44626	0.326192	1.12228	0.197614	2.6551	0	0.190678	0	0.536053	1.38162	0.901417	0	0.414893	0	0.786596	0.129481	1.74558	0.0197731	0.0607392	0	0.106214	0.032383	2.65395	1.03872	0.201257	0.485633	1.41516	0.0284277	1.17505	0.0768327	0	0	0.214747	0	0	0.240375	4.0291	0.518636	0.969896	0	0.0163537	0.0673634	2.17661	1.95647	1.96399	0.0840643	1.89052
TCGA-06-0190	0.868493	1	1.67265	0.114767	0.638723	0.609519	2.72819	0.671112	0.0331587	0	1.63691	1.21229	0.877077	0.745194	1.59108	0.0682581	1.22277	0	0.234869	0.123203	0.0563061	0.0378039	0.0572076	0.0676387	4.33716	1.40637	0.0815442	0.214995	0.891186	0.127039	1.18558	0.0680516	0	0	0.112033	0	0	1.24823	2.93733	1.77429	0.610558	0.0700458	0.0258793	0.101179	2.68057	0.123931	1.75666	0.151664	1.74674
TCGA-26-5132	0.783562	0	0.568616	0.0429244	1.69653	1.20802	2.91154	1.32998	0.123931	0.0200577	0.925923	2.7291	1.95259	0.0639171	0.741402	0.140779	1.66184	0	0.0716254	0.109829	0.0578315	0.0911243	0.101247	0.0610158	3.30845	2.07916	0.27965	0.090447	0.552672	0.130667	2.54629	0	0	0	0	0	0	0.897705	3.75354	1.60549	0.605589	0.237564	0.162726	0.0953168	2.66864	0.403486	2.32438	0.291486	3.51116
TCGA-27-1834	3.37808	1	2.9457	0.23217	1.49886	0.963178	3.32977	0.892197	0	0	0.781234	3.24721	1.98838	0.374845	1.18485	0.103128	1.8437	0	0.327917	0.214125	0.0503276	0.202637	0	0.104202	3.68828	2.32412	0.539432	0.092884	0.834145	0.031254	2.10104	0.189919	0	0	0.771548	0	0.218595	1.26147	4.45056	2.33877	2.04159	0.271545	0.407625	0.0374525	3.2869	0.246834	1.73031	0.107152	3.70372
TCGA-28-5209	1.21096	0	1.07752	0.130404	1.18726	0.429536	3.04799	1.11103	0	0.0209111	1.82855	2.60957	1.82566	0.109427	2.23401	0.129217	2.0826	0	0.529471	0.0773797	0.0153548	0.0483757	0.204141	0	3.9978	2.63629	0.103665	0.293253	0.314755	0.0282862	1.06695	0.0514417	0	0	0.0564448	0	0.198871	1.5771	2.44286	2.17361	0.295253	0	0	0.22231	2.87973	0.224781	2.31078	1.27095	3.04347
TCGA-S9-A6U1	2.15068	0	1.04369	0.221444	1.77615	1.08379	2.42774	2.18349	0.0581086	0.0364682	0.867027	1.28327	2.05172	0.255078	0.968496	0.484087	1.95862	0	1.72931	0.100843	0.104202	0.143393	0.180403	0.260026	3.11602	2.28641	1.24525	0.235972	1.12121	0.0732718	2.6968	0.172872	0.0718999	0.176578	2.25665	0.180275	0.332278	2.05686	2.3471	0.883464	0.745539	0	0.225275	0.392647	3.32419	1.87161	2.112	0.360083	3.00004
TCGA-TM-A84O	2.76986	1	1.71857	0.273576	2.06025	0.897628	2.77495	1.76277	0	0.0585243	1.07094	2.35789	1.89041	0.200504	1.4211	0.650305	1.27465	0	1.53366	0.117163	0.20364	0.568616	0.281669	0.655901	3.13683	2.2441	1.6219	0.662205	0.656725	0.224905	2.64996	0.694212	0.351628	0.767824	2.00741	0.0408223	0.764516	2.34854	3.81304	1.30165	4.19109	0.528371	0.967021	0.344942	2.74631	2.75271	2.38631	0.31034	3.12595
TCGA-HT-7467	0.00821918	0	2.69675	0.1995	1.40054	0.599127	2.43691	1.72028	1.96787	0.902498	1.20025	0.267236	2.44321	0.898944	1.79689	0.567837	1.81762	0.370499	1.43039	0.273217	0.464355	0.361319	0.440633	0.436375	2.15004	1.67102	1.66835	0.870187	0.172999	0.55159	2.40689	0.179766	0.449746	0.828794	2.13724	1.65924	0.945832	2.48941	1.96791	0.630871	1.1746	0.257493	0.638769	0.854395	2.56793	2.50264	1.90654	0.603881	2.8006
TCGA-HT-7692	0.246575	0	0.828632	0.0731347	1.39862	0.679244	1.92402	1.0706	0.141302	0.0229004	0.317072	0.92486	1.18434	0.0729976	2.92511	0.0923428	0.752834	0	0.534062	0.0482362	0.0251706	0.0529723	0	0.136191	1.97258	1.91395	0.535953	0.698574	0.416624	0.0462815	2.96096	0.309409	0	0.724999	0.524565	0	0.405557	2.79531	1.62415	0.452806	0.292193	0.0723116	0.201006	0.53037	2.51498	1.46415	2.3686	0.288418	3.19547
TCGA-HT-7485	0.334247	0	1.37523	0.320889	0.705137	0.397255	2.81309	1.23879	0.332164	0.339251	0.545474	2.80696	1.7973	0.185105	2.35778	0.158596	1.6854	0.102725	0.777535	0.0911243	0.0712135	0.297015	0	0.146395	2.5203	1.69782	1.10212	0.221692	0.489851	0.322274	2.03136	0.0607392	0.0650208	0.768925	0.812786	0.365021	0.159242	2.04705	3.22107	1.03323	0.516318	0	0.45133	0.178237	3.1562	1.51788	1.75202	0.337083	2.1044
TCGA-06-0168	1.63836	1	2.16105	0	0.792606	0.461214	2.79494	1.36283	1.47129	0.323197	0.823749	2.20733	1.26718	0.148609	1.26808	0.186627	0.904349	0	0.842456	0.130536	0.102322	0	1.36093	0.389787	3.26993	1.6081	0.59684	0.301705	0.878765	0.0951818	0.621149	0.169797	0.263996	0	0.63171	0.273934	0.593019	1.16395	2.93612	1.67396	1.06599	0.402395	0.0551957	0.494979	2.60682	1.7311	1.46053	0.185105	2.61167
TCGA-DB-5274	6.27123	0	1.55311	0.171079	1.18574	0.336055	2.58676	0	0.642563	0.0167816	0.342669	0.879627	0.44668	0.0709388	0.320889	0.0603241	0.804962	0	0.567059	0.0621217	0	0.131194	0.165301	0.0758749	3.18962	1.04579	0.777115	0.108357	0.454176	0.0448837	2.43661	0.0813396	0	0	0.944559	0	0.437228	0.518031	2.38951	0.694657	0.626673	0	0.113034	0.318577	2.17709	2.21254	2.2482	0.0835197	2.34463
TCGA-TQ-A7RQ	2.17808	0	3.12895	0.35242	2.02616	1.17255	2.27897	3.12673	0.781737	0.986811	1.91284	1.01806	2.53192	0.477056	1.53386	0.76086	2.07248	0.268913	1.30912	0.111699	0.23842	0.496513	0.28948	0.813935	3.38229	2.78793	1.61772	0.661841	0.123136	0.283685	3.22463	0.293488	0.328836	1.20389	1.51999	0.0930192	0.979879	2.30886	1.95728	0.968128	3.01284	0.0954519	0.797511	0.622274	3.46441	2.53767	2.5764	0.681494	3.87925
TCGA-CS-4938	9.79178	0	1.0706	0.32435	0.762221	0.413161	2.404	0.689746	0.184217	0	0.694301	2.51076	1.33285	0	2.43461	0.0817487	1.08338	0	0.659833	0.0071955	0	0.230449	0	0.0915306	2.45678	1.24306	0.69813	0.163628	0.61504	0.0206267	1.72744	0.018919	0	0.282143	0.266757	0.0315364	0	1.43488	3.92533	0.776525	0.337996	0	0.0697022	0.119688	3.44956	0.89344	1.33434	0.354339	2.66266
TCGA-15-0742	1.14795	1	0.565402	0.201508	1.54715	1.22404	3.11924	0.379288	0.0628125	0	0.615416	0.566961	1.30375	0.104202	1.24586	0.0540844	1.54032	0	0.245496	0.0464212	0.0433445	0	0.100574	0.0899049	3.40406	2.10869	0.145612	0.92037	0.430499	0.0268709	2.97096	0.482229	0.0779266	0	0.250719	0.0411028	0	1.44058	3.86711	1.45133	0.282025	0.122871	0.0608775	0.294194	2.81685	0.714663	2.55969	0.117828	4.1447
TCGA-RY-A83X	2.5726	0	0.284869	0.295605	1.86655	1.41007	2.3017	1.22823	0.182819	0.0739573	1.11217	0.668755	1.56813	0.0163537	0.904041	0.219091	1.74859	0	0.667211	0.0353424	0.137766	0.316725	0.0769695	0.351854	3.02096	2.44967	1.21114	0.382059	0.0980152	0.0204844	3.38837	0.258579	0	0.80719	1.54996	0.031254	0.146003	2.21397	2.66232	1.39248	0.638306	0	0.519441	0.163628	3.17268	1.87712	2.47731	0.541515	3.36537
TCGA-DU-7302	5.02466	0	4.42634	0.266517	1.6107	0.930321	2.39493	2.15588	1.94163	1.71993	1.50121	1.60436	2.61742	0.868608	2.60184	1.30784	2.29428	0.330673	1.98776	0.457542	0.528171	0.769095	0.188654	0.562181	3.32073	2.53007	2.73262	1.39083	0.291721	1.07779	2.53406	0.43328	1.41289	0.348346	2.94067	1.91246	1.60274	2.57817	2.45838	1.62672	3.29372	1.39676	1.081	1.73044	3.5674	2.84746	1.92922	1.15711	3.41214
TCGA-HT-A74K	1.27945	0	1.01271	0.230818	0.750864	0.416299	1.96912	0	0.425996	0	0.317536	1.16967	0.502331	0.0810669	0.459641	0.102457	0.836732	0	0.423632	0.0359054	0.0140696	0.108357	0.188148	0.412077	2.51521	1.19535	0.563451	0.1145	0.317072	0	3.04686	0.377957	0	0.494262	0.1503	0	0.183201	0.412077	2.9399	0.527771	1.1147	0	0.0443242	0.149389	2.06922	1.79585	1.98422	0.113834	2.19387
TCGA-FG-A4MW	1.53151	1	1.78409	0.111566	1.06005	0.596172	2.58012	0.741489	1.05276	0.0783366	0.823912	0.718351	1.3251	0.164143	2.12234	0.0951818	1.47944	0	1.20833	0.178364	0.0765591	0.148609	0.25544	0	2.44917	1.92037	1.35946	0.601126	0.169027	0.29537	1.41208	0.300182	0	0.250234	1.11776	0.107554	0.646163	2.15283	2.52007	1.18409	0.945608	0.162468	0.139077	0.24123	2.62593	1.55262	1.52356	0.274172	2.25924
TCGA-19-2629	2.01918	1	2.03291	0.0775165	0.878451	0.451435	2.64388	0.2444	0.0579701	0	0.327342	2.08379	0.937194	0.114767	1.0049	0.0821576	1.36154	0	0.283685	0.0173518	0.0787464	0.200379	0	0.109561	3.60212	2.27796	0.807108	0.227618	1.25538	0.0247452	1.49856	0.0672257	0	0.604356	0.469261	0.0378742	0.331934	1.17805	3.17522	1.78274	3.25496	0	0.123534	0.0589399	2.91734	1.74889	2.04289	0.149129	1.9123
TCGA-DU-6405	1.65753	1	0.665575	0.305095	1.81414	1.01042	3.42312	2.02223	0.107956	0.0514417	0.475085	1.88069	2.21937	0.109026	1.68527	0.0316775	2.2287	0	1.60654	0.262914	0.0253123	0.0984196	0.0881416	0.153416	2.82918	2.3195	0.487075	0.682124	0.490159	0.135666	2.19868	0.144569	0	0.167743	0.0469799	0	0.166844	1.99722	3.7472	2.20574	0.337654	0.107822	0	0.082975	3.77666	0.355806	2.30568	0.210264	3.8097
TCGA-FG-5963	2.12329	1	1.53978	0.219277	1.16218	1.0536	2.37955	2.024	1.21509	0.0717627	1.04257	0.280303	1.94656	0.235176	3.26614	0.0835878	1.25764	0.151859	1.25011	0.0839282	0.286999	0.202449	1.03591	0.120485	3.24847	2.19972	0.324407	1.34423	0.803888	0.126114	2.84725	0.377957	0	0.896582	0.595217	0.109895	0.192573	1.23518	3.07772	1.55751	1.49741	0.170181	0.284277	0.996786	2.89489	1.25861	2.92573	0.270708	2.80136
TCGA-HT-7471	0.0109589	0	2.90822	0.225892	2.33894	1.2345	3.30528	2.58133	0.435415	0.586789	0.542902	1.41905	1.56208	0.47467	0.910579	0.458172	1.73314	0	1.08692	0.170822	0.243425	0.264476	0.218223	0.616169	3.62805	2.77203	1.56579	0.36793	0.898789	0.0893626	3.42596	0.370164	0	1.54394	0.599032	0.0462815	0	1.73331	3.36316	1.32077	2.91422	0.138159	0.675545	0.778965	3.09982	1.66607	2.61053	0.4246	4.6975
TCGA-E1-A7Z3	6.12329	1	3.88925	0.217727	1.07005	0.541713	2.3637	1.66853	2.80097	0.47467	0.824483	1.02836	2.50959	0.183582	2.20439	1.41711	1.80752	0.402395	2.18339	0.236095	0.162983	0.583423	0.335369	0.302056	2.27831	1.6364	3.24729	0.796847	0.371726	0.308943	2.3206	0.50782	0.725261	0.596267	2.14965	1.10501	0.466444	1.92395	2.41752	0.812129	1.19554	1.80579	0.535356	1.31944	3.02072	2.4593	1.69653	0.397255	1.95557
TCGA-DB-A4XB	2.51781	0	2.09302	0.369159	1.95233	1.17983	2.29898	2.82098	0.444561	1.13238	1.16459	2.56613	2.59491	0.809908	1.67496	0.915789	2.47649	0	2.52482	0.213005	0.410775	0.558072	0.159758	1.17025	3.50178	2.47423	2.68957	0.790105	0.644871	0.384381	2.69236	0.588325	0.124196	0.938098	1.91395	1.29366	0.934252	2.6507	2.91554	1.07998	2.35865	0	0.764856	1.04509	3.84481	2.63124	2.53513	0.590818	4.08996
TCGA-P5-A5EX	0.665753	0	1.45581	0.174023	1.05735	0.311503	2.68854	1.38222	0.192573	0	0.268554	1.94448	0.908429	0.0229004	1.33623	0.217975	0.636358	0	0.345056	0.0496308	0.0156403	0.119688	0	0.126444	2.69731	1.37557	0	0.0326651	1.16247	0.0287106	1.7809	0.0776532	0	0.538935	0.266397	0	0.807849	1.50172	3.36772	0.997545	0.0650208	0	0.452806	0.0344975	3.2902	0.892352	1.35168	0.24732	2.13632
TCGA-DB-5277	4.23836	1	1.98983	0.263996	1.23573	0.712816	2.79286	0.834469	1.44079	0.62854	0.959028	1.70611	2.73918	0.278936	2.0743	0.27858	2.23955	0.290424	2.18783	0.178237	0.247441	0.29901	0.0847446	0.364012	3.91599	2.36952	1.2939	0.454808	0.158854	0.151079	2.9489	0.413811	0.301236	0.773574	1.49098	0.394295	0.435949	1.28392	2.98381	1.91334	1.08427	0.103531	0.293606	0.61372	3.11458	1.52512	2.92119	0.435522	3.66418
TCGA-FG-A711	4.05753	1	2.46618	0.416083	0.832607	0.4246	2.32213	1.1398	0.994869	0.673556	1.10407	1.47425	1.6203	0.285106	1.64602	0.322966	1.59359	0.105946	1.83143	0.196481	0.231801	0.256165	0.168514	0.126841	2.84465	1.70319	2.02361	0.502229	0.601031	0.215989	2.24507	0.180403	0.067088	0.788185	2.23582	1.70226	0.680234	2.22503	2.4871	0.913799	1.85941	0.465922	0.310805	0.589188	3.27396	2.4324	1.96584	1.01307	3.03439
TCGA-06-0130	1.07945	1	3.84824	0.272501	1.07204	0.840443	3.03363	1.85396	0	1.93285	1.50274	2.02906	1.63073	0.218223	0.854235	0.218843	1.15691	0.121679	0	0.0905825	0.0144981	0	0.0997665	0.327342	3.45973	1.82216	0	0.199751	1.91778	0.1038	2.35741	0.0244615	0	0	0	0.0802483	0	1.89414	3.59345	1.76511	0.0604625	0	0	0.182057	3.17715	0.212632	2.6498	0.0333701	1.67197
TCGA-DU-7309	0.230137	0	2.6986	0.262914	1.10595	0.409038	1.66002	1.79464	2.05911	1.7939	1.72491	0.598746	2.81732	0.654985	2.36174	0.704075	1.94557	0.135798	2.168	0.306029	0.300417	0.904889	0.263876	0.737081	2.27748	1.24422	1.982	0.830012	0.315798	0.61711	0.993855	0.264596	0.387693	1.06963	3.16532	4.09574	1.01064	2.47822	1.82538	0.726482	2.73057	0.480472	0.751121	1.2526	2.84804	2.04149	1.38637	0.813114	2.46294
TCGA-HT-7620	1.18904	0	2.01685	0.08882	1.72356	1.0072	2.95736	2.61551	1.24306	0.0210533	0.266277	0	1.67568	0.131194	0.835682	0.199248	2.10923	0	0.777199	0.151599	0.147437	0.228111	0	0.24062	2.55515	2.09136	1.48465	0.285935	0.552082	0.309409	2.98652	0.328492	0	0.923872	0.750949	0.126576	0	2.15303	2.74932	1.028	0.543001	0	0.283211	0.223546	3.09587	1.95747	2.45906	0.316493	3.71693
TCGA-12-0618	1.08219	1	3.23573	0.0769695	1.9338	1.13054	3.34486	1.31996	0.1129	0.0361868	0.951289	1.44694	1.89701	0.468427	2.78917	0.081476	2.39726	0	1.89821	0.155231	0.223052	0.122739	0	0.210015	4.13538	3.1475	0.601887	1.69252	0.488104	0.164143	2.46746	0.574247	0.0713508	0.600745	0	0.0742314	0.329755	1.60265	2.60281	2.10115	2.21114	0.217231	0.731531	0.114634	3.00976	2.07817	2.80719	0.219463	2.58583
TCGA-TQ-A7RW	2.24932	1	3.1433	0.282143	1.58717	1.12928	2.39328	2.76086	0	0	0.666938	1.97633	2.5675	0.21661	2.19636	1.0059	1.84036	0	0.531469	0.044604	0.134352	0.325041	0.230818	0.549127	3.50233	2.56196	1.91188	0.434668	2.18995	0.0322419	3.5935	0.0295589	0	0.226015	3.62622	0	0	1.70682	3.17827	1.16215	1.90597	0	0.662388	0.283685	3.37173	2.09478	2.30472	0.416948	3.01856
TCGA-E1-A7YU	0.0630137	1	1.70461	0.324465	0.984334	0.663208	2.16582	1.39495	1.57763	0.34301	0.852159	1.71075	1.39758	0.32435	1.36412	0.354001	1.39841	0.103934	1.5569	0.171975	0.195726	0.131326	0.241474	0.194339	2.9263	1.37918	1.26249	0.365357	0.325847	0.0886844	2.23567	0.301236	0.302524	0.439783	1.46226	0.341644	0.437654	2.52537	2.0005	0.63264	1.27256	0.291957	0.251446	0.404249	3.01361	1.52947	2.08994	0.340847	2.36678
TCGA-DU-7008	13.0192	0	2.1396	0.365916	1.26309	0.58602	2.35233	2.1235	0.71642	0.433707	2.10111	2.32498	2.69109	0.250234	3.85953	0.749491	2.00766	0.0750534	1.51924	0.0988238	0.250355	0.423202	0.334339	0.444667	3.23442	2.20148	1.88947	0.532866	0.490057	0.294782	2.55125	0.272143	0.302992	1.38681	2.79437	1.11397	0.591871	2.44233	2.26834	1.09234	1.15114	0.458907	0.603217	1.25604	3.44502	1.92463	2.74351	0.696439	2.46352
TCGA-TM-A84J	2.0137	0	0.557189	0.102591	0.640806	0.71308	3.39913	3.35528	0	0	0.581689	2.19947	2.68066	0.0263043	2.85088	0.0874628	2.45504	0.149389	1.82652	0.0343566	0.350045	0.110363	0.122606	0.507008	4.29296	3.017	0.120352	1.47529	0.262193	0.157949	2.49231	0.746915	0	0	0.246712	0.0989585	1.2512	2.12724	2.72757	0.988994	0.39846	0.14952	0.0745054	0.151989	2.93975	1.90908	2.78253	0.562084	3.30629
TCGA-06-5417	0.424658	0	0.509645	0.482539	1.8799	0.385597	3.88104	2.1354	0.258941	0	0.129613	2.74915	1.79896	0.338795	0.316725	0	2.48076	0	0.103531	0.230695	0.182184	0	0	0	4.24493	2.98747	0	0.287709	0.268674	0.1153	2.36701	0	0	0	0	0	0	2.47035	3.60212	1.10842	1.53923	0	0.192699	0	3.33688	1.27226	3.45645	0.370053	4.69778
TCGA-E1-5307	4.8274	1	2.71301	0.300417	0.751549	0.264116	2.52429	1.7321	0.755058	1.35259	1.23603	2.59448	1.9703	0.366588	2.20586	0.515712	1.81627	0	1.42879	0.147176	0.173127	0.539134	0	0.16877	3.27223	2.35688	1.11217	0.412294	0.834307	0.503959	1.97026	0.302407	0.5144	0.184344	1.28012	0.786513	0.746743	2.16176	1.61023	0.839718	1.95427	0.330444	0.448161	0.707701	3.39501	1.85981	2.09464	0.55159	1.89801
TCGA-P5-A72Z	0.969863	0	0.10608	0.0340748	0.445833	1.06364	2.1933	2.31043	0	0.0623981	0.0945063	1.19919	2.03295	0.0170667	0.179766	0.277985	1.42234	0	0.280481	0.0515809	0.1121	0.388465	0	0.288772	3.81297	2.81094	1.36558	0.125519	0.0776532	0.0426443	2.4888	0	0	0.153676	0	0.0328061	0.291014	1.84431	1.7324	1.40762	3.59188	0	0.0246034	0.147958	3.04968	0.920217	2.14516	0.503552	3.47423
TCGA-QH-A6X9	0.158904	0	1.58111	0.309642	1.43103	0.839637	2.08478	2.48256	0.970927	0.327572	1.55429	1.04572	2.57691	0.147567	2.264	0.394953	2.15769	0.0988238	1.19673	0.0590783	0.31429	0.331705	0.428786	0.918157	2.61381	2.05436	1.75455	0.316377	0.654161	0.144438	2.53329	0.0961269	0.288654	0.927821	2.19402	0.326192	0.291957	2.35228	1.80913	0.824401	1.5511	0.27858	0.542407	0.641546	3.16594	2.236	2.38117	0.623024	2.83457
TCGA-CS-4943	3.03014	1	0.990592	0.107152	1.56135	0.290542	2.32161	1.13947	0.10608	0	0.523863	1.70208	2.05217	0.0545012	0.881273	1.18631	1.80471	0	1.38073	0.0556122	0.0972062	0.429643	0.0866479	0.489646	3.583	2.37284	1.16614	0.398679	0.995304	0	2.21847	0.289126	0.067088	0.164915	1.28179	0.0697022	0	0.667029	2.06454	1.60777	0.414785	0.105946	0.090447	0.0549179	3.11542	1.54755	2.5578	0.457332	2.00981
TCGA-P5-A733	1.13425	0	1.26867	0.266996	0.192699	0.393526	2.1106	0.715278	1.04026	0.0335111	0.253747	1.25139	1.2278	0.0361868	1.51788	0.0308304	1.11929	0.137897	0.885652	0.127501	0.0961269	0.12618	0	0.0514417	2.35882	1.4526	0.782325	0.230818	0.242816	0	1.55193	0.0415234	0	0	1.37106	0.334683	0.212507	1.11243	2.50177	0.511164	0.165944	0.0706641	0.101785	0.283685	2.36824	1.62401	1.38444	0.329411	2.06771
TCGA-DU-7009	12.863	1	1.75395	0.233397	1.43925	0.548831	2.65184	1.869	1.2042	1.22441	1.11317	0.80488	2.04271	0.505281	1.70283	0.403595	1.97012	0.0810669	0.813114	0.200379	0.11023	0.630126	0.358509	0.170566	3.11947	2.37579	1.47186	0.470615	0.1644	0.502636	1.95263	0.23842	0.405883	0.869792	1.93187	2.75125	1.00403	2.35828	1.74244	1.29795	2.09997	0.429857	0.448795	0.694479	2.71903	2.15108	2.02885	0.683831	3.85821
TCGA-06-0187	2.26849	1	1.13304	0	0.608052	0.766553	2.99695	1.07594	0	0	0.751549	2.14254	1.38488	0.0441843	3.0394	0.109829	1.6731	0	0.50518	0.0854247	0.0150693	0.0475384	0	0.0626744	3.07262	1.71655	0.15069	0.80521	0.469157	0.159758	1.12525	0.0255958	0	0	0	0	0.196103	1.64699	3.0763	1.65695	0.34301	0.127105	0	0.129349	2.52707	1.1127	1.9631	0.0210533	2.32935
TCGA-FG-A60J	1.23014	0	1.83362	0.22132	2.06005	0.795268	2.22101	1.62943	0.113834	0.0183493	0.612966	1.39944	2.57913	0.320311	3.63331	0.47176	1.71725	0	2.03812	0.12499	0.236217	0.162597	0.0930192	0.774755	3.4281	2.29469	0.636543	0.329525	0.874285	0.120086	2.74625	0.326997	0	0.333882	1.13034	0.213752	0.720103	2.35256	3.30311	1.02892	0.876173	0	0.619742	0.322159	3.57278	2.03612	2.11157	0.504366	3.37251
TCGA-06-2564	0.49589	0	1.87421	0.123401	1.07334	1.48934	3.19281	2.54617	0.287945	0.203514	1.05436	2.20195	1.78375	0.103531	2.35081	0.0359054	2.0446	0.121811	0.138028	0.200755	0.125254	0.111432	0.0999011	0.0304067	3.41882	2.49252	0.233397	1.3191	1.04124	0.438399	1.70598	0.349252	0.0773797	0	0.293959	0.156526	0.188274	1.89592	3.99251	2.39786	0.5144	0	0.146655	0.210514	2.65086	1.37306	2.89902	0.072586	3.32536
TCGA-06-5418	0.227397	1	1.60075	0.0847446	1.15374	0.780394	3.48513	2.03612	0	0	0.843421	2.35321	1.38543	0.18409	0.642378	0.0897693	1.8989	0	0.117695	0.109962	0.0292762	0.0233263	0.196355	0.0308304	3.99033	2.45022	0.0994972	0.702037	0.899408	0.155749	1.84816	0.165944	0.0786098	0	0	0	0	0.602932	3.68449	1.46801	0.383939	0.123931	0	0.155879	2.50236	0.854714	2.35752	0.373954	2.62443
TCGA-DB-A64V	2.43562	0	1.48574	0.257855	1.36081	0.594166	2.48065	0.378401	0.788017	0.0794293	0.484705	1.37923	1.18187	0.118493	0.787265	0.128821	0.942758	0	0.553459	0.139339	0.0926134	0.0375931	0.0825664	0.188907	2.39141	1.33457	0.784085	0.225275	0.558562	0.0220482	2.79591	0.135535	0	0.546956	0.610133	0	0.426426	1.34398	3.27453	0.566182	0.769264	0.28404	0.190046	0.310224	2.82155	2.57739	1.91273	0.259182	2.50645
TCGA-DU-7290	0.863014	1	3.74003	0.504163	2.45497	0.329066	2.55861	1.53202	1.62429	0.0485152	0.734222	3.6597	2.48746	0.669299	2.19821	0.0590783	1.4426	0	0.500802	0.286999	0.0356239	0.179893	0.0831112	0.0980152	3.2312	1.76621	0.081476	0.129349	1.50843	0.10742	2.08879	0.154842	0.125651	0	0.0871912	0.033793	0.942758	0.882839	4.80015	1.79514	0.802317	0	0.546067	0.268075	3.44313	1.03703	2.53896	0.213005	4.42647
TCGA-QH-A86X	0.923288	0	2.31852	0.23952	2.00601	1.04677	2.33888	2.36351	0.914718	0.478092	1.42862	1.00274	2.24696	0.183201	1.57879	0.224781	1.40092	0.458907	1.09579	0.156138	0.228234	0.233275	0.28404	0.48553	3.1012	2.25755	1.20207	0.331247	0.323428	0.140255	3.44002	0.221939	0.181039	1.43397	1.46483	0.572599	0.509037	2.2998	2.43518	1.1584	1.13501	0.214995	0.527771	0.408277	3.23132	2.03178	2.22089	0.399554	3.55374
TCGA-HT-7607	0.263014	1	3.67964	0.698218	1.31301	0.362442	2.70128	1.77218	2.36289	2.93836	1.99472	0.339251	3.45775	1.44175	3.0479	0.841732	2.40163	1.33663	2.08614	0.617298	0.668301	1.33216	0.445727	0.870503	2.33382	1.65759	2.16073	1.13829	0.448901	0.609566	1.87228	0.53067	0.965766	1.54661	3.83088	3.7929	2.29922	2.99897	2.38739	0.757962	4.08286	0.818605	1.27977	1.90176	3.41583	3.08008	2.05579	1.15646	2.99132
TCGA-HW-A5KK	1.06301	1	2.41053	0.201508	1.65503	0.820485	3.00958	1.44673	0.152248	0.0166389	0.399554	2.11497	1.78538	0.104202	2.00945	0.0152121	1.81398	0	1.08651	0.0540844	0.0361868	0.112233	0.0843364	0.0506062	2.37687	2.13142	0.339594	0.44668	1.48331	0.129876	2.58414	0.157044	0.0651587	0.436268	0.56003	0	0.554049	1.36227	3.31471	1.11016	0.622462	0.103128	0.292311	0.154583	3.09288	1.30369	2.06423	0.471135	2.82885
TCGA-DB-A75K	1.00822	0	1.26748	0.107822	1.80232	1.06537	2.54723	1.94643	0.386701	0.0172093	0.939603	1.72268	1.35913	0.0727232	0.670568	0.600079	1.168	0.106482	0.462785	0.0945063	0.0374525	0.188654	0.24732	0.68715	2.71066	1.90585	1.22891	0.303459	0.731183	0.0908534	3.71184	0.273098	0.131853	1.14984	0.135141	0.201006	0.447421	1.87275	3.38196	0.758559	0.37629	0.106616	0.257493	0.326192	2.75388	1.48419	2.30609	0.380729	4.10013
TCGA-14-0736	1.26027	1	4.61406	0.168257	1.21524	0.415759	3.80221	0.351289	1.47301	0.297485	0.524966	1.3949	1.34738	0.168257	1.20157	0	1.62737	0.315334	0.405557	0.0635029	0.323658	0.123004	0.921513	0.270589	3.34939	1.2828	1.69573	0.394185	1.49416	0.271665	0.80719	0.334568	0.617393	0.256165	0.875859	0.162468	0.82603	1.64233	4.40454	0.443607	0.161823	0.688315	0.103263	1.08406	1.40469	1.34642	2.1626	0.184725	2.28851
TCGA-HT-7604	10.2055	0	0.999567	0.328262	1.13586	0.624896	3.23657	1.74037	0	0	0.700085	2.91108	1.97999	0.155102	2.8679	0.928503	1.65095	0	1.24659	0.200002	0.0677764	0.716947	0.184978	0.29066	3.62978	2.62695	1.36474	0.156914	0.589572	0.0254541	2.6345	0.218347	0	0.738811	1.62494	0.0388576	0.484499	1.9105	2.46098	1.14307	0.316493	0.224534	0.304277	0.0604625	3.46612	2.26111	2.52037	0.624709	2.52737
TCGA-S9-A6WQ	1.1726	0	1.60942	0.167743	1.29613	0.664301	2.52587	1.23033	0.450169	0	0.523462	1.70182	1.84507	0.198997	1.74932	0.370499	1.56818	0	1.64192	0.104739	0.148739	0.163241	0.0832474	0.435522	2.87761	1.68055	0.882839	0.290542	0.993493	0.128161	2.91867	0.136585	0	0.301354	0.643117	0.250962	0.429214	1.26873	2.8706	0.432746	0.615793	0.101785	0.180148	0.223299	3.38536	1.43989	2.31641	0.638027	3.32217
TCGA-FG-5964	4.35068	0	2.09714	0.188654	1.14913	0.596458	2.18767	0.78785	2.14522	0.871686	0.732052	0.458172	1.54201	0.419539	2.15049	0.306962	1.046	0.814427	1.14893	0.126312	0.24062	0.51339	0.418568	0.806365	3.00628	1.62667	0.910502	0.365469	1.23266	0.178364	2.80037	0.248049	0.331705	0.822037	2.1145	0.742351	0.726482	1.64612	2.21394	0.908275	1.30749	0.56881	0.303927	0.471448	3.07216	1.75044	2.15944	0.207018	2.51876
TCGA-06-0743	2.2	1	0.653335	0.414136	1.5565	1.40991	2.94574	0.624241	0.0538064	0.033793	0.305562	1.56467	0.885418	0.237441	1.39397	0.0154976	1.38504	0	0.0409625	0.174279	0.475085	0.0392788	0.244644	0.101785	2.90708	2.00227	0.202762	0.249506	0.439144	0.0230424	2.90068	0.216486	0.0666748	0.445091	0.175684	0	0.163241	2.34866	4.15526	1.28534	0.287945	0.10541	0.102457	0.0812033	2.60523	0.864018	2.45846	0.154454	3.22623
TCGA-QH-A6CV	1.21096	0	2.30378	0.192952	2.41811	0.816886	2.64994	0.624896	0.173127	0	0.966726	2.28904	1.84679	0.280362	3.05083	0.0346383	1.80455	0	0.273934	0.129217	0.0549179	0.0439044	0.351289	0.0578315	3.06745	2.42511	0.0479571	0.332164	1.0439	0.10017	3.58753	0.135929	0	0.344374	0.100843	0.0392788	0.740107	1.10104	3.29386	1.18929	0.455018	0	0.100305	0.0308304	2.75623	0.544782	2.45059	0.985136	3.01393
TCGA-P5-A5F2	0.663014	0	3.07721	0.418028	1.8476	1.10481	2.10729	1.80616	0.699552	0.830093	0.638398	1.58804	1.98024	0.371838	1.71603	0.6291	1.86033	0	1.95092	0.077243	0.25084	0.203138	0.490467	0.422556	2.12909	1.56213	2.09549	0.748805	0.230449	0.676448	3.07977	0.195474	0.552279	1.29372	1.47124	0.433814	1.28901	2.6518	3.32073	0.513996	1.42964	0.805292	0.369718	0.708408	3.11517	2.53371	2.22296	0.478506	3.1161
TCGA-S9-A7QW	1.25479	0	1.72905	0.111566	1.31713	0.550999	2.11086	0.899872	1.30591	0.168642	1.32314	1.4957	1.76265	0.129217	1.69412	0.268554	1.391	0	1.5426	0.113567	0.125387	0.317188	0.0903115	0.467801	2.88352	1.79564	2.11147	0.197614	0.562084	0.182184	3.17972	0.335826	0	0.589668	1.61763	0.301354	0.323197	2.31693	2.30165	0.623867	0.727528	0.212756	0.132774	0.216238	2.84284	2.40496	2.56155	0.397255	2.47923
TCGA-DU-A7T8	11.5863	1	0.688583	0.19333	0.529471	1.03605	2.50612	1.71796	0.191436	0.0776532	1.37507	1.8817	2.29974	0.0507455	2.82762	0.995159	1.71739	0	1.07142	0.176706	0.154972	0.23952	0.298893	0.660381	3.01881	1.99201	0.769856	0.328836	1.08855	0.0840643	2.55038	0.0958569	0	0.419755	1.81147	0.0328061	0.74123	2.097	2.58455	0.885574	0.60027	0.277985	0.290896	0.148218	3.56482	1.77661	1.87094	0.354903	2.86023
TCGA-06-2570	2.62466	0	1.5206	0.317188	1.66821	1.20063	3.27501	2.22203	0.126048	0.0990932	0.5655	1.8406	1.53819	0.147437	1.38687	0.160146	1.70514	0	0.682483	0.102725	0.101516	0.136979	0.28948	0.0619835	4.00945	2.69165	0.875544	1.23082	1.14535	0.107286	2.50467	0.277747	0.15549	0.195096	0.302758	0	0	2.3835	3.38196	1.52552	1.64363	0.125916	0.301236	0.217107	2.89554	1.21064	2.82108	0.467905	3.10494
TCGA-06-0157	0.265753	1	0.647637	0.405557	1.19805	0.660381	3.28641	1.5066	0	0.301236	0.827656	1.33948	1.64404	0.198494	2.3872	0.0179219	2.04834	0	0.0237521	0.215368	0.0565835	0.290424	0.0990932	0.0301242	3.71214	2.55442	0.231678	0.0980152	0.790689	0.1995	2.75615	0	0	0.353888	0	0.0798389	0.352194	2.01314	3.32356	1.96886	0.673376	0	0.0152121	0.152248	2.53561	0.558855	2.41716	0.0655723	2.92664
TCGA-HT-7609	3.83288	0	0.949647	0.181802	1.04096	0.626673	2.10088	1.59493	0.377624	0	0.54666	1.26909	1.27447	0.0936954	1.03682	0.329296	1.67794	0	0.930775	0.0553345	0.010923	0.100978	0	0.173767	3.02423	1.7904	0.884246	0.207393	1.08739	0.0399806	2.06447	0.17479	0	0	2.24501	0.0608775	0.505484	1.54592	2.35566	0.783079	0.215616	0.261952	0.245131	0.139208	3.24917	1.60132	1.68221	0.432532	3.24853
TCGA-DH-A7US	1.93425	0	2.20611	0.220701	1.69185	1.20602	2.54634	1.6688	0.218595	0.0540844	0.476122	0.861161	1.18263	0.0773797	0.991027	0.204015	1.46116	0	0.864652	0.156008	0.0912598	0.181166	0	0.328722	2.87255	1.81213	0.832282	0.351063	0.146003	0.0729976	3.5486	0.131063	0	0.830823	0.274053	0	0.331247	2.25692	2.97984	1.02666	0.743472	0	0.284514	0.0588014	3.31038	2.08376	2.57102	0.439676	3.66453
TCGA-DU-7014	9.78356	1	0.659103	0.14483	0.918692	0.413052	2.53082	1.81578	0.533962	0	0.40163	1.03062	1.57376	0.104873	0.826681	0.365021	1.70266	0	0.40294	0.0374525	0.0364682	0.0909889	0	0.268674	3.32252	2.28647	0.863066	0.138159	0.355918	0.0536674	2.15053	0.0124972	0	0.278698	0.966652	0.081476	0.277271	0.681134	2.1163	0.736821	0.541911	0.123534	0.0836559	0.213254	2.59213	1.24495	2.61829	0.321697	3.11051
TCGA-HT-7688	2.6411	0	3.43908	0.702303	1.33388	0.59474	2.52178	2.01275	1.93478	2.21319	2.39383	1.17536	3.88252	1.5507	3.64189	0.785174	2.67283	0.990374	2.08756	0.744764	0.802235	1.64446	1.02765	1.11263	2.72957	1.98233	2.33591	1.08413	0.494672	0.848157	2.79925	0.866473	0.626579	1.50919	4.13294	4.6171	1.9775	3.36445	2.60628	0.724476	3.28073	0.660929	1.39786	1.92949	3.66254	3.30785	2.88047	1.46258	3.13588
TCGA-E1-A7YY	12.1781	1	4.63589	0.609566	0.608052	0.352307	2.32017	2.60571	3.10367	2.73144	2.26787	0.0827026	3.4754	2.13508	3.85964	1.69631	2.68923	1.09255	2.72905	0.974456	1.13133	1.97402	1.3531	0.822608	2.01361	1.28729	3.60562	1.67157	0.310573	1.11836	1.47399	0.789854	2.08001	1.65049	4.16269	4.20924	2.53978	3.50899	2.20808	0.257735	4.60468	1.23051	1.90708	3.08154	3.35589	4.19946	1.5923	1.53804	2.32518
TCGA-DU-A6S2	2.12877	0	3.08638	0.215989	1.18358	0.951886	2.30889	2.6227	1.33285	1.76732	1.8394	0.221815	3.41869	0.50284	1.8055	0.723253	2.30993	0	1.79356	0.52657	0.568908	0.56511	0.721154	0.74261	2.59515	1.65709	2.63487	0.843823	0.222186	0.870661	2.05627	0.472176	0.431463	1.09849	2.34713	2.43504	1.46754	2.98634	2.78444	0.680054	2.64856	0.564525	1.28824	0.808509	2.74732	2.15465	1.99783	0.945308	3.31554
TCGA-S9-A6TS	5.18082	1	2.052	0.229096	0.966357	0.623399	2.82607	1.10474	0.935686	0.649753	0.891264	2.44167	1.57686	0.516116	1.71339	0.273337	1.67933	0	1.56691	0.133037	0.2529	0.21313	0.235972	0.21176	2.78413	1.71988	1.40833	0.303576	0.503959	0.187768	2.63269	0.154713	0.348119	0.856548	3.93378	0.60502	1.18078	2.12866	1.94017	0.515309	1.06846	0.196355	0.256407	1.32331	3.07056	1.75065	2.42398	0.333195	2.06526
TCGA-DB-5280	3.04658	0	0.507516	0.396379	2.243	1.00439	2.791	2.08056	0	0.0174944	0.676538	2.73591	2.16733	0.0558898	1.2828	0.405012	2.63838	0	1.48151	0.291839	0.0381552	0.512682	0.172488	0.0268709	3.07216	2.2229	1.63928	0.170566	0.57415	0.0924781	2.54461	0.145482	0	0.319965	0.765789	0	0	2.1585	2.73088	0.983824	0.578311	0	0.4336	0.237441	3.37012	0.644595	2.32711	0.687956	3.41922
TCGA-06-0174	0.268493	1	1.40735	0.0961269	1.18758	0.675906	2.85774	1.3634	0	0.0227584	0.77273	1.23909	1.62429	0.164014	2.96122	0.10165	2.0963	0	1.74071	0.0943712	0.369271	0.128161	0.1149	0.0350608	4.08618	2.55078	0.573084	0.62396	0.590339	0.090718	2.47319	0.618145	0	0.572017	0.231801	0	0.569394	1.36429	2.88247	1.60772	0.993711	0	0.0866479	0.208892	2.39789	0.634129	2.00953	0.204266	3.03511
TCGA-E1-A7Z2	1.09041	1	2.09346	0.212632	1.10333	0.739503	2.46234	1.4025	1.31197	0.236952	0.998845	0.448161	2.07159	0.658463	1.65988	0.157691	1.4755	0.62068	1.05963	0.109962	0.31742	0.182311	0.577248	0.133958	2.13425	1.59	1.22614	0.529171	0.233152	0.0604625	3.23877	0.226262	0.171207	0.891575	3.29954	1.84848	0.711847	2.43584	3.16013	0.780898	1.43237	0.0939658	0.551098	0.865365	3.49552	2.4561	2.03355	0.339023	2.73972
TCGA-DB-A64L	2.01644	0	3.33312	0.482539	1.22651	1.22002	2.12135	2.32616	1.67392	0.900336	1.41733	0.232906	1.85416	0.748976	2.62994	0.297015	2.26945	0.5889	1.78914	0.297485	0.575603	1.05095	1.01799	0.241718	2.88047	1.82032	1.57333	0.796016	0.610039	0.401412	2.49631	0.277628	0.394953	1.04907	3.82914	1.70845	1.64455	2.38311	2.18495	1.03752	2.62924	0.116498	0.992478	1.5062	3.00913	2.34869	2.45386	0.763921	3.11848
TCGA-E1-A7YW	3.06849	1	1.86683	0.166844	1.13021	1.24184	2.61356	1.92589	0.184598	0.0795658	0.705314	2.15166	2.09295	0.0647449	1.33056	0.514905	1.62419	0.125254	0.649386	0.093425	0.101247	0.114634	0.373286	0.232906	3.18956	2.00612	1.52652	0.425352	0.774502	0.0545012	2.85396	0.14509	0	0	0.919836	0.0419438	0.193583	1.92699	3.39288	1.19371	0.482332	0.125387	0.121944	0.244765	3.97831	2.1502	2.67516	0.56881	2.70117
TCGA-28-5220	1.06301	1	4.82714	0.368154	1.93851	0.589284	3.60472	0.553655	0.0676387	0.103934	0.566864	2.76194	1.86861	1.64649	1.60217	0	1.93123	0	0.0514417	0.0499095	0.598746	0.0972062	0.108089	0.127369	3.23639	2.10591	0.425567	0.31742	0.584289	0.266517	2.42696	0.0783366	0.083792	0.204266	0	0	0	2.23039	4.78441	1.2042	0.188401	0	0.0972062	0.134221	1.68055	0.229711	2.60853	0.461529	3.36725
TCGA-P5-A5EZ	0.191781	0	0.429107	0.0760117	1.02489	0.644871	2.35222	1.07423	1.14117	0	0.140648	1.22447	1.13448	0.0760117	0.3421	0.0219061	1.56111	0	0.470303	0.0988238	0.0174944	0.146786	0.0614306	0.0367495	2.51675	1.53421	0.635708	0.185867	0.416516	0.016211	2.04656	0	0	0	0.847356	0	0	1.5142	1.98174	0.772984	0.501414	0.0751903	0.0640551	0.18409	2.24425	0.901263	1.95624	0.129481	2.11985
TCGA-DB-A4XH	2.63562	0	1.68149	0.211261	1.1356	0.349026	1.57899	0.975557	2.16459	0.296428	0.402395	0.068602	1.61955	0.362554	1.42943	0.253747	1.12525	0.159242	1.014	0.0607392	0.0932897	0.278342	0.192194	0.683202	1.90627	1.35631	0.983532	0.231064	0.185359	0.0866479	2.37937	0.0950467	0	1.08018	2.01564	0.684908	0.719315	0.838992	1.41078	0.391658	0.595313	0.233029	0.145743	0.142871	2.82006	1.24458	2.0644	0.306029	2.81471
TCGA-QH-A6CX	1.01918	1	0.577248	0.140779	0.865048	0.485736	2.33939	0.753091	0.907198	0.0170667	0.284751	1.72696	0.735089	0.0720372	1.64998	0	1.4043	0	0.365357	0.0784732	0.0851527	0.0586628	0	0.102053	2.00511	1.26748	0.203264	0.377401	0.809661	0.0230424	2.03295	0.0419438	0	0.1644	0.295135	0.0695647	0.163628	1.01828	4.14311	0.704252	0.102725	0	0.102591	0.0275787	2.98282	1.73483	1.52862	0.41738	2.73537
TCGA-S9-A7J3	1.72329	0	1.20646	0.302758	1.73587	1.11829	2.81863	2.58191	1.02885	0.051024	0.514097	0.518636	2.01988	0.133958	1.60625	0.36614	1.77269	0.299245	1.03584	0.111966	0.345283	0.406646	0.189793	0.585539	3.08801	2.38297	0.775767	0.379843	0.771463	0.0855606	3.05901	0.167615	0	0.793605	1.80219	0.478817	0.241596	2.07933	2.64706	0.935988	1.70898	0.365693	0.641361	0.269632	3.31073	2.21412	2.5491	0.389567	3.43265
TCGA-DU-6394	1.86849	1	0.850959	0.242084	2.08257	1.15614	3.39763	2.9289	0	0.0742314	0.369271	0.990519	2.38134	0.0955869	1.00144	1.03288	1.5101	0	0.46999	0.103934	0.0654344	0.681584	0	1.25514	3.80236	2.92837	1.86457	0.224781	0.338909	0.119157	2.35448	0.532766	0.11703	0.976804	0.63143	0.0313952	0.401521	2.37214	4.09248	1.55154	0.865365	0	0.113834	0.119157	2.99059	0.792606	2.41743	0.389347	3.98101
TCGA-06-0221	1.65205	1	2.71706	0.152119	1.32245	1.19339	2.64	2.73535	0.683113	1.66848	1.45217	1.6769	3.18007	1.02687	2.43272	0.510557	2.65338	0.822526	2.0004	0.368712	0.53824	0.941482	0.440633	0.398241	3.92487	2.98956	1.71176	1.02347	0.395282	0.966947	2.31701	0.304044	0.565695	0.764346	2.78904	3.19805	1.25665	3.27633	1.82391	0.918463	3.60974	0.286645	1.09302	1.31168	3.62834	2.57364	2.17785	0.752063	2.87395
TCGA-HT-8010	0.136986	0	2.86332	0.366364	1.0321	0.429107	2.0333	2.06181	2.45339	0.384934	1.46378	0.493647	2.61958	0.455755	2.53249	0.488412	1.60474	0.843984	2.17546	0.244522	0.425352	1.06502	0.136848	0.405557	2.05762	1.13777	1.48733	0.63292	0.654985	0.317767	2.52211	0.375178	0	0.980172	2.943	3.06678	0.826925	2.92795	2.80376	0.558953	2.78988	0.514501	1.16356	1.30118	2.84926	2.7989	1.4351	0.644779	2.86037
TCGA-HT-8106	0.00821918	0	0.961031	0.125651	1.02609	0.683113	3.15916	2.12009	0	0.0301242	0.554147	2.77513	2.097	0.155361	1.3409	0.266277	1.72513	0	1.34942	0.0423642	0.0437644	0.228973	0.219711	0.237441	2.63276	2.05266	0.312433	0.308477	2.65014	0.280244	1.63529	0.160791	0	0.146916	0.264957	0.0919367	0.400319	1.2022	3.47546	1.44684	0.698218	0.0942361	0.102591	0.118758	3.30766	1.06667	1.88542	0.693677	1.41959
TCGA-WY-A85D	3.14247	0	0.86267	0.453544	1.16768	0.513491	2.80259	0.28889	0	0	0.265077	2.67913	1.60734	0.0203422	2.15711	0.239765	1.38714	0	0.468218	0.0783366	0.0810669	0.205893	0.269512	0.242206	2.38739	1.82465	0.41738	0.250355	0.909735	0.0506062	2.81965	0.0234683	0	0	0.622462	0.038998	0.180275	1.63784	3.27475	1.22262	0.166972	0	0.218471	0.201759	3.2362	2.21574	2.14274	0.413269	1.97405
TCGA-06-0878	0.59726	0	1.1877	0.180275	1.7476	1.10789	2.98247	1.35473	0.135929	0	1.27322	2.07235	1.88155	0.137241	2.10135	0.190552	1.55238	0	0.153546	0.0615688	0.0945063	0.10017	0	0	3.47677	2.13221	0.10916	0.481609	0.825216	0.223052	2.17655	0.156914	0	0.702303	0.50711	0	0	0.465191	3.98222	1.86845	0.364572	0	0	0	3.14129	0.439038	2.67209	0.130272	3.2665
TCGA-12-3650	0.912329	1	1.13297	0.146003	1.11643	0.517427	2.52532	0.501312	0.109829	0.0694272	0.338681	0.941707	1.5066	0.246469	1.60455	0.0322419	1.88702	0	0.0839282	0.188401	0.0760117	0.0408223	0.329525	0	3.67769	2.19415	0.323658	0.837055	0.76545	0.0475384	1.67852	0.795434	0.577924	0	0.265677	0	0.584097	1.49922	2.90063	1.01235	0.205893	0	0	0.264116	1.59884	0	2.35298	0.0359054	2.62649
TCGA-E1-A7YJ	1.62192	1	0.314058	0.204141	1.96569	1.58174	2.94759	2.14261	0	0.0333701	0.443076	1.47674	1.68975	0.122474	3.28808	0.0607392	2.41153	0.104337	0.527571	0.0776532	0.0606008	0.0579701	0.0854247	0	3.23053	2.54107	0.343806	0.413377	0.476745	0.0451634	4.04384	0.101516	0	0	0.174023	0.0347792	0.307312	1.85072	3.7272	1.38045	0.409472	0.293135	0.0768327	0.156655	3.32746	0.857822	2.98333	0.837701	4.16445
TCGA-TM-A84Q	2.11507	0	0.954196	0.0347792	1.28777	0.960808	2.88762	1.51091	0.0514417	0.0792928	0.187261	2.07926	2.03379	0.0687396	1.38654	0.221197	1.68594	0	1.05005	0.0893626	0	0	0.160404	0.2949	3.22287	1.96975	0.733701	0.260267	1.41181	0.0219061	2.67066	0.241962	0	0.298658	1.18066	0	0	1.62924	2.83477	0.879157	0.675816	0.100843	0.0978804	0.309642	3.06362	1.95252	2.23967	0.521252	3.63567
TCGA-08-0386	1.50137	1	1.27864	0.21313	2.16691	1.12347	3.09092	1.3764	0.130404	0	0.765789	2.24324	1.81644	0.466549	2.32588	0.21661	1.87778	0.130008	0.383165	0.0589399	0.046002	0.934101	0.546067	0.0951818	3.44677	2.12198	1.2112	0.231924	0.288654	0.422125	1.98065	0.0518593	0.372395	1.23248	0.569005	0	0.200504	1.89906	2.91541	2.58145	1.07032	0.13014	0.141433	0.282262	2.75862	0.594931	2.2364	0.196103	4.10561
TCGA-CS-4944	5.00822	0	1.38123	0.202261	0.884481	0.158466	2.08787	0.152897	1.1564	0.259785	0.279174	1.08059	0.982145	0.202136	1.59211	0.0152121	0.840201	0	0.839557	0.038998	0.106348	0.0193461	0	0.147307	2.62889	0.928882	1.10735	0.0754642	0.368265	0	1.05506	0.0611541	0	0	0.651959	0	0.160275	1.00252	3.74322	0.496207	0.194591	0	0.159887	0.0797024	2.74347	1.71299	1.53087	0.13606	2.60758
TCGA-S9-A7IZ	1.66575	0	2.28927	0.101516	1.13021	0.826437	2.70728	1.86936	1.39177	0.292664	0.756853	2.69194	2.42645	0.241474	2.24486	0.867659	2.03326	0.443394	1.52191	0.12446	0.209765	0.620868	0.303576	0.333996	2.0757	1.58832	1.76964	0.548831	1.02375	0.279412	2.60916	0.097476	0.819096	1.10084	2.63891	0.408929	1.01771	1.55822	3.14714	0.937344	1.75664	0.28238	0.394624	1.05776	3.2116	1.7389	2.09417	1.12479	3.49868
TCGA-32-2638	2.09863	1	1.675	0.411426	1.69015	0.612305	3.12968	1.57536	0	0.0662614	1.49539	1.81061	1.5368	0.0539454	2.43111	0.0154976	1.96997	0	0.677531	0.0549179	0.0246034	0.0581086	0.450908	0.172488	3.42165	2.18948	0.410992	0.225645	0.770956	0.0673634	2.15085	0.0618453	0.304277	0	0.0899049	0.03492	0.440208	1.73201	3.05738	1.59569	0.791522	0.293724	0.0517201	0.205643	3.04487	0.963252	2.05047	0.0285692	1.96901
TCGA-DB-A64W	1.2	1	3.57417	0.357496	1.94347	0.842456	2.01368	2.43992	0.55562	1.83605	1.18403	0.230941	2.90329	1.13396	2.33991	0.674822	2.06043	0.700085	1.81946	0.116897	1.06757	0.84551	0.949722	1.03914	2.96379	1.9393	2.7319	0.954196	0.0387171	0.82603	3.48132	0.78927	1.49621	1.99302	2.87133	1.31603	1.72487	2.68383	1.82196	1.29737	3.85414	0.273098	0.638027	1.52747	3.51123	3.08992	2.53424	0.8062	2.72004
TCGA-19-1390	2.11507	1	0.60966	0	1.86144	1.25017	2.9164	2.2584	0.0575542	0	0.552377	0.456386	1.34415	0.131985	1.35468	0.0330882	2.36359	0	0.225768	0.0673634	0.714048	0.0626744	0.0922074	0.185232	4.14186	3.53892	0.216238	0.37128	0.251689	0.164014	2.69562	0.395282	0	0	0	0	0.174151	1.52557	2.70755	1.93538	0.634222	0	0.235482	0.270947	3.14375	1.30089	2.59963	0.153546	2.69688
TCGA-DU-A6S3	1.79726	0	2.73253	0.214622	1.05825	0.698752	1.5102	1.45223	2.11603	0.710437	1.06316	0.190931	1.96529	0.54409	1.14926	0.645056	1.29772	0.346531	1.54577	0.189034	0.346872	0.347212	0.151079	0.372729	3.07987	1.59474	1.46378	0.721941	0.0501882	0.458592	2.64734	0.623492	0.27739	0.720454	1.64025	2.04768	1.05214	2.13947	2.02077	0.722641	2.4297	0.346872	0.318693	0.635244	2.79498	1.78635	2.0004	0.464145	2.63117
TCGA-FG-8182	1.13973	0	1.05061	0.141433	1.06088	1.13225	2.59586	2.664	0	0	1.04264	1.82554	2.57805	0.0546401	2.17562	0.931154	2.28306	0	0.913186	0.124196	0.0855606	0.256528	0.246226	0.546067	3.13432	2.34247	2.49088	0.2806	1.8512	0.112233	2.29766	0.142348	0	0.165172	1.34028	0	0.311852	1.74661	1.86072	1.24074	0.455018	0.106214	0.364124	0.302407	3.41998	2.05859	2.34085	0.615605	3.0887
TCGA-IK-8125	3.56438	0	2.69628	0.382169	1.84346	0.801821	2.27962	2.45773	1.56604	0.580628	1.2042	0.548634	2.43853	0.531968	2.22756	0.641639	1.75296	0.14496	1.49349	0.159371	0.319502	0.499884	0.228849	0.582363	3.09993	2.01268	1.37896	0.476019	0.397474	0.381394	3.04021	0.398679	0.841812	1.28036	1.97666	0.185867	0.876487	2.25523	2.11985	1.02297	1.97398	0.397693	0.528871	1.00691	2.97821	2.42937	1.83224	0.569588	3.41506
TCGA-HW-8321	3.54521	0	1.47519	0.424815	1.56032	0.841812	2.99387	2.46111	0.764771	0.260748	1.0968	0.708585	2.84091	0.304861	2.20489	0.316262	2.4016	0	1.41797	0.0850167	0.0912598	0.339822	0.207393	0.660837	3.22526	2.13944	1.41527	0.267596	1.01828	0.232292	2.69653	0.135535	0.352871	0.588805	1.20157	0.318809	0.486457	1.56423	2.72424	0.852558	1.21704	0.172359	0.395611	0.585347	2.8585	2.03129	2.2043	0.812375	3.40278
TCGA-KT-A7W1	1.2	0	0.318114	0.141171	0.900799	1.02913	2.66241	2.08267	0	0	0.728138	1.8233	1.73652	0.0183493	3.53139	0.0615688	2.13172	0	0.212756	0.160662	0.049352	0.0968016	0.0866479	0.0773797	3.22291	2.60606	0.313478	0.710614	0.503043	0.25544	1.87825	0.289008	0	0.446997	0.257252	0	0.164014	1.54097	3.0888	2.16279	0.151859	0	0.0394192	0.232047	3.19068	0.49774	2.63457	0.251568	3.30059
TCGA-HW-7493	5.7726	0	3.13932	0.646439	0.933799	0.218471	2.71196	1.36446	0.908967	1.30018	1.7914	2.41021	2.82177	0.329755	2.98627	0.499986	1.94782	0.383386	2.19159	0.109026	0.284159	0.414569	0.389016	0.371615	2.56935	1.79697	1.657	0.41846	0.60065	0.331361	1.73812	0.161307	1.96344	0.446891	3.57616	0.402504	0.881821	2.26879	3.25656	1.22157	2.61871	0.5431	0.610417	1.31771	3.30641	2.00763	1.43595	0.928958	2.32475
TCGA-HT-8113	2.46575	0	3.75028	0.590339	0.821792	0.303342	2.0967	2.44639	2.08015	2.19897	2.72172	0	3.62775	1.8235	3.17233	0.958731	2.43007	1.08604	2.36452	0.970706	1.21363	1.24154	0.791439	1.22447	2.01618	1.2228	2.58816	1.5431	0.108625	1.47425	2.09058	0.847997	0.952632	1.5967	4.29897	4.57972	2.5787	3.97637	1.57308	0.499578	1.4578	0.535754	1.63222	2.07827	3.32128	3.62624	2.22447	1.38896	3.05209
TCGA-DU-8162	1.21644	1	3.68349	0.489851	0.97761	0.414027	2.22602	1.99556	2.09983	2.44919	2.33537	0.178109	3.05233	1.05256	3.40076	1.06502	2.97763	1.32912	2.26075	0.328147	0.670206	0.696261	0.645148	1.03506	2.28253	1.52411	2.75005	0.888539	0.46289	1.38073	1.73183	0.621806	2.47687	1.92865	3.5036	2.27292	1.31927	2.66735	2.45341	0.89476	3.69467	1.62391	1.16826	1.95966	3.16636	2.69129	1.86164	1.33571	3.19301
TCGA-12-0616	1.2274	1	1.92539	0.0617071	1.12446	0.661658	3.71081	0.707878	0	0.028852	0.16877	1.73205	1.3644	0.091666	0.899021	0.026446	1.37523	0.175684	0.198494	0.0406821	0.180657	0.066537	0	0.129217	4.13331	2.43776	0.207768	1.05137	0.856946	0.0391384	2.11267	0.294547	0.112233	0	0.0776532	0.116631	0.268913	0.321928	3.59602	1.52857	0.324004	0	0	0	1.83988	0.952184	2.81566	0.00992041	2.70845
TCGA-DU-A5TS	2.6411	0	1.29349	0.0997665	0.568713	0.471656	1.73907	0.213627	0.19131	0.0623981	0.543298	1.70916	1.32935	0.115699	0.948152	0.0432045	0.809167	0	1.54547	0.0732718	0.101381	0.0367495	0.229588	0.0244615	2.26754	1.34846	0.450274	0.261711	0.331476	0.220206	2.4275	0.114234	0.436482	0.419431	1.58203	0	0.533364	1.47192	2.81867	0.209516	0.724999	0	0.0724489	0	1.89406	1.92847	1.5066	0.484499	1.87606
TCGA-E1-A7YS	1.27671	1	0.232415	0.218967	2.17069	1.38521	3.00083	2.66846	0.1125	0.088413	0.158725	1.97636	2.20802	0.0579701	2.29781	0.997545	2.33663	0	0.452701	0.0339339	0.404903	0.483468	0	0.610795	3.17516	2.82432	1.04558	0.272859	0.198871	0.118758	4.10147	0.0880059	0.325041	2.07635	1.68383	0.0374525	0.468844	2.24735	2.62975	1.0827	3.79294	0	0.122209	0.220206	4.06276	0.663572	2.89146	0.356257	3.36882
TCGA-02-2486	1.69315	1	2.89813	0.138683	0.796847	0.590434	3.19155	0.710878	0.137372	0	0.539333	0.997401	1.29443	0.047678	0.344942	0	1.27059	0	0.130272	0.0519985	0.0485152	0	0.112367	0	4.11757	1.9335	0.0561673	0.121811	1.16826	0	1.25659	0.0275787	0	0.212134	0.0600474	0	0.395063	0.469261	5.12391	1.90754	0	0	0	0	2.35262	0.781318	1.63733	0.357383	2.61993
TCGA-19-2620	0.405479	1	2.12065	0.184598	1.61941	0.559639	2.34022	1.33405	0.558757	0.0301242	0.774249	1.26592	1.56871	0.032383	2.43704	0.107286	1.64929	0.182438	0.52095	0.0969365	0.0652966	0.102591	0	0.17645	2.7666	1.64067	0.343237	0.562474	0.644133	0.0406821	2.31797	0.0736832	0	0	0.157302	0	0.713256	2.04317	2.706	1.34449	0.25882	0.182565	0.0915306	0.27023	3.05918	1.43419	1.94752	0.255561	3.15453
TCGA-14-1829	0.59726	0	2.54607	0.125387	1.42449	0.523662	4.32825	0.524264	0	0	0.254836	1.77754	0.33514	0.0429244	1.92778	0	2.2838	0	0.0717627	0.118758	0.127369	0.0233263	0.196355	0.0610158	3.85954	1.54003	0.402067	0.138683	1.64529	0.227741	2.27816	0.0970714	0	0	0.0542233	0	0	0.758559	4.67734	1.14084	0	0.442333	0	0.155879	1.29965	1.09207	2.95049	0.187008	2.32435
TCGA-FG-6688	1.56438	0	2.68802	0.306729	2.03147	0.61899	2.78545	0.741489	0.970486	0.0973411	0.544485	2.31887	1.4197	0.229219	1.53779	0.286053	1.56374	0	2.2416	0.237074	0.10165	0.188401	0	0.0651587	2.63914	1.44042	1.0481	0.238175	0.847275	0.200128	2.48347	0.0867838	0.110631	0.935912	0.840363	0.0295589	0.682933	0.989139	3.67593	1.23358	0.423417	0.2529	0.423094	0.155361	3.07789	1.72334	2.046	0.727441	2.40926
TCGA-HW-7495	2.95342	0	2.29048	0.334111	1.35806	0.740021	2.58643	1.78764	1.37368	0.861955	1.71418	0.402613	2.48256	0.867896	2.42903	0.503552	1.98284	0.330329	1.25332	0.361095	0.457227	0.714487	0.0973411	0.478402	2.95814	1.74075	1.50899	1.03436	0.264837	0.611172	2.73309	0.302524	0.0753273	0.62826	2.55456	3.51514	1.06032	2.79911	2.69294	1.15872	2.23597	0.330673	0.736821	0.98783	3.03996	2.90701	2.09532	0.922502	3.23905
TCGA-R8-A6ML	7.83562	0	2.19771	0.257011	2.23275	1.19106	2.74147	1.64076	0.366924	0.139469	0.390998	0.950842	1.26562	0.068602	0.809991	0.16877	1.39314	0	0.468531	0.0892269	0.136323	0.0919367	0	0.049352	3.33251	2.08811	1.04579	0.266757	0	0.0856966	3.45296	0.340847	0	0.850959	0.665484	0.0335111	0	1.75215	2.88511	0.735522	0.470927	0.100709	0.275484	0.197991	2.83984	1.6845	2.51657	0.670931	3.27545
TCGA-DB-5281	6.52329	0	2.7748	0.282143	1.2578	0.494672	2.795	1.6427	1.57676	0.567156	1.10876	1.86525	2.56608	0.404794	2.18396	1.35952	2.12869	0	1.7777	0.228234	0.110898	0.67229	0.36042	0.433814	3.24411	2.62002	2.76454	0.902884	0.399226	0.401303	1.37323	0.253505	0.408168	0.244887	2.03798	0.577054	0.452068	1.84077	2.70582	1.49651	1.28795	1.26141	0.734482	1.03689	2.8395	2.05256	1.99801	0.998123	2.81005
TCGA-VW-A7QS	1.93425	0	0.642655	0.233152	1.87299	1.1396	3.19491	2.83076	0	0	0.214125	0.77543	1.26766	0.0875986	0.550507	0.200128	1.44286	0	0.276556	0.0156403	0.0243197	0.165687	0	0.215492	3.01266	2.46757	0.670478	0.230203	0.1333	0.0881416	2.99993	0.176067	0	1.4702	0	0	0	2.10249	4.09983	0.62938	0.405666	0	0.100439	0.203138	2.69655	1.4546	2.46991	0.240986	4.1007
TCGA-TM-A7CA	2.89863	0	1.30667	0.396817	1.17792	1.03506	2.31632	2.21925	0.788017	0.0749164	0.893673	1.58043	2.78409	0.138421	1.67279	0.772477	2.05866	0.227125	1.09275	0.138159	0.172231	0.521051	0.0966667	0.656176	2.97324	2.13419	1.90781	0.439783	0.208892	0.100709	2.6067	0.179511	0.0749164	0.858856	1.99541	1.63562	0.344488	1.49062	2.06481	0.848878	1.57976	0.227371	0.412727	0.54201	3.44033	2.13238	2.07097	0.768756	2.64494
TCGA-DH-5142	5.32329	0	1.33463	0.291368	1.30059	0.706111	3.03113	0.881116	0.458382	0.125122	0.522859	3.02114	2.02265	0.171079	1.02687	0.29337	0.773068	0	1.85878	0.15043	0.0271541	0.240253	0.182438	0.310224	3.70883	2.05561	0.51541	0.270947	1.25357	0.0980152	2.302	0.293253	0.0728604	0	0.941707	0.0384362	0	2.12403	3.75637	1.45449	0.111833	0	0.125122	0.198871	2.99173	0.534659	2.47716	0.509645	4.11373
TCGA-DU-A76R	1.77534	1	3.14622	0.212009	2.31095	1.06991	2.89964	2.04159	0.834954	0.488515	1.09916	1.5473	2.09397	0.38228	2.81116	0.304628	1.75035	0.108625	1.13862	0.157302	0.192952	0.408821	0.25181	0.5007	2.63085	1.85639	1.06371	0.407951	0.292075	0.20063	3.48638	0.278104	0.751464	2.38596	2.07259	0.796764	0.899485	3.24004	4.20303	1.09599	1.37612	0.701239	1.26574	0.711142	3.30033	1.93384	2.62302	0.382833	3.1453
TCGA-S9-A7QX	1.54521	0	0.74743	0.0985543	1.41684	0.840685	2.13596	1.46451	0.189034	0.0464212	0.586693	1.1139	1.94565	0.129876	0.508429	0.137504	1.87393	0.0973411	0.800827	0.0581086	0.0784732	0.10608	0.295253	0.116631	3.33938	2.47527	0.688941	0.124063	0.834711	0.042084	2.62805	0.1129	0.0615688	0	1.01028	0.125387	0	1.38786	2.37682	0.906583	0.457647	0.097476	0.10608	0.169284	2.81198	0.704783	2.22617	0.388024	3.01414
TCGA-41-2571	0.0712329	1	1.1113	0.0920721	1.71374	1.32585	3.48058	1.92288	0.134747	0	0.275603	0.891341	1.67102	0.299479	1.63162	0.097476	2.4275	0	0.946132	0.0103502	0.290896	0.0504669	0.11023	0.305212	3.78381	2.36885	1.41868	1.11223	0.711142	0.0869196	2.98559	0.503145	0	0.208268	0.0589399	0.362666	0.207143	2.13494	3.57278	1.31794	1.83305	0	0.0990932	0.20063	3.09596	2.33691	2.96373	0.209141	3.4204
TCGA-41-2572	1.11233	1	1.73275	0.260628	0.638584	1.21263	3.56566	1.12228	0.134878	0	0.918386	1.83508	1.51314	0.136191	1.52446	0.0200577	1.95446	0	0.0265876	0.138552	0.0784732	0.0504669	0.39846	0.0336521	3.18723	2.18276	0.209017	0.804632	0.570269	0.142348	2.01981	0.130931	0	0	0.17031	0	0.207393	1.62087	2.55601	0.953526	0.414244	0	0.0170667	0.103934	2.30024	0.770279	1.91957	0.129217	3.31336
TCGA-DU-7012	0.545205	1	2.09058	0.073409	1.86529	0.569005	3.09155	1.34619	0	0.164658	0.830499	2.71798	1.78463	0.257976	1.73305	0.0471195	2.06319	0.207518	0.818442	0.110764	0.0867838	0.374066	0.170951	0.0267293	2.99068	2.05648	0.244887	0.169155	1.0212	0.278936	1.40076	0.063641	0	0.167358	0.868924	0.0359054	0	2.19636	4.33738	2.00249	0.927821	0.207768	1.05012	0.186374	3.71774	1.92277	0.953898	0.622649	3.11927
TCGA-P5-A5F1	0.490411	0	1.14932	0.465295	0.850159	0.431569	2.77587	0.436695	0	0	0.685088	2.41905	1.59005	0.0886844	1.52712	0	0.999711	0	0.791772	0.238787	0.0457225	0.514097	0.106214	0.0639171	2.2283	1.46947	0.497638	0.183963	0.599223	0.0284277	2.19077	0.0261627	0	0.200881	1.66357	0.0434845	0	1.29319	3.94274	0.714136	0.449324	0	0.14104	0.193583	3.24837	1.43045	1.94313	0.470198	3.23357
TCGA-26-5139	0.131507	0	1.5839	0.429536	1.0784	0.697863	3.15288	1.00353	0.207268	0.0230424	1.18897	2.17386	1.76481	0.27262	2.59402	0.0825664	1.77476	0	0.434028	0.145351	0.0500489	0.104202	0.222928	0.0353424	3.47037	2.17849	0.408821	0.932439	0.487692	0.359746	2.03422	0.188654	0.0897693	0.218347	0.840121	0.0473988	0.722466	1.75677	3.06709	2.03037	1.03464	0.141171	0.0873271	0.109026	3.04457	0.946282	2.59462	0.291957	2.9713
TCGA-S9-A7R3	8.25479	0	1.45475	0.263635	1.23426	1.09977	2.6882	1.22663	0.117828	0	0.592636	2.98756	2.31037	0.137766	1.68365	0.0515809	2.08342	0	1.07786	0.0703893	0.0549179	0.127897	0.0962619	0.316841	2.46532	1.70788	1.10393	0.235482	0.827656	0.051024	3.43906	0.157432	0	0	0.44615	0.0392788	0	1.48584	3.82288	0.768248	0.365804	0.117562	0.306729	0.256286	3.52644	1.72058	2.55596	0.277747	2.80457
TCGA-HT-7473	1.37808	0	1.48352	0.227495	1.31162	0.579373	2.72796	2.4561	0.100978	0	0.774081	3.45236	1.46357	0.118227	1.75847	0.0441843	1.7257	0	0.718	0.110898	0	0.829687	0.0824301	0.166201	2.82075	1.8404	0.942608	0.0972062	1.04019	0.0436245	2.12052	0.116764	0	0.298658	2.0208	0	0	2.41286	3.88664	1.46362	0.189793	0	0.610322	0.309642	3.80085	1.35913	1.69292	0.949871	3.21165
TCGA-DU-8167	1.29041	0	1.44959	0.190425	1.15717	0.284277	2.93391	0.997184	0.394404	0.0311128	0.569588	2.18399	2.09997	0.0662614	1.27787	0.27453	1.57381	0.0972062	1.71717	0.0792928	0.121281	0.220454	0.154842	0.203264	3.1058	2.32967	1.09667	0.265077	1.10138	0.0828388	2.84453	0.0385767	0	0.288772	0.752577	0.0639171	0	1.22946	2.71	0.854953	0.306962	0.0972062	0.0714881	0.146003	2.79144	1.76073	2.59027	0.358396	2.84085
TCGA-06-5856	0.312329	1	2.53717	0.209641	2.02166	0.956874	4.06787	1.1277	0.128161	0	0.933648	2.40264	2.3249	0.508023	2.9061	0.0563061	2.23011	0	0.144699	0.131721	0.131458	0.116897	0.294077	0.0630887	4.0472	2.71427	0.198746	0.892663	0.884637	0.0556122	2.99642	0.898402	0	0.913952	1.12941	0	0.370834	1.88061	4.12692	1.70933	0.705314	0	0.139077	0.305679	3.33374	0.876487	3.54378	0.422771	3.14217
TCGA-HT-8111	0.0191781	0	1.59884	0.28629	1.40365	0.606063	2.89997	1.4961	0.483777	0.345851	0.964805	1.62204	1.51702	0.242206	1.84503	0.621056	1.82652	0	1.02027	0.12499	0.147176	0.161565	0.234256	0.273934	3.00581	1.84382	1.74876	0.245861	1.23714	0.0648829	2.34244	0.25882	0.345623	0.545573	1.05679	0.219587	0.296898	2.29387	3.3842	1.11843	0.825704	0.100709	0.386259	0.412727	3.33919	2.09035	2.23848	0.931986	3.11826
TCGA-S9-A89Z	1.70685	0	1.14744	0.271545	1.36317	0.659285	3.51651	1.10709	0	0	0.451541	2.70042	2.17983	0.0728604	1.33056	0.286526	1.73348	0	2.04436	0.0533894	0.0978804	0.128557	0.321351	0.578601	3.54542	2.26727	0.407081	0.199123	1.5201	0.0909889	2.78199	0.162468	0	0.573278	1.63106	0	0	1.57226	4.06445	1.28202	0.482952	0	0.0869196	0.176578	3.54817	0.453122	2.49705	0.701593	4.03117
TCGA-HT-7470	3.34247	1	3.26617	0.59579	1.17671	0.255078	2.52582	1.42616	1.39802	1.9443	1.81221	1.90466	2.83161	0.836974	2.48393	0.273217	2.21956	0.0816123	2.41516	0.254715	0.378401	0.552869	0.191689	0.35727	2.76375	1.72203	1.79106	0.775514	0.511569	0.973428	1.88675	0.359409	0.408603	0.721154	2.70053	1.71066	0.942083	2.20082	2.39383	0.918844	2.65402	0.159112	0.466653	0.724912	3.30714	2.82692	1.97387	1.06481	2.98006
TCGA-DU-6402	0.586301	1	1.12241	0.157044	0.828388	0.62798	2.10832	0.999351	0	0	1.69381	1.4499	1.08814	0.111566	2.10799	0.0416635	1.41262	0	0.0727232	0.063779	0	0.0353424	0.221815	0.113834	3.315	1.88667	0	0.0992279	0.819014	0.194591	0.99139	0.195977	0.0600474	0.405883	0.0413832	0	0.147567	0.838831	3.21604	1.20464	0.26135	0.0951818	0	0.0247452	3.28663	0.576764	1.94336	0.253626	1.78115
TCGA-DU-A5TY	2.83014	1	2.44106	0.556503	2.50368	1.04082	3.49714	1.55773	0	0.0183493	0.668573	2.33202	2.61958	0.133432	1.44816	0.0662614	1.66585	0.1137	0.247077	0.210514	0.0661236	0.162983	0	0.0832474	3.15049	2.95381	0.135009	1.42304	1.28339	0.049352	4.42667	0.0673634	0	0.176961	0.144177	0	0.474254	0.560617	3.73887	1.57502	0.355129	0.40969	0.354791	0.196859	2.96916	1.75185	3.00083	1.10353	3.18137
TCGA-DU-8163	1.72329	0	1.10326	0.221073	1.36927	0.884793	2.78354	2.23943	0.269033	0.533165	0.999351	2.14048	2.39369	0.367036	1.88589	1.05478	1.95073	0	1.03942	0.0843364	0.0915306	0.25544	0.180148	0.186627	2.85959	1.92638	1.75655	0.267596	1.62817	0.230695	1.81139	0.08882	0.328147	0.17645	0.850879	0.0747794	0.601506	1.17792	2.69513	1.41797	1.10608	0.113567	0.284988	0.247806	3.36426	1.47009	2.17514	0.788435	2.40814
TCGA-DU-A7TD	0.624658	1	1.5428	0.180021	1.04607	1.24166	2.85228	2.78369	0	0	1.00985	2.6442	2.28582	0.115033	2.3754	0.0597706	2.09221	0	0.224164	0.195348	0.266157	0.0255958	0.111031	0.033793	2.77184	2.76426	0.258338	1.59708	0.865365	0.222681	2.34022	0.229096	0	0	0	0	0	1.43792	3.66254	1.62518	0.654436	0	0.0170667	0.0357647	3.0665	0.23585	2.58655	0.0299829	3.27886
[truncated: 371 more columns]
