# Supplementary material for: Bioinformatic profiling identifies the glutaminase to be a potential novel cuproptosis-related biomarker for glioma
Source: Front Cell Dev Biol. 2022 Sep 9;10:982439. doi: 10.3389/fcell.2022.982439 (PMC9500213; doi:10.3389/fcell.2022.982439)
Supplement: Supplementary file 6 [file Table11.XLSX]

## Sheet: Sheet1
id	TCGA-06-AABW-11A-31R-A36H-07	TCGA-06-0675-11A-32R-A36H-07	TCGA-06-0680-11A-32R-A36H-07	TCGA-06-0681-11A-41R-A36H-07	TCGA-06-0678-11A-32R-A36H-07	TCGA-KT-A74X-01A-11R-A32Q-07	TCGA-76-4927-01A-01R-1850-01	TCGA-HT-8013-01A-11R-2403-07	TCGA-28-5215-01A-01R-1850-01	TCGA-WY-A858-01A-11R-A36H-07	TCGA-06-2559-01A-01R-1849-01	TCGA-FG-A6J3-01A-11R-A31N-07	TCGA-QH-A6CU-01A-11R-A31N-07	TCGA-DU-6393-01A-11R-1708-07	TCGA-DU-6397-01A-11R-1708-07	TCGA-DB-A75O-01A-11R-A32Q-07	TCGA-DB-A64O-01A-11R-A29R-07	TCGA-HT-A74H-01A-11R-A32Q-07	TCGA-06-0644-01A-02R-1849-01	TCGA-WY-A859-01A-12R-A36H-07	TCGA-06-2567-01A-01R-1849-01	TCGA-06-0158-01A-01R-1849-01	TCGA-QH-A65S-01A-11R-A29R-07	TCGA-06-5416-01A-01R-1849-01	TCGA-06-5408-01A-01R-1849-01	TCGA-QH-A6X3-01A-21R-A32Q-07	TCGA-DB-A64P-01A-11R-A29R-07	TCGA-DB-A64S-01A-11R-A29R-07	TCGA-DU-8161-01A-11R-2256-07	TCGA-DH-A66G-01A-21R-A31N-07	TCGA-S9-A6U0-01A-12R-A32Q-07	TCGA-E1-A7YL-01A-11R-A34F-07	TCGA-HT-A74J-01A-12R-A32Q-07	TCGA-EZ-7264-01A-11R-2027-07	TCGA-QH-A6X4-01A-51R-A32Q-07	TCGA-CS-5397-01A-01R-1896-07	TCGA-TQ-A7RM-01A-11R-A33Z-07	TCGA-12-5295-01A-01R-1849-01	TCGA-06-2569-01A-01R-1849-01	TCGA-DU-7304-02A-12R-A36H-07	TCGA-P5-A77W-01A-11R-A32Q-07	TCGA-HT-A619-01A-11R-A29R-07	TCGA-S9-A6UA-01A-12R-A33Z-07	TCGA-FG-8187-01A-11R-2256-07	TCGA-IK-7675-01A-11R-2090-07	TCGA-HT-7858-01A-11R-2403-07	TCGA-HT-7690-01A-11R-2256-07	TCGA-S9-A6TW-01A-12R-A32Q-07	TCGA-FG-7634-01A-11R-2090-07
APC_co_inhibition	0.612865	0.606335	0.55682	0.558048	0.565695	0.500581	0.725741	0.705678	0.716511	0.739232	0.725844	0.719372	0.649684	0.430163	0.566726	0.698	0.712151	0.732788	0.847743	0.517921	0.786737	0.753647	0.682853	0.547568	0.723443	0.578919	0.599798	0.692583	0.773906	0.661538	0.744745	0.695913	0.643336	0.517966	0.517446	0.727175	0.491941	0.764063	0.555489	0.537992	0.500352	0.431383	0.77569	0.628867	0.598312	0.681804	0.697562	0.548468	0.653262
APC_co_stimulation	0.429778	0.453772	0.45059	0.475571	0.542778	0.43654	0.577608	0.456238	0.593083	0.509295	0.516653	0.573235	0.480794	0.355698	0.465286	0.386149	0.466238	0.490241	0.656701	0.368957	0.560442	0.532668	0.438347	0.468071	0.541522	0.420169	0.411506	0.524933	0.54819	0.520127	0.566119	0.509737	0.365959	0.350267	0.287434	0.536735	0.356142	0.539746	0.355928	0.356615	0.33723	0.35828	0.598673	0.451813	0.379439	0.520085	0.474451	0.432182	0.497441
CCR	0.428346	0.443436	0.43902	0.452627	0.47284	0.434201	0.497621	0.454917	0.500532	0.463036	0.458882	0.507505	0.442895	0.393708	0.453951	0.433126	0.438243	0.466904	0.560893	0.388819	0.514438	0.476979	0.425378	0.436538	0.501321	0.431279	0.444306	0.4727	0.496815	0.482174	0.50824	0.489362	0.424823	0.399143	0.371602	0.4502	0.352573	0.472063	0.422105	0.372754	0.383945	0.377743	0.506132	0.432655	0.395735	0.487304	0.485958	0.45436	0.478664
Check-point	0.410817	0.454177	0.428121	0.450352	0.4647	0.439043	0.496865	0.48083	0.539749	0.516319	0.489755	0.543455	0.436178	0.375496	0.466627	0.432818	0.413004	0.467666	0.607238	0.381494	0.552441	0.494043	0.430266	0.433394	0.491012	0.415711	0.441155	0.478298	0.572169	0.515592	0.57097	0.510979	0.375758	0.370054	0.329919	0.46818	0.362474	0.538572	0.42964	0.403361	0.371649	0.396546	0.578178	0.406844	0.401746	0.501087	0.519607	0.456996	0.499163
Cytolytic_activity	0.422193	0.423974	0.503268	0.56113	0.471001	0.598252	0.678599	0.422405	0.731218	0.565862	0.559024	0.783962	0.519975	0.466922	0.567692	0.492214	0.441595	0.587531	0.785212	0.18688	0.759373	0.581804	0.395162	0.535137	0.625467	0.462389	0.498781	0.497752	0.702458	0.560074	0.813641	0.651972	0.302997	0.355937	0.332997	0.511372	0.514763	0.766594	0.545909	0.454252	0.430998	0.625187	0.73838	0.452207	0.222915	0.640198	0.791408	0.636355	0.647512
HLA	0.767345	0.749713	0.733247	0.717155	0.720768	0.773328	0.83628	0.840973	0.860703	0.879636	0.807313	0.87114	0.769037	0.762102	0.823498	0.790002	0.796586	0.815329	0.865481	0.697766	0.845848	0.858833	0.710394	0.793986	0.85309	0.837981	0.756817	0.827916	0.870883	0.823155	0.902398	0.883722	0.763884	0.635463	0.732683	0.814683	0.671729	0.868577	0.681047	0.76994	0.712115	0.729363	0.91081	0.759496	0.735507	0.853123	0.876839	0.785734	0.812351
Inflammation-promoting	0.39664	0.412408	0.385279	0.391902	0.396472	0.437659	0.528883	0.430611	0.573656	0.375865	0.493371	0.597237	0.409503	0.423487	0.424191	0.434891	0.404628	0.497826	0.588463	0.267255	0.628266	0.480156	0.393289	0.483886	0.544404	0.344812	0.430833	0.439418	0.659117	0.450965	0.657079	0.55014	0.335627	0.34193	0.312857	0.436341	0.30371	0.597859	0.324614	0.394986	0.386597	0.544383	0.576994	0.389183	0.310137	0.52917	0.592436	0.482073	0.482445
MHC_class_I	0.929479	0.922785	0.900698	0.910628	0.928229	0.97473	0.971285	0.955158	0.969663	0.944044	0.967209	0.962409	0.945752	0.972423	0.970912	0.966573	0.938635	0.919634	0.979478	0.900951	0.985169	0.979229	0.935675	0.980956	0.991121	0.954965	0.968183	0.966187	0.980461	0.957633	0.985118	0.975518	0.960039	0.962459	0.941114	0.939481	0.892994	0.979561	0.891767	0.890048	0.958864	0.954332	0.97451	0.947914	0.910907	0.953334	0.975015	0.96398	0.96871
Parainflammation	0.643809	0.70764	0.638729	0.670146	0.692685	0.680842	0.782584	0.738454	0.790662	0.719038	0.774339	0.7798	0.691452	0.639516	0.666474	0.718913	0.714267	0.722858	0.816566	0.61958	0.816354	0.793565	0.678903	0.716815	0.804062	0.652573	0.686535	0.715184	0.797808	0.729873	0.787349	0.752768	0.648889	0.608777	0.609766	0.719033	0.59333	0.789741	0.670991	0.625811	0.631395	0.616931	0.800023	0.681822	0.641257	0.723763	0.744927	0.681271	0.727106
T_cell_co-inhibition	0.432355	0.489485	0.43212	0.441373	0.451546	0.430885	0.512935	0.544255	0.528156	0.556122	0.519166	0.56351	0.491062	0.356019	0.47801	0.469586	0.474823	0.530711	0.618692	0.432502	0.572977	0.524477	0.475403	0.416124	0.471561	0.492345	0.417476	0.526672	0.637796	0.574989	0.584088	0.5751	0.372945	0.40263	0.338974	0.502323	0.401623	0.581775	0.450579	0.341146	0.382114	0.427678	0.621926	0.479946	0.446956	0.541162	0.537316	0.4695	0.507004
T_cell_co-stimulation	0.275323	0.350504	0.33803	0.385078	0.410567	0.382921	0.417273	0.337252	0.467179	0.442571	0.388477	0.457604	0.325253	0.257346	0.378354	0.275705	0.261451	0.375071	0.60213	0.209266	0.469447	0.425041	0.263681	0.318442	0.418832	0.226031	0.332132	0.326537	0.529579	0.444531	0.56915	0.499319	0.242028	0.203156	0.190036	0.360491	0.255804	0.511702	0.324289	0.364744	0.247215	0.378839	0.544571	0.238043	0.254523	0.448508	0.466258	0.408971	0.430133
Type_I_IFN_Reponse	0.711028	0.748352	0.669761	0.691403	0.660328	0.694757	0.724898	0.699267	0.727088	0.719936	0.731891	0.765691	0.73598	0.640553	0.661489	0.742327	0.696791	0.733451	0.71105	0.617972	0.812243	0.799117	0.668746	0.673216	0.795822	0.626785	0.675699	0.710982	0.818644	0.672832	0.757892	0.68499	0.672732	0.618803	0.658928	0.648366	0.575472	0.785758	0.704487	0.626651	0.677914	0.604832	0.746637	0.700653	0.60502	0.680244	0.705788	0.660966	0.670183
Type_II_IFN_Reponse	0.518331	0.499213	0.458622	0.48404	0.463795	0.443676	0.522028	0.455069	0.494242	0.472933	0.446262	0.306814	0.534485	0.376626	0.46812	0.544399	0.434393	0.453949	0.639342	0.382554	0.43871	0.417245	0.462332	0.515686	0.519628	0.479739	0.437034	0.563236	0.5235	0.559127	0.549316	0.516053	0.501528	0.393429	0.409488	0.471862	0.375627	0.508774	0.527988	0.288755	0.416084	0.412488	0.591784	0.477811	0.436615	0.456383	0.521548	0.525555	0.456025
[truncated: 657 more columns]
