# Supplementary material for: Bioinformatic profiling identifies the glutaminase to be a potential novel cuproptosis-related biomarker for glioma
Source: Front Cell Dev Biol. 2022 Sep 9;10:982439. doi: 10.3389/fcell.2022.982439 (PMC9500213; doi:10.3389/fcell.2022.982439)
Supplement: Supplementary file 7 [file Table4.XLSX]

## Sheet: Sheet1
ID	TCGA-06-AABW-11A-31R-A36H-07	TCGA-06-0675-11A-32R-A36H-07	TCGA-06-0680-11A-32R-A36H-07	TCGA-06-0681-11A-41R-A36H-07	TCGA-06-0678-11A-32R-A36H-07	TCGA-KT-A74X-01A-11R-A32Q-07	TCGA-76-4927-01A-01R-1850-01	TCGA-HT-8013-01A-11R-2403-07	TCGA-28-5215-01A-01R-1850-01	TCGA-WY-A858-01A-11R-A36H-07	TCGA-06-2559-01A-01R-1849-01	TCGA-FG-A6J3-01A-11R-A31N-07	TCGA-QH-A6CU-01A-11R-A31N-07	TCGA-DU-6393-01A-11R-1708-07	TCGA-DU-6397-01A-11R-1708-07	TCGA-DB-A75O-01A-11R-A32Q-07	TCGA-DB-A64O-01A-11R-A29R-07	TCGA-HT-A74H-01A-11R-A32Q-07	TCGA-06-0644-01A-02R-1849-01	TCGA-WY-A859-01A-12R-A36H-07	TCGA-06-2567-01A-01R-1849-01	TCGA-06-0158-01A-01R-1849-01	TCGA-QH-A65S-01A-11R-A29R-07	TCGA-06-5416-01A-01R-1849-01	TCGA-06-5408-01A-01R-1849-01	TCGA-QH-A6X3-01A-21R-A32Q-07	TCGA-DB-A64P-01A-11R-A29R-07	TCGA-DB-A64S-01A-11R-A29R-07	TCGA-DU-8161-01A-11R-2256-07	TCGA-DH-A66G-01A-21R-A31N-07	TCGA-S9-A6U0-01A-12R-A32Q-07	TCGA-E1-A7YL-01A-11R-A34F-07	TCGA-HT-A74J-01A-12R-A32Q-07	TCGA-EZ-7264-01A-11R-2027-07	TCGA-QH-A6X4-01A-51R-A32Q-07	TCGA-CS-5397-01A-01R-1896-07	TCGA-TQ-A7RM-01A-11R-A33Z-07	TCGA-12-5295-01A-01R-1849-01	TCGA-06-2569-01A-01R-1849-01	TCGA-DU-7304-02A-12R-A36H-07	TCGA-P5-A77W-01A-11R-A32Q-07	TCGA-HT-A619-01A-11R-A29R-07	TCGA-S9-A6UA-01A-12R-A33Z-07	TCGA-FG-8187-01A-11R-2256-07	TCGA-IK-7675-01A-11R-2090-07	TCGA-HT-7858-01A-11R-2403-07	TCGA-HT-7690-01A-11R-2256-07	TCGA-S9-A6TW-01A-12R-A32Q-07	TCGA-FG-7634-01A-11R-2090-07
NFE2L2	112.004	23.6213	26.7296	33.1442	38.3412	64.4362	92.4015	80.2492	86.0101	32.8939	98.2377	40.3943	55.6979	88.8707	75.0803	63.7742	85.7018	44.0546	91.8552	37.7809	135.72	90.6999	50.02	42.2911	135.333	62.0827	65.7775	66.8473	108.525	76.9413	72.5765	108.784	49.8964	76.1015	55.6575	87.7344	51.1721	63.2493	59.5456	10.4559	53.6621	54.9233	94.2222	71.3082	118.239	94.3116	90.4185	46.4033	99.0579
NLRP3	4.8898	6.4353	5.1102	5.4601	3.8096	0.8111	6.4432	12.3885	7.5639	8.9816	5.019	7.1069	4.1809	0.8828	1.7881	8.1172	5.3752	6.2033	6.0358	4.1164	10.9427	10.1931	6.7863	1.4036	4.639	7.0632	2.3362	26.3714	19.1416	14.3214	6.0419	6.3401	7.5716	1.7859	2.1574	9.503	1.4362	3.6654	0.8369	2.2235	1.0422	0.4124	16.7292	9.7577	4.7797	9.3357	8.863	1.0257	8.7688
ATP7B	1.163	2.9162	3.1649	2.364	3.1043	1.2732	0.7474	1.4751	1.3384	1.0256	0.8868	0.2703	1.1009	2.3493	2.5061	0.806	0.8845	0.653	0.4735	1.7072	0.3841	1.0028	0.8001	1.2119	1.3105	2.166	2.2123	1.1471	1.2931	3.1215	2.5513	0.4195	2.1522	2.0309	1.9324	2.6975	1.2108	0.4101	1.4115	0.2402	1.8596	1.8674	0.742	2.1375	2.0337	1.4926	1.8509	1.5501	2.5351
ATP7A	4.507	1.9231	2.1436	1.6018	1.6175	2.4504	4.0228	5.0521	8.0285	2.0074	7.2019	2.1623	1.3998	4.7824	2.4397	1.8871	2.5028	1.6498	5.5016	2.0126	4.3033	5.8523	2.2048	5.3761	3.5047	2.7994	2.6371	3.719	4.3338	4.7447	3.2935	4.0505	2.4144	7.0727	2.4893	5.1964	6.8318	1.5622	10.8806	1.0269	2.3689	4.0706	6.8238	2.9608	4.4695	4.4526	3.9487	1.3349	7.5906
SLC31A1	15.8724	15.9209	15.6912	13.6241	19.1338	33.2949	47.9357	30.6324	66.0797	13.9531	56.5625	15.1547	15.3818	35.4428	29.9792	20.0967	29.6456	15.7305	75.1826	18.1493	55.0674	41.1737	14.4584	39.9802	49.1464	26.1002	28.057	22.5774	68.5928	30.2268	42.0311	33.5962	19.463	29.4476	23.2206	47.2884	48.1028	42.4854	63.6835	9.4238	22.397	35.9756	36.9271	20.7587	34.7224	29.9215	40.6883	28.1654	49.9265
FDX1	15.4803	13.338	12.889	15.6592	15.5147	16.5317	31.4975	22.1537	30.6003	12.0269	30.0725	39.9511	20.4201	22.3672	16.3915	17.0644	33.0713	18.6184	29.069	19.5559	24.4999	25.9963	23.7831	33.5262	33.2623	21.4923	14.5737	24.5758	29.5648	22.0685	27.1976	25.7307	16.7107	17.4605	14.0881	23.9439	22.0764	47.0428	14.5499	22.324	11.5859	21.4693	25.4765	16.9468	31.083	21.0262	29.5703	15.1256	24.7737
LIAS	5.5565	3.4631	4.2142	3.4957	2.945	4.2317	3.0385	4.612	3.3107	2.5662	5.8434	2.9121	4.1438	6.4367	4.3616	3.9222	5.0471	3.0592	2.7734	4.4283	6.2952	4.7446	2.884	3.517	3.8685	4.9473	5.2235	5.0393	5.1929	3.2574	2.6508	6.662	4.3473	8.1562	5.8006	3.4095	6.6769	3.4073	2.8575	2.3451	4.5093	4.6271	3.3779	3.9908	5.4307	4.9607	4.4561	2.179	5.78
LIPT1	6.6787	2.2893	2.5402	3.7679	3.9888	5.612	6.6087	4.4226	5.9037	4.4004	10.6801	4.7128	8.2927	8.7623	5.1309	6.0546	8.6033	6.0058	5.6053	4.8453	9.2421	7.3998	6.6026	8.6355	11.3681	4.9999	4.6046	6.6825	7.7871	3.6389	5.7972	10.3852	5.2637	7.5473	6.6559	4.2747	8.1904	9.1176	10.9279	5.5222	8.1673	12.1431	4.8134	6.3761	5.6511	8.8029	7.137	5.3687	4.711
LIPT2	3.6134	2.0905	2.415	1.8779	2.2755	1.6259	4.923	1.9241	4.3933	0.7858	2.7403	2.7664	2.4323	5.885	1.5761	1.7995	2.3269	2.5555	3.5714	1.9217	5.2596	2.4645	3.2546	3.6578	5.5797	2.9455	2.4446	1.4169	3.4653	1.1082	1.78	2.4819	1.5692	4.3574	2.5847	3.1483	2.9809	2.985	3.6107	5.7163	1.0974	1.3557	1.9163	3.3452	2.238	3.5843	5.2067	1.3909	2.9813
DLD	44.1243	59.3629	64.9343	56.0277	65.157	48.3943	88.4138	60.783	56.4852	24.5325	81.995	33.2164	43.4565	51.675	63.3581	31.8136	108.802	31.705	93.2286	56.0625	85.1304	43.9997	41.714	46.8987	101.652	95.819	61.6453	60.0067	156.217	66.5798	70.942	58.5823	46.5717	75.9306	40.1609	94.6671	97.419	73.54	67.5762	22.1056	56.2045	101.722	49.6044	34.8895	60.5829	48.5237	64.9069	47.8876	87.9771
DLAT	19.5964	32.8465	36.8426	23.4471	25.1918	22.7357	32.1528	21.5509	41.9962	9.5395	41.1294	7.9462	11.6374	43.8598	31.6899	12.9837	25.4776	9.5957	39.7529	20.2386	38.1179	33.1986	20.4397	30.3669	36.9933	29.1105	25.8771	21.9342	43.8606	35.0384	24.2589	21.3424	15.86	38.0183	15.9575	39.6734	39.0921	35.5395	39.3214	4.4977	23.4113	26.372	31.424	18.4017	55.5474	29.086	27.155	31.5703	48.0649
PDHA1	45.5713	55.7373	62.4073	55.5615	81.1888	59.9286	39.6366	41.3336	83.5414	34.5149	43.7516	53.0214	32.8904	50.4992	54.9776	41.7833	41.9872	24.4206	40.6946	77.6342	43.8752	37.4918	32.8119	27.9821	59.5587	54.4504	44.8447	48.2945	55.4671	50.4762	51.962	35.2177	71.3387	79.901	51.9768	47.2135	148.203	40.5561	126.948	38.1708	59.0192	56.2487	41.818	32.2618	68.1913	61.1564	59.1182	53.6913	59.0933
PDHB	62.5071	45.1558	47.89	36.2337	38.5592	50.7	47.5223	32.6584	53.7806	23.6653	36.655	33.1291	31.2571	46.7613	41.8613	30.9461	43.9238	25.9547	39.4159	46.4788	38.0437	32.8668	32.9147	27.7676	46.3436	44.6638	45.9817	43.6336	50.919	43.1701	37.7145	25.9103	26.5872	55.9399	43.1044	44.0153	47.2425	67.8081	55.7125	23.106	23.0608	27.4729	37.7044	36.6846	40.9196	40.6258	40.5227	34.8347	44.8716
MTF1	19.5656	7.7797	8.6561	7.5559	9.5193	5.3648	12.6627	13.3731	15.9902	4.6096	13.6555	7.6662	5.4792	9.3023	8.2841	11.8743	10.9432	7.8147	8.3149	8.3939	14.8576	13.6655	9.0699	8.8516	11.6411	12.1312	5.5444	9.0081	17.497	16.383	11.1512	12.0364	11.6832	8.8916	6.6379	15.1004	23.3115	5.8266	6.8842	2.6962	5.38	7.2322	13.4222	10.7011	16.4114	14.4131	12.1058	3.5596	14.8162
GLS	34.073	99.912	129.988	82.6584	108.067	9.6123	11.2326	15.208	10.5418	9.6081	30.1874	8.0296	5.8084	14.6016	8.4592	8.4197	24.3682	11.5814	20.4524	63.7819	9.7436	17.8577	10.3982	23.045	16.938	16.0927	12.7384	16.3535	16.9843	60.7665	17.1217	16.4608	24.8886	17.0494	8.8795	39.0511	15.3583	6.7548	40.5418	4.5781	16.6905	22.7066	18.6285	10.5847	13.182	15.4719	26.0379	9.7746	14.1875
CDKN2A	5.865	0.4197	0.6479	1.1788	1.1795	8.919	2.9722	5.612	1.1916	4.5703	168.285	97.1621	3.5411	5.5045	10.007	7.4306	14.3977	3.2585	0.7704	2.1662	42.7659	1.3518	6.8725	25.8151	0.3851	0.7254	3.4236	5.1691	6.5419	3.6141	0.6612	54.4627	4.2436	1.9118	0.6872	0.7165	157.495	2.4757	18.7194	0.3115	6.7745	2.4013	0.8521	0.6546	31.6849	7.9252	3.9608	6.0404	0.7038
DBT	12.9823	11.8053	11.5516	8.4525	9.0887	5.9065	6.7514	9.4193	9.6636	4.5671	10.9215	5.404	4.5489	11.0834	8.1056	10.1999	10.8811	6.9019	7.808	10.6658	10.905	10.3852	7.7692	7.6139	10.0045	14.2111	6.7365	9.5505	16.9997	13.0688	7.9467	9.9891	11.4133	7.4111	6.3719	15.9564	15.4452	6.6149	12.8606	3.5616	4.7278	5.6944	6.828	7.36	21.0965	11.3705	11.9676	5.3278	10.2125
GCSH	6.0344	1.2542	2.2991	2.726	1.8071	5.5447	3.2757	3.5122	3.1001	3.1917	3.8096	3.2885	7.0818	2.5833	2.6494	2.4191	6.9722	4.3696	1.0228	5.007	2.277	3.9828	7.017	1.8328	2.185	3.4502	4.5088	6.1528	4.0328	3.1806	3.2263	4.921	2.4849	6.0448	4.5673	2.8328	3.1033	2.1937	1.5679	8.2226	4.2063	4.006	1.4087	6.6867	5.0415	3.8848	3.6648	2.9543	4.0854
DLST	53.5873	46.2315	50.8179	49.7758	54.1136	55.4061	92.5327	63.9531	60.821	27.5449	104.35	45.8797	38.4378	82.7582	59.6386	58.2838	41.3568	31.0349	57.9744	67.3115	100.232	84.586	47.2364	61.6572	71.458	66.1244	60.77	70.3694	57.9416	70.0862	62.174	62.3059	52.1601	48.5882	31.7919	86.0161	100.905	61.9882	148.44	13.9246	36.6247	57.3496	66.8361	39.6453	89.7904	52.9181	92.1487	61.7706	90.1601
[truncated: 657 more columns]
