# Supplementary material for: Bioinformatic profiling identifies the glutaminase to be a potential novel cuproptosis-related biomarker for glioma
Source: Front Cell Dev Biol. 2022 Sep 9;10:982439. doi: 10.3389/fcell.2022.982439 (PMC9500213; doi:10.3389/fcell.2022.982439)
Supplement: Supplementary file 8 [file Table10.XLSX]

## Sheet: Sheet1
ONTOLOGY	ID	Description	GeneRatio	BgRatio	pvalue	p.adjust	qvalue	geneID	Count
BP	GO:0030198	extracellular matrix organization	107/2207	301/18723	2.31979e-27	9.42083e-24	7.00207e-24	CARMIL2/FKBP10/ELN/CYP1B1/COL4A2/CTSK/COLGALT1/ANXA2/LUM/AEBP1/KLK7/PLOD3/MMP12/MMP1/RXFP1/ADAMTS3/COL4A1/CAV1/SMPD3/NID2/COL3A1/BCL3/TNFRSF1A/LCP1/LOXL2/VWA1/PTX3/COL14A1/NID1/IBSP/NR2E1/ADAMTS14/PRDX4/MMP13/NPNT/MFAP4/COL15A1/PDPN/LAMB1/THSD4/NTNG1/COL1A2/ADAMTS7/COL27A1/TNR/LAMC1/LOXL3/OLFML2A/ECM2/COL28A1/MMP7/OLFML2B/MMP2/COL1A1/DPP4/TNFRSF11B/CAV2/FMOD/TGFBI/FBLN1/LOX/IL6/COL12A1/MMP9/CST3/…	107
BP	GO:0043062	extracellular structure organization	107/2207	302/18723	3.1881e-27	9.42083e-24	7.00207e-24	CARMIL2/FKBP10/ELN/CYP1B1/COL4A2/CTSK/COLGALT1/ANXA2/LUM/AEBP1/KLK7/PLOD3/MMP12/MMP1/RXFP1/ADAMTS3/COL4A1/CAV1/SMPD3/NID2/COL3A1/BCL3/TNFRSF1A/LCP1/LOXL2/VWA1/PTX3/COL14A1/NID1/IBSP/NR2E1/ADAMTS14/PRDX4/MMP13/NPNT/MFAP4/COL15A1/PDPN/LAMB1/THSD4/NTNG1/COL1A2/ADAMTS7/COL27A1/TNR/LAMC1/LOXL3/OLFML2A/ECM2/COL28A1/MMP7/OLFML2B/MMP2/COL1A1/DPP4/TNFRSF11B/CAV2/FMOD/TGFBI/FBLN1/LOX/IL6/COL12A1/MMP9/CST3/…	107
BP	GO:0045229	external encapsulating structure organization	107/2207	304/18723	5.98883e-27	1.1798e-23	8.76891e-24	CARMIL2/FKBP10/ELN/CYP1B1/COL4A2/CTSK/COLGALT1/ANXA2/LUM/AEBP1/KLK7/PLOD3/MMP12/MMP1/RXFP1/ADAMTS3/COL4A1/CAV1/SMPD3/NID2/COL3A1/BCL3/TNFRSF1A/LCP1/LOXL2/VWA1/PTX3/COL14A1/NID1/IBSP/NR2E1/ADAMTS14/PRDX4/MMP13/NPNT/MFAP4/COL15A1/PDPN/LAMB1/THSD4/NTNG1/COL1A2/ADAMTS7/COL27A1/TNR/LAMC1/LOXL3/OLFML2A/ECM2/COL28A1/MMP7/OLFML2B/MMP2/COL1A1/DPP4/TNFRSF11B/CAV2/FMOD/TGFBI/FBLN1/LOX/IL6/COL12A1/MMP9/CST3/…	107
BP	GO:0002443	leukocyte mediated immunity	134/2207	440/18723	2.27335e-26	3.35888e-23	2.4965e-23	ZP3/SWAP70/PIK3R6/HLA-DPB1/HLA-DPA1/CD74/IGHV3-7/BATF/CTSC/CD8A/IL13RA2/IGHG2/PRF1/LILRB1/FZD5/TFRC/FOXJ1/TREM1/SPON2/RSAD2/C2/HLA-DRB5/ACE/IGHM/IL1R1/C1S/TRBC1/BCL3/HLA-DMA/BST2/PIK3CG/HLA-DMB/SPI1/RAC2/GAPT/IGHV3-48/SERPING1/C1QC/IGHV4-39/IGHV3-33/HAVCR2/HMOX1/HLA-DRA/CLEC7A/IGHV3-23/IGHG3/IGHV3-11/ITGB2/MYD88/SCIMP/IGHV4-34/VAMP8/HLA-B/C1QB/CD70/IGHA1/LYN/C1RL/CD300A/HLA-A/HLA-DRB1/CLCF1/HLA-D…	134
BP	GO:0002460	adaptive immune response based on somatic recombination of immune receptors built from immunoglobulin superfamily domains	113/2207	356/18723	4.75814e-24	5.62412e-21	4.18015e-21	ZP3/SWAP70/HLA-DPB1/HLA-DPA1/CD74/IGHV3-7/BATF/CTSC/CD8A/IL13RA2/IGHG2/PRF1/LILRB1/FZD5/TFRC/FOXJ1/RSAD2/C2/HLA-DRB5/IGHM/IL1R1/C1S/TRBC1/BCL3/HLA-DMA/HLA-DMB/GAPT/IGHV3-48/SPN/TNFAIP3/SERPING1/C1QC/IGHV4-39/IGHV3-33/HAVCR2/HLA-DRA/CLEC7A/IGHV3-23/IGHG3/IGHV3-11/MYD88/IGHV4-34/HLA-B/C1QB/LOXL3/CD70/IGHA1/C1RL/HLA-A/ANXA1/HLA-DRB1/CLCF1/RELB/HLA-DQA2/CD40/IL6/HLA-DQB1/HLA-DQA1/SASH3/CFI/HLA-DQB2/R…	113
BP	GO:0002449	lymphocyte mediated immunity	105/2207	350/18723	2.35518e-20	1.98844e-17	1.47792e-17	ZP3/SWAP70/PIK3R6/HLA-DPB1/HLA-DPA1/CD74/IGHV3-7/BATF/CTSC/CD8A/IL13RA2/IGHG2/PRF1/LILRB1/FZD5/TFRC/FOXJ1/RSAD2/C2/HLA-DRB5/IGHM/IL1R1/C1S/TRBC1/BCL3/HLA-DMA/HLA-DMB/GAPT/IGHV3-48/SERPING1/C1QC/IGHV4-39/IGHV3-33/HAVCR2/HLA-DRA/IGHV3-23/IGHG3/IGHV3-11/MYD88/IGHV4-34/HLA-B/C1QB/CD70/IGHA1/C1RL/HLA-A/HLA-DRB1/CLCF1/HLA-DQA2/CD40/IL6/HLA-DQB1/HLA-DQA1/SASH3/CFI/HLA-DQB2/RIPK3/EMP2/IGLC2/IGHV3-74/IGHG…	105
BP	GO:0042742	defense response to bacterium	105/2207	350/18723	2.35518e-20	1.98844e-17	1.47792e-17	TLR2/IGHV3-7/KLK7/SHC1/CCL20/IGHG2/H2BC4/GSDMA/ISG15/S100A9/IGKV3-20/TREM1/SPON2/ACP5/HMGB2/IGHM/TRBC1/CD36/BCL3/SLAMF8/TNFRSF1A/STAB1/RNASE6/CYBA/IGHV3-48/SPN/EPHA2/H2BC8/IGHV4-39/IGHV3-33/SSC5D/HAVCR2/IGHV3-23/IGHG3/LTF/IGHV3-11/MYD88/RNASE3/SERPINE1/IGHV4-34/PYCARD/COLEC12/IGHA1/PPBP/HLA-A/RARRES2/PLAC8/IL6/LBP/CXCL6/LYZ/PLA2G2A/SLPI/HP/IGLC2/SLC11A1/IGHV3-74/IGHG1/F2RL1/IGHV2-5/TREM2/IGHV5-51…	105
BP	GO:0050867	positive regulation of cell activation	116/2207	420/18723	3.44154e-19	2.54244e-16	1.88968e-16	ZP3/LILRB2/VAV3/LCK/PIK3R6/HLA-DPB1/HLA-DPA1/CD74/LGALS1/IGHV3-7/LILRA2/CTSC/IL2RA/IGHG2/LILRB1/CAV1/CD86/CLECL1/GLI3/CCL5/TFRC/HLA-DRB5/IGHM/TRBC1/HLA-DMA/PDCD1LG2/PLEK/HLA-DMB/CD276/DUSP10/TNFRSF4/IGHV3-48/MDK/IGHV4-39/IGHV3-33/RPS6KA1/RUNX3/HAVCR2/HLA-DRA/CLEC7A/IGHV3-23/BST1/IGHG3/IGHV3-11/ITGB2/MYD88/IL1A/IGHV4-34/VAMP8/PYCARD/CD70/TESPA1/IGHA1/LYN/DPP4/HLA-A/SOCS1/CCL2/ANXA1/HLA-DRB1/CLCF1/…	116
BP	GO:0019724	B cell mediated immunity	74/2207	210/18723	4.64265e-19	3.04868e-16	2.26594e-16	ZP3/SWAP70/HLA-DPB1/HLA-DPA1/CD74/IGHV3-7/BATF/IL13RA2/IGHG2/TFRC/FOXJ1/C2/HLA-DRB5/IGHM/C1S/TRBC1/BCL3/HLA-DMA/HLA-DMB/GAPT/IGHV3-48/SERPING1/C1QC/IGHV4-39/IGHV3-33/HLA-DRA/IGHV3-23/IGHG3/IGHV3-11/MYD88/IGHV4-34/C1QB/CD70/IGHA1/C1RL/HLA-DRB1/CLCF1/HLA-DQA2/CD40/HLA-DQB1/HLA-DQA1/CFI/HLA-DQB2/IGLC2/IGHV3-74/IGHG1/C3/IGHV2-5/TREM2/IGHV5-51/IGHV3-30/EXO1/IGHV3-21/C7/FCGR2B/IGHV1-18/IRF7/IGHV1-3/TRB…	74
BP	GO:0016064	immunoglobulin mediated immune response	73/2207	207/18723	7.6553e-19	4.52428e-16	3.36269e-16	ZP3/SWAP70/HLA-DPB1/HLA-DPA1/CD74/IGHV3-7/BATF/IL13RA2/IGHG2/TFRC/FOXJ1/C2/HLA-DRB5/IGHM/C1S/TRBC1/BCL3/HLA-DMA/HLA-DMB/GAPT/IGHV3-48/SERPING1/C1QC/IGHV4-39/IGHV3-33/HLA-DRA/IGHV3-23/IGHG3/IGHV3-11/MYD88/IGHV4-34/C1QB/IGHA1/C1RL/HLA-DRB1/CLCF1/HLA-DQA2/CD40/HLA-DQB1/HLA-DQA1/CFI/HLA-DQB2/IGLC2/IGHV3-74/IGHG1/C3/IGHV2-5/TREM2/IGHV5-51/IGHV3-30/EXO1/IGHV3-21/C7/FCGR2B/IGHV1-18/IRF7/IGHV1-3/TRBC2/IG…	73
BP	GO:0002696	positive regulation of leukocyte activation	112/2207	409/18723	2.89993e-18	1.55805e-15	1.15803e-15	ZP3/LILRB2/VAV3/LCK/PIK3R6/HLA-DPB1/HLA-DPA1/CD74/LGALS1/IGHV3-7/CTSC/IL2RA/IGHG2/LILRB1/CAV1/CD86/CLECL1/GLI3/CCL5/TFRC/HLA-DRB5/IGHM/TRBC1/HLA-DMA/PDCD1LG2/HLA-DMB/CD276/DUSP10/TNFRSF4/IGHV3-48/MDK/IGHV4-39/IGHV3-33/RUNX3/HAVCR2/HLA-DRA/CLEC7A/IGHV3-23/BST1/IGHG3/IGHV3-11/ITGB2/MYD88/IL1A/IGHV4-34/VAMP8/PYCARD/CD70/TESPA1/IGHA1/LYN/DPP4/HLA-A/SOCS1/CCL2/ANXA1/HLA-DRB1/CLCF1/HLA-DQA2/CD40/IL6/LB…	112
BP	GO:0006959	humoral immune response	92/2207	317/18723	5.81263e-17	2.86272e-14	2.12773e-14	ZP3/IGHV3-7/ALOX5/KLK7/IGHG2/H2BC4/S100A9/FOXJ1/IGKV3-20/TREM1/SPON2/C2/IGHM/C1S/TRBC1/BCL3/RNASE6/IGHV3-48/CXCL8/H2BC8/SERPING1/C1QC/IGHV4-39/IGHV3-33/MFAP4/CXCL1/IGHV3-23/BST1/IGHG3/LTF/IGHV3-11/RNASE3/IGHV4-34/C1QB/IGHA1/PPBP/C1RL/HLA-A/CXCL9/RARRES2/CCL2/HLA-DRB1/IL6/HLA-DQB1/CFI/CXCL6/LYZ/SLPI/IGLC2/SLC11A1/IGHV3-74/IGHG1/CXCL3/C3/CFD/IGHV2-5/TREM2/IGHV5-51/IGHV3-30/ANG/EXO1/JCHAIN/IGHV3-21/…	92
BP	GO:0051251	positive regulation of lymphocyte activation	100/2207	362/18723	1.02034e-16	4.63863e-14	3.44768e-14	ZP3/LILRB2/VAV3/LCK/PIK3R6/HLA-DPB1/HLA-DPA1/CD74/LGALS1/IGHV3-7/IL2RA/IGHG2/LILRB1/CAV1/CD86/CLECL1/GLI3/CCL5/TFRC/HLA-DRB5/IGHM/TRBC1/HLA-DMA/PDCD1LG2/HLA-DMB/CD276/DUSP10/TNFRSF4/IGHV3-48/MDK/IGHV4-39/IGHV3-33/RUNX3/HAVCR2/HLA-DRA/CLEC7A/IGHV3-23/BST1/IGHG3/IGHV3-11/MYD88/IL1A/IGHV4-34/PYCARD/CD70/TESPA1/IGHA1/LYN/DPP4/HLA-A/SOCS1/CCL2/ANXA1/HLA-DRB1/CLCF1/HLA-DQA2/CD40/IL6/HLA-DQB1/HLA-DQA1/S…	100
BP	GO:0042110	T cell activation	122/2207	487/18723	1.75203e-16	7.39608e-14	5.49717e-14	ZP3/LILRB2/LCK/PIK3R6/HLA-DPB1/HLA-DPA1/CD74/CD48/LGALS1/CASP3/BATF/CD8A/IL2RA/LGALS3/LILRB1/CAV1/RUNX2/FZD5/TWSG1/CD86/CLECL1/GLI3/CCL5/TFRC/FOXJ1/SDC4/RSAD2/CGAS/HLA-DRB5/BCL3/LCP1/HLA-DMA/PDCD1LG2/ELF4/PIK3CG/HLA-DMB/CD276/PTGER4/DUSP10/MICB/SPI1/RAC2/TCF7/TNFRSF4/ITGAL/SPN/CD151/MDK/RUNX3/HAVCR2/HLA-DRA/CLEC7A/CAMK4/IL1A/FGL2/PYCARD/LOXL3/CD70/TESPA1/LYN/DPP4/CD300A/HLA-A/SOCS1/CCL2/ANXA1/HLA…	122
BP	GO:0002274	myeloid leukocyte activation	71/2207	223/18723	1.14902e-15	4.36999e-13	3.24801e-13	CD74/TLR2/LILRA2/BATF/CTSC/IFNGR2/BATF2/IL13RA2/SPHK1/CCL5/CD300LF/PIK3CG/SPI1/RAC2/CXCL8/CD33/CXCR2/HAVCR2/LCP2/HMOX1/BATF3/CAMK4/ITGB2/MYD88/DHRS2/TLR1/VAMP8/PYCARD/LTBR/LYN/CD300A/RELB/IL6/LBP/CXCL6/PLA2G2A/SLC11A1/CD93/F2RL1/TREM2/C5AR1/FCGR2B/PRKCE/LAT2/PLSCR1/PLA2G4A/CST7/STXBP1/MILR1/FCER1G/CHGA/ADGRE2/S100A12/LRFN5/ZC3H12A/NAMPT/S100A13/FES/TAFA3/IL18/C1QA/TYROBP/PTPRC/SCNN1B/FPR2/CD2/VSI…	71
BP	GO:0050900	leukocyte migration	99/2207	369/18723	1.18308e-15	4.36999e-13	3.24801e-13	ZP3/SWAP70/CHST2/VAV3/LCK/ROR2/CD74/ALOX5/ECM1/CCL20/PLCB1/SAA1/LGALS3/DPEP1/CCL5/S100A9/FOXJ1/TREM1/SMPD3/IL1R1/SLAMF8/ITGA4/PIK3CG/HSD3B7/PTGER4/SPI1/RAC2/ITGAL/SPN/MDK/CXCL8/CCR5/PLVAP/CXCR2/CXCL1/HMOX1/FUT9/BST1/ITGB2/MYD88/HRH1/SERPINE1/PYCARD/ITGA1/CCL8/CCL18/LYN/PPBP/DPP4/CD300A/CXCL9/RARRES2/CCL2/ANXA1/TRPV4/IL6/CSF3R/LBP/MMP9/CXCL6/CCR1/RIPK3/GCNT1/CXCR4/VEGFA/CXCL3/F2RL1/EMILIN1/TREM2/C…	99
BP	GO:0045785	positive regulation of cell adhesion	111/2207	437/18723	1.47765e-15	5.13702e-13	3.81811e-13	ZP3/LILRB2/CHST2/VAV3/LCK/PIK3R6/HLA-DPB1/NODAL/HLA-DPA1/CD74/PLAUR/LGALS1/MIR27B/ALOX5/IL2RA/SAA1/LILRB1/CAV1/CD86/CLECL1/GLI3/CCL5/TFRC/SDC4/HLA-DRB5/NRP1/CD36/ITGA4/HLA-DMA/PDCD1LG2/HLA-DMB/CD276/S100A10/DUSP10/NID1/IBSP/ADAM19/MDK/FN1/NPNT/PDPN/RRAS/RUNX3/HAVCR2/HLA-DRA/ITGB2/IL1A/ANGPT1/PYCARD/ECM2/CD70/TESPA1/LYN/DPP4/HLA-A/SOCS1/CCL2/ANXA1/HLA-DRB1/OLFM4/HLA-DQA2/IL6/HLA-DQB1/HLA-DQA1/SASH…	111
BP	GO:0007159	leukocyte cell-cell adhesion	98/2207	371/18723	4.87782e-15	1.60155e-12	1.19036e-12	OLR1/ZP3/LILRB2/CHST2/LCK/PIK3R6/HLA-DPB1/HLA-DPA1/CD74/LGALS1/ALOX5/CASP3/IL2RA/LGALS3/LILRB1/CAV1/TWSG1/CD86/CLECL1/GLI3/CCL5/S100A9/TFRC/FOXJ1/SDC4/HLA-DRB5/ITGA4/HLA-DMA/PDCD1LG2/HLA-DMB/CD276/DUSP10/RAC2/ITGAL/SPN/MDK/MIR221/RUNX3/HAVCR2/HLA-DRA/FUT9/ITGB2/IL1A/FGL2/PYCARD/LOXL3/CD70/TESPA1/LYN/DPP4/CD300A/HLA-A/SOCS1/CCL2/ANXA1/HLA-DRB1/LRRC32/PAWR/HLA-DQA2/IL6/HLA-DQB1/HLA-DQA1/SASH3/HLA-D…	98
BP	GO:0042060	wound healing	107/2207	422/18723	5.50871e-15	1.7135e-12	1.27357e-12	VAV3/LCK/CARMIL2/PLAU/FKBP10/PLAUR/ALOX5/ANXA2/CASP3/MYL12A/SAA1/MMP12/ADRA2B/CAV1/GLI3/ARHGEF19/ITGA5/SDC4/ITGB3/RAB3A/F2RL2/DCBLD2/TNC/COL3A1/PDGFA/CD36/MMRN1/ABCC8/PLEK/PIK3CG/SDC1/AJAP1/CD151/TNFAIP3/MIR221/SERPING1/FN1/PDPN/EGFR/HMOX1/CLEC7A/F3/IL1A/F2RL3/SERPINE1/MYL9/MYOF/LYN/COL1A1/CLDN1/ANXA1/FBLN1/LOX/C1QTNF1/CD40/IL6/VKORC1/NDNF/FLNA/RHOC/DGKK/CXCR4/SLC11A1/VEGFA/SERPINA1/ELK3/F2RL1/F1…	107
BP	GO:0006909	phagocytosis	86/2207	308/18723	7.42333e-15	2.1936e-12	1.6304e-12	VAV3/IL2RB/RAB7B/TLR2/IGHV3-7/CD302/MET/IGHG2/SPHK1/NCF4/NCF2/XKR7/MSR1/SPON2/ITGB3/C2/IGHM/TRBC1/CD36/CD300LF/PTX3/P2RY6/PLA2G5/CYBA/RAC2/RAB34/IGHV3-48/ITGAL/IGHV4-39/IGHV3-33/CLEC7A/IGHV3-23/IGHG3/IGHV3-11/ITGB2/MYD88/CD14/IGHV4-34/IL2RG/PYCARD/MARCO/COLEC12/IGHA1/LYN/CD300A/CEACAM4/CCL2/ANXA1/LBP/IGLC2/SLC11A1/IGHV3-74/IGHG1/CD93/C3/F2RL1/IGHV2-5/TREM2/IGHV5-51/IGHV3-30/FCGR1A/MYO1G/IGHV3-21/…	86
BP	GO:0002455	humoral immune response mediated by circulating immunoglobulin	47/2207	121/18723	1.91849e-14	5.39919e-12	4.01297e-12	ZP3/IGHV3-7/IGHG2/FOXJ1/C2/IGHM/C1S/TRBC1/BCL3/IGHV3-48/SERPING1/C1QC/IGHV4-39/IGHV3-33/IGHV3-23/IGHG3/IGHV3-11/IGHV4-34/C1QB/IGHA1/C1RL/CFI/IGLC2/IGHV3-74/IGHG1/C3/IGHV2-5/TREM2/IGHV5-51/IGHV3-30/EXO1/IGHV3-21/C7/FCGR2B/IGHV1-18/IGHV1-3/TRBC2/IGHV4-59/C1R/IGHV3-15/IGHG4/IGKC/IGLC3/TRDC/C1QA/PTPRC/IGHA2	47
BP	GO:0097529	myeloid leukocyte migration	67/2207	220/18723	8.13696e-14	2.18588e-11	1.62467e-11	SWAP70/VAV3/ROR2/CD74/CCL20/PLCB1/SAA1/LGALS3/DPEP1/CCL5/S100A9/TREM1/IL1R1/SLAMF8/PIK3CG/PTGER4/SPI1/RAC2/MDK/CXCL8/CXCR2/CXCL1/BST1/ITGB2/MYD88/HRH1/SERPINE1/ITGA1/CCL8/CCL18/LYN/PPBP/DPP4/CD300A/CXCL9/RARRES2/CCL2/ANXA1/TRPV4/IL6/CSF3R/LBP/CXCL6/CCR1/VEGFA/CXCL3/EMILIN1/TREM2/C5AR1/PPIA/MCOLN2/TGFB2/THBS4/FCER1G/CHGA/ADGRE2/MMP14/S100A12/CCL26/CXCL13/DUSP1/PDGFD/S100A8/CXCL10/CXCL11/FPR2/THBS1	67
BP	GO:0050863	regulation of T cell activation	87/2207	329/18723	1.57966e-13	4.05904e-11	3.0169e-11	ZP3/LILRB2/LCK/PIK3R6/HLA-DPB1/HLA-DPA1/CD74/LGALS1/CASP3/IL2RA/LGALS3/LILRB1/CAV1/TWSG1/CD86/CLECL1/GLI3/CCL5/TFRC/FOXJ1/SDC4/CGAS/HLA-DRB5/HLA-DMA/PDCD1LG2/HLA-DMB/CD276/DUSP10/RAC2/TCF7/SPN/MDK/RUNX3/HAVCR2/HLA-DRA/CAMK4/IL1A/FGL2/PYCARD/LOXL3/CD70/TESPA1/LYN/DPP4/CD300A/HLA-A/SOCS1/CCL2/ANXA1/HLA-DRB1/LRRC32/PAWR/HLA-DQA2/IL6/HLA-DQB1/HLA-DQA1/SASH3/HLA-DQB2/RIPK3/RUNX1/LAPTM5/BTN2A2/NFKBIZ/C…	87
BP	GO:0002764	immune response-regulating signaling pathway	111/2207	468/18723	2.19291e-13	5.40005e-11	4.01361e-11	HSPA1B/LILRB2/VAV3/LCK/HLA-DPB1/RAB7B/SLC15A3/TLR2/IGHV3-7/ALPK1/LILRA2/IGHG2/LGALS3/LILRB1/IRAK2/CAV1/RSAD2/IGHM/TRBC1/KCNN4/LILRA4/CD36/CD300LF/THEMIS2/CD276/MICB/TIFA/CYBA/IGHV3-48/TNFAIP3/CD33/IGHV4-39/IGHV3-33/BTN2A3P/HAVCR2/LCP2/CLEC7A/RNF135/IGHV3-23/IGHG3/NFAM1/LTF/IGHV3-11/MYD88/CD14/SCIMP/IGHV4-34/TLR1/PAK3/COLEC12/TESPA1/IGHA1/LYN/CD300A/HLA-A/HLA-DRB1/PAWR/CD40/LBP/HLA-DQB1/BIRC3/FPR1…	111
BP	GO:0097530	granulocyte migration	51/2207	148/18723	3.90083e-13	9.22157e-11	6.85397e-11	VAV3/CD74/CCL20/SAA1/LGALS3/DPEP1/CCL5/S100A9/TREM1/IL1R1/SLAMF8/PIK3CG/PTGER4/RAC2/MDK/CXCL8/CXCR2/CXCL1/BST1/ITGB2/MYD88/HRH1/ITGA1/CCL8/CCL18/PPBP/DPP4/CD300A/CXCL9/RARRES2/CCL2/ANXA1/TRPV4/CSF3R/LBP/CXCL6/CXCL3/C5AR1/PPIA/MCOLN2/TGFB2/THBS4/FCER1G/ADGRE2/S100A12/CCL26/CXCL13/S100A8/CXCL10/CXCL11/THBS1	51
BP	GO:0002237	response to molecule of bacterial origin	92/2207	363/18723	4.68722e-13	1.06544e-10	7.91893e-11	LILRB2/CD180/TLR2/CASP3/MAOB/LILRA2/LILRB1/IRAK2/FZD5/CD86/GNG12/CCL5/S100A9/ZFP36/SPON2/GJB2/ACP5/HMGB2/CD36/PDCD1LG2/ABCC8/PTGER4/DUSP10/SPI1/TNFAIP3/CXCL8/CCR5/SSC5D/MGST2/HAVCR2/CXCL1/VIM/TSPO/CITED1/LTF/SOD2/MYD88/IL1A/CD14/SERPINE1/SCIMP/TLR1/PYCARD/PTGS2/TRIM5/LYN/PPBP/CLDN1/CXCL9/CSF3/CCL2/CD40/IL6/LBP/CYP27B1/CXCL6/STAR/SLPI/SLC11A1/CXCL3/ADM/TREM2/TFPI/C5AR1/CEBPB/FCGR2B/PRKCE/CD274/CDK…	92
BP	GO:1903037	regulation of leukocyte cell-cell adhesion	87/2207	336/18723	5.67334e-13	1.24183e-10	9.22995e-11	ZP3/LILRB2/CHST2/LCK/PIK3R6/HLA-DPB1/HLA-DPA1/CD74/LGALS1/ALOX5/CASP3/IL2RA/LGALS3/LILRB1/CAV1/TWSG1/CD86/CLECL1/GLI3/CCL5/TFRC/FOXJ1/SDC4/HLA-DRB5/ITGA4/HLA-DMA/PDCD1LG2/HLA-DMB/CD276/DUSP10/SPN/MDK/MIR221/RUNX3/HAVCR2/HLA-DRA/FUT9/ITGB2/IL1A/FGL2/PYCARD/LOXL3/CD70/TESPA1/LYN/DPP4/CD300A/HLA-A/SOCS1/CCL2/ANXA1/HLA-DRB1/LRRC32/PAWR/HLA-DQA2/IL6/HLA-DQB1/HLA-DQA1/SASH3/HLA-DQB2/RUNX1/LAPTM5/BTN2A2…	87
BP	GO:0030199	collagen fibril organization	30/2207	61/18723	6.70208e-13	1.41462e-10	1.05142e-10	FKBP10/CYP1B1/COLGALT1/ANXA2/LUM/AEBP1/PLOD3/ADAMTS3/COL3A1/LOXL2/COL14A1/ADAMTS14/COL1A2/LOXL3/COL1A1/FMOD/LOX/COL12A1/MMP11/EFEMP2/EMILIN1/COL5A2/COL5A3/SCX/TGFB2/LOXL1/COL5A1/SERPINH1/SFRP2/LOXL4	30
BP	GO:0019221	cytokine-mediated signaling pathway	110/2207	472/18723	9.48593e-13	1.93317e-10	1.43683e-10	HSPA1B/LILRB2/PARP9/IL2RB/CD74/LILRB3/MIR27B/LILRA2/ECM1/IFNGR2/CCL20/PLCB1/IL2RA/IL13RA2/MMP12/SPHK1/LILRB1/IRAK2/CAV1/GPR17/ISG15/CCL5/IL1R1/MT3/LILRA4/CD300LF/TNFRSF1A/LILRA6/SPI1/TNFRSF4/TNFAIP3/CXCL8/CCR5/PLVAP/CXCR2/TMSB4X/CXCL1/F3/IL1RAP/MYD88/IL1A/NLRC5/ANGPT1/IL2RG/PYCARD/IFITM3/CCL8/CD70/CCL18/PPBP/SOCS1/CXCL9/IFITM2/VRK2/CSF3/CCL2/CLCF1/UGCG/IL6/CSF3R/CASP4/IL20RA/CXCL6/KRT18/TRAF5/CCR…	110
BP	GO:0071621	granulocyte chemotaxis	45/2207	125/18723	1.62615e-12	3.20352e-10	2.38103e-10	VAV3/CD74/CCL20/SAA1/LGALS3/DPEP1/CCL5/S100A9/TREM1/PIK3CG/RAC2/MDK/CXCL8/CXCR2/CXCL1/BST1/ITGB2/HRH1/ITGA1/CCL8/CCL18/PPBP/DPP4/CXCL9/RARRES2/CCL2/ANXA1/TRPV4/CSF3R/LBP/CXCL6/CXCL3/C5AR1/PPIA/TGFB2/THBS4/FCER1G/ADGRE2/S100A12/CCL26/CXCL13/S100A8/CXCL10/CXCL11/THBS1	45
BP	GO:0006956	complement activation	46/2207	130/18723	1.87476e-12	3.57414e-10	2.6565e-10	IGHV3-7/IGHG2/C2/IGHM/C1S/TRBC1/IGHV3-48/SERPING1/C1QC/IGHV4-39/IGHV3-33/MFAP4/IGHV3-23/IGHG3/IGHV3-11/IGHV4-34/C1QB/IGHA1/C1RL/CFI/IGLC2/IGHV3-74/IGHG1/C3/CFD/IGHV2-5/TREM2/IGHV5-51/IGHV3-30/IGHV3-21/C7/IGHV1-18/COLEC11/IGHV1-3/TRBC2/IGHV4-59/C1R/IGHV3-15/IGHG4/IGKC/IGLC3/TRDC/C1QA/IGHA2/VSIG4/CFH	46
BP	GO:0032496	response to lipopolysaccharide	87/2207	343/18723	1.9365e-12	3.57648e-10	2.65823e-10	LILRB2/CD180/TLR2/CASP3/MAOB/LILRA2/LILRB1/IRAK2/CD86/GNG12/CCL5/S100A9/ZFP36/SPON2/GJB2/ACP5/HMGB2/CD36/PDCD1LG2/ABCC8/PTGER4/DUSP10/SPI1/TNFAIP3/CXCL8/CCR5/MGST2/HAVCR2/CXCL1/VIM/TSPO/CITED1/LTF/SOD2/MYD88/IL1A/CD14/SERPINE1/SCIMP/PYCARD/PTGS2/TRIM5/LYN/PPBP/CLDN1/CXCL9/CSF3/CCL2/CD40/IL6/LBP/CYP27B1/CXCL6/STAR/SLPI/SLC11A1/CXCL3/ADM/TREM2/TFPI/C5AR1/CEBPB/PRKCE/CD274/CDK4/LOXL1/LY96/CASP1/NOS2…	87
BP	GO:0006958	complement activation, classical pathway	41/2207	108/18723	2.13634e-12	3.77441e-10	2.80535e-10	IGHV3-7/IGHG2/C2/IGHM/C1S/TRBC1/IGHV3-48/SERPING1/C1QC/IGHV4-39/IGHV3-33/IGHV3-23/IGHG3/IGHV3-11/IGHV4-34/C1QB/IGHA1/C1RL/CFI/IGLC2/IGHV3-74/IGHG1/C3/IGHV2-5/TREM2/IGHV5-51/IGHV3-30/IGHV3-21/C7/IGHV1-18/IGHV1-3/TRBC2/IGHV4-59/C1R/IGHV3-15/IGHG4/IGKC/IGLC3/TRDC/C1QA/IGHA2	41
BP	GO:0022407	regulation of cell-cell adhesion	105/2207	448/18723	2.17141e-12	3.77441e-10	2.80535e-10	ZP3/SWAP70/LILRB2/CHST2/LCK/PIK3R6/HLA-DPB1/NODAL/HLA-DPA1/CD74/PLAUR/LGALS1/ALOX5/CASP3/IL2RA/LGALS3/LILRB1/CAV1/TWSG1/CD86/CLECL1/GLI3/CCL5/TFRC/FOXJ1/SDC4/HLA-DRB5/ITGA4/HLA-DMA/PDCD1LG2/HLA-DMB/CD276/DUSP10/SPI1/ADAM19/SPN/MDK/MIR221/PDPN/RUNX3/HAVCR2/HLA-DRA/FUT9/ITGB2/IL1A/FGL2/TNR/PYCARD/LOXL3/CD70/TESPA1/LYN/DPP4/CD300A/HLA-A/SOCS1/CCL2/ANXA1/HLA-DRB1/LRRC32/PAWR/TRPV4/HLA-DQA2/C1QTNF1/IL…	105
BP	GO:0001819	positive regulation of cytokine production	108/2207	467/18723	2.56559e-12	4.33219e-10	3.21992e-10	ZP3/HSPA1B/LILRB2/HLA-DPB1/NODAL/HLA-DPA1/CYP1B1/RAB7B/CD74/TLR2/MIR27B/LUM/LILRA2/BATF/GBP5/PLCB1/SAA1/MMP12/SPHK1/LILRB1/FZD5/CD86/CLECL1/ISG15/SPON2/RSAD2/CGAS/HMGB2/IL1R1/CHI3L1/CD36/BCL3/ALOX15B/ABCC8/PIK3CG/CD276/PTGER4/CYBA/SPN/MDK/IL9/HAVCR2/HMOX1/CLEC7A/RNF135/F3/IL1RAP/NFAM1/MYD88/IL1A/CD14/SERPINE1/SCIMP/TLR1/PYCARD/PTGS2/HLA-A/ANXA1/TRPV4/CD40/IL6/LBP/SASH3/RUNX1/CD58/SLC11A1/LAPTM5/C…	108
BP	GO:0007162	negative regulation of cell adhesion	79/2207	303/18723	4.53481e-12	7.44465e-10	5.53327e-10	SWAP70/LILRB2/CYP1B1/ARHGDIG/CD74/ADAMDEC1/LGALS1/CASP3/IL2RA/LGALS3/MMP12/LILRB1/TWSG1/CD86/GLI3/FOXJ1/SDC4/TNC/PDCD1LG2/SPI1/AJAP1/SPN/MDK/MIR221/RUNX3/HAVCR2/FGL2/SERPINE1/SNAI2/ANGPT1/TNR/LOXL3/ANGPT2/COL1A1/CD300A/SOCS1/TGFBI/ANXA1/HLA-DRB1/LRRC32/PAWR/TRPV4/FBLN1/C1QTNF1/MUC1/RUNX1/VEGFA/LAPTM5/BTN2A2/BMP2/SPRY4/MYADM/CEBPB/IL4I1/FCGR2B/CD274/DSCAM/FZD7/GPNMB/HFE/JAG1/JAK3/HLX/GBP1/FXYD5/MM…	79
BP	GO:0030593	neutrophil chemotaxis	39/2207	103/18723	8.05838e-12	1.25407e-09	9.32095e-10	VAV3/CD74/CCL20/SAA1/LGALS3/DPEP1/CCL5/S100A9/TREM1/PIK3CG/RAC2/MDK/CXCL8/CXCR2/CXCL1/BST1/ITGB2/ITGA1/CCL8/CCL18/PPBP/DPP4/CXCL9/CCL2/CSF3R/LBP/CXCL6/CXCL3/C5AR1/PPIA/TGFB2/THBS4/FCER1G/S100A12/CCL26/CXCL13/S100A8/CXCL10/CXCL11	39
BP	GO:0031589	cell-substrate adhesion	89/2207	363/18723	8.06342e-12	1.25407e-09	9.32095e-10	PLAU/EPHA3/LGALS1/MSLN/SIGLEC1/L1CAM/MMP12/ITGA5/SDC4/NID2/ITGB3/COL3A1/NRP1/CD36/ITGA4/S100A10/RAC2/AJAP1/ITGAL/NID1/MDK/FN1/NPNT/PDPN/RRAS/LAMB1/ZYX/CD63/BST1/ACTN1/NTNG1/ITGB2/SERPINE1/ANGPT1/CAMSAP3/LAMC1/ITGA1/ECM2/ANGPT2/MICALL2/COL1A1/ITGA7/OLFM4/FBLN1/NPY2R/IQGAP1/NDNF/FLNA/EMP2/TRIP6/EFEMP2/VEGFA/ATRNL1/EMILIN1/SPRY4/CCN1/FERMT3/MYADM/MYO1G/ITGB4/COL5A3/LAMC3/PRKCE/COL26A1/FZD7/ITGA3/KIF…	89
BP	GO:1990266	neutrophil migration	43/2207	122/18723	1.14088e-11	1.72887e-09	1.28499e-09	VAV3/CD74/CCL20/SAA1/LGALS3/DPEP1/CCL5/S100A9/TREM1/IL1R1/SLAMF8/PIK3CG/RAC2/MDK/CXCL8/CXCR2/CXCL1/BST1/ITGB2/MYD88/ITGA1/CCL8/CCL18/PPBP/DPP4/CXCL9/CCL2/CSF3R/LBP/CXCL6/CXCL3/C5AR1/PPIA/MCOLN2/TGFB2/THBS4/FCER1G/S100A12/CCL26/CXCL13/S100A8/CXCL10/CXCL11	43
BP	GO:0006911	phagocytosis, engulfment	44/2207	127/18723	1.28313e-11	1.89001e-09	1.40476e-09	IGHV3-7/IGHG2/XKR7/MSR1/IGHM/TRBC1/CD36/RAC2/IGHV3-48/IGHV4-39/IGHV3-33/IGHV3-23/IGHG3/IGHV3-11/ITGB2/IGHV4-34/MARCO/IGHA1/CD300A/IGLC2/IGHV3-74/IGHG1/C3/F2RL1/IGHV2-5/TREM2/IGHV5-51/IGHV3-30/FCGR1A/IGHV3-21/FCGR2B/IGHV1-18/IGHV1-3/TRBC2/IGHV4-59/IGHV3-15/IGHG4/IGKC/IGLC3/XKR8/TRDC/IGHA2/ITGA2/THBS1	44
BP	GO:0006910	phagocytosis, recognition	38/2207	100/18723	1.31117e-11	1.89001e-09	1.40476e-09	IGHV3-7/IGHG2/SPON2/IGHM/TRBC1/CD36/PTX3/PLA2G5/IGHV3-48/IGHV4-39/IGHV3-33/CLEC7A/IGHV3-23/IGHG3/IGHV3-11/IGHV4-34/COLEC12/IGHA1/LBP/IGLC2/IGHV3-74/IGHG1/IGHV2-5/TREM2/IGHV5-51/IGHV3-30/IGHV3-21/IGHV1-18/IGHV1-3/TRBC2/IGHV4-59/TUB/IGHV3-15/IGHG4/IGKC/IGLC3/TRDC/IGHA2	38
BP	GO:0050808	synapse organization	99/2207	426/18723	1.57306e-11	2.21352e-09	1.64521e-09	LRRTM1/LILRB2/ARHGAP44/DLGAP3/IGSF9/TLR2/BSN/L1CAM/LRRTM3/ZDHHC12/IL1RAPL1/IGFN1/NEURL1/COL4A1/NEFH/FZD5/GAP43/GDNF/SHANK1/AMIGO2/NRXN1/RAB3A/TNC/NRP1/NTRK1/LRRTM4/FRMPD4/SYN1/SHANK2/OPHN1/SRGN/C1QC/SHISA7/CDC20/LRP4/IL1RAP/ACTN1/NTNG1/DKK1/SLC8A3/SRPX2/DNM3/SLC8A2/TNR/INA/C1QB/PAK3/SPTBN2/CACNG2/CBLN1/GABRB3/GABRA1/SLITRK4/LRTM2/NEFL/GABRB2/EFNB2/SNCB/FLNA/UNC13C/GRIN2B/C3/TREM2/C5AR1/POU4F1/SLI…	99
BP	GO:0002253	activation of immune response	90/2207	375/18723	2.1365e-11	2.93645e-09	2.18253e-09	VAV3/LCK/HLA-DPB1/IGHV3-7/LILRA2/IGHG2/LGALS3/CGAS/C2/IGHM/C1S/TRBC1/KCNN4/THEMIS2/CD276/MICB/IGHV3-48/SERPING1/C1QC/IGHV4-39/IGHV3-33/MFAP4/BTN2A3P/LCP2/CLEC7A/IGHV3-23/IGHG3/NFAM1/IGHV3-11/IGHV4-34/C1QB/PYCARD/PAK3/TESPA1/TRIM5/IGHA1/LYN/C1RL/CD300A/HLA-A/HLA-DRB1/PAWR/HLA-DQB1/CFI/FPR1/IGLC2/IGHV3-74/IGHG1/LAPTM5/BTN2A2/C3/CFD/IGHV2-5/NFKBIZ/TREM2/IGHV5-51/IGHV3-30/C5AR1/MYO1G/IGHV3-21/C7/FCGR…	90
BP	GO:0071219	cellular response to molecule of bacterial origin	62/2207	221/18723	3.42683e-11	4.60286e-09	3.42109e-09	LILRB2/CD180/TLR2/LILRA2/LILRB1/IRAK2/FZD5/CD86/CCL5/ZFP36/SPON2/HMGB2/CD36/PDCD1LG2/SPI1/TNFAIP3/CXCL8/CCR5/HAVCR2/CXCL1/VIM/TSPO/LTF/MYD88/IL1A/CD14/SERPINE1/SCIMP/TLR1/PYCARD/TRIM5/LYN/PPBP/CXCL9/CSF3/CCL2/CD40/IL6/LBP/CXCL6/STAR/CXCL3/TREM2/TFPI/CEBPB/FCGR2B/PRKCE/CD274/CDK4/LY96/CASP1/NOS2/LITAF/ZC3H12A/CMPK2/CARD16/CXCL13/ICAM1/IL18/CXCL10/CXCL11/HAMP	62
BP	GO:0099024	plasma membrane invagination	45/2207	136/18723	4.47429e-11	5.87624e-09	4.36754e-09	IGHV3-7/IGHG2/XKR7/MSR1/IGHM/TRBC1/CD36/AURKB/RAC2/IGHV3-48/IGHV4-39/IGHV3-33/IGHV3-23/IGHG3/IGHV3-11/ITGB2/IGHV4-34/MARCO/IGHA1/CD300A/IGLC2/IGHV3-74/IGHG1/C3/F2RL1/IGHV2-5/TREM2/IGHV5-51/IGHV3-30/FCGR1A/IGHV3-21/FCGR2B/IGHV1-18/IGHV1-3/TRBC2/IGHV4-59/IGHV3-15/IGHG4/IGKC/IGLC3/XKR8/TRDC/IGHA2/ITGA2/THBS1	45
BP	GO:0042113	B cell activation	82/2207	334/18723	4.98185e-11	6.35305e-09	4.72193e-09	SWAP70/VAV3/CD180/CD74/LGALS1/IGHV3-7/CASP3/BATF/IGHG2/CD86/HDAC4/TFRC/FOXJ1/IGHM/NTRK1/TRBC1/BCL3/SLAMF8/ITGA4/BST2/THEMIS2/SPI1/TNFRSF4/GAPT/IGHV3-48/CMTM7/SAMSN1/TNFAIP3/IGHV4-39/IGHV3-33/IGHV3-23/BST1/IGHG3/NFAM1/IGHV3-11/IGHV4-34/SKAP2/CD70/IGHA1/IL11/LYN/CD300A/PAWR/CLCF1/CD40/IL6/SASH3/EZH2/IGLC2/IGHV3-74/IGHG1/LAPTM5/IGHV2-5/IGHV5-51/IGHV3-30/EXO1/IGHV3-21/IL4I1/FCGR2B/LAT2/IGHV1-18/GPR18…	82
BP	GO:1903039	positive regulation of leukocyte cell-cell adhesion	65/2207	239/18723	5.05234e-11	6.35305e-09	4.72193e-09	ZP3/LILRB2/CHST2/LCK/PIK3R6/HLA-DPB1/HLA-DPA1/CD74/LGALS1/ALOX5/IL2RA/LILRB1/CAV1/CD86/CLECL1/GLI3/CCL5/TFRC/HLA-DRB5/ITGA4/HLA-DMA/PDCD1LG2/HLA-DMB/CD276/DUSP10/MDK/RUNX3/HAVCR2/HLA-DRA/ITGB2/IL1A/PYCARD/CD70/TESPA1/LYN/DPP4/HLA-A/SOCS1/CCL2/ANXA1/HLA-DRB1/HLA-DQA2/IL6/HLA-DQB1/HLA-DQA1/SASH3/HLA-DQB2/RUNX1/NFKBIZ/IL4I1/CD274/KLRC4-KLRK1/HLA-DOA/JAK3/HLX/HAS2/IL7R/TNFRSF14/B2M/ICAM1/CD3E/IL18/PT…	65
BP	GO:0050864	regulation of B cell activation	57/2207	198/18723	6.97576e-11	8.5889e-09	6.38374e-09	VAV3/CD74/IGHV3-7/CASP3/IGHG2/TFRC/FOXJ1/IGHM/TRBC1/SLAMF8/THEMIS2/TNFRSF4/IGHV3-48/SAMSN1/TNFAIP3/IGHV4-39/IGHV3-33/IGHV3-23/BST1/IGHG3/NFAM1/IGHV3-11/IGHV4-34/IGHA1/LYN/CD300A/PAWR/CLCF1/CD40/IL6/SASH3/IGLC2/IGHV3-74/IGHG1/LAPTM5/IGHV2-5/IGHV5-51/IGHV3-30/IGHV3-21/IL4I1/FCGR2B/IGHV1-18/GPR183/IGHV1-3/TRBC2/IGHV4-59/AHR/IGHV3-15/MMP14/IGHG4/IGKC/IGLC3/CHRNB2/TRDC/TYROBP/PTPRC/IGHA2	57
BP	GO:0030595	leukocyte chemotaxis	63/2207	230/18723	7.20838e-11	8.69419e-09	6.46199e-09	SWAP70/VAV3/CD74/ALOX5/CCL20/SAA1/LGALS3/DPEP1/CCL5/S100A9/TREM1/SLAMF8/PIK3CG/HSD3B7/SPI1/RAC2/MDK/CXCL8/CCR5/CXCR2/CXCL1/BST1/ITGB2/HRH1/SERPINE1/ITGA1/CCL8/CCL18/LYN/PPBP/DPP4/CXCL9/RARRES2/CCL2/ANXA1/TRPV4/IL6/CSF3R/LBP/CXCL6/CCR1/CXCR4/VEGFA/CXCL3/F2RL1/C5AR1/PPIA/TGFB2/GPR183/THBS4/KLRC4-KLRK1/FCER1G/CHGA/ADGRE2/S100A12/CCL26/CXCL13/DUSP1/S100A8/CXCL10/CXCL11/FPR2/THBS1	63
BP	GO:0002685	regulation of leukocyte migration	59/2207	210/18723	9.55257e-11	1.10697e-08	8.22764e-09	ZP3/SWAP70/CHST2/CD74/ECM1/CCL20/PLCB1/LGALS3/CCL5/SMPD3/IL1R1/SLAMF8/ITGA4/PTGER4/SPI1/RAC2/SPN/MDK/CXCL8/PLVAP/CXCR2/HMOX1/FUT9/BST1/MYD88/SERPINE1/PYCARD/CCL8/LYN/DPP4/CD300A/RARRES2/CCL2/ANXA1/TRPV4/IL6/LBP/CCR1/RIPK3/VEGFA/F2RL1/EMILIN1/TREM2/C5AR1/THBS4/TNFRSF18/KLRC4-KLRK1/MMP14/TNFRSF14/CXCL13/DUSP1/ICAM1/MSN/PDGFD/CXCL10/FPR2/HOXA7/ITGA2/THBS1	59
BP	GO:0050866	negative regulation of cell activation	59/2207	210/18723	9.55257e-11	1.10697e-08	8.22764e-09	LILRB2/CD74/CASP3/IL2RA/IL13RA2/LGALS3/LILRB1/TWSG1/CD86/GLI3/FOXJ1/SDC4/PDGFA/CD300LF/PDCD1LG2/SPI1/SAMSN1/SPN/TNFAIP3/MDK/RUNX3/HAVCR2/HMOX1/FGL2/LOXL3/LYN/CD300A/SOCS1/GAL/ANXA1/HLA-DRB1/LRRC32/PAWR/C1QTNF1/RUNX1/LAPTM5/BTN2A2/EMILIN1/TREM2/CEBPB/IL4I1/FCGR2B/CD274/CST7/MILR1/GPNMB/HFE/JAK3/HLX/IRF1/LRFN5/ZC3H12A/MICA/THBD/TNFRSF14/TAFA3/TYROBP/PTPRC/VSIG4	59
BP	GO:0019882	antigen processing and presentation	38/2207	106/18723	9.97101e-11	1.13324e-08	8.42288e-09	LILRB2/HLA-DPB1/HLA-DPA1/RAB3C/CD74/CD8A/HLA-DRB5/ACE/HLA-DMA/HLA-DMB/RAB34/PSMB8/HLA-C/HLA-DRA/FGL2/HLA-B/PYCARD/HLA-A/HLA-DRB1/RELB/HLA-DQA2/HLA-DQB1/HLA-DQA1/RAB32/HLA-DQB2/SLC11A1/TREM2/FCGR2B/FCER1G/HFE/HLA-DOA/TAP1/RAB27A/B2M/MR1/ICAM1/CTSS/THBS1	38
BP	GO:0071216	cellular response to biotic stimulus	65/2207	246/18723	1.92545e-10	2.1166e-08	1.57317e-08	LILRB2/CD180/TLR2/LILRA2/LILRB1/IRAK2/FZD5/CD86/CCL5/ZFP36/SPON2/HMGB2/CD36/PDCD1LG2/SPI1/TNFAIP3/CXCL8/CCR5/HAVCR2/CXCL1/VIM/TSPO/CLEC7A/LTF/MYD88/IL1A/CD14/SERPINE1/SCIMP/TLR1/PYCARD/TRIM5/LYN/PPBP/CXCL9/CSF3/CCL2/CD40/IL6/LBP/CXCL6/STAR/CXCL3/DDIT3/TREM2/TFPI/CEBPB/FCGR2B/PRKCE/CD274/CDK4/LY96/CASP1/EME1/NOS2/LITAF/ZC3H12A/CMPK2/CARD16/CXCL13/ICAM1/IL18/CXCL10/CXCL11/HAMP	65
BP	GO:0002695	negative regulation of leukocyte activation	54/2207	187/18723	1.93395e-10	2.1166e-08	1.57317e-08	LILRB2/CD74/CASP3/IL2RA/IL13RA2/LGALS3/LILRB1/TWSG1/CD86/GLI3/FOXJ1/SDC4/CD300LF/PDCD1LG2/SPI1/SAMSN1/SPN/TNFAIP3/MDK/RUNX3/HAVCR2/HMOX1/FGL2/LOXL3/LYN/CD300A/SOCS1/GAL/ANXA1/HLA-DRB1/LRRC32/PAWR/RUNX1/LAPTM5/BTN2A2/CEBPB/IL4I1/FCGR2B/CD274/CST7/MILR1/GPNMB/HFE/JAK3/HLX/IRF1/LRFN5/ZC3H12A/MICA/TNFRSF14/TAFA3/TYROBP/PTPRC/VSIG4	54
BP	GO:0032963	collagen metabolic process	37/2207	104/18723	2.2556e-10	2.34838e-08	1.74544e-08	CTSK/PLOD3/MMP12/MMP1/ADAMTS3/SMPD3/CTSB/ADAMTS14/MMP13/MFAP4/VIM/COL1A2/ERRFI1/MMP7/MMP2/COL1A1/IL6/MMP9/CST3/RUNX1/RCN3/MMP11/EMILIN1/ENG/SCX/MMP19/MMP24/P3H1/COL5A1/CIITA/MRC2/MMP14/P3H2/SERPINH1/CTSS/FAP/ITGA2	37
BP	GO:0008037	cell recognition	61/2207	225/18723	2.26493e-10	2.34838e-08	1.74544e-08	ZP3/OPCML/EPHA3/IGSF9/IGHV3-7/CASP3/IGHG2/LGALS3/PRF1/GAP43/CNTN6/SPON2/NRP1/IGHM/TRBC1/CD36/CRTAC1/PTX3/PLA2G5/SEMA3A/IGHV3-48/EMB/CNTNAP2/IGHV4-39/IGHV3-33/HAVCR2/CLEC7A/IGHV3-23/IGHG3/IGHV3-11/IGHV4-34/DSCAML1/COLEC12/IGHA1/LBP/IGLC2/CXCR4/IGHV3-74/IGHG1/IGHV2-5/TREM2/IGHV5-51/IGHV3-30/IGHV3-21/DSCAM/CDK5R1/IGHV1-18/CNTN4/IGHV1-3/TRBC2/IGHV4-59/FOLR1/TUB/IGHV3-15/IGHG4/IGKC/IGLC3/TRDC/MSN/IGHA…	61
BP	GO:0050670	regulation of lymphocyte proliferation	61/2207	225/18723	2.26493e-10	2.34838e-08	1.74544e-08	ZP3/LILRB2/VAV3/HLA-DPB1/HLA-DPA1/CD74/CASP3/IL2RA/LGALS3/LILRB1/TWSG1/CD86/CLECL1/CCL5/TFRC/FOXJ1/SDC4/PDCD1LG2/HLA-DMB/CD276/RAC2/TNFRSF4/SPN/HAVCR2/BST1/MYD88/IL1A/PYCARD/CD70/LYN/CD300A/HLA-A/GAL/ANXA1/HLA-DRB1/LRRC32/PAWR/CLCF1/CD40/IL6/SASH3/RIPK3/BTN2A2/CEBPB/IL4I1/FCGR2B/CD274/GPR183/AHR/GPNMB/JAK3/IRF1/TNFRSF14/TNFSF8/CHRNB2/CD3E/IL18/TYROBP/PTPRC/IGFBP2/VSIG4	61
BP	GO:0071222	cellular response to lipopolysaccharide	58/2207	209/18723	2.3314e-10	2.37562e-08	1.76569e-08	LILRB2/CD180/TLR2/LILRA2/LILRB1/IRAK2/CD86/CCL5/ZFP36/SPON2/HMGB2/CD36/PDCD1LG2/SPI1/TNFAIP3/CXCL8/CCR5/HAVCR2/CXCL1/VIM/TSPO/LTF/MYD88/IL1A/CD14/SERPINE1/SCIMP/PYCARD/TRIM5/LYN/PPBP/CXCL9/CSF3/CCL2/CD40/IL6/LBP/CXCL6/STAR/CXCL3/TFPI/CEBPB/PRKCE/CD274/CDK4/LY96/CASP1/NOS2/LITAF/ZC3H12A/CMPK2/CARD16/CXCL13/ICAM1/IL18/CXCL10/CXCL11/HAMP	58
BP	GO:0002504	antigen processing and presentation of peptide or polysaccharide antigen via MHC class II	20/2207	36/18723	2.75702e-10	2.76169e-08	2.05264e-08	HLA-DPB1/HLA-DPA1/CD74/HLA-DRB5/HLA-DMA/HLA-DMB/HLA-DRA/PYCARD/HLA-DRB1/HLA-DQA2/HLA-DQB1/HLA-DQA1/HLA-DQB2/TREM2/FCGR2B/FCER1G/HLA-DOA/B2M/CTSS/THBS1	20
BP	GO:0048002	antigen processing and presentation of peptide antigen	27/2207	62/18723	3.19968e-10	3.10638e-08	2.30883e-08	HLA-DPB1/HLA-DPA1/CD74/HLA-DRB5/ACE/HLA-DMA/HLA-DMB/HLA-C/HLA-DRA/HLA-B/PYCARD/HLA-A/HLA-DRB1/HLA-DQA2/HLA-DQB1/HLA-DQA1/HLA-DQB2/SLC11A1/TREM2/FCGR2B/FCER1G/HFE/HLA-DOA/TAP1/B2M/MR1/CTSS	27
BP	GO:0002399	MHC class II protein complex assembly	13/2207	16/18723	3.25881e-10	3.10638e-08	2.30883e-08	HLA-DPB1/HLA-DPA1/HLA-DRB5/HLA-DMA/HLA-DMB/HLA-DRA/HLA-DRB1/HLA-DQA2/HLA-DQB1/HLA-DQA1/HLA-DQB2/HLA-DOA/B2M	13
BP	GO:0002503	peptide antigen assembly with MHC class II protein complex	13/2207	16/18723	3.25881e-10	3.10638e-08	2.30883e-08	HLA-DPB1/HLA-DPA1/HLA-DRB5/HLA-DMA/HLA-DMB/HLA-DRA/HLA-DRB1/HLA-DQA2/HLA-DQB1/HLA-DQA1/HLA-DQB2/HLA-DOA/B2M	13
BP	GO:0032944	regulation of mononuclear cell proliferation	61/2207	227/18723	3.3362e-10	3.12968e-08	2.32614e-08	ZP3/LILRB2/VAV3/HLA-DPB1/HLA-DPA1/CD74/CASP3/IL2RA/LGALS3/LILRB1/TWSG1/CD86/CLECL1/CCL5/TFRC/FOXJ1/SDC4/PDCD1LG2/HLA-DMB/CD276/RAC2/TNFRSF4/SPN/HAVCR2/BST1/MYD88/IL1A/PYCARD/CD70/LYN/CD300A/HLA-A/GAL/ANXA1/HLA-DRB1/LRRC32/PAWR/CLCF1/CD40/IL6/SASH3/RIPK3/BTN2A2/CEBPB/IL4I1/FCGR2B/CD274/GPR183/AHR/GPNMB/JAK3/IRF1/TNFRSF14/TNFSF8/CHRNB2/CD3E/IL18/TYROBP/PTPRC/IGFBP2/VSIG4	61
BP	GO:0051216	cartilage development	54/2207	190/18723	3.70213e-10	3.41868e-08	2.54095e-08	ROR2/CTSK/PITX1/LUM/ECM1/RUNX2/GLI3/SMPD3/FRZB/CHI3L1/LOXL2/HOXA3/SHOX2/CNMD/CHRDL2/MDK/MMP13/RUNX3/HOXA11/OSR2/SNAI2/ADAMTS7/COL27A1/COL1A1/TGFBI/HAND2/DLX2/EFEMP1/TRPV4/RUNX1/TYMS/BMP2/NKX3-2/HOXB3/CCN1/SCX/HOXA5/CYTL1/CCN4/WNT10B/BGN/HOXD3/NOG/EVC/SNAI1/SCIN/WNT7B/SERPINH1/SFRP2/MGP/SOX6/STC1/CD44/TIMP1	54
BP	GO:0010324	membrane invagination	45/2207	144/18723	3.7696e-10	3.42743e-08	2.54745e-08	IGHV3-7/IGHG2/XKR7/MSR1/IGHM/TRBC1/CD36/AURKB/RAC2/IGHV3-48/IGHV4-39/IGHV3-33/IGHV3-23/IGHG3/IGHV3-11/ITGB2/IGHV4-34/MARCO/IGHA1/CD300A/IGLC2/IGHV3-74/IGHG1/C3/F2RL1/IGHV2-5/TREM2/IGHV5-51/IGHV3-30/FCGR1A/IGHV3-21/FCGR2B/IGHV1-18/IGHV1-3/TRBC2/IGHV4-59/IGHV3-15/IGHG4/IGKC/IGLC3/XKR8/TRDC/IGHA2/ITGA2/THBS1	45
BP	GO:0022409	positive regulation of cell-cell adhesion	71/2207	284/18723	4.17511e-10	3.73862e-08	2.77875e-08	ZP3/LILRB2/CHST2/LCK/PIK3R6/HLA-DPB1/NODAL/HLA-DPA1/CD74/PLAUR/LGALS1/ALOX5/IL2RA/LILRB1/CAV1/CD86/CLECL1/GLI3/CCL5/TFRC/HLA-DRB5/ITGA4/HLA-DMA/PDCD1LG2/HLA-DMB/CD276/DUSP10/ADAM19/MDK/PDPN/RUNX3/HAVCR2/HLA-DRA/ITGB2/IL1A/PYCARD/CD70/TESPA1/LYN/DPP4/HLA-A/SOCS1/CCL2/ANXA1/HLA-DRB1/HLA-DQA2/IL6/HLA-DQB1/HLA-DQA1/SASH3/HLA-DQB2/RUNX1/NFKBIZ/IL4I1/CD274/KLRC4-KLRK1/HLA-DOA/JAK3/HLX/HAS2/IL7R/TNFRSF1…	71
BP	GO:0070663	regulation of leukocyte proliferation	64/2207	245/18723	4.42452e-10	3.88957e-08	2.89094e-08	ZP3/LILRB2/VAV3/HLA-DPB1/HLA-DPA1/CD74/CASP3/IL2RA/LGALS3/LILRB1/TWSG1/CD86/CLECL1/CCL5/TFRC/FOXJ1/SDC4/BST2/PDCD1LG2/HLA-DMB/CD276/RAC2/TNFRSF4/SPN/TNFAIP3/HAVCR2/BST1/MYD88/IL1A/PYCARD/CCL8/CD70/LYN/CD300A/HLA-A/GAL/ANXA1/HLA-DRB1/LRRC32/PAWR/CLCF1/CD40/IL6/SASH3/RIPK3/BTN2A2/CEBPB/IL4I1/FCGR2B/CD274/GPR183/AHR/GPNMB/JAK3/IRF1/TNFRSF14/TNFSF8/CHRNB2/CD3E/IL18/TYROBP/PTPRC/IGFBP2/VSIG4	64
BP	GO:0001503	ossification	92/2207	408/18723	4.47531e-10	3.88957e-08	2.89094e-08	CLEC5A/ROR2/CTSK/ALOX5/CTHRC1/ECM1/GDPD2/GDF10/RUNX2/IGFBP5/TWSG1/GLI3/ISG15/HDAC4/SMPD3/AREG/TPM4/TNC/ADGRV1/SGMS2/PTGER4/SHOX2/WWTR1/DNAI3/IBSP/CHRDL2/MDK/SRGN/EPHA2/MMP13/NPNT/COL6A1/SOX8/PDLIM7/EGFR/RUNX3/CITED1/LRP4/LTF/DKK1/COL1A2/ASPN/OSR2/SNAI2/MSX2/PTGS2/GLI1/HOXA2/MMP2/SPP1/COL1A1/HAND2/PHEX/RIPPLY2/LOX/IL6/CYP27B1/MMP9/CCR1/RUNX1/BMP2/COL5A2/HGF/CCN1/CEBPB/SCX/SMOC1/TWIST2/TGFB2/CLIC1/…	92
BP	GO:0002263	cell activation involved in immune response	70/2207	279/18723	4.68304e-10	4.01112e-08	2.98128e-08	SWAP70/CD180/CD74/LGALS1/LILRA2/BATF/IL13RA2/LGALS3/LILRB1/CD86/TFRC/BCL3/LCP1/PIK3CG/HLA-DMB/PTGER4/SPI1/RAC2/GAPT/ITGAL/SPN/MDK/HAVCR2/HMOX1/HLA-DRA/CLEC7A/ITGB2/MYD88/FGL2/VAMP8/PYCARD/LOXL3/LYN/CD300A/ANXA1/HLA-DRB1/CLCF1/RELB/CD40/IL6/LBP/SLC11A1/F2RL1/TCIM/NFKBIZ/TREM2/EXO1/FCGR2B/PRKCE/LAT2/GPR183/STXBP1/MILR1/FCER1G/CHGA/JAK3/HLX/ADGRE2/ZC3H12A/RAB27A/S100A13/FES/ICAM1/IL18/TYROBP/PTPRC/S…	70
BP	GO:0002366	leukocyte activation involved in immune response	69/2207	275/18723	6.21007e-10	5.24307e-08	3.89693e-08	SWAP70/CD180/CD74/LGALS1/LILRA2/BATF/IL13RA2/LGALS3/LILRB1/CD86/TFRC/BCL3/LCP1/PIK3CG/HLA-DMB/PTGER4/SPI1/RAC2/GAPT/ITGAL/SPN/MDK/HAVCR2/HMOX1/HLA-DRA/CLEC7A/ITGB2/MYD88/FGL2/VAMP8/PYCARD/LOXL3/LYN/CD300A/ANXA1/HLA-DRB1/CLCF1/RELB/CD40/IL6/LBP/SLC11A1/F2RL1/NFKBIZ/TREM2/EXO1/FCGR2B/PRKCE/LAT2/GPR183/STXBP1/MILR1/FCER1G/CHGA/JAK3/HLX/ADGRE2/ZC3H12A/RAB27A/S100A13/FES/ICAM1/IL18/TYROBP/PTPRC/SCNN1B…	69
BP	GO:0002697	regulation of immune effector process	80/2207	339/18723	6.54135e-10	5.44498e-08	4.047e-08	ZP3/PIK3R6/CD74/KLK7/IL13RA2/LGALS3/LILRB1/FZD5/CD86/TFRC/FOXJ1/SPON2/RSAD2/CGAS/IL1R1/CD36/SLAMF8/BST2/HLA-DMB/PLA2G5/DUSP10/SPI1/RAC2/NCF1/TNFRSF4/SERPING1/HAVCR2/HMOX1/HLA-DRA/CLEC7A/ITGB2/FGL2/ANGPT1/SCIMP/VAMP8/HLA-B/LOXL3/LYN/CD300A/HLA-A/ANXA1/HLA-DRB1/CLCF1/CD40/IL6/LBP/SASH3/CXCL6/RIPK3/LAPTM5/C3/F2RL1/NFKBIZ/TREM2/IL4I1/FCGR2B/TGFB2/STXBP1/AHR/KLRC4-KLRK1/HFE/JAK3/HLX/NOS2/ADGRE2/ZC3H12…	80
BP	GO:0002495	antigen processing and presentation of peptide antigen via MHC class II	19/2207	34/18723	6.7617e-10	5.55023e-08	4.12523e-08	HLA-DPB1/HLA-DPA1/CD74/HLA-DRB5/HLA-DMA/HLA-DMB/HLA-DRA/PYCARD/HLA-DRB1/HLA-DQA2/HLA-DQB1/HLA-DQA1/HLA-DQB2/TREM2/FCGR2B/FCER1G/HLA-DOA/B2M/CTSS	19
BP	GO:0050870	positive regulation of T cell activation	58/2207	216/18723	9.31111e-10	7.53817e-08	5.60278e-08	ZP3/LILRB2/LCK/PIK3R6/HLA-DPB1/HLA-DPA1/CD74/LGALS1/IL2RA/LILRB1/CAV1/CD86/CLECL1/GLI3/CCL5/TFRC/HLA-DRB5/HLA-DMA/PDCD1LG2/HLA-DMB/CD276/DUSP10/MDK/RUNX3/HAVCR2/HLA-DRA/IL1A/PYCARD/CD70/TESPA1/LYN/DPP4/HLA-A/SOCS1/CCL2/ANXA1/HLA-DRB1/HLA-DQA2/IL6/HLA-DQB1/HLA-DQA1/SASH3/HLA-DQB2/RUNX1/NFKBIZ/IL4I1/CD274/KLRC4-KLRK1/HLA-DOA/JAK3/HLX/IL7R/TNFRSF14/B2M/CD3E/IL18/PTPRC/IGFBP2	58
BP	GO:0070661	leukocyte proliferation	76/2207	318/18723	9.48899e-10	7.57837e-08	5.63266e-08	ZP3/LILRB2/VAV3/HLA-DPB1/HLA-DPA1/CD180/CD74/CASP3/IL2RA/LGALS3/LILRB1/TWSG1/CD86/CLECL1/CCL5/TFRC/FOXJ1/SDC4/ACE/BST2/PDCD1LG2/ELF4/PIK3CG/HLA-DMB/CD276/RAC2/TNFRSF4/GAPT/SPN/CD151/TNFAIP3/HAVCR2/BST1/MYD88/IL1A/PYCARD/CCL8/CD70/LYN/CD300A/HLA-A/GAL/ANXA1/HLA-DRB1/LRRC32/PAWR/CLCF1/CD40/IL6/SASH3/RIPK3/SLC11A1/BTN2A2/F2RL1/TREM2/CEBPB/IL4I1/FCGR2B/CD274/GPR183/AHR/GPNMB/TCIRG1/JAK3/IRF1/IL7R/TNF…	76
BP	GO:0043410	positive regulation of MAPK cascade	102/2207	480/18723	1.66344e-09	1.29489e-07	9.62431e-08	PIK3R6/ROR2/NODAL/CD74/MIR27B/SHC1/CCL20/PLCB1/SPHK1/ADRA2B/FZD5/CCL5/RAP1B/NRP1/PDGFA/MT3/NTRK1/CHI3L1/CD36/CAVIN3/ADRA1D/PIK3CG/MAP2K3/P2RY6/PLA2G5/SEMA3A/SPI1/NCF1/GADD45A/GPR37/MIR221/NPNT/GDF15/EGFR/HAVCR2/CLEC7A/WNT16/DKK1/MYD88/ROR1/ANGPT1/SPRY2/SCIMP/EGF/PYCARD/MARCO/MAPK8IP2/FGF9/CCL8/LTBR/TRIM5/IL11/CCL18/CAV2/IQGAP3/HAND2/CCL2/HLA-DRB1/TRPV4/C1QTNF1/CD40/IL6/PLA2G2A/TRAF5/EZH2/CCR1/RAM…	102
BP	GO:0060326	cell chemotaxis	74/2207	310/18723	1.66517e-09	1.29489e-07	9.62431e-08	SWAP70/VAV3/CD74/ALOX5/MET/CCL20/SAA1/LGALS3/DPEP1/CCL5/S100A9/TREM1/HMGB2/NRP1/SLAMF8/PIK3CG/HSD3B7/SPI1/RAC2/MDK/CXCL8/EPHA2/CCR5/CXCR2/TMSB4X/CXCL1/BST1/ITGB2/HRH1/SERPINE1/ITGA1/CCL8/CCL18/LYN/PPBP/DPP4/CXCL9/RARRES2/CCL2/ANXA1/TRPV4/LOX/IL6/CSF3R/LBP/CXCL6/CCR1/CXCR4/VEGFA/CXCL3/F2RL1/HGF/C5AR1/PPIA/TGFB2/GPR183/THBS4/KLRC4-KLRK1/FCER1G/CXCL14/CHGA/ADGRE2/CCRL2/S100A12/CCL26/CXCL13/DUSP1/PDG…	74
BP	GO:0050868	negative regulation of T cell activation	39/2207	122/18723	2.66369e-09	2.04447e-07	1.51956e-07	LILRB2/CD74/CASP3/IL2RA/LGALS3/LILRB1/TWSG1/CD86/GLI3/FOXJ1/SDC4/PDCD1LG2/SPN/MDK/RUNX3/HAVCR2/FGL2/LOXL3/CD300A/SOCS1/ANXA1/HLA-DRB1/LRRC32/PAWR/RUNX1/LAPTM5/BTN2A2/CEBPB/IL4I1/FCGR2B/CD274/GPNMB/HFE/JAK3/HLX/IRF1/ZC3H12A/TNFRSF14/VSIG4	39
BP	GO:1903706	regulation of hemopoiesis	83/2207	367/18723	2.74603e-09	2.08065e-07	1.54645e-07	HSPA1B/LILRB2/PIK3R6/ROR2/RAB7B/CD74/LILRB3/IL2RA/LILRB1/CA2/CD86/GLI3/ISG15/ZFP36/FOXJ1/HMGB2/H4C5/SLAMF8/DUSP10/SPI1/TCF7/MDK/MIR221/C1QC/RUNX3/HLA-DRA/NFAM1/LTF/CAMK4/MEIS1/FGL2/H4C8/H4C9/HLA-B/LOXL3/HOXB8/EVI2B/HCLS1/TESPA1/LYN/SOCS1/H4C11/CSF3/ANXA1/HLA-DRB1/LOX/CSF3R/SASH3/CCR1/RUNX1/NFKBIZ/TREM2/H4C3/POU4F1/CEBPB/HOXA5/IL4I1/FCGR2B/IRF7/HLA-DOA/JAG1/JAK3/HLX/TMEM176A/MMP14/IRF1/FANCA/ZC3H1…	83
BP	GO:0002440	production of molecular mediator of immune response	73/2207	308/18723	2.98207e-09	2.23089e-07	1.65812e-07	SWAP70/HLA-DPB1/HLA-DPA1/CD74/KLK7/BATF/IL13RA2/LILRB1/IGLV1-44/IGLV2-8/FZD5/CD86/IGLV1-47/POLQ/TFRC/IGKV3-20/TREM1/SPON2/RSAD2/CGAS/HLA-DRB5/IL1R1/CD36/HLA-DMA/BST2/HLA-DMB/IGLV7-46/IGKV3-15/TNFRSF4/GAPT/IGLV1-40/HMOX1/HLA-DRA/CLEC7A/IGKV2-30/ANGPT1/SCIMP/IGLV3-21/HLA-A/IGKV1-9/IGLV3-1/HLA-DRB1/CLCF1/HLA-DQA2/CD40/IL6/HLA-DQB1/HLA-DQA1/SASH3/HLA-DQB2/IGLV6-57/LAPTM5/F2RL1/IGKV1-5/IGLV2-14/EXO1/F…	73
BP	GO:0007596	blood coagulation	57/2207	217/18723	3.14803e-09	2.30599e-07	1.71393e-07	VAV3/LCK/PLAU/PLAUR/ANXA2/MYL12A/SAA1/ADRA2B/CAV1/ITGB3/F2RL2/COL3A1/PDGFA/CD36/MMRN1/PLEK/PIK3CG/SERPING1/FN1/PDPN/F3/F2RL3/SERPINE1/MYL9/LYN/FBLN1/C1QTNF1/CD40/IL6/VKORC1/FLNA/DGKK/SERPINA1/F2RL1/F13A1/TFPI2/TFPI/FERMT3/PROS1/PPIA/PLSCR1/CLIC1/PLA2G4A/STXBP1/FCER1G/PROCR/ENTPD2/ANXA5/RAB27A/THBD/F11R/PLAT/FZD6/HSPB1/FAP/ITGA2/THBS1	57
BP	GO:0002429	immune response-activating cell surface receptor signaling pathway	70/2207	291/18723	3.23852e-09	2.30599e-07	1.71393e-07	VAV3/LCK/HLA-DPB1/IGHV3-7/LILRA2/IGHG2/LGALS3/IGHM/TRBC1/KCNN4/THEMIS2/CD276/MICB/IGHV3-48/IGHV4-39/IGHV3-33/BTN2A3P/LCP2/CLEC7A/IGHV3-23/IGHG3/NFAM1/IGHV3-11/IGHV4-34/PAK3/TESPA1/IGHA1/LYN/CD300A/HLA-A/HLA-DRB1/PAWR/HLA-DQB1/FPR1/IGLC2/IGHV3-74/IGHG1/LAPTM5/BTN2A2/IGHV2-5/NFKBIZ/IGHV5-51/IGHV3-30/C5AR1/MYO1G/IGHV3-21/FCGR2B/PRKCE/LAT2/PLSCR1/IGHV1-18/IGHV1-3/TRBC2/PRKCB/IGHV4-59/FPR3/FCER1G/IGHV…	70
BP	GO:0002757	immune response-activating signal transduction	70/2207	291/18723	3.23852e-09	2.30599e-07	1.71393e-07	VAV3/LCK/HLA-DPB1/IGHV3-7/LILRA2/IGHG2/LGALS3/IGHM/TRBC1/KCNN4/THEMIS2/CD276/MICB/IGHV3-48/IGHV4-39/IGHV3-33/BTN2A3P/LCP2/CLEC7A/IGHV3-23/IGHG3/NFAM1/IGHV3-11/IGHV4-34/PAK3/TESPA1/IGHA1/LYN/CD300A/HLA-A/HLA-DRB1/PAWR/HLA-DQB1/FPR1/IGLC2/IGHV3-74/IGHG1/LAPTM5/BTN2A2/IGHV2-5/NFKBIZ/IGHV5-51/IGHV3-30/C5AR1/MYO1G/IGHV3-21/FCGR2B/PRKCE/LAT2/PLSCR1/IGHV1-18/IGHV1-3/TRBC2/PRKCB/IGHV4-59/FPR3/FCER1G/IGHV…	70
BP	GO:0032943	mononuclear cell proliferation	70/2207	291/18723	3.23852e-09	2.30599e-07	1.71393e-07	ZP3/LILRB2/VAV3/HLA-DPB1/HLA-DPA1/CD180/CD74/CASP3/IL2RA/LGALS3/LILRB1/TWSG1/CD86/CLECL1/CCL5/TFRC/FOXJ1/SDC4/ACE/PDCD1LG2/ELF4/PIK3CG/HLA-DMB/CD276/RAC2/TNFRSF4/GAPT/SPN/CD151/HAVCR2/BST1/MYD88/IL1A/PYCARD/CD70/LYN/CD300A/HLA-A/GAL/ANXA1/HLA-DRB1/LRRC32/PAWR/CLCF1/CD40/IL6/SASH3/RIPK3/SLC11A1/BTN2A2/CEBPB/IL4I1/FCGR2B/CD274/GPR183/AHR/GPNMB/JAK3/IRF1/IL7R/TNFRSF14/TNFSF8/CHRNB2/MSN/CD3E/IL18/TYR…	70
BP	GO:0002768	immune response-regulating cell surface receptor signaling pathway	74/2207	315/18723	3.51707e-09	2.47451e-07	1.83919e-07	LILRB2/VAV3/LCK/HLA-DPB1/IGHV3-7/LILRA2/IGHG2/LGALS3/LILRB1/IGHM/TRBC1/KCNN4/LILRA4/THEMIS2/CD276/MICB/IGHV3-48/IGHV4-39/IGHV3-33/BTN2A3P/LCP2/CLEC7A/IGHV3-23/IGHG3/NFAM1/IGHV3-11/IGHV4-34/PAK3/TESPA1/IGHA1/LYN/CD300A/HLA-A/HLA-DRB1/PAWR/CD40/HLA-DQB1/FPR1/IGLC2/IGHV3-74/IGHG1/LAPTM5/BTN2A2/IGHV2-5/NFKBIZ/IGHV5-51/IGHV3-30/C5AR1/MYO1G/IGHV3-21/FCGR2B/PRKCE/LAT2/PLSCR1/IGHV1-18/IGHV1-3/TRBC2/PRKCB…	74
BP	GO:0002501	peptide antigen assembly with MHC protein complex	13/2207	18/18723	3.96127e-09	2.74104e-07	2.03729e-07	HLA-DPB1/HLA-DPA1/HLA-DRB5/HLA-DMA/HLA-DMB/HLA-DRA/HLA-DRB1/HLA-DQA2/HLA-DQB1/HLA-DQA1/HLA-DQB2/HLA-DOA/B2M	13
BP	GO:0061448	connective tissue development	63/2207	252/18723	3.98865e-09	2.74104e-07	2.03729e-07	ROR2/CTSK/PITX1/LUM/ECM1/RXFP1/RUNX2/GLI3/SMPD3/FRZB/CHI3L1/LOXL2/HOXA3/SHOX2/CNMD/SPI1/CHRDL2/MDK/MMP13/SOX8/RUNX3/HOXA11/OSR2/SNAI2/ADAMTS7/COL27A1/TNMD/COL1A1/TGFBI/HAND2/DLX2/EFEMP1/TRPV4/LOX/RUNX1/ACTA2/TYMS/BMP2/NKX3-2/HOXB3/CCN1/SCX/HOXA5/CDK4/CYTL1/COL5A1/CCN4/WNT10B/BGN/HOXD3/NOG/EVC/SNAI1/SCIN/WNT7B/SERPINH1/SFRP2/MGP/SOX6/PDGFD/STC1/CD44/TIMP1	63
BP	GO:0019886	antigen processing and presentation of exogenous peptide antigen via MHC class II	17/2207	30/18723	4.06281e-09	2.75991e-07	2.05131e-07	HLA-DPB1/HLA-DPA1/CD74/HLA-DRB5/HLA-DMA/HLA-DMB/HLA-DRA/HLA-DRB1/HLA-DQA2/HLA-DQB1/HLA-DQA1/HLA-DQB2/FCGR2B/FCER1G/HLA-DOA/B2M/CTSS	17
BP	GO:0046651	lymphocyte proliferation	69/2207	288/18723	5.00335e-09	3.36021e-07	2.49749e-07	ZP3/LILRB2/VAV3/HLA-DPB1/HLA-DPA1/CD180/CD74/CASP3/IL2RA/LGALS3/LILRB1/TWSG1/CD86/CLECL1/CCL5/TFRC/FOXJ1/SDC4/PDCD1LG2/ELF4/PIK3CG/HLA-DMB/CD276/RAC2/TNFRSF4/GAPT/SPN/CD151/HAVCR2/BST1/MYD88/IL1A/PYCARD/CD70/LYN/CD300A/HLA-A/GAL/ANXA1/HLA-DRB1/LRRC32/PAWR/CLCF1/CD40/IL6/SASH3/RIPK3/SLC11A1/BTN2A2/CEBPB/IL4I1/FCGR2B/CD274/GPR183/AHR/GPNMB/JAK3/IRF1/IL7R/TNFRSF14/TNFSF8/CHRNB2/MSN/CD3E/IL18/TYROBP/…	69
BP	GO:0044409	entry into host	44/2207	151/18723	6.67151e-09	4.43018e-07	3.29275e-07	HSPA1B/CLEC5A/CD74/FUCA2/LGALS1/TRIM21/SIGLEC1/TRIM22/SLC1A5/CAV1/CD86/TFRC/ITGA5/ITGB3/CTSB/NRP1/ANPEP/PTX3/TNFRSF4/CXCL8/EPHA2/CCR5/EGFR/VAMP8/IFITM3/TRIM5/CLDN1/DPP4/IFITM2/CAV2/HLA-DRB1/EFNB2/CXCR4/PLSCR1/TRIM38/CIITA/CDK1/HTR2A/TNFRSF14/F11R/ICAM1/TRIM59/TRIM6/ITGA2	44
BP	GO:0007599	hemostasis	57/2207	222/18723	7.73799e-09	5.02544e-07	3.73518e-07	VAV3/LCK/PLAU/PLAUR/ANXA2/MYL12A/SAA1/ADRA2B/CAV1/ITGB3/F2RL2/COL3A1/PDGFA/CD36/MMRN1/PLEK/PIK3CG/SERPING1/FN1/PDPN/F3/F2RL3/SERPINE1/MYL9/LYN/FBLN1/C1QTNF1/CD40/IL6/VKORC1/FLNA/DGKK/SERPINA1/F2RL1/F13A1/TFPI2/TFPI/FERMT3/PROS1/PPIA/PLSCR1/CLIC1/PLA2G4A/STXBP1/FCER1G/PROCR/ENTPD2/ANXA5/RAB27A/THBD/F11R/PLAT/FZD6/HSPB1/FAP/ITGA2/THBS1	57
BP	GO:0050817	coagulation	57/2207	222/18723	7.73799e-09	5.02544e-07	3.73518e-07	VAV3/LCK/PLAU/PLAUR/ANXA2/MYL12A/SAA1/ADRA2B/CAV1/ITGB3/F2RL2/COL3A1/PDGFA/CD36/MMRN1/PLEK/PIK3CG/SERPING1/FN1/PDPN/F3/F2RL3/SERPINE1/MYL9/LYN/FBLN1/C1QTNF1/CD40/IL6/VKORC1/FLNA/DGKK/SERPINA1/F2RL1/F13A1/TFPI2/TFPI/FERMT3/PROS1/PPIA/PLSCR1/CLIC1/PLA2G4A/STXBP1/FCER1G/PROCR/ENTPD2/ANXA5/RAB27A/THBD/F11R/PLAT/FZD6/HSPB1/FAP/ITGA2/THBS1	57
BP	GO:0051250	negative regulation of lymphocyte activation	45/2207	157/18723	7.9374e-09	5.09892e-07	3.78979e-07	LILRB2/CD74/CASP3/IL2RA/LGALS3/LILRB1/TWSG1/CD86/GLI3/FOXJ1/SDC4/PDCD1LG2/SAMSN1/SPN/TNFAIP3/MDK/RUNX3/HAVCR2/FGL2/LOXL3/LYN/CD300A/SOCS1/GAL/ANXA1/HLA-DRB1/LRRC32/PAWR/RUNX1/LAPTM5/BTN2A2/CEBPB/IL4I1/FCGR2B/CD274/GPNMB/HFE/JAK3/HLX/IRF1/ZC3H12A/MICA/TNFRSF14/TYROBP/VSIG4	45
BP	GO:0002478	antigen processing and presentation of exogenous peptide antigen	19/2207	38/18723	8.05772e-09	5.12055e-07	3.80587e-07	HLA-DPB1/HLA-DPA1/CD74/HLA-DRB5/HLA-DMA/HLA-DMB/HLA-DRA/HLA-A/HLA-DRB1/HLA-DQA2/HLA-DQB1/HLA-DQA1/HLA-DQB2/FCGR2B/FCER1G/HLA-DOA/TAP1/B2M/CTSS	19
BP	GO:0070482	response to oxygen levels	78/2207	347/18723	1.09226e-08	6.8673e-07	5.10415e-07	PLAU/NOX4/MYOD1/TLR2/CASP3/LDHA/CAV1/ANGPTL4/MT3/PLK3/LOXL2/ALDH3A1/CYBA/KCNK3/PDPN/SOD3/HMOX1/PLOD2/SLC8A3/SOD2/PTGS2/ANGPT2/MMP2/COL1A1/DPP4/E2F1/SCN2A/HK2/NDNF/CXCR4/VEGFA/ADM/BMP2/TREM2/ANG/PRKCE/CCNB1/CDK4/TGFB2/AGTRAP/TWIST1/UCP2/CCNA2/ASCL2/MIR210/PDK1/OXTR/PDLIM1/CASP1/NOS2/PLOD1/MMP14/CHRNA4/NAMPT/CA9/AK4/MGARP/SLC29A1/VASN/MDM2/SLC1A1/CHRNB2/RYR2/CARD16/CHCHD2/AQP1/ICAM1/BRIP1/PLAT/FAS/…	78
BP	GO:0002396	MHC protein complex assembly	13/2207	19/18723	1.11822e-08	6.95651e-07	5.17045e-07	HLA-DPB1/HLA-DPA1/HLA-DRB5/HLA-DMA/HLA-DMB/HLA-DRA/HLA-DRB1/HLA-DQA2/HLA-DQB1/HLA-DQA1/HLA-DQB2/HLA-DOA/B2M	13
BP	GO:0002683	negative regulation of immune system process	92/2207	434/18723	1.18797e-08	7.31345e-07	5.43575e-07	LILRB2/CD74/LILRB3/TRIM21/CASP3/PLCB1/IL2RA/IL13RA2/LGALS3/MMP12/LILRB1/TWSG1/CD86/GLI3/ISG15/FOXJ1/SDC4/COL3A1/SLAMF8/CD300LF/BST2/PDCD1LG2/PTGER4/DUSP10/MICB/SPI1/SAMSN1/SPN/TNFAIP3/MDK/MIR221/SERPING1/C1QC/RUNX3/HAVCR2/HMOX1/LTF/FGL2/NLRC5/ANGPT1/HLA-B/LOXL3/LYN/DPP4/CD300A/HLA-A/SOCS1/GAL/CCL2/ANXA1/HLA-DRB1/LRRC32/PAWR/RUNX1/LAPTM5/BTN2A2/EMILIN1/TREM2/CEBPB/IL4I1/FCGR2B/CD274/TGFB2/OAS1/CST…	92
BP	GO:0070371	ERK1 and ERK2 cascade	75/2207	330/18723	1.27011e-08	7.73853e-07	5.7517e-07	NODAL/CD74/MIR27B/SHC1/CCL20/ATF3/CCL5/RAP1B/NRP1/PDGFA/MT3/NTRK1/CHI3L1/CD36/CAVIN3/DUSP6/P2RY6/PTGER4/PLA2G5/DUSP10/EPHA2/MIR221/FN1/NPNT/RRAS/EGFR/HAVCR2/ANGPT1/SPRY2/SCIMP/EGF/PYCARD/MARCO/ERRFI1/CCL8/CCL18/LYN/IQGAP3/HAND2/CCL2/HLA-DRB1/TRPV4/FBLN1/PLA2G2A/CCR1/RAMP3/BMP2/F2RL1/EMILIN1/SPRY4/TREM2/C5AR1/CCN1/SPRED3/GPR183/GATA4/GPNMB/OXTR/DUSP9/CHRNA9/GBP1/RPS6KA6/CDK1/LIF/CCL26/HTR2A/SPRY1/…	75
BP	GO:0050878	regulation of body fluid levels	83/2207	379/18723	1.32431e-08	7.98638e-07	5.93591e-07	VAV3/LCK/PLAU/PLAUR/ANXA2/MYL12A/MET/SAA1/ADRA2B/NEURL1/CAV1/AQP5/ITGB3/F2RL2/COL3A1/PDGFA/KCNN4/CD36/MMRN1/PLEK/PIK3CG/CYBA/SERPING1/FN1/PDPN/EGFR/F3/F2RL3/SERPINE1/MYL9/VAMP8/LYN/CLDN1/TRPV4/FBLN1/UGCG/C1QTNF1/CD40/IL6/VKORC1/HK2/SFN/FLNA/EMP2/DGKK/VEGFA/SERPINA1/ADM/F2RL1/F13A1/TFPI2/TFPI/FERMT3/PROS1/PPIA/VIP/PRKCE/PLSCR1/CLIC1/PLA2G4A/STXBP1/APLN/FCER1G/OXTR/PROCR/OAS2/ENTPD2/ANXA5/HAS2/RAB2…	83
BP	GO:0046718	viral entry into host cell	42/2207	144/18723	1.4159e-08	8.45247e-07	6.28233e-07	HSPA1B/CLEC5A/CD74/LGALS1/TRIM21/SIGLEC1/TRIM22/SLC1A5/CAV1/CD86/TFRC/ITGA5/ITGB3/CTSB/NRP1/ANPEP/PTX3/TNFRSF4/EPHA2/CCR5/EGFR/VAMP8/IFITM3/TRIM5/CLDN1/DPP4/IFITM2/CAV2/HLA-DRB1/EFNB2/CXCR4/PLSCR1/TRIM38/CIITA/CDK1/HTR2A/TNFRSF14/F11R/ICAM1/TRIM59/TRIM6/ITGA2	42
BP	GO:0007611	learning or memory	62/2207	255/18723	1.64743e-08	9.7363e-07	7.23655e-07	LILRB2/TLR2/CASP3/PLCB1/JPH4/EN1/SHANK1/NRXN1/JPH3/BRINP1/ASIC1/CSMD1/NTRK1/SHANK2/ABCC8/SNAP25/SLC12A5/MDK/CNTNAP2/NPTX2/EGFR/CCK/SHISA7/DKK1/SLC8A3/CAMK4/HRH1/CPEB3/SLC8A2/TNR/PTGS2/GABRA5/GRIN1/MAPK8IP2/CALB1/SCN2A/GRIN2B/TAFA2/TREM2/FGF13/CEBPB/GRM5/VIP/ARC/ITGA3/ATP8A1/AFF2/FOSL1/ADGRB3/OXTR/SERPINF1/PRKCG/RCAN1/HTR2A/B2M/SLC1A1/CUX2/CHRNB2/PAK5/NRGN/TBR1/STRA6	62
BP	GO:0018108	peptidyl-tyrosine phosphorylation	82/2207	375/18723	1.7382e-08	1.0171e-06	7.55966e-07	LCK/ROR2/PARP9/PBK/EPHA3/CD74/NOX4/MET/SHC1/EPHB4/NEURL1/CAV1/GPRC5A/CCL5/ITGA5/AREG/ITGB3/ACE/NRP1/PDGFA/HIPK4/NTRK1/CD36/TNFRSF1A/MAP2K3/NCF1/SAMSN1/EPHA2/STYK1/MIR221/EGFR/CCK/CLEC7A/BST1/MATK/LRP4/ITGB2/ROR1/ANGPT1/EPHA10/EGF/ERRFI1/HCLS1/IL11/LYN/CD300A/SOCS1/CSF3/DYRK3/EFEMP1/CLCF1/CD40/IL6/IQGAP1/VEGFA/TREM2/HGF/MELK/FCGR1A/GRM5/PRKCE/TTK/SOCS3/THBS4/TNFRSF18/CTF1/TNK2/JAK3/WEE1/LIF/HTR2A/…	82
BP	GO:0042098	T cell proliferation	52/2207	199/18723	1.84221e-08	1.0674e-06	7.93349e-07	ZP3/LILRB2/HLA-DPB1/HLA-DPA1/CASP3/IL2RA/LGALS3/LILRB1/TWSG1/CD86/CLECL1/CCL5/TFRC/FOXJ1/SDC4/PDCD1LG2/ELF4/PIK3CG/HLA-DMB/CD276/RAC2/TNFRSF4/SPN/CD151/HAVCR2/IL1A/PYCARD/CD70/HLA-A/ANXA1/HLA-DRB1/LRRC32/PAWR/IL6/SASH3/RIPK3/SLC11A1/BTN2A2/CEBPB/IL4I1/CD274/GPNMB/JAK3/IRF1/TNFRSF14/TNFSF8/MSN/CD3E/IL18/PTPRC/IGFBP2/VSIG4	52
BP	GO:0036293	response to decreased oxygen levels	73/2207	322/18723	2.20863e-08	1.26728e-06	9.41912e-07	PLAU/NOX4/TLR2/CASP3/LDHA/CAV1/ANGPTL4/MT3/PLK3/LOXL2/ALDH3A1/CYBA/KCNK3/SOD3/HMOX1/PLOD2/SLC8A3/SOD2/PTGS2/ANGPT2/MMP2/DPP4/E2F1/SCN2A/HK2/NDNF/CXCR4/VEGFA/ADM/BMP2/TREM2/ANG/PRKCE/CCNB1/TGFB2/AGTRAP/TWIST1/UCP2/CCNA2/ASCL2/MIR210/PDK1/OXTR/PDLIM1/CASP1/NOS2/PLOD1/MMP14/CHRNA4/NAMPT/CA9/AK4/MGARP/SLC29A1/VASN/MDM2/SLC1A1/CHRNB2/RYR2/CARD16/CHCHD2/AQP1/ICAM1/BRIP1/PLAT/STC1/ACAA2/TRH/HILPDA/POSTN…	73
BP	GO:0032103	positive regulation of response to external stimulus	90/2207	427/18723	2.27426e-08	1.29239e-06	9.60574e-07	ZP3/SWAP70/PARP9/CD180/CD74/TLR2/MET/LILRA2/KLK7/GBP5/CTSC/MMP12/CCL5/S100A9/CGAS/ALOX5AP/HMGB2/NRP1/TNFRSF1A/PIK3CG/PTGER4/PLA2G5/CYBA/SPI1/RAC2/MDK/CXCL8/MIR221/CXCR2/MGST2/EGFR/TMSB4X/HAVCR2/CLEC7A/F3/SERPINE1/NLRC5/NEAT1/SCIMP/VAMP8/PYCARD/PTGS2/PAK3/TRIM5/LYN/RARRES2/TRPV4/IL6/LBP/PLA2G2A/CCR1/FLNA/CXCR4/VEGFA/C3/F2RL1/NFKBIZ/TREM2/C5AR1/CEBPB/PLSCR1/DSCAM/THBS4/IRF7/LY96/CCN4/KLRC4-KLRK1/OS…	90
BP	GO:0034341	response to interferon-gamma	41/2207	141/18723	2.3066e-08	1.29829e-06	9.64958e-07	PARP9/HLA-DPA1/RAB7B/CD74/TLR2/TRIM21/GBP5/IFNGR2/CCL20/CCL5/BST2/ZYX/VIM/CITED1/NLRC5/IFITM3/CCL8/CCL18/CLDN1/SOCS1/IFITM2/CCL2/GBP3/CD40/CYP27B1/STAR/CD58/SLC11A1/GBP2/GBP4/STXBP1/CASP1/CIITA/GBP1/NOS2/GCH1/IRF1/CCL26/ICAM1/SP100/NMI	41
BP	GO:0018212	peptidyl-tyrosine modification	82/2207	378/18723	2.52941e-08	1.39961e-06	1.04027e-06	LCK/ROR2/PARP9/PBK/EPHA3/CD74/NOX4/MET/SHC1/EPHB4/NEURL1/CAV1/GPRC5A/CCL5/ITGA5/AREG/ITGB3/ACE/NRP1/PDGFA/HIPK4/NTRK1/CD36/TNFRSF1A/MAP2K3/NCF1/SAMSN1/EPHA2/STYK1/MIR221/EGFR/CCK/CLEC7A/BST1/MATK/LRP4/ITGB2/ROR1/ANGPT1/EPHA10/EGF/ERRFI1/HCLS1/IL11/LYN/CD300A/SOCS1/CSF3/DYRK3/EFEMP1/CLCF1/CD40/IL6/IQGAP1/VEGFA/TREM2/HGF/MELK/FCGR1A/GRM5/PRKCE/TTK/SOCS3/THBS4/TNFRSF18/CTF1/TNK2/JAK3/WEE1/LIF/HTR2A/…	82
BP	GO:0045071	negative regulation of viral genome replication	23/2207	56/18723	2.53399e-08	1.39961e-06	1.04027e-06	ISG20/APOBEC3B/ISG15/CCL5/RSAD2/BTBD17/APOBEC3C/BST2/LTF/IFITM3/IFITM2/APOBEC3G/SLPI/MX1/PLSCR1/OAS1/OAS2/OAS3/FAM111A/OASL/APOBEC3F/IFIH1/TRIM6	23
BP	GO:0022408	negative regulation of cell-cell adhesion	51/2207	196/18723	2.92356e-08	1.59984e-06	1.18909e-06	SWAP70/LILRB2/CD74/CASP3/IL2RA/LGALS3/LILRB1/TWSG1/CD86/GLI3/FOXJ1/SDC4/PDCD1LG2/SPI1/SPN/MDK/MIR221/RUNX3/HAVCR2/FGL2/TNR/LOXL3/CD300A/SOCS1/ANXA1/HLA-DRB1/LRRC32/PAWR/TRPV4/C1QTNF1/RUNX1/VEGFA/LAPTM5/BTN2A2/BMP2/MYADM/CEBPB/IL4I1/FCGR2B/CD274/GPNMB/HFE/JAG1/JAK3/HLX/FXYD5/IRF1/ZC3H12A/TNFRSF14/IL1RN/VSIG4	51
BP	GO:0019730	antimicrobial humoral response	37/2207	122/18723	3.26525e-08	1.77042e-06	1.31588e-06	KLK7/H2BC4/S100A9/IGKV3-20/SPON2/IGHM/BCL3/RNASE6/CXCL8/H2BC8/CXCL1/LTF/RNASE3/IGHA1/PPBP/HLA-A/CXCL9/RARRES2/CXCL6/LYZ/SLPI/SLC11A1/CXCL3/ANG/JCHAIN/COLEC11/CXCL14/S100A12/GNLY/CXCL13/H2BC12/PI3/CXCL10/IGHA2/CXCL11/H2BC11/WFDC2	37
BP	GO:0051960	regulation of nervous system development	92/2207	443/18723	3.34249e-08	1.78662e-06	1.32791e-06	MCF2/TLR2/CHODL/L1CAM/LRRTM3/CTSC/IL1RAPL1/OTP/NEURL1/GLI3/AMIGO2/NRXN1/BRINP1/HMGB2/NRP1/MT3/DRAXIN/NTRK1/ABCC8/SHOX2/DUSP10/SEMA3A/TRPV2/MDK/MIR221/NR2E1/CRABP2/FN1/SOX8/DMRTA2/EGFR/SOX10/TSPO/LRP4/IL1RAP/SRPX2/SEMA3D/RTN4R/TNR/PAK3/TYMP/LYN/SPP1/CBLN1/SLITRK4/LRTM2/DLX2/CLCF1/NEFL/IL6/E2F1/STAR/EZH2/SPINT1/CXCR4/VEGFA/TP73/BMP2/HOXB3/TREM2/HGF/POU4F1/SLIT1/FSTL4/FGF13/CUL7/DSCAM/CDK5R1/SLITRK1…	92
BP	GO:0001666	response to hypoxia	70/2207	307/18723	3.35558e-08	1.78662e-06	1.32791e-06	PLAU/NOX4/TLR2/CASP3/LDHA/CAV1/ANGPTL4/MT3/PLK3/LOXL2/ALDH3A1/CYBA/KCNK3/SOD3/HMOX1/PLOD2/SLC8A3/SOD2/PTGS2/ANGPT2/MMP2/DPP4/E2F1/SCN2A/HK2/NDNF/CXCR4/VEGFA/ADM/BMP2/TREM2/ANG/PRKCE/CCNB1/TGFB2/AGTRAP/TWIST1/UCP2/CCNA2/ASCL2/MIR210/PDK1/PDLIM1/CASP1/NOS2/PLOD1/MMP14/CHRNA4/CA9/AK4/MGARP/SLC29A1/VASN/MDM2/CHRNB2/RYR2/CARD16/CHCHD2/AQP1/ICAM1/BRIP1/PLAT/STC1/ACAA2/TRH/HILPDA/POSTN/LMNA/ITGA2/THBS1	70
BP	GO:0045730	respiratory burst	18/2207	37/18723	3.4647e-08	1.82825e-06	1.35885e-06	NCF4/NCF2/SLAMF8/PIK3CG/DUSP10/CYBA/RAC2/NCF1/CLEC7A/CD52/IGHA1/LBP/SLC11A1/TREM2/JCHAIN/NCF1C/IGHA2/NCF1B	18
BP	GO:0048705	skeletal system morphogenesis	55/2207	220/18723	3.80238e-08	1.98868e-06	1.47809e-06	ROR2/NODAL/HOXC4/RUNX2/GLI3/HOXB4/SFRP4/SMPD3/ACP5/HOXA6/HOXD9/HOXA3/SHOX2/PAPPA2/MMP13/HOXA11/LTF/OSR2/HOXB7/COL27A1/MSX2/DSCAML1/HOXB8/HOXA2/MMP2/COL1A1/HOXC9/DLX2/TRPV4/RIPPLY2/EYA1/SP5/NKX3-2/HOXB3/IRX5/SCX/RDH10/HOXA5/CHAD/TWIST1/HOXD10/WNT10B/HOXD3/NOG/MMP14/HAS2/HOXA9/SERPINH1/HOXB2/SFRP2/MGP/SOX6/STC1/HOXA7/HOXA1	55
BP	GO:0050890	cognition	68/2207	296/18723	3.84811e-08	1.99494e-06	1.48275e-06	LILRB2/TLR2/CASP3/PLCB1/JPH4/EN1/SHANK1/NRXN1/JPH3/BRINP1/ASIC1/CSMD1/NTRK1/HRH3/SHANK2/ABCC8/SNAP25/SLC12A5/MDK/CNTNAP2/NPTX2/EGFR/CCK/SHISA7/HLA-DRA/DKK1/SLC8A3/CAMK4/HRH1/CPEB3/SLC8A2/TNR/PTGS2/GABRA5/GRIN1/MAPK8IP2/CALB1/SCN2A/GRIN2B/TAFA2/TREM2/C5AR1/FGF13/CEBPB/GRM5/VIP/ARC/ITGA3/ATP8A1/AFF2/FOSL1/ADGRB3/OXTR/SERPINF1/PRKCG/CHRNA4/RCAN1/HTR2A/B2M/SLC1A1/CUX2/CHRNB2/PAK5/NRGN/CHRM1/TBR1/STRA…	68
BP	GO:0070372	regulation of ERK1 and ERK2 cascade	70/2207	309/18723	4.41517e-08	2.26901e-06	1.68645e-06	NODAL/CD74/MIR27B/SHC1/CCL20/ATF3/CCL5/RAP1B/NRP1/PDGFA/MT3/NTRK1/CHI3L1/CD36/CAVIN3/DUSP6/P2RY6/PLA2G5/DUSP10/EPHA2/MIR221/FN1/NPNT/RRAS/EGFR/HAVCR2/ANGPT1/SPRY2/SCIMP/PYCARD/MARCO/ERRFI1/CCL8/CCL18/LYN/HAND2/CCL2/HLA-DRB1/TRPV4/FBLN1/PLA2G2A/CCR1/RAMP3/BMP2/F2RL1/EMILIN1/SPRY4/TREM2/C5AR1/CCN1/SPRED3/GPR183/GATA4/GPNMB/DUSP9/CHRNA9/GBP1/RPS6KA6/LIF/CCL26/HTR2A/SPRY1/DUSP1/ICAM1/PDGFD/FAM83D/PTP…	70
BP	GO:0042129	regulation of T cell proliferation	46/2207	171/18723	4.65685e-08	2.36752e-06	1.75967e-06	ZP3/LILRB2/HLA-DPB1/HLA-DPA1/CASP3/IL2RA/LGALS3/LILRB1/TWSG1/CD86/CLECL1/CCL5/TFRC/FOXJ1/SDC4/PDCD1LG2/HLA-DMB/CD276/RAC2/SPN/HAVCR2/IL1A/PYCARD/CD70/HLA-A/ANXA1/HLA-DRB1/LRRC32/PAWR/IL6/SASH3/RIPK3/BTN2A2/CEBPB/IL4I1/CD274/GPNMB/JAK3/IRF1/TNFRSF14/TNFSF8/CD3E/IL18/PTPRC/IGFBP2/VSIG4	46
BP	GO:0048568	embryonic organ development	89/2207	427/18723	4.68696e-08	2.36752e-06	1.75967e-06	ROR2/NODAL/PLK4/CTHRC1/E2F8/HOXC4/RUNX2/FZD5/EN1/GDNF/GLI3/HOXB4/EN2/HOXA6/FRZB/PDGFA/HOXD9/OTX1/PHLDA2/TEAD2/STIL/ST14/HOXA3/MFAP5/SHOX2/ALDH1A3/NKX2-5/CRB2/CXCL8/EPHA2/HOXA11/CITED1/WNT16/OSR2/HOXB7/SPRY2/DSCAML1/HOXB8/GLI1/HOXA2/RARRES2/HOXC9/TEAD3/HAND2/DLX2/EFEMP1/EYA1/SPINT1/MFAP2/VEGFA/ADM/NKX3-2/HOXB3/CCDC40/ATP8A2/CCN1/PIFO/ENG/IRX5/CEBPB/RDH10/HOXA5/TGFB2/TWIST1/GATA4/SOCS3/FZD2/HOXD10/…	89
BP	GO:0048704	embryonic skeletal system morphogenesis	31/2207	94/18723	4.9381e-08	2.47323e-06	1.83824e-06	NODAL/HOXC4/RUNX2/GLI3/HOXB4/HOXA6/HOXD9/HOXA3/SHOX2/HOXA11/OSR2/HOXB7/DSCAML1/HOXB8/HOXA2/HOXC9/DLX2/EYA1/HOXB3/IRX5/RDH10/HOXA5/TWIST1/HOXD10/HOXD3/NOG/MMP14/HOXA9/HOXB2/HOXA7/HOXA1	31
BP	GO:0009612	response to mechanical stimulus	54/2207	216/18723	5.04012e-08	2.50312e-06	1.86045e-06	HDAC4/NRXN1/TNC/COL3A1/KCNA1/NTRK1/CHI3L1/ADGRV1/TNFRSF1A/PTGER4/CYBA/GADD45A/MDK/CNTNAP2/EGFR/CHEK1/MYD88/PTGS2/ANGPT2/MMP7/LTBR/PSPH/COL1A1/TRPV4/CD40/KCNC1/CXCR4/ANO3/PHF24/ATP8A2/ENG/SCX/CCNB1/GATA4/FOSL1/CASP1/CHRNA9/MMP14/IRF1/DCN/HTR2A/CASP8/RYR2/F11R/AQP1/FAS/CXCL10/IGFBP2/STRA6/PDE2A/POSTN/ITGA2/TLR8/THBS1	54
BP	GO:0006968	cellular defense response	22/2207	54/18723	6.05753e-08	2.98333e-06	2.21737e-06	LILRB2/CLEC5A/CD300C/PRF1/NCF2/NCF1/DCDC2/SPN/CCR5/CXCR2/CXCL9/LBP/C5AR1/KLRC3/LY96/FOSL1/TCIRG1/LGALS3BP/GNLY/LSP1/TYROBP/KLRC2	22
BP	GO:0071356	cellular response to tumor necrosis factor	56/2207	229/18723	6.49246e-08	3.17111e-06	2.35694e-06	HSPA1B/MYOD1/MIR27B/CCL20/PID1/SPHK1/HDAC4/CCL5/ZFP36/SMPD3/CHI3L1/TNFRSF1A/CYBA/TNFRSF4/TNFAIP3/CXCL8/NPNT/PLVAP/TMSB4X/YBX3/ADAMTS7/PYCARD/GPD1/CCL8/CD70/CCL18/COL1A1/CLDN1/CCL2/GBP3/CD40/CASP4/KRT18/TRAF5/CD58/BIRC3/LAPTM5/F2RL1/GBP2/TNFRSF18/CASP1/GBP1/HAS2/ZC3H12A/TNFRSF19/CCL26/CASP8/TNFRSF14/CARD16/ICAM1/FAS/H2BC11/POSTN/HAMP/KCNJ11/THBS1	56
BP	GO:1903038	negative regulation of leukocyte cell-cell adhesion	40/2207	141/18723	7.20383e-08	3.48973e-06	2.59375e-06	LILRB2/CD74/CASP3/IL2RA/LGALS3/LILRB1/TWSG1/CD86/GLI3/FOXJ1/SDC4/PDCD1LG2/SPN/MDK/MIR221/RUNX3/HAVCR2/FGL2/LOXL3/CD300A/SOCS1/ANXA1/HLA-DRB1/LRRC32/PAWR/RUNX1/LAPTM5/BTN2A2/CEBPB/IL4I1/FCGR2B/CD274/GPNMB/HFE/JAK3/HLX/IRF1/ZC3H12A/TNFRSF14/VSIG4	40
BP	GO:0034612	response to tumor necrosis factor	60/2207	253/18723	7.27867e-08	3.49731e-06	2.59939e-06	HSPA1B/MYOD1/MIR27B/CASP3/CCL20/PID1/SPHK1/HDAC4/CCL5/ZFP36/SMPD3/CHI3L1/TNFRSF1A/CYBA/TNFRSF4/TNFAIP3/CXCL8/NPNT/PLVAP/TMSB4X/CD14/YBX3/ADAMTS7/PYCARD/PTGS2/GPD1/CCL8/CD70/CCL18/COL1A1/CLDN1/CCL2/GBP3/CD40/CASP4/KRT18/TRAF5/CD58/BIRC3/LAPTM5/F2RL1/GBP2/TNFRSF18/CASP1/GBP1/GCH1/HAS2/ZC3H12A/TNFRSF19/CCL26/CASP8/TNFRSF14/CARD16/ICAM1/FAS/H2BC11/POSTN/HAMP/KCNJ11/THBS1	60
BP	GO:0033627	cell adhesion mediated by integrin	26/2207	72/18723	7.39996e-08	3.52629e-06	2.62093e-06	SWAP70/PLAU/CYP1B1/CCL5/ITGA5/ITGB3/ITGA4/PIK3CG/EPHA2/NPNT/ITGB2/SERPINE1/SNAI2/LYN/DPP4/MUC1/FERMT3/ITGB4/TGFB2/FERMT1/LIF/CXCL13/SFRP2/ICAM1/CD3E/ITGA2	26
BP	GO:0051607	defense response to virus	62/2207	265/18723	7.51798e-08	3.52629e-06	2.62093e-06	PARP9/ISG20/TLR2/APOBEC3B/IFNGR2/TRIM22/PRF1/MMP12/DTX3L/LILRB1/ISG15/SPON2/RSAD2/CGAS/HERC5/APOBEC3C/BST2/MICB/RNASE6/TNFAIP3/SLFN13/RNF135/MYD88/FGL2/NLRC5/RNASE2/VAMP8/PYCARD/IFITM3/TRIM5/CXCL9/IFITM2/GBP3/IFI6/CD40/IL6/RIPK3/APOBEC3G/BIRC3/F2RL1/MX1/RTP4/MX2/PLSCR1/OAS1/IRF7/ZDHHC1/IFI44L/GBP1/OAS2/IRF1/ZC3H12A/MICA/UNC93B1/OAS3/CXCL10/OASL/PTPRC/APOBEC3F/IFIH1/TRIM6/TLR8	62
BP	GO:0140546	defense response to symbiont	62/2207	265/18723	7.51798e-08	3.52629e-06	2.62093e-06	PARP9/ISG20/TLR2/APOBEC3B/IFNGR2/TRIM22/PRF1/MMP12/DTX3L/LILRB1/ISG15/SPON2/RSAD2/CGAS/HERC5/APOBEC3C/BST2/MICB/RNASE6/TNFAIP3/SLFN13/RNF135/MYD88/FGL2/NLRC5/RNASE2/VAMP8/PYCARD/IFITM3/TRIM5/CXCL9/IFITM2/GBP3/IFI6/CD40/IL6/RIPK3/APOBEC3G/BIRC3/F2RL1/MX1/RTP4/MX2/PLSCR1/OAS1/IRF7/ZDHHC1/IFI44L/GBP1/OAS2/IRF1/ZC3H12A/MICA/UNC93B1/OAS3/CXCL10/OASL/PTPRC/APOBEC3F/IFIH1/TRIM6/TLR8	62
BP	GO:0050871	positive regulation of B cell activation	42/2207	152/18723	7.78369e-08	3.62217e-06	2.6922e-06	VAV3/CD74/IGHV3-7/IGHG2/TFRC/IGHM/TRBC1/TNFRSF4/IGHV3-48/IGHV4-39/IGHV3-33/IGHV3-23/BST1/IGHG3/IGHV3-11/IGHV4-34/IGHA1/CLCF1/CD40/IL6/SASH3/IGLC2/IGHV3-74/IGHG1/IGHV2-5/IGHV5-51/IGHV3-30/IGHV3-21/IGHV1-18/GPR183/IGHV1-3/TRBC2/IGHV4-59/IGHV3-15/MMP14/IGHG4/IGKC/IGLC3/CHRNB2/TRDC/PTPRC/IGHA2	42
BP	GO:0050853	B cell receptor signaling pathway	38/2207	131/18723	7.97941e-08	3.68424e-06	2.73833e-06	VAV3/LCK/IGHV3-7/IGHG2/IGHM/TRBC1/IGHV3-48/IGHV4-39/IGHV3-33/IGHV3-23/IGHG3/NFAM1/IGHV3-11/IGHV4-34/IGHA1/LYN/CD300A/IGLC2/IGHV3-74/IGHG1/IGHV2-5/IGHV5-51/IGHV3-30/IGHV3-21/FCGR2B/LAT2/IGHV1-18/IGHV1-3/TRBC2/PRKCB/IGHV4-59/IGHV3-15/IGHG4/IGKC/IGLC3/TRDC/PTPRC/IGHA2	38
BP	GO:0001704	formation of primary germ layer	36/2207	121/18723	8.57902e-08	3.93039e-06	2.92128e-06	NODAL/COL4A2/TWSG1/ITGA5/ITGB3/ITGA4/CRB2/EPHA2/FN1/COL6A1/LAMB1/HOXA11/DKK1/ITGB2/ATOH8/MMP2/ITGA7/COL12A1/MMP9/EYA1/COL5A2/ETV2/ITGB4/SCX/FZD7/ITGA3/COL5A1/DUSP5/NOG/MMP14/SNAI1/DUSP1/SFRP2/COL8A1/EYA2/ITGA2	36
BP	GO:0002831	regulation of response to biotic stimulus	72/2207	327/18723	9.55738e-08	4.34493e-06	3.22939e-06	PIK3R6/PARP9/CD180/TRIM21/LILRA2/KLK7/GBP5/MMP12/DTX3L/LILRB1/ISG15/CCL5/CGAS/HMGB2/HERC5/CD36/SLAMF8/PLA2G5/DUSP10/MICB/CYBA/SPI1/NCF1/TNFAIP3/SERPING1/HAVCR2/CLEC7A/RNF135/LTF/FGL2/NLRC5/SCIMP/HLA-B/PYCARD/PAK3/TRIM5/LYN/HLA-A/SOCS1/HLA-DRB1/LBP/CXCL6/APOBEC3G/BIRC3/F2RL1/TREM2/IL4I1/FCGR2B/CD274/PLSCR1/OAS1/IRF7/LY96/AHR/KLRC4-KLRK1/ZDHHC1/IRF1/ZC3H12A/MICA/CASP8/OAS3/CARD16/MR1/TYROBP/OASL/FP…	72
BP	GO:0045667	regulation of osteoblast differentiation	38/2207	132/18723	9.9454e-08	4.48682e-06	3.33485e-06	CTHRC1/GDPD2/GDF10/RUNX2/IGFBP5/TWSG1/GLI3/HDAC4/AREG/WWTR1/DNAI3/NPNT/PDLIM7/CITED1/LTF/SNAI2/GLI1/HOXA2/HAND2/IL6/BMP2/HGF/CCN1/CEBPB/SMOC1/TWIST2/CLIC1/TWIST1/CCN4/WNT10B/MIR210/JAG1/TCIRG1/NOG/WNT7B/SFRP2/NELL1/CDK6	38
BP	GO:0019884	antigen processing and presentation of exogenous antigen	20/2207	47/18723	1.01283e-07	4.53471e-06	3.37044e-06	HLA-DPB1/HLA-DPA1/CD74/HLA-DRB5/HLA-DMA/HLA-DMB/HLA-DRA/HLA-A/HLA-DRB1/HLA-DQA2/HLA-DQB1/HLA-DQA1/HLA-DQB2/FCGR2B/FCER1G/HLA-DOA/TAP1/B2M/MR1/CTSS	20
BP	GO:0048525	negative regulation of viral process	30/2207	92/18723	1.07475e-07	4.77576e-06	3.54961e-06	ISG20/TRIM21/APOBEC3B/ISG15/CCL5/ZFP36/RSAD2/BTBD17/APOBEC3C/BST2/PTX3/LTF/IFITM3/TRIM5/IFITM2/APOBEC3G/SLPI/MX1/PPIA/PLSCR1/OAS1/CIITA/OAS2/OAS3/FAM111A/OASL/TRIM59/APOBEC3F/IFIH1/TRIM6	30
BP	GO:0019058	viral life cycle	70/2207	317/18723	1.27511e-07	5.6238e-06	4.17991e-06	HSPA1B/CLEC5A/CD74/ISG20/LGALS1/TRIM21/SIGLEC1/APOBEC3B/TOP2A/TRIM22/SLC1A5/CAV1/CD86/ISG15/CCL5/TFRC/ITGA5/RSAD2/ITGB3/BTBD17/CTSB/NRP1/APOBEC3C/BST2/ANPEP/PTX3/KPNA2/TNFRSF4/CXCL8/EPHA2/MIR221/CCR5/EGFR/LTF/VAMP8/IFITM3/CCL8/TRIM5/CLDN1/DPP4/IFITM2/CAV2/CCL2/HLA-DRB1/EFNB2/APOBEC3G/SLPI/CXCR4/LAMP3/MX1/PPIA/PLSCR1/TRIM38/OAS1/CIITA/OAS2/CDK1/ZC3H12A/HTR2A/TNFRSF14/OAS3/F11R/FAM111A/ICAM1/OASL/T…	70
BP	GO:0010038	response to metal ion	79/2207	373/18723	1.31707e-07	5.76583e-06	4.28548e-06	CPNE9/MT1M/MT1H/CASP3/MAOB/MTTP/SLC30A3/DPEP1/CA2/KCNC2/CAV1/MT1E/SMPD3/ALOX5AP/MT1DP/KCNA1/MT3/GGH/ADGRV1/CPNE8/HVCN1/LOXL2/ABCC8/SDC1/NCF1/KCNK3/SOD3/EGFR/HMOX1/TSPO/SOD2/IL1A/CD14/PTGS2/CACNG2/CLDN1/TNFRSF11B/AQP9/CNGA3/MMP9/STAR/KCNC1/IQGAP1/SYT1/S100A16/DTYMK/PCNA/CCNB1/PLSCR1/CDK4/TRPC3/HFE/SERPINF1/TCIRG1/MT1A/RYR3/CDK1/FBP1/KCNIP2/SYT13/CASP8/B2M/ECT2/MDM2/SLC1A1/RYR2/DUSP1/AQP1/ICAM1/S10…	79
BP	GO:0140014	mitotic nuclear division	65/2207	287/18723	1.33757e-07	5.81252e-06	4.32018e-06	HSPA1B/ZWILCH/TPX2/NEK2/KIF18A/UBE2S/SPHK1/NUF2/BUB1B/AURKA/SMPD3/CDCA8/HASPIN/CENPE/AURKB/ANKRD53/TOM1L1/NEK6/UBE2C/NPM2/KIFC1/NCAPG/SMC4/CHEK1/KIF23/CDC20/CCDC8/PLK1/IL1A/PSRC1/CDCA5/NDE1/EGF/CENPF/CDT1/MYBL2/CAV2/CDC6/CDC25C/FLNA/BUB1/SGO1/KIF2C/TACC3/NCAPH/KIF15/PTTG1/CCNB1/CUL7/CDCA2/TTK/KIF4A/KIF14/REEP4/MKI67/CHEK2/DUSP1/DLGAP5/NDC80/CENPK/MAD2L1/SGO2/ESPL1/DSN1/TRIP13	65
BP	GO:0006801	superoxide metabolic process	26/2207	74/18723	1.39889e-07	6.03465e-06	4.48528e-06	NOX4/MIR27B/NCF4/NCF2/ACP5/MT3/CD36/HVCN1/CYBA/NCF1/SOD3/EGFR/CLEC7A/BST1/SOD2/ITGB2/F2RL1/H19/NCF1C/NOS2/GCH1/FBLN5/SLC1A1/TYROBP/FPR2/NCF1B	26
BP	GO:0050730	regulation of peptidyl-tyrosine phosphorylation	61/2207	264/18723	1.53055e-07	6.55476e-06	4.87185e-06	PARP9/CD74/NOX4/SHC1/NEURL1/CAV1/GPRC5A/CCL5/ITGA5/AREG/ITGB3/ACE/NRP1/PDGFA/CD36/TNFRSF1A/NCF1/SAMSN1/MIR221/EGFR/CCK/CLEC7A/BST1/LRP4/ITGB2/ANGPT1/EGF/ERRFI1/HCLS1/IL11/LYN/CD300A/SOCS1/CSF3/CLCF1/CD40/IL6/IQGAP1/VEGFA/TREM2/HGF/FCGR1A/GRM5/PRKCE/SOCS3/THBS4/TNFRSF18/CTF1/TNK2/LIF/HTR2A/TNFRSF14/SFRP2/ICAM1/CD3E/PDGFD/IL18/OSM/PTPRC/LILRA5/CD44	61
BP	GO:0001649	osteoblast differentiation	55/2207	229/18723	1.61148e-07	6.85169e-06	5.09255e-06	CLEC5A/CTHRC1/GDPD2/GDF10/RUNX2/IGFBP5/TWSG1/GLI3/HDAC4/AREG/TPM4/TNC/SHOX2/WWTR1/DNAI3/IBSP/EPHA2/NPNT/COL6A1/SOX8/PDLIM7/CITED1/LTF/SNAI2/MSX2/GLI1/HOXA2/SPP1/COL1A1/HAND2/LOX/IL6/BMP2/HGF/CCN1/CEBPB/SMOC1/TWIST2/CLIC1/TWIST1/CCN4/WNT10B/MIR210/GPNMB/JAG1/TCIRG1/MRC2/NOG/FZD1/SNAI1/WNT7B/SFRP2/NELL1/H3-5/CDK6	55
BP	GO:1903131	mononuclear cell differentiation	87/2207	426/18723	1.71281e-07	7.2305e-06	5.3741e-06	LILRB2/LCK/PIK3R6/CD74/LGALS1/BATF/CD8A/BATF2/IL2RA/LILRB1/RUNX2/FZD5/CD86/GLI3/HDAC4/FOXJ1/RSAD2/NTRK1/BCL3/SLAMF8/ITGA4/PTGER4/DUSP10/SPI1/TCF7/CMTM7/SPN/MDK/RUNX3/HLA-DRA/BATF3/NFAM1/CAMK4/IL1A/FGL2/DHRS2/HLA-B/LOXL3/LTBR/TESPA1/IL11/LYN/SOCS1/ANXA1/HLA-DRB1/CLCF1/RELB/IL6/SASH3/EZH2/RIPK3/RUNX1/VEGFA/F2RL1/NFKBIZ/TREM2/CEBPB/IL4I1/FCGR2B/FZD7/GPR183/IRF7/FCER1G/HLA-DOA/KDELR1/TCIRG1/JAK3/HLX/…	87
BP	GO:0002687	positive regulation of leukocyte migration	38/2207	135/18723	1.89147e-07	7.92807e-06	5.89257e-06	ZP3/SWAP70/CD74/CCL20/LGALS3/CCL5/IL1R1/ITGA4/SPI1/RAC2/SPN/MDK/CXCL8/PLVAP/CXCR2/SERPINE1/PYCARD/CCL8/RARRES2/TRPV4/IL6/LBP/CCR1/VEGFA/F2RL1/TREM2/C5AR1/THBS4/TNFRSF18/MMP14/TNFRSF14/CXCL13/ICAM1/PDGFD/CXCL10/FPR2/ITGA2/THBS1	38
BP	GO:0099177	regulation of trans-synaptic signaling	89/2207	440/18723	1.94041e-07	8.07593e-06	6.00247e-06	DLGAP2/LILRB2/GRIK2/ROR2/DLGAP3/GRM2/SYP/PLCB1/ZDHHC12/JPH4/DLGAP1/NEURL1/SHANK1/NRXN1/CACNA1B/FABP5/JPH3/RAB3A/STX1B/RAP1B/CACNA1A/ASIC1/NTRK1/SYN1/SHANK2/SNAP25/LAMA2/OPHN1/CAMK2A/SRGN/NR2E1/NPTX2/GRIN3A/EGFR/SHISA7/RIMS1/CDC20/NTNG1/SLC8A3/HRH1/CPEB3/SLC8A2/TNR/SYN3/PTGS2/CA7/GRIN1/MAPK8IP2/CPLX1/CACNG2/CALB1/RGS4/CACNG3/CBLN1/CCL2/GRIK1/STAR/NPY2R/SYT1/UNC13C/GRIN2B/PHF24/CACNG5/RIMS3/CELF4/G…	89
BP	GO:0042391	regulation of membrane potential	88/2207	434/18723	2.0303e-07	8.39097e-06	6.23662e-06	GRIK2/PID1/KCNE3/KCNC2/CAV1/SHANK1/NRXN1/STX1B/GABRE/KCNA1/ASIC1/KCNN4/CD36/P2RX6/KCNK12/KCNK3/GLRX/GRIN3A/CCK/TSPO/HEBP2/RIMS1/SLC8A3/SOD2/GABBR1/SLC8A2/GABRA5/GRIN1/MAPK8IP2/CACNG2/SCN8A/RGS4/CBLN1/GABRB3/GABRA1/RGS7BP/KCNK7/IFI6/GABRB2/KCNE5/SCN2A/GRIK1/NPY2R/GABRA3/KCNC1/KCNJ3/FLNA/GRIN2B/KCNE4/SCN2B/RIMS3/CELF4/TREM2/FGF13/SCN3B/GRM5/KCNB1/CLIC1/GJC1/UCP2/GABRA4/SCN3A/SLC39A8/CACNA1I/DSG2/CA…	88
BP	GO:0007214	gamma-aminobutyric acid signaling pathway	14/2207	26/18723	2.32834e-07	9.55588e-06	7.10244e-06	GABRE/SHISA7/GABBR1/GABRA5/GABBR2/GABRB3/GABRA1/GABRB2/GABRA3/PHF24/GABRA4/HTR1A/GPR156/GABRG2	14
BP	GO:0071706	tumor necrosis factor superfamily cytokine production	47/2207	186/18723	2.5859e-07	1.04676e-05	7.78008e-06	TLR2/MIR27B/LILRA2/LILRB1/FZD5/CD86/ZFP36/SPON2/ACP5/LILRA4/CD36/BCL3/ABCC8/CYBA/SPN/TNFAIP3/CD33/HAVCR2/TSPO/CLEC7A/LTF/MYD88/IL1A/CD14/ANGPT1/TLR1/PYCARD/ERRFI1/IL6/LBP/SASH3/TREM2/CD274/OAS1/TWIST1/LY96/GPNMB/OAS2/ZC3H12A/OAS3/TYROBP/PTPRC/HSPB1/CD2/IFIH1/LILRA5/THBS1	47
BP	GO:1903555	regulation of tumor necrosis factor superfamily cytokine production	47/2207	186/18723	2.5859e-07	1.04676e-05	7.78008e-06	TLR2/MIR27B/LILRA2/LILRB1/FZD5/CD86/ZFP36/SPON2/ACP5/LILRA4/CD36/BCL3/ABCC8/CYBA/SPN/TNFAIP3/CD33/HAVCR2/TSPO/CLEC7A/LTF/MYD88/IL1A/CD14/ANGPT1/TLR1/PYCARD/ERRFI1/IL6/LBP/SASH3/TREM2/CD274/OAS1/TWIST1/LY96/GPNMB/OAS2/ZC3H12A/OAS3/TYROBP/PTPRC/HSPB1/CD2/IFIH1/LILRA5/THBS1	47
BP	GO:0052126	movement in host environment	45/2207	175/18723	2.69771e-07	1.08459e-05	8.06127e-06	HSPA1B/CLEC5A/CD74/FUCA2/LGALS1/TRIM21/SIGLEC1/TRIM22/SLC1A5/CAV1/CD86/TFRC/ITGA5/ITGB3/CTSB/NRP1/ANPEP/PTX3/TNFRSF4/CXCL8/EPHA2/CCR5/EGFR/VAMP8/IFITM3/TRIM5/CLDN1/DPP4/IFITM2/CAV2/HLA-DRB1/EFNB2/CXCR4/PPIA/PLSCR1/TRIM38/CIITA/CDK1/HTR2A/TNFRSF14/F11R/ICAM1/TRIM59/TRIM6/ITGA2	45
BP	GO:0048706	embryonic skeletal system development	35/2207	121/18723	2.76295e-07	1.10331e-05	8.20043e-06	NODAL/HOXC4/RUNX2/GLI3/HOXB4/HOXA6/HOXD9/HOXA3/SHOX2/HOXA11/OSR2/HOXB7/DSCAML1/HOXB8/HOXA2/COL1A1/HOXC9/DLX2/EYA1/NKX3-2/HOXB3/IRX5/SCX/RDH10/HOXA5/TWIST1/HOXD10/SLC2A10/HOXD3/NOG/MMP14/HOXA9/HOXB2/HOXA7/HOXA1	35
BP	GO:0010810	regulation of cell-substrate adhesion	53/2207	221/18723	2.8264e-07	1.12108e-05	8.33244e-06	PLAU/EPHA3/LGALS1/MMP12/SDC4/NRP1/CD36/S100A10/RAC2/AJAP1/NID1/MDK/FN1/NPNT/PDPN/RRAS/BST1/SERPINE1/CAMSAP3/ECM2/ANGPT2/COL1A1/OLFM4/FBLN1/NPY2R/IQGAP1/NDNF/FLNA/EMP2/EFEMP2/VEGFA/EMILIN1/SPRY4/CCN1/MYADM/PRKCE/COL26A1/FZD7/ITGA3/FERMT1/JAG1/GBP1/EGFLAM/MMP14/HAS2/LIMS2/COL8A1/CD3E/SEMA3E/HOXA7/POSTN/CDK6/THBS1	53
BP	GO:0060078	regulation of postsynaptic membrane potential	38/2207	137/18723	2.86196e-07	1.12411e-05	8.35501e-06	GRIK2/SHANK1/NRXN1/STX1B/GABRE/KCNA1/P2RX6/GRIN3A/RIMS1/SLC8A3/GABBR1/SLC8A2/GABRA5/GRIN1/MAPK8IP2/RGS4/CBLN1/GABRA1/RGS7BP/GABRB2/GRIK1/NPY2R/GABRA3/GRIN2B/CELF4/GRM5/GABRA4/CHRNA9/RIMS2/CHRNA4/SLC29A1/GABRG2/CUX2/GLRA3/CHRNB2/CHRM1/CHRNA1/GABRD	38
BP	GO:0031099	regeneration	49/2207	198/18723	2.8721e-07	1.12411e-05	8.35501e-06	MYOD1/GAP43/GLI3/RGN/AURKA/TNC/LCP1/DUSP10/CPQ/MDK/MIR221/EGFR/HMOX1/TSPO/HOPX/RTN4R/TNR/ANGPT2/GLI1/SPP1/CLDN1/ANXA1/NEFL/IL6/EZH2/RUNX1/FLNA/TYMS/ADM/PCNA/HGF/C5AR1/CEBPB/CCNB1/CDK4/FZD7/GATA4/NNMT/UCP2/RTN4RL1/CCNA2/WNT10B/FOLR1/HFE/PTGFRN/CDK1/LGR6/POSTN/HAMP	49
BP	GO:0007160	cell-matrix adhesion	55/2207	233/18723	2.95298e-07	1.14816e-05	8.53377e-06	PLAU/EPHA3/MSLN/SIGLEC1/L1CAM/MMP12/SDC4/NID2/ITGB3/COL3A1/NRP1/CD36/ITGA4/S100A10/AJAP1/ITGAL/NID1/FN1/NPNT/RRAS/ZYX/CD63/BST1/ACTN1/ITGB2/SERPINE1/CAMSAP3/ITGA1/ECM2/ITGA7/IQGAP1/EMP2/TRIP6/EFEMP2/VEGFA/EMILIN1/FERMT3/ITGB4/COL5A3/ITGA3/FERMT1/JAG1/PARVG/HOXD3/FBLN5/MMP14/RHOD/CD3E/SEMA3E/HOXA7/POSTN/CD44/ITGA2/CDK6/THBS1	55
BP	GO:0051383	kinetochore organization	13/2207	23/18723	2.97985e-07	1.15104e-05	8.55515e-06	NUF2/CENPA/CENPE/SMC4/CENPS/CENPF/CDT1/CENPW/CENPH/CENPN/DLGAP5/NDC80/CENPK	13
BP	GO:0002275	myeloid cell activation involved in immune response	29/2207	91/18723	3.03302e-07	1.16397e-05	8.65127e-06	LILRA2/IL13RA2/PIK3CG/SPI1/RAC2/HAVCR2/HMOX1/ITGB2/MYD88/VAMP8/PYCARD/LYN/CD300A/LBP/F2RL1/TREM2/PRKCE/LAT2/STXBP1/MILR1/FCER1G/CHGA/ADGRE2/S100A13/FES/TYROBP/SCNN1B/CPLX2/NMI	29
BP	GO:0050830	defense response to Gram-positive bacterium	31/2207	101/18723	3.08609e-07	1.1767e-05	8.74585e-06	TLR2/H2BC4/ACP5/HMGB2/CD36/RNASE6/EPHA2/H2BC8/SSC5D/HAVCR2/MYD88/RNASE3/PYCARD/HLA-A/RARRES2/IL6/LBP/LYZ/PLA2G2A/C5AR1/ANG/GBP2/GBP4/CHGA/IL7R/TNFRSF14/TNFSF8/MR1/H2BC12/H2BC11/GSDMD	31
BP	GO:0010975	regulation of neuron projection development	89/2207	445/18723	3.26455e-07	1.23676e-05	9.19229e-06	PMP22/MCF2/ROR2/EPHA3/ARHGAP44/LGALS1/CHODL/L1CAM/IL1RAPL1/S100A9/PACSIN1/STX1B/NRP1/MT3/DRAXIN/NTRK1/EFHC2/SHOX2/SNAP25/SEMA3A/TRPV2/MDK/MIR221/NR2E1/CRABP2/FN1/VIM/CDC20/FUT9/LRP4/RAP2A/NTNG1/SEMA3D/ROR1/RTN4R/DNM3/TNR/PAK3/NEGR1/LYN/SPP1/TRPV4/NEFL/EFNB2/EZH2/IQGAP1/NDNF/FLNA/CTSZ/VEGFA/NEU4/PLK5/HGF/ATP8A2/FSTL4/FGF13/ULK4/ARC/CUL7/DSCAM/CDK5R1/SLITRK1/ITGA3/P3H1/RTN4RL1/MIR210/SEMA3F/ADGRB3/…	89
BP	GO:0050804	modulation of chemical synaptic transmission	88/2207	439/18723	3.42592e-07	1.28963e-05	9.58524e-06	DLGAP2/LILRB2/GRIK2/ROR2/DLGAP3/GRM2/SYP/PLCB1/ZDHHC12/JPH4/DLGAP1/NEURL1/SHANK1/NRXN1/CACNA1B/JPH3/RAB3A/STX1B/RAP1B/CACNA1A/ASIC1/NTRK1/SYN1/SHANK2/SNAP25/LAMA2/OPHN1/CAMK2A/SRGN/NR2E1/NPTX2/GRIN3A/EGFR/SHISA7/RIMS1/CDC20/NTNG1/SLC8A3/HRH1/CPEB3/SLC8A2/TNR/SYN3/PTGS2/CA7/GRIN1/MAPK8IP2/CPLX1/CACNG2/CALB1/RGS4/CACNG3/CBLN1/CCL2/GRIK1/STAR/NPY2R/SYT1/UNC13C/GRIN2B/PHF24/CACNG5/RIMS3/CELF4/GRM5/PR…	88
BP	GO:0050851	antigen receptor-mediated signaling pathway	56/2207	240/18723	3.47008e-07	1.29799e-05	9.64734e-06	VAV3/LCK/HLA-DPB1/IGHV3-7/IGHG2/LGALS3/IGHM/TRBC1/KCNN4/THEMIS2/CD276/IGHV3-48/IGHV4-39/IGHV3-33/BTN2A3P/LCP2/IGHV3-23/IGHG3/NFAM1/IGHV3-11/IGHV4-34/TESPA1/IGHA1/LYN/CD300A/HLA-A/HLA-DRB1/PAWR/HLA-DQB1/IGLC2/IGHV3-74/IGHG1/LAPTM5/BTN2A2/IGHV2-5/NFKBIZ/IGHV5-51/IGHV3-30/IGHV3-21/FCGR2B/LAT2/IGHV1-18/IGHV1-3/TRBC2/PRKCB/IGHV4-59/IGHV3-15/GBP1/ZC3H12A/IGHG4/IGKC/IGLC3/TRDC/CD3E/PTPRC/IGHA2	56
BP	GO:1903557	positive regulation of tumor necrosis factor superfamily cytokine production	32/2207	107/18723	3.86373e-07	1.42964e-05	1.06258e-05	TLR2/MIR27B/LILRA2/FZD5/CD86/SPON2/CD36/ABCC8/CYBA/SPN/HAVCR2/CLEC7A/MYD88/IL1A/CD14/TLR1/PYCARD/IL6/LBP/SASH3/OAS1/TWIST1/LY96/OAS2/OAS3/TYROBP/PTPRC/HSPB1/CD2/IFIH1/LILRA5/THBS1	32
BP	GO:0030574	collagen catabolic process	18/2207	42/18723	3.87042e-07	1.42964e-05	1.06258e-05	CTSK/MMP12/MMP1/ADAMTS3/CTSB/ADAMTS14/MMP13/MMP7/MMP2/MMP9/CST3/MMP11/MMP19/MMP24/MRC2/MMP14/CTSS/FAP	18
BP	GO:0002819	regulation of adaptive immune response	46/2207	183/18723	4.06304e-07	1.49146e-05	1.10854e-05	ZP3/CD48/LILRB1/FZD5/TFRC/FOXJ1/RSAD2/IL1R1/DUSP10/SAMSN1/TNFAIP3/HAVCR2/HLA-DRA/CLEC7A/HLA-B/PYCARD/LOXL3/HLA-A/ANXA1/HLA-DRB1/CLCF1/CD40/IL6/SASH3/RIPK3/SLC11A1/C3/NFKBIZ/TREM2/IL4I1/FCGR2B/CD274/PLA2G4A/IRF7/AHR/HFE/JAK3/HLX/IRF1/ZC3H12A/IL7R/TNFRSF14/B2M/MR1/IL18/PTPRC	46
BP	GO:0031349	positive regulation of defense response	62/2207	278/18723	4.56587e-07	1.6657e-05	1.23804e-05	ZP3/PARP9/TLR2/LILRA2/KLK7/GBP5/CTSC/MMP12/CCL5/S100A9/CGAS/ALOX5AP/HMGB2/TNFRSF1A/PIK3CG/PTGER4/PLA2G5/CYBA/SPI1/MDK/MGST2/EGFR/CCK/HAVCR2/CLEC7A/SERPINE1/NLRC5/NEAT1/VAMP8/PYCARD/PTGS2/PAK3/TRIM5/LYN/TRPV4/IL6/LBP/PLA2G2A/C3/F2RL1/NFKBIZ/TREM2/CEBPB/PLSCR1/IRF7/CCN4/KLRC4-KLRK1/OSMR/S100A12/TAFA3/IL18/OSM/S100A8/TYROBP/FPR2/PDE2A/LILRA5/TRIM6/ITGA2/NMI/TLR8/KLRC2	62
BP	GO:0032760	positive regulation of tumor necrosis factor production	31/2207	103/18723	5.00281e-07	1.8139e-05	1.34819e-05	TLR2/MIR27B/LILRA2/FZD5/SPON2/CD36/ABCC8/CYBA/SPN/HAVCR2/CLEC7A/MYD88/IL1A/CD14/TLR1/PYCARD/IL6/LBP/SASH3/OAS1/TWIST1/LY96/OAS2/OAS3/TYROBP/PTPRC/HSPB1/CD2/IFIH1/LILRA5/THBS1	31
BP	GO:0009615	response to virus	76/2207	367/18723	5.77741e-07	2.08198e-05	1.54744e-05	PARP9/ISG20/NPC2/TLR2/IFI44/APOBEC3B/IFNGR2/TRIM22/PRF1/MMP12/DTX3L/LILRB1/ISG15/CCL5/SPON2/RSAD2/CGAS/BTBD17/HERC5/APOBEC3C/BCL3/BST2/MICB/RNASE6/TNFAIP3/SLFN13/RNF135/BATF3/MYD88/FGL2/NLRC5/RNASE2/VAMP8/PYCARD/IFITM3/CCL8/TRIM5/CXCL9/IFITM2/GBP3/IFI6/CD40/IL6/RIPK3/APOBEC3G/ACTA2/BIRC3/CXCR4/F2RL1/H19/MX1/RTP4/MX2/PLSCR1/OAS1/IRF7/FOSL1/ZDHHC1/IFI44L/GBP1/OAS2/IRF1/ZC3H12A/MICA/UNC93B1/OAS3/CXC…	76
BP	GO:0045765	regulation of angiogenesis	72/2207	342/18723	5.94968e-07	2.13107e-05	1.58393e-05	PIK3R6/NODAL/CYP1B1/COL4A2/HSPG2/MIR27B/ALOX5/ECM1/SPHK1/HSPB6/ITGA5/ANGPTL4/NRP1/CHI3L1/ABCC8/STAB1/CNMD/GADD45A/TNFAIP3/MDK/CXCL8/EPHA2/MIR221/NR2E1/RHOJ/CXCR2/RRAS/HMOX1/F3/ECSCR/IL1A/SERPINE1/SPRY2/TNMD/ADAM12/ANGPT2/CD40/IL6/HK2/RUNX1/EMP2/CXCR4/VEGFA/ADM/C3/EMILIN1/HGF/C5AR1/ENG/HOXA5/TGFB2/TWIST1/GATA4/THBS4/PRKCB/MIR210/GPNMB/ADGRB3/SERPINF1/DCN/ZC3H12A/ADAMTS1/CXCL13/SFRP2/AQP1/E2F2/SP10…	72
BP	GO:0034329	cell junction assembly	84/2207	420/18723	6.94912e-07	2.47406e-05	1.83885e-05	LRRTM1/EPHA3/TLR2/BSN/LRRTM3/ZDHHC12/IL1RAPL1/IGFN1/CAV1/FZD5/GAP43/SDC4/FRMPD2B/AMIGO2/NRXN1/GJB2/ACE/RAP1B/NRP1/NTRK1/SHANK2/CDH22/S100A10/GJD3/CLDN23/OPHN1/EPHA2/CNTNAP2/FN1/LRP4/IL1RAP/ACTN1/SRPX2/DNM3/SNAI2/CAMSAP3/LAMC1/SPTBN2/CLDN7/CDH6/MICALL2/CLDN1/CBLN1/GABRB3/GABRA1/SLITRK4/LRTM2/TRPV4/GABRB2/EFNB2/IQGAP1/RHOC/TRIP6/VEGFA/POU4F1/SLIT1/ITGB4/FGF13/DSCAM/SLITRK1/GJC1/CAPZA1/ADGRL2/CDH18/…	84
BP	GO:0030217	T cell differentiation	58/2207	257/18723	7.03307e-07	2.48895e-05	1.84992e-05	LILRB2/LCK/PIK3R6/CD74/BATF/CD8A/IL2RA/RUNX2/FZD5/CD86/GLI3/FOXJ1/RSAD2/BCL3/PTGER4/DUSP10/SPI1/TCF7/SPN/MDK/RUNX3/HLA-DRA/CAMK4/IL1A/FGL2/LOXL3/TESPA1/SOCS1/ANXA1/HLA-DRB1/RELB/IL6/SASH3/RIPK3/RUNX1/NFKBIZ/IL4I1/FZD7/GPR183/FCER1G/HLA-DOA/KDELR1/TCIRG1/JAK3/HLX/IRF1/FANCA/ZC3H12A/IL7R/B2M/TNFSF8/MR1/CD3E/IL18/CD3D/PTPRC/CD2/TOX	58
BP	GO:0050792	regulation of viral process	42/2207	164/18723	7.48872e-07	2.61691e-05	1.94503e-05	CD74/ISG20/LGALS1/TRIM21/APOBEC3B/TOP2A/TRIM22/ISG15/CCL5/ZFP36/RSAD2/BTBD17/APOBEC3C/BST2/PTX3/KPNA2/CXCL8/MDFIC/LTF/IFITM3/TRIM5/IFITM2/CAV2/HLA-DRB1/APOBEC3G/SLPI/CXCR4/LAMP3/MX1/PPIA/PLSCR1/TRIM38/OAS1/CIITA/OAS2/OAS3/FAM111A/OASL/TRIM59/APOBEC3F/IFIH1/TRIM6	42
BP	GO:0032640	tumor necrosis factor production	45/2207	181/18723	7.5275e-07	2.61691e-05	1.94503e-05	TLR2/MIR27B/LILRA2/LILRB1/FZD5/ZFP36/SPON2/ACP5/LILRA4/CD36/BCL3/ABCC8/CYBA/SPN/TNFAIP3/CD33/HAVCR2/TSPO/CLEC7A/LTF/MYD88/IL1A/CD14/ANGPT1/TLR1/PYCARD/ERRFI1/IL6/LBP/SASH3/TREM2/OAS1/TWIST1/LY96/GPNMB/OAS2/ZC3H12A/OAS3/TYROBP/PTPRC/HSPB1/CD2/IFIH1/LILRA5/THBS1	45
BP	GO:0032680	regulation of tumor necrosis factor production	45/2207	181/18723	7.5275e-07	2.61691e-05	1.94503e-05	TLR2/MIR27B/LILRA2/LILRB1/FZD5/ZFP36/SPON2/ACP5/LILRA4/CD36/BCL3/ABCC8/CYBA/SPN/TNFAIP3/CD33/HAVCR2/TSPO/CLEC7A/LTF/MYD88/IL1A/CD14/ANGPT1/TLR1/PYCARD/ERRFI1/IL6/LBP/SASH3/TREM2/OAS1/TWIST1/LY96/GPNMB/OAS2/ZC3H12A/OAS3/TYROBP/PTPRC/HSPB1/CD2/IFIH1/LILRA5/THBS1	45
BP	GO:0070664	negative regulation of leukocyte proliferation	28/2207	90/18723	8.36923e-07	2.89252e-05	2.14988e-05	LILRB2/CASP3/IL2RA/LILRB1/TWSG1/CD86/FOXJ1/SDC4/PDCD1LG2/SPN/TNFAIP3/HAVCR2/CCL8/LYN/CD300A/GAL/HLA-DRB1/LRRC32/PAWR/BTN2A2/CEBPB/IL4I1/FCGR2B/CD274/GPNMB/TNFRSF14/TYROBP/VSIG4	28
BP	GO:1903900	regulation of viral life cycle	39/2207	148/18723	8.46523e-07	2.90869e-05	2.1619e-05	CD74/ISG20/LGALS1/TRIM21/APOBEC3B/TOP2A/TRIM22/ISG15/CCL5/RSAD2/BTBD17/APOBEC3C/BST2/PTX3/KPNA2/CXCL8/LTF/IFITM3/TRIM5/IFITM2/CAV2/HLA-DRB1/APOBEC3G/SLPI/LAMP3/MX1/PPIA/PLSCR1/TRIM38/OAS1/CIITA/OAS2/OAS3/FAM111A/OASL/TRIM59/APOBEC3F/IFIH1/TRIM6	39
BP	GO:0002224	toll-like receptor signaling pathway	34/2207	121/18723	8.55769e-07	2.92346e-05	2.17288e-05	RAB7B/TLR2/LILRA2/IRAK2/CAV1/RSAD2/LILRA4/CD36/CD300LF/CYBA/TNFAIP3/HAVCR2/LTF/MYD88/CD14/SCIMP/TLR1/COLEC12/LYN/CD300A/CD40/LBP/BIRC3/F2RL1/TREM2/PRKCE/OAS1/IRF7/LY96/IRF1/UNC93B1/CTSS/NMI/TLR8	34
BP	GO:0042119	neutrophil activation	16/2207	36/18723	9.45155e-07	3.21027e-05	2.38605e-05	LILRA2/CCL5/SPI1/CXCL8/CXCR2/ITGB2/MYD88/CD300A/CXCL6/PLA2G2A/F2RL1/FCGR2B/FCER1G/IL18/TYROBP/SCNN1B	16
BP	GO:0048562	embryonic organ morphogenesis	62/2207	285/18723	1.12129e-06	3.78675e-05	2.81452e-05	ROR2/NODAL/CTHRC1/HOXC4/RUNX2/FZD5/GLI3/HOXB4/HOXA6/FRZB/HOXD9/OTX1/TEAD2/STIL/HOXA3/MFAP5/SHOX2/ALDH1A3/NKX2-5/CRB2/EPHA2/HOXA11/WNT16/OSR2/HOXB7/SPRY2/DSCAML1/HOXB8/GLI1/HOXA2/HOXC9/HAND2/DLX2/EFEMP1/EYA1/MFAP2/NKX3-2/HOXB3/CCDC40/ATP8A2/ENG/IRX5/RDH10/HOXA5/TWIST1/GATA4/FZD2/HOXD10/FOLR1/USH1C/CHRNA9/HLX/HOXD3/NOG/MMP14/HOXA9/RYR2/HOXB2/FZD6/STRA6/HOXA7/HOXA1	62
BP	GO:1902105	regulation of leukocyte differentiation	61/2207	279/18723	1.14366e-06	3.84036e-05	2.85436e-05	LILRB2/PIK3R6/ROR2/CD74/LILRB3/IL2RA/LILRB1/CA2/CD86/GLI3/FOXJ1/SLAMF8/DUSP10/TCF7/MDK/C1QC/RUNX3/HLA-DRA/NFAM1/LTF/CAMK4/FGL2/HLA-B/LOXL3/EVI2B/HCLS1/TESPA1/LYN/SOCS1/ANXA1/HLA-DRB1/SASH3/CCR1/RUNX1/NFKBIZ/TREM2/POU4F1/CEBPB/IL4I1/FCGR2B/IRF7/HLA-DOA/JAK3/HLX/TMEM176A/MMP14/IRF1/FANCA/ZC3H12A/LIF/IL7R/CASP8/FES/IL18/TYROBP/PTPRC/TMEM176B/HOXA7/CD2/TOX/CDK6	61
BP	GO:1901342	regulation of vasculature development	72/2207	348/18723	1.17636e-06	3.92786e-05	2.91939e-05	PIK3R6/NODAL/CYP1B1/COL4A2/HSPG2/MIR27B/ALOX5/ECM1/SPHK1/HSPB6/ITGA5/ANGPTL4/NRP1/CHI3L1/ABCC8/STAB1/CNMD/GADD45A/TNFAIP3/MDK/CXCL8/EPHA2/MIR221/NR2E1/RHOJ/CXCR2/RRAS/HMOX1/F3/ECSCR/IL1A/SERPINE1/SPRY2/TNMD/ADAM12/ANGPT2/CD40/IL6/HK2/RUNX1/EMP2/CXCR4/VEGFA/ADM/C3/EMILIN1/HGF/C5AR1/ENG/HOXA5/TGFB2/TWIST1/GATA4/THBS4/PRKCB/MIR210/GPNMB/ADGRB3/SERPINF1/DCN/ZC3H12A/ADAMTS1/CXCL13/SFRP2/AQP1/E2F2/SP10…	72
BP	GO:0071674	mononuclear cell migration	47/2207	196/18723	1.30846e-06	4.34438e-05	3.22898e-05	ALOX5/ECM1/CCL20/PLCB1/SAA1/LGALS3/CCL5/SLAMF8/ITGA4/PIK3CG/HSD3B7/SPI1/ITGAL/SPN/MDK/CCR5/CXCR2/SERPINE1/PYCARD/CCL8/CCL18/LYN/RARRES2/CCL2/ANXA1/TRPV4/IL6/CCR1/RIPK3/CXCR4/C5AR1/MYO1G/GPR183/KLRC4-KLRK1/S100A12/CCL26/TNFRSF14/CXCL13/F11R/DUSP1/ICAM1/MSN/PDGFD/CXCL10/CXCL11/FPR2/THBS1	47
BP	GO:0002703	regulation of leukocyte mediated immunity	52/2207	226/18723	1.40815e-06	4.64925e-05	3.45557e-05	ZP3/PIK3R6/IL13RA2/LILRB1/FZD5/TFRC/FOXJ1/RSAD2/IL1R1/BST2/SPI1/RAC2/HAVCR2/HMOX1/HLA-DRA/CLEC7A/ITGB2/SCIMP/VAMP8/HLA-B/LYN/CD300A/HLA-A/HLA-DRB1/CLCF1/CD40/IL6/SASH3/CXCL6/RIPK3/C3/F2RL1/TREM2/IL4I1/FCGR2B/STXBP1/AHR/KLRC4-KLRK1/HFE/JAK3/NOS2/ADGRE2/MICA/IL7R/B2M/FES/MR1/ICAM1/IL18/TYROBP/PTPRC/KLRC2	52
BP	GO:0001706	endoderm formation	20/2207	54/18723	1.47e-06	4.82651e-05	3.58733e-05	NODAL/COL4A2/ITGA5/ITGA4/FN1/COL6A1/LAMB1/DKK1/ITGB2/MMP2/ITGA7/COL12A1/MMP9/COL5A2/COL5A1/DUSP5/NOG/MMP14/DUSP1/COL8A1	20
BP	GO:0000070	mitotic sister chromatid segregation	42/2207	168/18723	1.48652e-06	4.85378e-05	3.60759e-05	ZWILCH/NEK2/KIF18A/NUF2/BUB1B/CDCA8/HASPIN/CENPE/AURKB/ANKRD53/NEK6/UBE2C/KIFC1/NCAPG/SMC4/KIF23/CDC20/PLK1/PSRC1/CDCA5/CENPF/CDT1/CDC6/BUB1/SGO1/KIF2C/TACC3/NCAPH/PTTG1/CCNB1/TTK/KIF4A/KIF14/DUSP1/DLGAP5/NDC80/CENPK/MAD2L1/SGO2/ESPL1/DSN1/TRIP13	42
BP	GO:0042063	gliogenesis	64/2207	301/18723	1.73504e-06	5.6341e-05	4.18757e-05	ROR2/TLR2/CDKN2C/GAP43/GLI3/EMX1/S100A9/AREG/MT3/BACE2/MXRA8/ABCC8/DUSP10/LAMA2/MDK/MIR221/NR2E1/SOX8/LAMB1/EGFR/SOX10/VIM/TSPO/TSPAN2/SLC8A3/ROR1/GPR157/LYN/CCL2/ANXA1/DLX2/CLCF1/IL6/E2F1/EZH2/SPINT1/CXCR4/TP73/BMP2/TREM2/C5AR1/ITGB4/CDK5R2/LAMC3/TGFB2/CDK5R1/MMP24/GPR183/ASCL2/NCMAP/NOG/MMP14/CDK1/LIF/SOX6/CHRM1/S100A8/C1QA/FPR2/GSX2/NKX6-1/ADAM22/HEXB/CDK6	64
BP	GO:0050672	negative regulation of lymphocyte proliferation	26/2207	83/18723	1.76661e-06	5.70528e-05	4.24047e-05	LILRB2/CASP3/IL2RA/LILRB1/TWSG1/CD86/FOXJ1/SDC4/PDCD1LG2/SPN/HAVCR2/LYN/CD300A/GAL/HLA-DRB1/LRRC32/PAWR/BTN2A2/CEBPB/IL4I1/FCGR2B/CD274/GPNMB/TNFRSF14/TYROBP/VSIG4	26
BP	GO:0002286	T cell activation involved in immune response	32/2207	114/18723	1.82245e-06	5.83225e-05	4.33485e-05	CD74/BATF/LGALS3/LILRB1/CD86/BCL3/LCP1/HLA-DMB/PTGER4/ITGAL/SPN/MDK/HAVCR2/HLA-DRA/FGL2/LOXL3/ANXA1/HLA-DRB1/RELB/IL6/SLC11A1/F2RL1/NFKBIZ/FCGR2B/GPR183/FCER1G/JAK3/HLX/ZC3H12A/RAB27A/ICAM1/IL18	32
BP	GO:0006887	exocytosis	72/2207	352/18723	1.82566e-06	5.83225e-05	4.33485e-05	ZP3/RAB3C/ANK1/ARHGAP44/SYP/IL13RA2/IL1RAPL1/SLC17A9/CCL5/SDC4/SMPD3/RAB3A/STX1B/RAP1B/NAPB/SYN1/PLEK/PIK3CG/SDC1/SNAP25/SPI1/RAC2/TNFAIP2/EXOC3L2/GRIN3A/HMOX1/SYN2/RIMS1/ITGB2/VAMP8/CPLX1/SYNGR3/CCL8/LYN/CD300A/SYNGR2/ANXA1/RAPGEF4/STXBP6/CCR1/SYT1/UNC13C/SYTL3/RIMS3/F2RL1/MYO1G/CDK5R2/FCGR2B/LAT2/KCNB1/STXBP1/MILR1/PRKCB/CACNA1I/CHGA/SYT16/STXBP5L/ADGRE2/PRKCG/RIMS2/RAB27A/HTR2A/SYT13/S100A13/F…	72
BP	GO:0002456	T cell mediated immunity	31/2207	109/18723	1.93672e-06	6.15377e-05	4.57381e-05	ZP3/CTSC/CD8A/PRF1/LILRB1/FZD5/RSAD2/IL1R1/HLA-DRA/HLA-B/CD70/HLA-A/HLA-DRB1/IL6/SASH3/RIPK3/EMP2/MYO1G/IL4I1/FCGR2B/AHR/HFE/JAG1/RAB27A/MICA/IL7R/B2M/MR1/ICAM1/IL18/PTPRC	31
BP	GO:0050731	positive regulation of peptidyl-tyrosine phosphorylation	46/2207	193/18723	2.01958e-06	6.38273e-05	4.74399e-05	PARP9/CD74/NOX4/NEURL1/CCL5/ITGA5/AREG/ITGB3/ACE/NRP1/CD36/TNFRSF1A/NCF1/MIR221/CCK/CLEC7A/LRP4/ANGPT1/EGF/HCLS1/IL11/LYN/CSF3/CLCF1/CD40/IL6/IQGAP1/VEGFA/TREM2/HGF/FCGR1A/GRM5/THBS4/TNFRSF18/CTF1/TNK2/LIF/HTR2A/TNFRSF14/ICAM1/CD3E/IL18/OSM/PTPRC/LILRA5/CD44	46
BP	GO:0002699	positive regulation of immune effector process	53/2207	235/18723	2.13022e-06	6.69659e-05	4.97727e-05	ZP3/CD74/KLK7/IL13RA2/LILRB1/FZD5/CD86/TFRC/SPON2/RSAD2/IL1R1/CD36/HLA-DMB/PLA2G5/SPI1/RAC2/TNFRSF4/HMOX1/HLA-DRA/CLEC7A/ITGB2/SCIMP/VAMP8/HLA-B/LYN/CD300A/HLA-A/ANXA1/HLA-DRB1/CLCF1/CD40/IL6/LBP/SASH3/LAPTM5/C3/F2RL1/NFKBIZ/TREM2/STXBP1/KLRC4-KLRK1/HLX/NOS2/ADGRE2/TNFRSF14/B2M/FES/MR1/IL18/TYROBP/PTPRC/TRIM6/KLRC2	53
BP	GO:0034508	centromere complex assembly	14/2207	30/18723	2.21366e-06	6.92209e-05	5.14487e-05	HJURP/CENPA/CENPE/CENPS/CENPI/CENPF/ITGB3BP/OIP5/CENPW/CENPH/CENPN/DLGAP5/CENPK/H3-5	14
BP	GO:0032945	negative regulation of mononuclear cell proliferation	26/2207	84/18723	2.27402e-06	7.07339e-05	5.25733e-05	LILRB2/CASP3/IL2RA/LILRB1/TWSG1/CD86/FOXJ1/SDC4/PDCD1LG2/SPN/HAVCR2/LYN/CD300A/GAL/HLA-DRB1/LRRC32/PAWR/BTN2A2/CEBPB/IL4I1/FCGR2B/CD274/GPNMB/TNFRSF14/TYROBP/VSIG4	26
BP	GO:0001906	cell killing	45/2207	188/18723	2.29636e-06	7.1055e-05	5.28119e-05	PIK3R6/CTSC/PRF1/LILRB1/TREM1/SPI1/HAVCR2/HLA-DRA/CLEC7A/LTF/MYD88/HLA-B/HLA-A/HLA-DRB1/CXCL6/LYZ/RIPK3/EMP2/C3/F2RL1/FCGR2B/ULBP3/GZMB/KLRC4-KLRK1/CHGA/NOS2/S100A12/GNLY/APOL1/RAB27A/MICA/IL7R/B2M/MR1/ICAM1/H2BC12/IL18/TYROBP/PTPRC/SCNN1B/H2BC11/ULBP2/HAMP/CFH/KLRC2	45
BP	GO:0045055	regulated exocytosis	52/2207	230/18723	2.45115e-06	7.54496e-05	5.60782e-05	ZP3/SYP/IL13RA2/RAB3A/STX1B/RAP1B/NAPB/SYN1/PLEK/PIK3CG/SNAP25/SPI1/RAC2/GRIN3A/HMOX1/SYN2/RIMS1/ITGB2/VAMP8/CPLX1/SYNGR3/LYN/CD300A/SYNGR2/RAPGEF4/SYT1/UNC13C/RIMS3/F2RL1/CDK5R2/FCGR2B/LAT2/KCNB1/STXBP1/MILR1/PRKCB/CACNA1I/CHGA/ADGRE2/PRKCG/RIMS2/RAB27A/HTR2A/SYT13/S100A13/FES/UNC13A/SCIN/SYT4/SYT2/CPLX2/KLRC2	52
BP	GO:0014911	positive regulation of smooth muscle cell migration	18/2207	47/18723	2.79397e-06	8.51154e-05	6.32624e-05	NOX4/S100A11/IGFBP5/HDAC4/CCL5/NRP1/P2RY6/MDK/MIR221/FGF9/IQGAP1/CCN4/HAS2/ADAMTS1/MDM2/PDGFD/POSTN/ITGA2	18
BP	GO:0097028	dendritic cell differentiation	18/2207	47/18723	2.79397e-06	8.51154e-05	6.32624e-05	LILRB2/BATF/BATF2/LILRB1/SPI1/BATF3/CAMK4/DHRS2/HLA-B/LTBR/LYN/RELB/F2RL1/TREM2/CEBPB/FCGR2B/TMEM176A/TMEM176B	18
BP	GO:0002221	pattern recognition receptor signaling pathway	42/2207	172/18723	2.85979e-06	8.66736e-05	6.44205e-05	HSPA1B/RAB7B/SLC15A3/TLR2/ALPK1/LILRA2/IRAK2/CAV1/RSAD2/LILRA4/CD36/CD300LF/TIFA/CYBA/TNFAIP3/HAVCR2/RNF135/LTF/MYD88/CD14/SCIMP/TLR1/COLEC12/LYN/CD300A/CD40/LBP/BIRC3/F2RL1/TREM2/PRKCE/OAS1/IRF7/LY96/IRF1/UNC93B1/OAS3/OASL/CTSS/IFIH1/NMI/TLR8	42
BP	GO:0045069	regulation of viral genome replication	26/2207	85/18723	2.9119e-06	8.78026e-05	6.52597e-05	ISG20/APOBEC3B/TOP2A/ISG15/CCL5/RSAD2/BTBD17/APOBEC3C/BST2/CXCL8/LTF/IFITM3/IFITM2/APOBEC3G/SLPI/MX1/PPIA/PLSCR1/OAS1/OAS2/OAS3/FAM111A/OASL/APOBEC3F/IFIH1/TRIM6	26
BP	GO:0010466	negative regulation of peptidase activity	57/2207	262/18723	2.9823e-06	8.9469e-05	6.64982e-05	BIRC5/PLAUR/ANXA2/ECM1/DPEP1/SIMC1/MT3/SERPINA5/BST2/SPINK8/COL6A3/CRB2/LXN/SERPING1/RPS6KA1/LTF/SERPINE1/SERPINA3/PTGS2/COL28A1/IFI6/MMP9/CST3/SERPINB8/SFN/SLPI/BIRC3/SPINT1/VEGFA/WFIKKN2/SERPINA1/SERPINB1/C3/TNFAIP8/HGF/TFPI2/TFPI/LAMP3/PROS1/PTTG1/RARRES1/CST7/CD109/CSTA/BCL2L12/SERPINF1/PI15/MDM2/CARD16/SERPINH1/SFRP2/AQP1/PI3/CD44/TIMP1/WFDC2/THBS1	57
BP	GO:0042116	macrophage activation	30/2207	106/18723	3.14701e-06	9.39334e-05	6.98164e-05	CD74/TLR2/CTSC/IFNGR2/SPHK1/HAVCR2/ITGB2/TLR1/IL6/LBP/SLC11A1/CD93/TREM2/C5AR1/FCGR2B/PRKCE/PLA2G4A/CST7/LRFN5/ZC3H12A/NAMPT/TAFA3/C1QA/TYROBP/PTPRC/FPR2/VSIG4/HAMP/NMI/THBS1	30
BP	GO:0043270	positive regulation of ion transport	59/2207	275/18723	3.21897e-06	9.55986e-05	7.10541e-05	FXYD2/LILRA2/IFNGR2/LGALS3/KCNE3/KCNC2/CAV1/GDNF/CCL5/RGN/KCNA1/KCNN4/ABCC8/P2RY6/NKX2-5/TRPV2/CAMK2A/GLRX/TMSB4X/CCK/TSPO/F2RL3/VAMP8/GRIN1/CACNG2/CXCL9/GAL/CACNG3/CCL2/KCNE5/NPY2R/CCR1/KCNC1/RAMP3/FLNA/SYT1/NIPSNAP2/TREM2/CEBPB/SCN3B/ARC/TRPC3/PLA2G4A/PIRT/STXBP1/MIR210/KCNIP2/FGF12/CHRNB2/RYR2/CHRM1/STAC/STC1/CXCL10/TRH/CTSS/CXCL11/LILRA5/KCNJ11	59
BP	GO:0007416	synapse assembly	43/2207	179/18723	3.45653e-06	0.000101636	7.55412e-05	LRRTM1/TLR2/BSN/LRRTM3/ZDHHC12/IL1RAPL1/IGFN1/FZD5/GAP43/AMIGO2/NRXN1/NTRK1/SHANK2/LRP4/IL1RAP/SRPX2/DNM3/SPTBN2/CBLN1/GABRB3/GABRA1/SLITRK4/LRTM2/GABRB2/EFNB2/POU4F1/SLIT1/FGF13/DSCAM/SLITRK1/ADGRL2/ADGRB3/OXTR/CDH9/ABI3/NTNG2/LRFN5/FZD1/SLITRK5/GABRG2/CUX2/CHRNB2/CBLN2	43
BP	GO:0050766	positive regulation of phagocytosis	22/2207	66/18723	3.45665e-06	0.000101636	7.55412e-05	IL2RB/C2/CD36/CD300LF/PTX3/PLA2G5/CYBA/CLEC7A/IL2RG/PYCARD/CCL2/SLC11A1/C3/F2RL1/TREM2/FCGR2B/TUB/FCER1G/RAB27A/PTPRC/FPR2/ITGA2	22
BP	GO:0097421	liver regeneration	15/2207	35/18723	3.62137e-06	0.000105952	7.87492e-05	GLI3/RGN/AURKA/EGFR/HMOX1/GLI1/CLDN1/IL6/EZH2/TYMS/PCNA/CEBPB/UCP2/HFE/HAMP	15
BP	GO:0031100	animal organ regeneration	24/2207	76/18723	3.72761e-06	0.000108523	8.06602e-05	GLI3/RGN/AURKA/LCP1/EGFR/HMOX1/ANGPT2/GLI1/CLDN1/IL6/EZH2/TYMS/ADM/PCNA/HGF/C5AR1/CEBPB/CDK4/NNMT/UCP2/CCNA2/HFE/CDK1/HAMP	24
BP	GO:0030168	platelet activation	33/2207	123/18723	3.76496e-06	0.000109073	8.1069e-05	VAV3/LCK/MYL12A/SAA1/ADRA2B/ITGB3/F2RL2/COL3A1/PDGFA/PLEK/PIK3CG/FN1/PDPN/F2RL3/MYL9/LYN/C1QTNF1/CD40/IL6/FLNA/DGKK/FERMT3/PPIA/PLSCR1/CLIC1/PLA2G4A/STXBP1/FCER1G/ENTPD2/THBD/F11R/FZD6/HSPB1	33
BP	GO:0034765	regulation of ion transmembrane transport	92/2207	491/18723	3.89904e-06	0.000112406	8.35465e-05	FXYD2/IFNGR2/KCNE3/JPH4/KCNC2/CAV1/SHANK1/KCNV1/RGN/CACNA1B/JPH3/CACNA1A/KCNA1/KCNN4/CACNA2D2/KCNQ5/HVCN1/KCNK12/ABCC8/PIK3CG/P2RY6/CYBA/TCAF2/GLRX/TMSB4X/SHISA7/CD63/SLN/F2RL3/CLIC6/KCNJ9/MAPK8IP2/KCNA4/CACNG2/SCN8A/LYN/CXCL9/RGS4/GAL/CACNG3/CCL2/KCNK7/KCNE5/MMP9/SCN2A/DPP10/KCNC1/RAMP3/KCNJ3/FLNA/KCNE4/CACNG5/SCN2B/NIPSNAP2/KCNAB1/TREM2/FGF13/SCN3B/GRM5/PRKCE/ARC/KCNB1/CLIC1/PIRT/TWIST1/SCN3A/C…	92
BP	GO:0033628	regulation of cell adhesion mediated by integrin	18/2207	48/18723	3.97991e-06	0.000114181	8.48654e-05	SWAP70/PLAU/CYP1B1/CCL5/PIK3CG/EPHA2/SERPINE1/SNAI2/LYN/DPP4/MUC1/FERMT3/TGFB2/FERMT1/LIF/CXCL13/SFRP2/CD3E	18
BP	GO:0051346	negative regulation of hydrolase activity	75/2207	379/18723	4.05447e-06	0.000115758	8.60377e-05	BIRC5/PLAUR/ANXA2/ECM1/LGALS3/DPEP1/RGN/PPP1R15A/CRY2/GZMA/ANGPTL4/APOC1/SIMC1/MT3/SERPINA5/BST2/SPINK8/PTX3/COL6A3/CRB2/CAMK2A/LXN/SERPING1/RPS6KA1/LTF/SERPINE1/SPRY2/SERPINA3/PTGS2/COL28A1/PPP4R4/ANXA1/IFI6/MMP9/CST3/SERPINB8/SFN/SLPI/BIRC3/SPINT1/VEGFA/WFIKKN2/SERPINA1/SERPINB1/C3/PPP1R36/TNFAIP8/HGF/TFPI2/TFPI/LAMP3/PROS1/PTTG1/TGFB2/RARRES1/CST7/CD109/CSTA/KLRC4-KLRK1/BCL2L12/SERPINF1/PI15/C…	75
BP	GO:0007613	memory	32/2207	118/18723	4.09918e-06	0.000116472	8.65683e-05	PLCB1/SHANK1/JPH3/BRINP1/ASIC1/CSMD1/ABCC8/MDK/CCK/SHISA7/SLC8A3/CAMK4/HRH1/CPEB3/SLC8A2/PTGS2/CALB1/SCN2A/TAFA2/TREM2/FGF13/CEBPB/ARC/ITGA3/OXTR/SERPINF1/RCAN1/HTR2A/SLC1A1/CUX2/CHRNB2/PAK5	32
BP	GO:0002377	immunoglobulin production	49/2207	216/18723	4.2749e-06	0.000120883	8.98471e-05	SWAP70/HLA-DPB1/HLA-DPA1/BATF/IL13RA2/IGLV1-44/IGLV2-8/CD86/IGLV1-47/POLQ/TFRC/IGKV3-20/CGAS/HLA-DRB5/HLA-DMA/HLA-DMB/IGLV7-46/IGKV3-15/TNFRSF4/GAPT/IGLV1-40/HLA-DRA/IGKV2-30/IGLV3-21/IGKV1-9/IGLV3-1/HLA-DRB1/CLCF1/HLA-DQA2/CD40/IL6/HLA-DQB1/HLA-DQA1/SASH3/HLA-DQB2/IGLV6-57/IGKV1-5/IGLV2-14/EXO1/FCGR2B/IGKV4-1/IGLV3-25/HLA-DOA/IGLV2-23/IGLV3-19/IGKC/B2M/IGLV2-11/PTPRC	49
BP	GO:0072503	cellular divalent inorganic cation homeostasis	91/2207	486/18723	4.52457e-06	0.000127027	9.44135e-05	SWAP70/LCK/TRPM8/MT1M/MT1H/SLC30A3/SAA1/JPH4/CAV1/GPR17/MT1E/CCL5/S100A9/RGN/CCKBR/JPH3/F2RL2/MT1DP/CACNA1A/MT3/CD36/ADRA1D/PIK3CG/P2RY6/PTGER4/GLP1R/CYBA/TRPV2/ATP2B3/KCNK3/CCR5/CXCR2/ATP2A3/LPAR6/SLC8A3/CD52/F2RL3/SLC8A2/GPR65/GRIN1/GPR157/CCL8/CALB1/LYN/CXCL9/CAV2/TRPV4/C1QTNF1/CD40/NPY2R/CCR1/NMUR2/RAMP3/FPR1/BDKRB2/GRIN2B/CXCR4/SLC11A1/ADM/F2RL1/S1PR3/DDIT3/C5AR1/TSPOAP1/GRM5/MCOLN2/PRKCE/TR…	91
BP	GO:0035249	synaptic transmission, glutamatergic	27/2207	92/18723	4.55265e-06	0.000127027	9.44135e-05	GRIK2/ROR2/GRM2/SLC17A7/NRXN1/NTRK1/NAPB/OPHN1/EGFR/TNR/PTGS2/MAPK8IP2/CACNG2/CACNG3/CCL2/GRIK1/NPY2R/SYT1/UNC13C/CACNG5/GRM5/GRIA2/STXBP1/SLC17A8/OXTR/HTR2A/UNC13A	27
BP	GO:0001909	leukocyte mediated cytotoxicity	33/2207	124/18723	4.55664e-06	0.000127027	9.44135e-05	PIK3R6/CTSC/PRF1/LILRB1/TREM1/SPI1/HAVCR2/HLA-DRA/MYD88/HLA-B/HLA-A/HLA-DRB1/CXCL6/RIPK3/EMP2/F2RL1/FCGR2B/ULBP3/GZMB/KLRC4-KLRK1/NOS2/RAB27A/MICA/IL7R/B2M/MR1/ICAM1/IL18/TYROBP/PTPRC/SCNN1B/ULBP2/KLRC2	33
BP	GO:0007492	endoderm development	24/2207	77/18723	4.81528e-06	0.000133607	9.9304e-05	NODAL/COL4A2/ITGA5/ITGA4/FN1/COL6A1/LAMB1/DKK1/ITGB2/LAMC1/MMP2/ITGA7/COL12A1/MMP9/COL5A2/ARC/GATA4/COL5A1/DUSP5/NOG/MMP14/DUSP1/COL8A1/HOXC11	24
BP	GO:0052547	regulation of peptidase activity	87/2207	461/18723	5.29385e-06	0.000146199	0.000108663	LCK/NODAL/BIRC5/PLAUR/MIR27B/ANXA2/ECM1/DPEP1/CAV1/S100A9/SIMC1/MT3/PCOLCE2/SERPINA5/BST2/SPINK8/COL6A3/CRB2/PSMB8/LXN/SERPING1/FN1/HIP1R/RPS6KA1/CCK/ATP2A3/CLEC7A/F3/LTF/SERPINE1/SERPINA3/PYCARD/PTGS2/GRIN1/COL28A1/LYN/PSMB9/FBLN1/IFI6/MMP9/CST3/SERPINB8/SFN/RCN3/SLPI/BIRC3/SPINT1/GRIN2B/VEGFA/WFIKKN2/SERPINA1/LAPTM5/SERPINB1/NGFR/C3/TNFAIP8/HGF/TFPI2/TFPI/LAMP3/CCN1/PROS1/PTTG1/RARRES1/CST7/CD1…	87
BP	GO:0061138	morphogenesis of a branching epithelium	43/2207	182/18723	5.45389e-06	0.000149919	0.000111428	MET/COL4A1/FZD5/GDNF/GLI3/AREG/TNC/NRP1/PDGFA/CSMD1/ST14/SEMA3A/MDK/EPHA2/NPNT/SOX8/SOX10/HOXA11/CITED1/HOXB7/SPRY2/EGF/EYA1/SPINT1/CTSZ/VEGFA/ADM/BMP2/CELSR1/HGF/ENG/HOXD13/RDH10/HOXA5/HOXD11/SOCS3/NOG/MMP14/HOXB13/SPRY1/SFRP2/CLIC4/SEMA3E	43
BP	GO:0090322	regulation of superoxide metabolic process	15/2207	36/18723	5.53295e-06	0.000151388	0.00011252	MIR27B/ACP5/CD36/HVCN1/CYBA/EGFR/CLEC7A/BST1/ITGB2/F2RL1/H19/GCH1/FBLN5/TYROBP/FPR2	15
BP	GO:0009954	proximal/distal pattern formation	14/2207	32/18723	5.70497e-06	0.000155375	0.000115483	NODAL/IRX2/EN1/GLI3/HOXD9/HOXA10/HOXA11/LRP4/GLI1/HOXC9/DLX2/SP8/HOXD10/HOXA9	14
BP	GO:0022617	extracellular matrix disassembly	21/2207	63/18723	5.7338e-06	0.000155444	0.000115534	CARMIL2/CTSK/KLK7/MMP12/MMP1/LCP1/MMP13/PDPN/LAMC1/MMP7/MMP2/DPP4/IL6/MMP9/CST3/MMP11/MMP19/MMP14/KIF9/CTSS/FAP	21
BP	GO:0009410	response to xenobiotic stimulus	87/2207	462/18723	5.78355e-06	0.000156077	0.000116005	VAV3/LCK/CYP1B1/GRM2/LGALS1/CASP3/MAOB/LDHA/CYP2S1/DPEP1/GAD1/EMX1/HDAC4/TFRC/RAP1B/NTRK1/GGH/SLAMF8/ABCC8/DUSP6/S100A10/ALDH3A1/SLC12A5/RAD54L/CYBA/ADSS1/MDK/KCNK3/EGFR/SOX10/HMOX1/TSPO/RAP2A/SOD2/PTGS2/GRIN1/CENPF/CRYZ/CYP2E1/LYN/COL1A1/GAD2/TNFRSF11B/GAL/ANXA1/LOX/E2F1/VKORC1/STAR/KCNC1/CXCR4/TYMS/TP73/PCNA/ENG/AOX1/CCNB1/TGFB2/ITGA3/GATA4/NNMT/RAD51/PLIN2/AHR/FOSL1/OXTR/NOS2/S100A12/CDK1/CA9/…	87
BP	GO:0050829	defense response to Gram-negative bacterium	26/2207	88/18723	5.93379e-06	0.000159403	0.000118477	TREM1/HMGB2/IGHM/RNASE6/SSC5D/LTF/RNASE3/SERPINE1/PYCARD/RARRES2/IL6/LBP/CXCL6/LYZ/SLC11A1/F2RL1/TREM2/CASP1/CHGA/NOS2/TNFRSF14/MR1/AQP1/H2BC12/H2BC11/GSDMD	26
BP	GO:0050767	regulation of neurogenesis	72/2207	364/18723	6.37353e-06	0.000170442	0.000126681	MCF2/TLR2/CHODL/L1CAM/IL1RAPL1/OTP/NEURL1/GLI3/BRINP1/HMGB2/NRP1/MT3/DRAXIN/ABCC8/SHOX2/DUSP10/SEMA3A/TRPV2/MDK/MIR221/NR2E1/CRABP2/FN1/SOX8/DMRTA2/EGFR/SOX10/TSPO/LRP4/SEMA3D/RTN4R/TNR/PAK3/LYN/SPP1/DLX2/CLCF1/NEFL/IL6/E2F1/STAR/EZH2/SPINT1/CXCR4/VEGFA/TP73/BMP2/HOXB3/TREM2/POU4F1/FSTL4/FGF13/CUL7/DSCAM/CDK5R1/SLITRK1/ASCL2/RASSF10/SEMA3F/SERPINF1/NOG/LIF/SEMA6B/B2M/CUX2/BHLHE40/ASPM/DLL3/XRCC2/…	72
BP	GO:0030856	regulation of epithelial cell differentiation	38/2207	154/18723	6.41186e-06	0.000170663	0.000126846	NODAL/PLAAT4/PLCB1/CAV1/GDNF/SFRP4/ZFP36/FOXJ1/PROM1/FRZB/TNFRSF1A/ALOX15B/WWTR1/AJAP1/CITED1/SERPINE1/ATOH8/SPRY2/ERRFI1/CYP27B1/MMP9/EZH2/SFN/VEGFA/S1PR3/MACROH2A2/ETV2/CEBPB/SPRED3/CD109/WNT10B/JAG1/TMEM100/LIF/SPRY1/F11R/HOXA7/NKX6-1	38
BP	GO:0050671	positive regulation of lymphocyte proliferation	35/2207	137/18723	6.43959e-06	0.000170663	0.000126846	ZP3/LILRB2/VAV3/HLA-DPB1/HLA-DPA1/CD74/IL2RA/CD86/CLECL1/CCL5/TFRC/PDCD1LG2/HLA-DMB/CD276/TNFRSF4/HAVCR2/BST1/MYD88/IL1A/PYCARD/CD70/HLA-A/ANXA1/CLCF1/CD40/IL6/SASH3/CD274/GPR183/JAK3/CHRNB2/CD3E/IL18/PTPRC/IGFBP2	35
BP	GO:0035987	endodermal cell differentiation	17/2207	45/18723	6.54679e-06	0.00017273	0.000128382	NODAL/COL4A2/ITGA5/ITGA4/FN1/COL6A1/LAMB1/DKK1/ITGB2/MMP2/ITGA7/COL12A1/MMP9/COL5A2/COL5A1/MMP14/COL8A1	17
BP	GO:0002444	myeloid leukocyte mediated immunity	28/2207	99/18723	6.71886e-06	0.000176482	0.000131171	IL13RA2/TREM1/SPON2/ACE/PIK3CG/SPI1/RAC2/HMOX1/ITGB2/MYD88/VAMP8/LYN/CD300A/IL6/CXCL6/C3/F2RL1/FCGR2B/LAT2/STXBP1/MILR1/CHGA/ADGRE2/S100A13/FES/TYROBP/SCNN1B/CPLX2	28
BP	GO:0048608	reproductive structure development	81/2207	424/18723	6.90918e-06	0.000180678	0.00013429	ZP3/ROR2/NODAL/PLK4/KIF18A/CASP3/E2F8/FZD5/GLI3/GJB2/CTSB/HMGB2/TNC/CSMD1/NTRK1/PHLDA2/SERPINA5/ALOX15B/PTX3/ST14/ETNK2/SDC1/SEMA3A/TPPP3/ADAM19/BRCA2/PRDX4/HOXA10/SOX8/HOXA11/CITED1/YBX3/PTGS2/GLI1/FGF9/SPP1/ANXA1/CYP27B1/STAR/FLNA/SPINT1/VEGFA/ADM/C3/CCN1/ANG/ETV2/IRX5/HOXD13/CEBPB/SCX/RDH10/CUL7/TGFB2/NUP107/GATA4/SOCS3/ASCL2/FOSL1/SERPINF1/NOG/MMP14/FANCA/DCN/LIF/HOXB13/FST/CASP8/HOXA9/ADAMTS…	81
BP	GO:0002698	negative regulation of immune effector process	30/2207	110/18723	7.15768e-06	0.000186352	0.000138507	IL13RA2/LGALS3/LILRB1/FOXJ1/SLAMF8/BST2/DUSP10/SPI1/SERPING1/HAVCR2/HMOX1/FGL2/ANGPT1/HLA-B/LOXL3/CD300A/HLA-A/ANXA1/IL4I1/FCGR2B/TGFB2/AHR/HFE/JAK3/HLX/ZC3H12A/MICA/IL7R/PTPRC/VSIG4	30
BP	GO:0001763	morphogenesis of a branching structure	45/2207	196/18723	7.44285e-06	0.000192327	0.000142947	MET/COL4A1/FZD5/GDNF/GLI3/AREG/TNC/NRP1/PDGFA/CSMD1/ST14/SHOX2/SEMA3A/MDK/EPHA2/NPNT/SOX8/SOX10/HOXA11/CITED1/HOXB7/SPRY2/EGF/DLX2/EYA1/SPINT1/CTSZ/VEGFA/ADM/BMP2/CELSR1/HGF/ENG/HOXD13/RDH10/HOXA5/HOXD11/SOCS3/NOG/MMP14/HOXB13/SPRY1/SFRP2/CLIC4/SEMA3E	45
BP	GO:0017157	regulation of exocytosis	46/2207	202/18723	7.45225e-06	0.000192327	0.000142947	ZP3/RAB3C/SYP/IL13RA2/IL1RAPL1/SDC4/SMPD3/RAB3A/STX1B/RAP1B/SYN1/SDC1/SPI1/RAC2/GRIN3A/HMOX1/ITGB2/VAMP8/CPLX1/LYN/CD300A/ANXA1/RAPGEF4/STXBP6/SYT1/RIMS3/F2RL1/CDK5R2/FCGR2B/KCNB1/STXBP1/PRKCB/CACNA1I/STXBP5L/ADGRE2/PRKCG/RIMS2/RAB27A/HTR2A/SYT13/FES/VSNL1/SYT4/SYT2/CPLX2/KLRC2	46
BP	GO:0001885	endothelial cell development	21/2207	64/18723	7.59286e-06	0.000195104	0.000145012	MET/PLOD3/PLCB1/RAP1B/TNFRSF1A/CNMD/COL15A1/MYD88/TNMD/CLDN1/VEGFA/F2RL1/S1PR3/MYADM/F11R/COL22A1/ICAM1/MSN/STC1/CLIC4/PDE2A	21
BP	GO:0032946	positive regulation of mononuclear cell proliferation	35/2207	138/18723	7.66231e-06	0.000196036	0.000145704	ZP3/LILRB2/VAV3/HLA-DPB1/HLA-DPA1/CD74/IL2RA/CD86/CLECL1/CCL5/TFRC/PDCD1LG2/HLA-DMB/CD276/TNFRSF4/HAVCR2/BST1/MYD88/IL1A/PYCARD/CD70/HLA-A/ANXA1/CLCF1/CD40/IL6/SASH3/CD274/GPR183/JAK3/CHRNB2/CD3E/IL18/PTPRC/IGFBP2	35
BP	GO:0045669	positive regulation of osteoblast differentiation	22/2207	69/18723	7.86067e-06	0.000200244	0.000148832	CTHRC1/GDPD2/RUNX2/GLI3/WWTR1/DNAI3/NPNT/PDLIM7/LTF/IL6/BMP2/HGF/CCN1/CEBPB/CLIC1/CCN4/WNT10B/MIR210/JAG1/WNT7B/SFRP2/NELL1	22
BP	GO:0031960	response to corticosteroid	40/2207	167/18723	8.04922e-06	0.000203309	0.00015111	MYOD1/CASP3/MAOB/ZFP36/GJB2/AREG/FBXO32/GPR83/SDC1/ALDH3A1/CYBA/MDK/EGFR/PTGS2/ERRFI1/IGFBP7/COL1A1/CLDN1/ANXA1/CNGA3/NEFL/IL6/STAR/TYMS/ADM/PCNA/ENG/SSTR3/FOSL1/SERPINF1/IL1RN/WNT7B/DUSP1/AQP1/ICAM1/STC1/TRH/SSTR2/SCNN1B/IGFBP2	40
BP	GO:0000280	nuclear division	83/2207	439/18723	8.04981e-06	0.000203309	0.00015111	HSPA1B/ZWILCH/HSF2BP/TPX2/NEK2/KIF18A/UBE2S/TOP2A/PLCB1/SPHK1/NUF2/CCNB2/BUB1B/AURKA/SMPD3/CDCA8/HASPIN/CENPE/AURKB/RAD51AP1/ANKRD53/TOM1L1/NEK6/CKS2/UBE2C/RAD54L/NPM2/KIFC1/NCAPG/SMC4/BRCA2/CENPS/CHEK1/KIF23/CDC20/CCDC8/PLK1/IL1A/PSRC1/CDCA5/NDE1/EGF/CENPF/CDT1/MYBL2/CAV2/CDC6/CDC25C/FLNA/BUB1/SGO1/KIF2C/TACC3/NCAPH/KIF15/PTTG1/CCNB1/CUL7/CDCA2/TTK/KIF4A/KIF14/FANCD2/RAD51/GPR3/EME1/REEP4/FANCA/…	83
BP	GO:0007612	learning	36/2207	144/18723	8.11226e-06	0.000204015	0.000151635	TLR2/JPH4/EN1/SHANK1/NRXN1/JPH3/ASIC1/CSMD1/SHANK2/ABCC8/SNAP25/SLC12A5/CNTNAP2/NPTX2/CCK/SLC8A3/HRH1/SLC8A2/TNR/PTGS2/GABRA5/GRIN1/MAPK8IP2/TAFA2/FGF13/GRM5/ARC/ATP8A1/FOSL1/ADGRB3/SLC1A1/CHRNB2/PAK5/NRGN/TBR1/STRA6	36
BP	GO:0001959	regulation of cytokine-mediated signaling pathway	37/2207	150/18723	8.50975e-06	0.000212205	0.000157722	HSPA1B/PARP9/CD74/MIR27B/ECM1/MMP12/SPHK1/IRAK2/CAV1/ISG15/CCL5/IL1R1/CD300LF/TNFAIP3/NLRC5/ANGPT1/PYCARD/SOCS1/VRK2/IL6/CASP4/CXCR4/LAPTM5/F2RL1/TREM2/OAS1/IRF7/IL1R2/CASP1/CASP8/IL1RN/OAS3/CARD16/PTPRC/H2BC11/PALM3/TRIM6	37
BP	GO:0070665	positive regulation of leukocyte proliferation	37/2207	150/18723	8.50975e-06	0.000212205	0.000157722	ZP3/LILRB2/VAV3/HLA-DPB1/HLA-DPA1/CD74/IL2RA/CD86/CLECL1/CCL5/TFRC/BST2/PDCD1LG2/HLA-DMB/CD276/TNFRSF4/HAVCR2/BST1/MYD88/IL1A/PYCARD/CD70/LYN/HLA-A/ANXA1/CLCF1/CD40/IL6/SASH3/CD274/GPR183/JAK3/CHRNB2/CD3E/IL18/PTPRC/IGFBP2	37
BP	GO:0010951	negative regulation of endopeptidase activity	54/2207	252/18723	8.56382e-06	0.000212656	0.000158058	BIRC5/PLAUR/ANXA2/DPEP1/MT3/SERPINA5/BST2/SPINK8/COL6A3/CRB2/LXN/SERPING1/RPS6KA1/LTF/SERPINE1/SERPINA3/PTGS2/COL28A1/IFI6/MMP9/CST3/SERPINB8/SFN/SLPI/BIRC3/SPINT1/VEGFA/WFIKKN2/SERPINA1/SERPINB1/C3/TNFAIP8/HGF/TFPI2/TFPI/LAMP3/PROS1/PTTG1/RARRES1/CST7/CD109/CSTA/BCL2L12/SERPINF1/MDM2/CARD16/SERPINH1/SFRP2/AQP1/PI3/CD44/TIMP1/WFDC2/THBS1	54
BP	GO:0050764	regulation of phagocytosis	27/2207	95/18723	8.8287e-06	0.000218316	0.000162265	IL2RB/TLR2/SPHK1/C2/CD36/CD300LF/PTX3/PLA2G5/CYBA/CLEC7A/IL2RG/PYCARD/CD300A/CCL2/SLC11A1/C3/F2RL1/TREM2/FCGR2B/PLSCR1/TUB/FCER1G/PRKCG/RAB27A/PTPRC/FPR2/ITGA2	27
BP	GO:0061458	reproductive system development	81/2207	427/18723	9.07236e-06	0.000223039	0.000165774	ZP3/ROR2/NODAL/PLK4/KIF18A/CASP3/E2F8/FZD5/GLI3/GJB2/CTSB/HMGB2/TNC/CSMD1/NTRK1/PHLDA2/SERPINA5/ALOX15B/PTX3/ST14/ETNK2/SDC1/SEMA3A/TPPP3/ADAM19/BRCA2/PRDX4/HOXA10/SOX8/HOXA11/CITED1/YBX3/PTGS2/GLI1/FGF9/SPP1/ANXA1/CYP27B1/STAR/FLNA/SPINT1/VEGFA/ADM/C3/CCN1/ANG/ETV2/IRX5/HOXD13/CEBPB/SCX/RDH10/CUL7/TGFB2/NUP107/GATA4/SOCS3/ASCL2/FOSL1/SERPINF1/NOG/MMP14/FANCA/DCN/LIF/HOXB13/FST/CASP8/HOXA9/ADAMTS…	81
BP	GO:0051783	regulation of nuclear division	35/2207	139/18723	9.09515e-06	0.000223039	0.000165774	ZWILCH/NEK2/PLCB1/SPHK1/BUB1B/AURKA/SMPD3/AURKB/RAD51AP1/TOM1L1/NPM2/CHEK1/CDC20/CCDC8/PLK1/IL1A/EGF/CENPF/CDT1/CAV2/CDC25C/BUB1/CCNB1/CUL7/CDCA2/TTK/GPR3/LIF/MKI67/DUSP1/DLGAP5/NDC80/MAD2L1/ESPL1/TRIP13	35
BP	GO:0060759	regulation of response to cytokine stimulus	39/2207	162/18723	9.14304e-06	0.000223287	0.000165959	HSPA1B/PARP9/CD74/TLR2/MIR27B/ECM1/MMP12/SPHK1/IRAK2/CAV1/ISG15/CCL5/IL1R1/CD300LF/TNFAIP3/NLRC5/ANGPT1/PYCARD/SOCS1/VRK2/IL6/CASP4/CXCR4/LAPTM5/F2RL1/TREM2/OAS1/IRF7/IL1R2/CASP1/CASP8/IL1RN/OAS3/CARD16/PTPRC/H2BC11/IFIH1/PALM3/TRIM6	39
BP	GO:0031663	lipopolysaccharide-mediated signaling pathway	20/2207	60/18723	9.5188e-06	0.000231507	0.000172068	CD180/TLR2/LILRA2/IRAK2/CCL5/CD36/SPI1/TNFAIP3/LTF/MYD88/CD14/SCIMP/TRIM5/LYN/CCL2/LBP/PRKCE/LY96/CARD16/IL18	20
BP	GO:0010965	regulation of mitotic sister chromatid separation	21/2207	65/18723	9.98016e-06	0.000241733	0.000179669	ZWILCH/BUB1B/CENPE/AURKB/NEK6/UBE2C/PLK1/CENPF/CDT1/CDC6/BUB1/TACC3/PTTG1/CCNB1/TTK/DUSP1/DLGAP5/NDC80/MAD2L1/ESPL1/TRIP13	21
BP	GO:0006816	calcium ion transport	80/2207	422/18723	1.05346e-05	0.00025412	0.000188876	LILRB2/LCK/TRPM8/ANXA2/LILRA2/LGALS3/KCNE3/JPH4/LILRB1/CAV1/CCL5/RGN/CACNA1B/JPH3/CACNA1A/ASIC1/KCNN4/CACNA2D2/PIK3CG/P2RY6/CYBA/TRPV2/ATP2B3/CAMK2A/CD33/CCR5/GRIN3A/ATP2A3/TSPO/SLC8A3/SLN/F2RL3/SLC8A2/EGF/PTGS2/GRIN1/CCL8/CACNG2/LYN/CXCL9/RGS4/CACNG3/CCL2/TRPV4/CYP27B1/CCR1/NMUR2/RAMP3/GRIN2B/CXCR4/CACNG5/ANXA2P2/NIPSNAP2/DDIT3/GCK/MCOLN2/PRKCE/TRPC3/PRKCB/CACNA1I/CACNA2D3/TMEM37/CHRNA9/RYR3/CAC…	80
BP	GO:0050920	regulation of chemotaxis	49/2207	223/18723	1.08109e-05	0.000259726	0.000193042	SWAP70/CD74/MET/CCL5/NRP1/SLAMF8/SEMA3A/SPI1/RAC2/MDK/CXCL8/CXCR2/TMSB4X/F3/BST1/SEMA3D/SERPINE1/ANGPT2/LYN/DPP4/RARRES2/CCL2/TRPV4/IL6/EFNB2/LBP/CCR1/CXCR4/VEGFA/F2RL1/TREM2/C5AR1/DSCAM/GPR183/THBS4/KLRC4-KLRK1/SEMA3F/CCL26/SEMA6B/CXCL13/DUSP1/PDGFD/TBR1/CXCL10/FPR2/SEMA3E/HSPB1/ITGA2/THBS1	49
BP	GO:0070374	positive regulation of ERK1 and ERK2 cascade	48/2207	217/18723	1.09763e-05	0.000262632	0.000195202	NODAL/CD74/MIR27B/SHC1/CCL20/CCL5/RAP1B/NRP1/PDGFA/MT3/NTRK1/CHI3L1/CD36/CAVIN3/P2RY6/PLA2G5/MIR221/NPNT/EGFR/HAVCR2/ANGPT1/SPRY2/SCIMP/PYCARD/MARCO/CCL8/CCL18/HAND2/CCL2/HLA-DRB1/TRPV4/PLA2G2A/CCR1/RAMP3/BMP2/F2RL1/TREM2/C5AR1/GPR183/GATA4/GPNMB/CCL26/HTR2A/ICAM1/PDGFD/PTPRC/FPR2/CD44	48
BP	GO:0051983	regulation of chromosome segregation	26/2207	91/18723	1.15938e-05	0.000276289	0.000205353	ZWILCH/BUB1B/CENPE/AURKB/RMI2/NEK6/UBE2C/PLK1/CENPF/CDT1/CDC6/BUB1/KIF2C/TACC3/PTTG1/CCNB1/PLSCR1/CDCA2/TTK/MKI67/DUSP1/DLGAP5/NDC80/MAD2L1/ESPL1/TRIP13	26
BP	GO:0045088	regulation of innate immune response	48/2207	218/18723	1.24919e-05	0.000296494	0.00022037	PIK3R6/PARP9/TRIM21/LILRA2/GBP5/MMP12/LILRB1/ISG15/CCL5/CGAS/HMGB2/SLAMF8/PLA2G5/DUSP10/SPI1/NCF1/TNFAIP3/SERPING1/HAVCR2/CLEC7A/RNF135/NLRC5/HLA-B/PYCARD/PAK3/TRIM5/LYN/HLA-A/SOCS1/LBP/BIRC3/TREM2/FCGR2B/PLSCR1/OAS1/IRF7/KLRC4-KLRK1/IRF1/MICA/CASP8/OAS3/TYROBP/FPR2/VSIG4/TRIM6/NMI/TLR8/KLRC2	48
BP	GO:0071260	cellular response to mechanical stimulus	24/2207	81/18723	1.26813e-05	0.000299786	0.000222817	HDAC4/TNFRSF1A/PTGER4/CYBA/GADD45A/EGFR/CHEK1/MYD88/PTGS2/MMP7/LTBR/COL1A1/CD40/ENG/SCX/CASP1/IRF1/CASP8/F11R/AQP1/FAS/PDE2A/ITGA2/TLR8	24
BP	GO:0014002	astrocyte development	16/2207	43/18723	1.52778e-05	0.0003583	0.000266308	ROR2/S100A9/MT3/BACE2/EGFR/VIM/TSPAN2/ROR1/IL6/TREM2/C5AR1/LAMC3/S100A8/C1QA/FPR2/CDK6	16
BP	GO:0036230	granulocyte activation	16/2207	43/18723	1.52778e-05	0.0003583	0.000266308	LILRA2/CCL5/SPI1/CXCL8/CXCR2/ITGB2/MYD88/CD300A/CXCL6/PLA2G2A/F2RL1/FCGR2B/FCER1G/IL18/TYROBP/SCNN1B	16
BP	GO:0007091	metaphase/anaphase transition of mitotic cell cycle	20/2207	62/18723	1.65602e-05	0.000383709	0.000285193	ZWILCH/BUB1B/CENPE/AURKB/NEK6/UBE2C/PLK1/CENPF/CDT1/CDC6/BUB1/TACC3/CCNB1/TTK/DUSP1/DLGAP5/NDC80/MAD2L1/ESPL1/TRIP13	20
BP	GO:0032757	positive regulation of interleukin-8 production	20/2207	62/18723	1.65602e-05	0.000383709	0.000285193	HSPA1B/CD74/TLR2/LILRA2/CHI3L1/CLEC7A/F3/MYD88/CD14/SERPINE1/TLR1/PYCARD/IL6/LBP/CD58/F2RL1/DDIT3/NOS2/CD2/TLR8	20
BP	GO:0002573	myeloid leukocyte differentiation	46/2207	208/18723	1.66664e-05	0.000383709	0.000285193	ROR2/CD74/LILRB3/TLR2/ANXA2/BATF/BATF2/LILRB1/CA2/TFRC/SPI1/EPHA2/C1QC/OSCAR/BATF3/TSPAN2/LTF/CAMK4/DHRS2/EVI2B/HCLS1/LTBR/LYN/CSF3/HLA-DRB1/RELB/MMP9/CCR1/RUNX1/VEGFA/F2RL1/TREM2/POU4F1/CEBPB/GPR183/IRF7/CD109/CCN4/TCIRG1/LIF/CASP8/FES/SNX10/TYROBP/HOXA7/CDK6	46
BP	GO:0033045	regulation of sister chromatid segregation	22/2207	72/18723	1.68402e-05	0.000383709	0.000285193	ZWILCH/BUB1B/CENPE/AURKB/RMI2/NEK6/UBE2C/PLK1/CENPF/CDT1/CDC6/BUB1/TACC3/PTTG1/CCNB1/TTK/DUSP1/DLGAP5/NDC80/MAD2L1/ESPL1/TRIP13	22
BP	GO:1905818	regulation of chromosome separation	22/2207	72/18723	1.68402e-05	0.000383709	0.000285193	ZWILCH/BUB1B/CENPE/AURKB/NEK6/UBE2C/PLK1/CENPF/CDT1/CDC6/BUB1/TACC3/PTTG1/CCNB1/PLSCR1/TTK/DUSP1/DLGAP5/NDC80/MAD2L1/ESPL1/TRIP13	22
BP	GO:0000819	sister chromatid segregation	45/2207	202/18723	1.68733e-05	0.000383709	0.000285193	ZWILCH/NEK2/KIF18A/TOP2A/NUF2/BUB1B/CDCA8/HASPIN/CENPE/AURKB/ANKRD53/RMI2/NEK6/UBE2C/ESCO2/KIFC1/NCAPG/SMC4/KIF23/CDC20/PLK1/PSRC1/CDCA5/CENPF/CDT1/CDC6/BUB1/SGO1/KIF2C/TACC3/NCAPH/PTTG1/CCNB1/TTK/KIF4A/KIF14/DUSP1/DLGAP5/NDC80/CENPK/MAD2L1/SGO2/ESPL1/DSN1/TRIP13	45
BP	GO:0042130	negative regulation of T cell proliferation	21/2207	67/18723	1.68806e-05	0.000383709	0.000285193	LILRB2/CASP3/IL2RA/LILRB1/TWSG1/CD86/FOXJ1/SDC4/PDCD1LG2/SPN/HAVCR2/HLA-DRB1/LRRC32/PAWR/BTN2A2/CEBPB/IL4I1/CD274/GPNMB/TNFRSF14/VSIG4	21
BP	GO:0051306	mitotic sister chromatid separation	21/2207	67/18723	1.68806e-05	0.000383709	0.000285193	ZWILCH/BUB1B/CENPE/AURKB/NEK6/UBE2C/PLK1/CENPF/CDT1/CDC6/BUB1/TACC3/PTTG1/CCNB1/TTK/DUSP1/DLGAP5/NDC80/MAD2L1/ESPL1/TRIP13	21
BP	GO:0032026	response to magnesium ion	10/2207	19/18723	1.70881e-05	0.000386937	0.000287593	KCNC2/SMPD3/KCNA1/CD14/TNFRSF11B/CNGA3/RYR3/FBP1/MDM2/THBS1	10
BP	GO:0030099	myeloid cell differentiation	73/2207	381/18723	1.7389e-05	0.000392249	0.000291541	HSPA1B/ROR2/RAB7B/CD74/LILRB3/TLR2/ANXA2/CASP3/BATF/BATF2/LILRB1/CA2/ISG15/TFRC/ZFP36/HMGB2/H4C5/SPI1/EPHA2/MIR221/C1QC/OSCAR/BATF3/ACTN1/TSPAN2/LTF/CAMK4/MEIS1/H4C8/H4C9/HOXB7/DHRS2/HOXB8/EVI2B/HCLS1/LTBR/IL11/LYN/H4C11/CSF3/DYRK3/HLA-DRB1/RELB/LOX/CSF3R/MMP9/CCR1/RUNX1/VEGFA/F2RL1/TREM2/H4C3/POU4F1/ETV2/CEBPB/HOXA5/GPR183/IRF7/CD109/CCN4/JAG1/TCIRG1/JAK3/LIF/CASP8/HOXA9/B2M/FES/SCIN/SNX10/TYROB…	73
BP	GO:0051701	biological process involved in interaction with host	45/2207	203/18723	1.92433e-05	0.000432425	0.000321402	HSPA1B/CLEC5A/CD74/FUCA2/LGALS1/TRIM21/SIGLEC1/TRIM22/SLC1A5/CAV1/CD86/TFRC/ITGA5/ITGB3/CTSB/NRP1/ANPEP/PTX3/TNFRSF4/CXCL8/EPHA2/CCR5/EGFR/VAMP8/IFITM3/TRIM5/CLDN1/DPP4/IFITM2/CAV2/HLA-DRB1/EFNB2/CXCR4/PPIA/PLSCR1/TRIM38/CIITA/CDK1/HTR2A/TNFRSF14/F11R/ICAM1/TRIM59/TRIM6/ITGA2	45
BP	GO:0007566	embryo implantation	18/2207	53/18723	1.96939e-05	0.000440875	0.000327682	NODAL/TPPP3/PTGS2/IGFBP7/MMP2/SPP1/FBLN1/MMP9/EMP2/VEGFA/SYDE1/ITGB4/ARHGDIB/ACVR1C/LIF/STC1/TIMP1/H3-5	18
BP	GO:0048732	gland development	81/2207	436/18723	1.99525e-05	0.000444979	0.000330732	NODAL/PITX1/MET/OTP/RXFP1/NEURL1/E2F8/CAV1/IGFBP5/TWSG1/GLI3/CCNB2/RGN/CCKBR/AURKA/AREG/TNC/FRZB/NRP1/PDGFA/HOXD9/CSMD1/SERPINA5/ALOX15B/HOXA3/ALDH1A3/SEMA3A/NKX2-5/TNFAIP3/MDK/BRCA2/EPHA2/EGFR/RPS6KA1/SOX10/HMOX1/TSPO/EGF/GLI1/CLDN1/IQGAP3/HAND2/ANXA1/IL6/HK2/KRT18/EZH2/RIPK3/TYMS/VEGFA/BMP2/HOXB3/PCNA/CCDC40/HGF/HOXD13/CEBPB/HOXA5/TGFB2/TFCP2L1/UCP2/APLN/HFE/OXTR/SERPINF1/HLX/OAS2/HOXD3/NOG/HOX…	81
BP	GO:0007088	regulation of mitotic nuclear division	29/2207	110/18723	2.04679e-05	0.000454757	0.000338	ZWILCH/NEK2/SPHK1/BUB1B/AURKA/SMPD3/AURKB/TOM1L1/CHEK1/CCDC8/PLK1/IL1A/EGF/CENPF/CDT1/CAV2/CDC25C/BUB1/CCNB1/CUL7/CDCA2/TTK/MKI67/DUSP1/DLGAP5/NDC80/MAD2L1/ESPL1/TRIP13	29
BP	GO:0045637	regulation of myeloid cell differentiation	46/2207	210/18723	2.15587e-05	0.000477198	0.000354679	HSPA1B/ROR2/RAB7B/CD74/LILRB3/LILRB1/CA2/ISG15/ZFP36/HMGB2/H4C5/SPI1/MIR221/C1QC/LTF/CAMK4/MEIS1/H4C8/H4C9/HOXB8/EVI2B/HCLS1/LYN/H4C11/CSF3/HLA-DRB1/LOX/CSF3R/CCR1/RUNX1/TREM2/H4C3/POU4F1/CEBPB/HOXA5/IRF7/JAG1/LIF/CASP8/HOXA9/B2M/FES/SCIN/TYROBP/HOXA7/CDK6	46
BP	GO:0046631	alpha-beta T cell activation	37/2207	156/18723	2.18431e-05	0.00048169	0.000358018	BATF/LILRB1/TWSG1/CD86/GLI3/RSAD2/BCL3/ELF4/PTGER4/SPN/RUNX3/HLA-DRA/LOXL3/CD300A/HLA-A/SOCS1/ANXA1/HLA-DRB1/RELB/IL6/SASH3/RUNX1/NFKBIZ/CD274/GPR183/HFE/TCIRG1/JAK3/HLX/IRF1/ZC3H12A/TNFRSF14/TNFSF8/CD3E/IL18/PTPRC/TOX	37
BP	GO:0002822	regulation of adaptive immune response based on somatic recombination of immune receptors built from immunoglobulin superfamily domains	39/2207	168/18723	2.2474e-05	0.00049376	0.000366989	ZP3/LILRB1/FZD5/TFRC/FOXJ1/RSAD2/IL1R1/TNFAIP3/HAVCR2/HLA-DRA/CLEC7A/HLA-B/LOXL3/HLA-A/ANXA1/HLA-DRB1/CLCF1/CD40/IL6/SASH3/RIPK3/SLC11A1/C3/NFKBIZ/TREM2/IL4I1/FCGR2B/CD274/PLA2G4A/AHR/HFE/JAK3/HLX/ZC3H12A/IL7R/B2M/MR1/IL18/PTPRC	39
BP	GO:0032612	interleukin-1 production	32/2207	128/18723	2.52393e-05	0.000550422	0.000409103	MIR27B/LILRA2/GBP5/SAA1/SPHK1/FZD5/ACP5/CD36/TNFAIP3/CD33/HAVCR2/CLEC7A/MYD88/PYCARD/ERRFI1/ANXA1/IL6/SERPINB1/F2RL1/S1PR3/TREM2/IL1R2/CASP1/ZC3H12A/S100A13/CASP8/CARD16/TYROBP/HSPB1/LILRA5/GSDMD/TLR8	32
BP	GO:0032652	regulation of interleukin-1 production	32/2207	128/18723	2.52393e-05	0.000550422	0.000409103	MIR27B/LILRA2/GBP5/SAA1/SPHK1/FZD5/ACP5/CD36/TNFAIP3/CD33/HAVCR2/CLEC7A/MYD88/PYCARD/ERRFI1/ANXA1/IL6/SERPINB1/F2RL1/S1PR3/TREM2/IL1R2/CASP1/ZC3H12A/S100A13/CASP8/CARD16/TYROBP/HSPB1/LILRA5/GSDMD/TLR8	32
BP	GO:0045766	positive regulation of angiogenesis	41/2207	181/18723	2.59988e-05	0.000561436	0.000417289	PIK3R6/NODAL/CYP1B1/MIR27B/ECM1/SPHK1/HSPB6/ITGA5/ANGPTL4/NRP1/CHI3L1/MDK/CXCL8/NR2E1/CXCR2/RRAS/HMOX1/F3/IL1A/SERPINE1/ADAM12/ANGPT2/CD40/HK2/RUNX1/CXCR4/VEGFA/ADM/C3/HGF/C5AR1/ENG/TWIST1/GATA4/PRKCB/MIR210/ZC3H12A/SFRP2/AQP1/HSPB1/THBS1	41
BP	GO:1904018	positive regulation of vasculature development	41/2207	181/18723	2.59988e-05	0.000561436	0.000417289	PIK3R6/NODAL/CYP1B1/MIR27B/ECM1/SPHK1/HSPB6/ITGA5/ANGPTL4/NRP1/CHI3L1/MDK/CXCL8/NR2E1/CXCR2/RRAS/HMOX1/F3/IL1A/SERPINE1/ADAM12/ANGPT2/CD40/HK2/RUNX1/CXCR4/VEGFA/ADM/C3/HGF/C5AR1/ENG/TWIST1/GATA4/PRKCB/MIR210/ZC3H12A/SFRP2/AQP1/HSPB1/THBS1	41
BP	GO:0048771	tissue remodeling	40/2207	175/18723	2.60293e-05	0.000561436	0.000417289	CTSK/MIR27B/CTHRC1/CA2/CAV1/IGFBP5/TFRC/ACP5/ITGB3/ACE/HOXA3/RAC2/TNFAIP3/MDK/EPHA2/EGFR/TMBIM1/WNT16/IL1A/MMP2/SPP1/TNFRSF11B/HAND2/IL6/IL20RA/CST3/RUNX1/FLNA/THBS4/BGN/GPNMB/JAG1/TCIRG1/MMP14/LIF/MDM2/SNX10/IL18/HAMP/TIMP1	40
BP	GO:0030900	forebrain development	72/2207	379/18723	2.65733e-05	0.000571084	0.000424461	LHX5/PITX1/BCL2A1/CASP3/PLCB1/OTP/KCNC2/TWSG1/GLI3/EMX1/GNG12/COL3A1/NRP1/KCNA1/DRAXIN/OTX1/STIL/SLC32A1/ALDH1A3/SEMA3A/OPHN1/MDK/NR2E1/CNTNAP2/DMRTA2/LAMB1/SLC8A3/RTN4R/TNR/NDE1/GLI1/SSTR1/HTR5A/DLX2/NEFL/E2F1/ATF5/EZH2/CHD5/KCNC1/NDNF/FLNA/CXCR4/TACC3/BMP2/POU4F1/SLIT1/FGF13/DNAJB1/CDK5R2/CDK5R1/RTN4RL1/KIF14/SSTR3/SLC4A10/OXTR/NOG/SEMA6B/WDR62/B2M/CHRNB2/ASPM/WNT7B/NRGN/AQP1/TBR1/TYROBP/SSTR2/…	72
BP	GO:0050803	regulation of synapse structure or activity	47/2207	218/18723	2.71132e-05	0.000580076	0.000431144	LRRTM1/LILRB2/ARHGAP44/IGSF9/TLR2/LRRTM3/IL1RAPL1/NEURL1/SLC17A7/AMIGO2/NRXN1/STX1B/NTRK1/FRMPD4/SRGN/CDC20/LRP4/IL1RAP/SRPX2/DNM3/PAK3/CBLN1/SLITRK4/LRTM2/GRIN2B/TREM2/SLIT1/FCGR2B/ARC/CDK5R1/SLITRK1/CTTNBP2/SLC17A8/ADGRL2/SEMA3F/ADGRB3/OXTR/ABI3/NTNG2/LRFN5/C1QL3/SLITRK5/ZNF804A/CUX2/CHRNB2/CBLN2/CAMKV	47
BP	GO:0002291	T cell activation via T cell receptor contact with antigen bound to MHC molecule on antigen presenting cell	7/2207	10/18723	2.7188e-05	0.000580076	0.000431144	LGALS3/LILRB1/HLA-DMB/ITGAL/HAVCR2/FGL2/ICAM1	7
BP	GO:0001886	endothelial cell morphogenesis	8/2207	13/18723	2.73728e-05	0.000581918	0.000432513	MET/PLOD3/CNMD/COL15A1/TNMD/COL22A1/STC1/CLIC4	8
BP	GO:0051966	regulation of synaptic transmission, glutamatergic	21/2207	69/18723	2.78029e-05	0.000588943	0.000437734	ROR2/GRM2/NRXN1/NTRK1/OPHN1/EGFR/TNR/PTGS2/MAPK8IP2/CACNG2/CACNG3/CCL2/GRIK1/NPY2R/SYT1/CACNG5/GRM5/STXBP1/OXTR/HTR2A/UNC13A	21
BP	GO:0017156	calcium-ion regulated exocytosis	20/2207	64/18723	2.79607e-05	0.000590171	0.000438647	ZP3/RAB3A/STX1B/RAP1B/SYN2/RIMS1/RAPGEF4/SYT1/UNC13C/RIMS3/CDK5R2/KCNB1/STXBP1/CACNA1I/RIMS2/SYT13/UNC13A/SCIN/SYT4/SYT2	20
BP	GO:0010811	positive regulation of cell-substrate adhesion	31/2207	123/18723	2.83104e-05	0.000594184	0.000441629	SDC4/NRP1/CD36/S100A10/NID1/MDK/FN1/NPNT/RRAS/ECM2/OLFM4/NPY2R/IQGAP1/NDNF/FLNA/EMP2/EFEMP2/VEGFA/EMILIN1/CCN1/MYADM/PRKCE/COL26A1/ITGA3/FERMT1/EGFLAM/HAS2/LIMS2/COL8A1/CD3E/CDK6	31
BP	GO:1903522	regulation of blood circulation	53/2207	256/18723	2.83519e-05	0.000594184	0.000441629	KCNE3/ADRA2B/CAV1/HDAC4/ACE/ADRA1D/PIK3CG/SHOX2/SEMA3A/NKX2-5/GJD3/ATP2B3/EGFR/TMIGD3/ATP2A3/HOPX/MYH7/SLC8A3/HRH1/SLC8A2/PTGS2/RGS4/KCNE5/KCNJ3/FLNA/DES/BDKRB2/KCNE4/ADM/SCN2B/FGF13/SCN3B/TGFB2/GJC1/GATA4/HTR1A/APLN/DSG2/OXTR/CHGA/GCH1/ZC3H12A/KCNIP2/HTR2A/ECE1/KCNJ12/MDM2/SLC1A1/RYR2/ICAM1/STC1/BVES/HSPB7	53
BP	GO:0032102	negative regulation of response to external stimulus	78/2207	420/18723	2.85643e-05	0.00059652	0.000443366	PLAU/PBK/ALOX5/ANXA2/TRIM21/TNFAIP6/LILRA2/IL2RA/SAA1/MMP12/LILRB1/ISG15/ZFP36/ACP5/NRP1/PDGFA/SLAMF8/TNFRSF1A/ABCC8/PTGER4/DUSP10/MICB/SEMA3A/AJAP1/TNFAIP3/MDK/MIR221/SERPING1/GRIN3A/CCK/HAVCR2/LTF/SEMA3D/FGL2/RTN4R/SERPINE1/NLRC5/TNR/HLA-B/ANGPT2/LYN/SPP1/DPP4/HLA-A/CCL2/HLA-DRB1/C1QTNF1/TREM2/HGF/TFPI/PROS1/FCGR2B/OAS1/CST7/SOCS3/RTN4RL1/CD109/KLRC4-KLRK1/SEMA3F/SERPINF1/LRFN5/SEMA6B/MICA/THBD…	78
BP	GO:0002285	lymphocyte activation involved in immune response	43/2207	194/18723	2.92349e-05	0.000608374	0.000452177	SWAP70/CD180/CD74/LGALS1/BATF/LGALS3/LILRB1/CD86/TFRC/BCL3/LCP1/HLA-DMB/PTGER4/SPI1/GAPT/ITGAL/SPN/MDK/HAVCR2/HLA-DRA/FGL2/LOXL3/ANXA1/HLA-DRB1/CLCF1/RELB/CD40/IL6/SLC11A1/F2RL1/NFKBIZ/EXO1/FCGR2B/GPR183/FCER1G/JAK3/HLX/ZC3H12A/RAB27A/ICAM1/IL18/PTPRC/KLRC2	43
BP	GO:0002577	regulation of antigen processing and presentation	10/2207	20/18723	3.05619e-05	0.000633757	0.000471042	LILRB2/CD74/FGL2/PYCARD/SLC11A1/TREM2/FCGR2B/HFE/HLA-DOA/THBS1	10
BP	GO:0071346	cellular response to interferon-gamma	30/2207	118/18723	3.16671e-05	0.000654379	0.00048637	PARP9/HLA-DPA1/RAB7B/TLR2/GBP5/IFNGR2/CCL20/CCL5/ZYX/VIM/NLRC5/CCL8/CCL18/CLDN1/SOCS1/CCL2/GBP3/STAR/CD58/GBP2/GBP4/STXBP1/CASP1/GBP1/NOS2/IRF1/CCL26/ICAM1/SP100/NMI	30
BP	GO:0007229	integrin-mediated signaling pathway	28/2207	107/18723	3.26938e-05	0.000673241	0.000500389	VAV3/ISG15/ITGA5/ITGB3/COL3A1/NRP1/ITGA4/PLEK/ITGAL/FN1/ZYX/CD63/BST1/ITGB2/LOXL3/ITGA1/ITGA7/FLNA/EMP2/FERMT3/ITGB4/ITGA3/FERMT1/SLC2A10/ADAMTS1/LIMS2/TIMP1/ITGA2	28
BP	GO:1902850	microtubule cytoskeleton organization involved in mitosis	35/2207	147/18723	3.30074e-05	0.000677338	0.000503434	HSPA1B/TPX2/NEK2/NUF2/AURKA/EFHC2/CENPA/CENPE/STIL/AURKB/ANKRD53/NEK6/KIFC1/KIF23/CDC20/PLK1/SAPCD2/PSRC1/SPRY2/NDE1/MYBL2/FLNA/TACC3/KIF15/CENPH/CCNB1/TTK/KIF4A/CHEK2/WDR62/SPRY1/DLGAP5/NDC80/MAD2L1/ESPL1	35
BP	GO:0002381	immunoglobulin production involved in immunoglobulin-mediated immune response	21/2207	70/18723	3.5348e-05	0.000721894	0.000536551	SWAP70/HLA-DPB1/HLA-DPA1/BATF/TFRC/HLA-DRB5/HLA-DMA/HLA-DMB/GAPT/HLA-DRA/HLA-DRB1/CLCF1/HLA-DQA2/CD40/HLA-DQB1/HLA-DQA1/HLA-DQB2/EXO1/HLA-DOA/B2M/PTPRC	21
BP	GO:0072593	reactive oxygen species metabolic process	50/2207	239/18723	3.54229e-05	0.000721894	0.000536551	CYP1B1/NOX4/MIR27B/ALOX5/MAOB/PID1/NCF4/HDAC4/NCF2/ACP5/MT3/CD36/HVCN1/CYBA/RAC2/NCF1/GADD45A/HBQ1/PRDX4/SOD3/EGFR/TSPO/CLEC7A/BST1/HBA1/SOD2/ITGB2/GRIN1/FOXM1/IFI6/HK2/RIPK3/HP/F2RL1/H19/CCN1/PXDNL/NCF1C/NOS2/GCH1/FBLN5/ZC3H12A/RAB27A/CBR1/SLC1A1/STK17A/TYROBP/FPR2/NCF1B/THBS1	50
BP	GO:0019731	antibacterial humoral response	19/2207	60/18723	3.58364e-05	0.000725177	0.000538991	KLK7/H2BC4/IGKV3-20/SPON2/IGHM/RNASE6/H2BC8/LTF/RNASE3/IGHA1/HLA-A/SLPI/ANG/JCHAIN/H2BC12/PI3/IGHA2/H2BC11/WFDC2	19
BP	GO:0030071	regulation of mitotic metaphase/anaphase transition	19/2207	60/18723	3.58364e-05	0.000725177	0.000538991	ZWILCH/BUB1B/CENPE/AURKB/NEK6/UBE2C/PLK1/CENPF/CDT1/CDC6/BUB1/CCNB1/TTK/DUSP1/DLGAP5/NDC80/MAD2L1/ESPL1/TRIP13	19
BP	GO:0044784	metaphase/anaphase transition of cell cycle	20/2207	65/18723	3.59521e-05	0.000725177	0.000538991	ZWILCH/BUB1B/CENPE/AURKB/NEK6/UBE2C/PLK1/CENPF/CDT1/CDC6/BUB1/TACC3/CCNB1/TTK/DUSP1/DLGAP5/NDC80/MAD2L1/ESPL1/TRIP13	20
BP	GO:0050729	positive regulation of inflammatory response	34/2207	142/18723	3.75727e-05	0.000755289	0.000561372	ZP3/TLR2/CTSC/S100A9/ALOX5AP/TNFRSF1A/PIK3CG/PTGER4/MDK/MGST2/EGFR/SERPINE1/NEAT1/VAMP8/PTGS2/TRPV4/IL6/LBP/PLA2G2A/C3/NFKBIZ/TREM2/CEBPB/CCN4/OSMR/S100A12/TAFA3/IL18/OSM/S100A8/PDE2A/LILRA5/ITGA2/NMI	34
BP	GO:0050673	epithelial cell proliferation	80/2207	437/18723	3.81724e-05	0.000764742	0.000568397	NODAL/MIR27B/ALOX5/ECM1/MMP12/CAV1/IGFBP5/RGN/ZFP36/AREG/ITGB3/HMGB2/NRP1/ITGA4/LOXL2/DUSP10/CNMD/CYBA/TNFAIP3/MDK/BRCA2/EPHA2/LAMB1/EGFR/RPS6KA1/RUNX3/HMOX1/F3/WNT16/OSR2/SNAI2/ATOH8/LAMC1/TNMD/EGF/FABP7/ERRFI1/GLI1/FGF9/CLDN1/CAV2/IQGAP3/CCL2/IL6/SFN/EYA1/VEGFA/SERPINB1/BMP2/NGFR/HGF/C5AR1/ANG/CEBPB/VIP/HOXA5/TGFB2/FZD7/TWIST1/THBS4/FERMT1/CD109/WNT10B/APLN/SERPINF1/NOG/MMP14/IGFBP4/HAS2/CCL26/…	80
BP	GO:0051384	response to glucocorticoid	35/2207	148/18723	3.84016e-05	0.000766735	0.000569879	MYOD1/CASP3/MAOB/ZFP36/GJB2/AREG/FBXO32/GPR83/SDC1/ALDH3A1/MDK/EGFR/PTGS2/ERRFI1/IGFBP7/CLDN1/ANXA1/NEFL/IL6/STAR/TYMS/ADM/PCNA/SSTR3/FOSL1/SERPINF1/IL1RN/WNT7B/DUSP1/AQP1/ICAM1/STC1/TRH/SSTR2/IGFBP2	35
BP	GO:0034446	substrate adhesion-dependent cell spreading	28/2207	108/18723	3.92346e-05	0.000780729	0.00058028	ITGB3/NRP1/ITGA4/S100A10/MDK/FN1/PDPN/LAMB1/NTNG1/LAMC1/MICALL2/OLFM4/FBLN1/FLNA/ATRNL1/SPRY4/FERMT3/MYADM/LAMC3/FZD7/KIF14/PARVG/GBP1/NTNG2/HAS2/LIMS2/BVES/POSTN	28
BP	GO:2000027	regulation of animal organ morphogenesis	31/2207	125/18723	3.96365e-05	0.00078608	0.000584257	ROR2/CTHRC1/RUNX2/GDNF/ARHGEF19/PDGFA/JHY/AJAP1/SOX8/HOXA11/DKK1/ROR1/SAPCD2/HOXB7/NKD1/TNFRSF11B/CELSR3/SP6/VEGFA/BMP2/NGFR/CELSR1/HGF/FZD7/FZD2/SPEF1/PLEKHA4/NOG/SPRY1/SFRP2/FZD6	31
BP	GO:0051962	positive regulation of nervous system development	55/2207	272/18723	4.03313e-05	0.000797183	0.00059251	TLR2/CHODL/L1CAM/LRRTM3/IL1RAPL1/OTP/NEURL1/GLI3/AMIGO2/NRXN1/NRP1/NTRK1/SHOX2/TRPV2/MDK/MIR221/CRABP2/FN1/SOX8/DMRTA2/EGFR/SOX10/TSPO/IL1RAP/SRPX2/PAK3/LYN/CBLN1/SLITRK4/LRTM2/CLCF1/NEFL/IL6/E2F1/STAR/SPINT1/CXCR4/VEGFA/TP73/BMP2/CUL7/DSCAM/SLITRK1/ADGRL2/RASSF10/ADGRB3/OXTR/SERPINF1/LIF/CUX2/ASPM/XRCC2/CBLN2/GSX2/NKX6-1	55
BP	GO:0046683	response to organophosphorus	32/2207	131/18723	4.13286e-05	0.000814174	0.000605138	NOX4/LDHA/IGFBP5/AREG/RAP1B/P2RX6/PIK3CG/P2RY6/SDC1/ALDH3A1/CITED1/SLC8A3/PTGS2/GPD1/COL1A1/AQP9/CNGA3/STAR/TYMS/TRPC3/WNT10B/AHR/FOSL1/CASP1/RYR3/THBD/HCN1/DUSP1/AQP1/STC1/PDE2A/KCNJ11	32
BP	GO:2000379	positive regulation of reactive oxygen species metabolic process	22/2207	76/18723	4.28161e-05	0.000840675	0.000624835	NOX4/PID1/HDAC4/CD36/HVCN1/CYBA/GADD45A/EGFR/TSPO/CLEC7A/SOD2/ITGB2/GRIN1/RIPK3/F2RL1/H19/ZC3H12A/RAB27A/CBR1/TYROBP/FPR2/THBS1	22
BP	GO:0048791	calcium ion-regulated exocytosis of neurotransmitter	9/2207	17/18723	4.3243e-05	0.000843453	0.0006269	STX1B/RIMS1/SYT1/UNC13C/RIMS3/STXBP1/RIMS2/UNC13A/SYT2	9
BP	GO:0060263	regulation of respiratory burst	9/2207	17/18723	4.3243e-05	0.000843453	0.0006269	SLAMF8/DUSP10/RAC2/NCF1/CLEC7A/IGHA1/LBP/JCHAIN/IGHA2	9
BP	GO:0033555	multicellular organismal response to stress	21/2207	71/18723	4.46733e-05	0.000868483	0.000645504	BRINP1/ASIC1/NTRK1/VWA1/MDK/NR2E1/CCK/TSPO/GABRA5/MAPK8IP2/ASIC4/DPP4/NPY2R/NMUR2/PIRT/THBS4/HTR1A/GCH1/PRKCG/SLC1A1/THBS1	21
BP	GO:0050433	regulation of catecholamine secretion	18/2207	56/18723	4.57194e-05	0.000885908	0.000658455	GRM2/ADRA2B/GDNF/RAB3A/HRH3/NPY2R/SYT1/VIP/KCNB1/OXTR/CHGA/CHRNA4/HTR2A/SYT13/CHRNB2/SNCG/SYT4/SYT2	18
BP	GO:0072678	T cell migration	20/2207	66/18723	4.59206e-05	0.000886898	0.000659191	ECM1/CCL20/CCL5/ITGA4/PIK3CG/ITGAL/SPN/PYCARD/CCL2/RIPK3/MYO1G/GPR183/CCL26/TNFRSF14/CXCL13/F11R/ICAM1/MSN/CXCL10/CXCL11	20
BP	GO:0002367	cytokine production involved in immune response	26/2207	98/18723	4.78269e-05	0.000920707	0.000684319	CD74/LILRB1/FZD5/TREM1/SPON2/RSAD2/IL1R1/CD36/BST2/HMOX1/CLEC7A/ANGPT1/SCIMP/HLA-A/IL6/SASH3/LAPTM5/F2RL1/TGFB2/HFE/JAK3/TNFRSF14/SLAMF9/B2M/IL18/TRIM6	26
BP	GO:0007059	chromosome segregation	66/2207	346/18723	4.96486e-05	0.000952673	0.000708078	ZWILCH/BIRC5/NEK2/KIF18A/TOP2A/NUF2/HJURP/BUB1B/CDCA8/HASPIN/CENPE/AURKB/ANKRD53/RMI2/NEK6/UBE2C/ESCO2/KIFC1/NCAPG/SMC4/CENPS/KIF23/CDC20/PLK1/PSRC1/SPC24/CDCA5/NDE1/CENPF/CDT1/CDC6/BUB1/SKA3/SGO1/KIF2C/TACC3/OIP5/CENPW/NCAPH/PTTG1/CENPH/CCNB1/PLSCR1/CDCA2/TTK/KIF4A/KIF14/FANCD2/SKA1/KNL1/CENPN/EME1/MKI67/ECT2/MAEL/DUSP1/DLGAP5/NDC80/BRIP1/FAM83D/CENPK/MAD2L1/SGO2/ESPL1/DSN1/TRIP13	66
BP	GO:0010721	negative regulation of cell development	40/2207	180/18723	5.13113e-05	0.00098139	0.000729422	MCF2/NODAL/LILRB1/BRINP1/FRZB/NRP1/MT3/DRAXIN/ABCC8/DUSP10/SEMA3A/NR2E1/SOX10/TSPO/LRP4/LTF/SEMA3D/RTN4R/TNR/SPP1/DLX2/FBLN1/IL6/VEGFA/S1PR3/SPRY4/TREM2/FSTL4/FGF13/CDK5R1/ASCL2/SEMA3F/GBP1/NOG/SEMA6B/B2M/DLL3/SEMA3E/POSTN/NKX6-1	40
BP	GO:0001894	tissue homeostasis	54/2207	268/18723	5.2123e-05	0.000993699	0.000738571	CTSK/CDHR1/CA2/TFRC/ACP5/ITGB3/PROM1/ADGRV1/ABCC8/RAC2/WWTR1/PIWIL4/LAMA2/CRB2/CUBN/TNFAIP3/EGFR/SH3GL2/IGHG3/TFF3/LTF/PCDH15/ANGPT1/LAMC1/SERPINA3/PTGS2/IGHA1/SPP1/CLDN1/TNFRSF11B/IL6/SASH3/IL20RA/LYZ/RCN3/VEGFA/MAK/SCX/JCHAIN/OAS1/CYTL1/SLC39A8/TUB/TCIRG1/USH1C/ABCA4/IGKC/B2M/SLC1A1/F11R/SNX10/IGHA2/HSPB1/HAMP	54
BP	GO:0032755	positive regulation of interleukin-6 production	25/2207	93/18723	5.24025e-05	0.000995815	0.000740144	LILRB2/RAB7B/CD74/TLR2/LILRA2/SPON2/CD36/CYBA/CLEC7A/IL1RAP/MYD88/IL1A/SCIMP/TLR1/PYCARD/TRPV4/IL6/LBP/F2RL1/TWIST1/NOS2/TYROBP/IFIH1/LILRA5/TLR8	25
BP	GO:0007249	I-kappaB kinase/NF-kappaB signaling	56/2207	281/18723	5.25936e-05	0.000996245	0.000740463	CD74/LGALS1/TLR2/MIR27B/TRIM21/ALPK1/ECM1/TRIM22/IRAK2/TFRC/CD36/BCL3/TNFRSF1A/BST2/S100A4/NEK6/TIFA/TNFAIP3/PRDX4/HMOX1/CLEC7A/LTF/MYD88/ROR1/ANGPT1/PYCARD/LTBR/TRIM5/SECTM1/HLA-DRB1/RELB/CD40/TRAF5/RIPK3/FLNA/RHOC/BIRC3/F2RL1/TREM2/PRKCE/TRIM38/PRKCB/CASP1/LITAF/S100A12/ZC3H12A/TNFRSF19/S100A13/CASP8/ECT2/CARD16/TRIM59/CARD19/HSPB1/TRIM6/TLR8	56
BP	GO:0009636	response to toxic substance	53/2207	262/18723	5.45421e-05	0.00102839	0.000764354	CYP1B1/MT1M/TLR2/MT1H/MAOB/KCNC2/MT1E/GPX8/CCL5/S100A9/ALOX5AP/INMT/PON1/MT1DP/MT3/CD36/SLC47A2/SDC1/HBQ1/PRDX4/GLRX/SOD3/MGST2/HBA1/SOD2/DHRS2/PTGS2/LYN/CLDN1/NEFL/STAR/KCNC1/HP/TYMS/SCN2B/H19/CCNB1/CDK4/SLC22A18/RAD51/AHR/PXDNL/MT1A/GCH1/FBLN5/PRKCG/CDK1/GPX7/MDM2/CES1/BRIP1/SLC47A1/PTGS1	53
BP	GO:0001774	microglial cell activation	16/2207	47/18723	5.46386e-05	0.00102839	0.000764354	TLR2/CTSC/IFNGR2/SPHK1/ITGB2/TLR1/IL6/TREM2/C5AR1/CST7/NAMPT/TAFA3/C1QA/TYROBP/PTPRC/FPR2	16
BP	GO:0030098	lymphocyte differentiation	70/2207	374/18723	5.58135e-05	0.00104717	0.000778312	LILRB2/LCK/PIK3R6/CD74/LGALS1/BATF/CD8A/IL2RA/RUNX2/FZD5/CD86/GLI3/HDAC4/FOXJ1/RSAD2/NTRK1/BCL3/SLAMF8/ITGA4/PTGER4/DUSP10/SPI1/TCF7/CMTM7/SPN/MDK/RUNX3/HLA-DRA/NFAM1/CAMK4/IL1A/FGL2/LOXL3/TESPA1/IL11/SOCS1/ANXA1/HLA-DRB1/CLCF1/RELB/IL6/SASH3/EZH2/RIPK3/RUNX1/NFKBIZ/IL4I1/FCGR2B/FZD7/GPR183/FCER1G/HLA-DOA/KDELR1/TCIRG1/JAK3/HLX/MMP14/IRF1/FANCA/ZC3H12A/IL7R/B2M/TNFSF8/MR1/CD3E/IL18/CD3D/PTPRC/CD2…	70
BP	GO:0032729	positive regulation of interferon-gamma production	21/2207	72/18723	5.61339e-05	0.00104985	0.000780303	ZP3/HLA-DPB1/HLA-DPA1/LILRB1/FZD5/ISG15/IL1R1/BCL3/CD276/HAVCR2/CLEC7A/CD14/PYCARD/HLA-A/SASH3/SLC11A1/F2RL1/CD3E/IL18/CD2/TLR8	21
BP	GO:0048880	sensory system development	71/2207	381/18723	5.72082e-05	0.00106656	0.000792727	OLFM3/CYP1B1/SIX6/IGFN1/COL4A1/LCTL/FZD5/TWSG1/GLI3/VSX1/SLC17A7/AQP5/PROM1/NRP1/MEGF11/MFAP5/ALDH1A3/SEMA3A/NEUROD4/CRB2/EPHA2/NR2E1/SOX8/RHOJ/VIM/WNT16/MEIS1/OSR2/SPRY2/FREM2/NKD1/CALB1/CRYGS/DLX2/EFEMP1/MFAP2/VEGFA/C3/CELF4/COL5A2/ATP8A2/POU4F1/SMOC1/RDH10/PDE6B/LAMC3/DSCAM/CDK4/TGFB2/SPRED3/TWIST1/COL5A1/SLC17A8/CRYGD/CABP4/TUB/JAG1/SERPINF1/TCIRG1/USH1C/SLC1A1/HCN1/SPRY1/WNT7B/COL8A1/MAB21L1…	71
BP	GO:0045576	mast cell activation	19/2207	62/18723	5.95074e-05	0.00110594	0.000821993	IL13RA2/CD300LF/PIK3CG/RAC2/LCP2/HMOX1/VAMP8/LYN/CD300A/LAT2/PLSCR1/STXBP1/MILR1/CHGA/ADGRE2/S100A12/S100A13/FES/CPLX2	19
BP	GO:0007389	pattern specification process	79/2207	436/18723	6.10411e-05	0.00113089	0.000840537	ROR2/NODAL/IRX2/HOXC4/FZD5/EN1/GDNF/GLI3/EMX1/HOXB4/FOXJ1/AURKA/HOXA6/NRP1/HOXD9/OTX1/STIL/HOXA3/SEMA3A/NKX2-5/CRB2/SHROOM3/HOXA10/DMRTA2/HOXA11/DRC1/CITED1/LRP4/DKK1/MEIS1/MEOX2/HOXB7/CFAP45/DSCAML1/HOXB8/GLI1/HOXA2/NKD1/HOXC9/HAND2/DLX2/RIPPLY2/HOXC6/EYA1/SP8/BMP2/NKX3-2/HOXB3/C3/DDIT3/CCDC40/PIFO/ENG/HOXD13/HOXA5/ARC/GATA4/HOXD11/HOXD10/FOLR1/SEMA3F/HOXD3/NOG/FST/HOXA9/SNAI1/SPRY1/BHLHE40/WNT7…	79
BP	GO:0043367	CD4-positive, alpha-beta T cell differentiation	23/2207	83/18723	6.16849e-05	0.00113924	0.000846748	BATF/CD86/RSAD2/BCL3/PTGER4/SPN/RUNX3/HLA-DRA/LOXL3/SOCS1/ANXA1/HLA-DRB1/RELB/IL6/SASH3/RUNX1/NFKBIZ/GPR183/JAK3/HLX/ZC3H12A/IL18/TOX	23
BP	GO:0006898	receptor-mediated endocytosis	50/2207	244/18723	6.20645e-05	0.00114259	0.000849235	HSPG2/MIR27B/ANXA2/SIGLEC1/SNAP91/LILRB1/CAV1/SFRP4/TFRC/MSR1/ITGB3/APOC1/CD36/ITGA4/SNAP25/STAB1/CUBN/OPHN1/CXCL8/HIP1R/PDLIM7/CXCR2/CD63/SH3GL2/DKK1/ITGB2/CD14/SERPINE1/DNM3/ANGPT1/EGF/MARCO/CACNG2/CAV2/CACNG3/RAMP3/VEGFA/ADM/CACNG5/CALY/C3/FCGR2B/ARC/APLN/FOLR1/FCER1G/HFE/TNK2/B2M/FPR2	50
BP	GO:0010001	glial cell differentiation	47/2207	225/18723	6.22528e-05	0.00114259	0.000849235	ROR2/TLR2/CDKN2C/GAP43/GLI3/EMX1/S100A9/MT3/BACE2/MXRA8/DUSP10/LAMA2/MDK/NR2E1/SOX8/EGFR/SOX10/VIM/TSPAN2/SLC8A3/ROR1/GPR157/LYN/DLX2/CLCF1/IL6/SPINT1/CXCR4/TP73/BMP2/TREM2/C5AR1/ITGB4/LAMC3/MMP24/NCMAP/NOG/CDK1/LIF/SOX6/S100A8/C1QA/FPR2/GSX2/NKX6-1/ADAM22/CDK6	47
BP	GO:0050777	negative regulation of immune response	42/2207	194/18723	6.40009e-05	0.00117104	0.000870379	TRIM21/IL13RA2/LGALS3/MMP12/LILRB1/ISG15/FOXJ1/COL3A1/SLAMF8/DUSP10/MICB/SPI1/SAMSN1/TNFAIP3/SERPING1/HAVCR2/HMOX1/FGL2/NLRC5/HLA-B/LOXL3/LYN/CD300A/HLA-A/ANXA1/HLA-DRB1/TREM2/IL4I1/FCGR2B/OAS1/AHR/HFE/JAK3/HLX/ZC3H12A/MICA/IL7R/TNFRSF14/OAS3/PTPRC/VSIG4/NMI	42
BP	GO:0003015	heart process	51/2207	251/18723	6.62991e-05	0.00120934	0.000898851	NOX4/KCNE3/CAV1/HDAC4/ACE/ADRA1D/PIK3CG/MAP2K3/SHOX2/SEMA3A/NKX2-5/WWTR1/GJD3/ATP2B3/TMIGD3/ATP2A3/HOPX/MYH7/SLC8A3/TNNI2/SLC8A2/PPCS/RGS4/KCNE5/RAMP3/KCNJ3/FLNA/DES/CXCR4/KCNE4/ADM/SCN2B/FGF13/SCN3B/TGFB2/GJC1/GATA4/APLN/DSG2/CHGA/GCH1/ZC3H12A/KCNIP2/FGF12/KCNJ12/MDM2/SLC1A1/RYR2/STC1/BVES/HSPB7	51
BP	GO:0046636	negative regulation of alpha-beta T cell activation	15/2207	43/18723	6.74024e-05	0.00122569	0.000910997	LILRB1/TWSG1/GLI3/RUNX3/LOXL3/CD300A/SOCS1/ANXA1/RUNX1/CD274/HFE/JAK3/HLX/ZC3H12A/TNFRSF14	15
BP	GO:0044403	biological process involved in symbiotic interaction	57/2207	290/18723	6.76242e-05	0.00122595	0.000911191	HSPA1B/CLEC5A/CD74/FUCA2/LGALS1/TRIM21/SIGLEC1/TRIM22/SLC1A5/CAV1/CD86/CCL5/TFRC/ITGA5/TREM1/ITGB3/CTSB/NRP1/ANPEP/PTX3/TNFRSF4/CXCL8/EPHA2/MIR221/FN1/CCR5/EGFR/LTF/MYD88/VAMP8/IFITM3/CCL8/TRIM5/CLDN1/DPP4/IFITM2/CAV2/HLA-DRB1/EFNB2/CXCL6/CXCR4/F2RL1/PPIA/PLSCR1/TRIM38/CIITA/APOL1/CDK1/ZC3H12A/HTR2A/TNFRSF14/F11R/ICAM1/SCNN1B/TRIM59/TRIM6/ITGA2	57
BP	GO:0045580	regulation of T cell differentiation	34/2207	146/18723	6.8455e-05	0.00123721	0.000919564	LILRB2/PIK3R6/CD74/IL2RA/CD86/GLI3/FOXJ1/DUSP10/TCF7/MDK/RUNX3/HLA-DRA/CAMK4/FGL2/LOXL3/TESPA1/SOCS1/ANXA1/HLA-DRB1/SASH3/RUNX1/NFKBIZ/IL4I1/HLA-DOA/JAK3/HLX/IRF1/FANCA/ZC3H12A/IL7R/IL18/PTPRC/CD2/TOX	34
BP	GO:0050806	positive regulation of synaptic transmission	37/2207	164/18723	6.88617e-05	0.00124077	0.000922208	LILRB2/GRIK2/ROR2/ZDHHC12/NRXN1/STX1B/NTRK1/SHANK2/SNAP25/LAMA2/NR2E1/EGFR/SHISA7/RIMS1/SLC8A3/SLC8A2/TNR/PTGS2/CA7/CACNG2/CALB1/CACNG3/CCL2/SYT1/GRIN2B/CACNG5/RIMS3/PRKCE/ARC/MIR320E/STXBP1/OXTR/PRKCG/RIMS2/SLC1A1/NRGN/TYROBP	37
BP	GO:0043299	leukocyte degranulation	21/2207	73/18723	7.01427e-05	0.00126001	0.000936508	IL13RA2/PIK3CG/SPI1/RAC2/HMOX1/ITGB2/VAMP8/LYN/CD300A/F2RL1/FCGR2B/LAT2/STXBP1/MILR1/CHGA/ADGRE2/RAB27A/S100A13/FES/CPLX2/KLRC2	21
BP	GO:1902099	regulation of metaphase/anaphase transition of cell cycle	19/2207	63/18723	7.58783e-05	0.00135891	0.00101002	ZWILCH/BUB1B/CENPE/AURKB/NEK6/UBE2C/PLK1/CENPF/CDT1/CDC6/BUB1/CCNB1/TTK/DUSP1/DLGAP5/NDC80/MAD2L1/ESPL1/TRIP13	19
BP	GO:0052548	regulation of endopeptidase activity	78/2207	432/18723	7.64294e-05	0.00136464	0.00101428	LCK/NODAL/BIRC5/PLAUR/MIR27B/ANXA2/DPEP1/S100A9/MT3/SERPINA5/BST2/SPINK8/COL6A3/CRB2/PSMB8/LXN/SERPING1/HIP1R/RPS6KA1/CCK/ATP2A3/CLEC7A/F3/LTF/SERPINE1/SERPINA3/PYCARD/PTGS2/GRIN1/COL28A1/LYN/PSMB9/IFI6/MMP9/CST3/SERPINB8/SFN/SLPI/BIRC3/SPINT1/GRIN2B/VEGFA/WFIKKN2/SERPINA1/LAPTM5/SERPINB1/NGFR/C3/TNFAIP8/HGF/TFPI2/TFPI/LAMP3/CCN1/PROS1/PTTG1/RARRES1/CST7/CD109/CSTA/BCL2L12/SERPINF1/CASP1/ACVR1C/C…	78
BP	GO:0050432	catecholamine secretion	18/2207	58/18723	7.68811e-05	0.00136858	0.0010172	GRM2/ADRA2B/GDNF/RAB3A/HRH3/NPY2R/SYT1/VIP/KCNB1/OXTR/CHGA/CHRNA4/HTR2A/SYT13/CHRNB2/SNCG/SYT4/SYT2	18
BP	GO:0051382	kinetochore assembly	9/2207	18/18723	7.74333e-05	0.00137294	0.00102044	CENPA/CENPE/CENPS/CENPF/CENPW/CENPH/CENPN/DLGAP5/CENPK	9
BP	GO:0045861	negative regulation of proteolysis	66/2207	351/18723	7.78216e-05	0.00137294	0.00102044	PBK/GAS1/BIRC5/PLAUR/ANXA2/TRIM21/ECM1/DPEP1/SIMC1/MT3/SERPINA5/BST2/SPINK8/COL6A3/CRB2/OPHN1/LXN/SERPING1/RPS6KA1/LTF/SERPINE1/SERPINA3/PTGS2/COL28A1/IFI6/MMP9/CST3/SERPINB8/SFN/SLPI/BIRC3/SPINT1/CTSZ/VEGFA/WFIKKN2/SERPINA1/SERPINB1/C3/TNFAIP8/HGF/TFPI2/TFPI/LAMP3/PROS1/PTTG1/RARRES1/CST7/IL1R2/CD109/CSTA/HFE/BCL2L12/SERPINF1/PRKCG/PI15/MDM2/CARD16/SERPINH1/SFRP2/AQP1/PLAT/PI3/CD44/TIMP1/WFDC2/T…	66
BP	GO:0003002	regionalization	63/2207	331/18723	7.78229e-05	0.00137294	0.00102044	ROR2/NODAL/IRX2/HOXC4/FZD5/EN1/GDNF/GLI3/EMX1/HOXB4/FOXJ1/AURKA/HOXA6/NRP1/HOXD9/OTX1/HOXA3/SEMA3A/CRB2/HOXA10/DMRTA2/HOXA11/LRP4/DKK1/MEOX2/HOXB7/DSCAML1/HOXB8/GLI1/HOXA2/NKD1/HOXC9/DLX2/RIPPLY2/HOXC6/SP8/BMP2/HOXB3/C3/DDIT3/PIFO/HOXD13/HOXA5/ARC/GATA4/HOXD11/HOXD10/SEMA3F/HOXD3/NOG/HOXA9/SNAI1/SPRY1/BHLHE40/WNT7B/HOXB2/SFRP2/DLL3/TBR1/C1QA/XRCC2/HOXA7/GSX2	63
BP	GO:0051968	positive regulation of synaptic transmission, glutamatergic	12/2207	30/18723	7.80929e-05	0.0013736	0.00102093	ROR2/NRXN1/NTRK1/EGFR/TNR/PTGS2/CACNG2/CACNG3/CCL2/CACNG5/STXBP1/OXTR	12
BP	GO:0050921	positive regulation of chemotaxis	33/2207	141/18723	7.83683e-05	0.00137435	0.00102149	SWAP70/CD74/MET/CCL5/NRP1/SPI1/RAC2/MDK/CXCL8/CXCR2/TMSB4X/F3/SERPINE1/RARRES2/TRPV4/IL6/LBP/CCR1/CXCR4/VEGFA/F2RL1/TREM2/C5AR1/DSCAM/THBS4/CCL26/CXCL13/PDGFD/CXCL10/FPR2/HSPB1/ITGA2/THBS1	33
BP	GO:0032609	interferon-gamma production	28/2207	112/18723	7.8886e-05	0.00137527	0.00102217	ZP3/HLA-DPB1/HLA-DPA1/LILRB1/FZD5/ISG15/IL1R1/BCL3/PDCD1LG2/CD276/HAVCR2/CLEC7A/CD14/PYCARD/HLA-A/HLA-DRB1/SASH3/RIPK3/SLC11A1/LAPTM5/F2RL1/DDIT3/CD274/ZC3H12A/CD3E/IL18/CD2/TLR8	28
BP	GO:0032649	regulation of interferon-gamma production	28/2207	112/18723	7.8886e-05	0.00137527	0.00102217	ZP3/HLA-DPB1/HLA-DPA1/LILRB1/FZD5/ISG15/IL1R1/BCL3/PDCD1LG2/CD276/HAVCR2/CLEC7A/CD14/PYCARD/HLA-A/HLA-DRB1/SASH3/RIPK3/SLC11A1/LAPTM5/F2RL1/DDIT3/CD274/ZC3H12A/CD3E/IL18/CD2/TLR8	28
BP	GO:0055074	calcium ion homeostasis	82/2207	460/18723	7.96809e-05	0.00138504	0.00102944	SWAP70/LCK/TRPM8/SAA1/JPH4/CAV1/GPR17/CCL5/RGN/CCKBR/JPH3/F2RL2/CACNA1A/CD36/ADRA1D/PIK3CG/P2RY6/PTGER4/GLP1R/CYBA/TRPV2/ATP2B3/KCNK3/CCR5/CXCR2/ATP2A3/LPAR6/SLC8A3/CD52/F2RL3/SLC8A2/GPR65/GRIN1/GPR157/CCL8/CALB1/LYN/CXCL9/CAV2/TRPV4/C1QTNF1/CD40/CYP27B1/NPY2R/CCR1/NMUR2/RAMP3/FPR1/BDKRB2/GRIN2B/CXCR4/ADM/F2RL1/S1PR3/DDIT3/C5AR1/TSPOAP1/GRM5/MCOLN2/PRKCE/TRPC3/PRKCB/FPR3/OXTR/TCIRG1/SLC25A27/CHRN…	82
BP	GO:0061844	antimicrobial humoral immune response mediated by antimicrobial peptide	22/2207	79/18723	8.15474e-05	0.00141333	0.00105046	KLK7/H2BC4/S100A9/RNASE6/CXCL8/H2BC8/CXCL1/LTF/RNASE3/PPBP/CXCL9/CXCL6/CXCL3/ANG/CXCL14/S100A12/GNLY/CXCL13/H2BC12/CXCL10/CXCL11/H2BC11	22
BP	GO:0002347	response to tumor cell	14/2207	39/18723	8.1979e-05	0.00141666	0.00105293	PRF1/DLEC1/SPI1/HAVCR2/HLA-A/HLA-DRB1/LAPTM5/PLK5/IL4I1/CD274/AHR/ABI3/MICA/MR1	14
BP	GO:0045446	endothelial cell differentiation	29/2207	118/18723	8.25994e-05	0.00142321	0.00105781	MET/PLOD3/PLCB1/RAP1B/NRP1/TNFRSF1A/CNMD/COL15A1/PDPN/MYD88/ATOH8/TNMD/CLDN1/CXCR4/VEGFA/F2RL1/S1PR3/ETV2/MYADM/JAG1/TMEM100/F11R/COL22A1/ICAM1/MSN/FSTL1/STC1/CLIC4/PDE2A	29
BP	GO:0042102	positive regulation of T cell proliferation	26/2207	101/18723	8.30097e-05	0.00142613	0.00105997	ZP3/LILRB2/HLA-DPB1/HLA-DPA1/IL2RA/CD86/CLECL1/CCL5/TFRC/PDCD1LG2/HLA-DMB/CD276/HAVCR2/IL1A/PYCARD/CD70/HLA-A/ANXA1/IL6/SASH3/CD274/JAK3/CD3E/IL18/PTPRC/IGFBP2	26
BP	GO:1900120	regulation of receptor binding	10/2207	22/18723	8.55724e-05	0.00146589	0.00108953	MIR27B/ANXA2/NRP1/PHLDA2/ATP2A3/LOX/MMP9/HFE/NOG/B2M	10
BP	GO:0098742	cell-cell adhesion via plasma-membrane adhesion molecules	54/2207	273/18723	8.71622e-05	0.00148688	0.00110513	IGSF9/L1CAM/CDHR1/IL1RAPL1/IGFN1/PCDHGB4/CNTN6/AMIGO2/MPZ/PCDH7/PCDHB7/FGFRL1/CDH22/CRB2/ITGAL/CLDN23/EMB/MIR221/PTPRT/PCDHGA3/IL1RAP/NTNG1/ITGB2/PCDH15/DSCAML1/CLDN7/CDH6/CLDN1/CBLN1/PCDH11X/MPZL2/CELSR3/PCDHGA1/BMP2/CELSR1/MYADM/PCDHA2/DSCAM/TGFB2/MMP24/SLITRK1/CNTN4/MILR1/DSG2/CDH18/SELL/CDH9/PCDHGA5/FXYD5/NTNG2/LRFN5/IL1RN/ICAM1/CDH19	54
BP	GO:0050727	regulation of inflammatory response	71/2207	386/18723	8.73362e-05	0.00148688	0.00110513	ZP3/PBK/TLR2/ALOX5/TNFAIP6/CTSC/IL2RA/SAA1/SPHK1/CCL5/S100A9/ZFP36/ALOX5AP/ACP5/IL1R1/SLAMF8/TNFRSF1A/PIK3CG/PTGER4/DUSP10/NCF1/TNFAIP3/MDK/MIR221/MGST2/EGFR/ZYX/TMSB4X/BST1/MYD88/SERPINE1/NEAT1/VAMP8/PYCARD/PTGS2/LYN/ANXA1/HLA-DRB1/TRPV4/IL6/LBP/CASP4/MMP9/PLA2G2A/BIRC3/C3/NFKBIZ/TREM2/HGF/CEBPB/FCGR2B/CST7/SOCS3/CCN4/OSMR/SERPINF1/CASP1/S100A12/FANCA/LRFN5/TAFA3/IL18/OSM/S100A8/PTPRC/FPR2/PDE2A…	71
BP	GO:0009266	response to temperature stimulus	39/2207	178/18723	8.75521e-05	0.00148688	0.00110513	HSPA1B/GRIK2/TRPM8/NTRK1/MICB/SLC12A5/GMPR/TRPV2/LXN/HMOX1/SOD2/IL1A/CD14/PTGS2/IGFBP7/LYN/TRPV4/HSP90AB3P/PLAC8/CXCR4/ANO3/ADM/NGFR/TCIM/DNAJB1/MMP24/PIRT/UCP2/HSPA6/SLC25A27/MICA/HTR2A/CASP8/TFEC/TGFB1I1/STAC/CXCL10/TRH/THBS1	39
BP	GO:0042476	odontogenesis	31/2207	130/18723	8.79372e-05	0.00148914	0.00110681	CA2/RUNX2/GLI3/AQP5/SMPD3/TNC/SDC1/LAMB1/LRP4/COL1A2/ASPN/OSR2/SERPINE1/COL1A1/TNFRSF11B/HAND2/PHEX/DLX2/CSF3R/FAM20C/SP6/ADM/BMP2/NGFR/TGFB2/TWIST1/TCIRG1/FST/FAM20A/AQP1/SNX10	31
BP	GO:1903305	regulation of regulated secretory pathway	32/2207	136/18723	8.96263e-05	0.0015134	0.00112484	ZP3/SYP/IL13RA2/RAB3A/RAP1B/SYN1/SPI1/RAC2/GRIN3A/HMOX1/ITGB2/VAMP8/LYN/CD300A/SYT1/RIMS3/F2RL1/CDK5R2/FCGR2B/KCNB1/STXBP1/PRKCB/CACNA1I/ADGRE2/PRKCG/RAB27A/HTR2A/SYT13/FES/SYT4/SYT2/KLRC2	32
BP	GO:0042554	superoxide anion generation	15/2207	44/18723	9.11997e-05	0.00153558	0.00114133	NOX4/NCF4/NCF2/ACP5/HVCN1/CYBA/NCF1/EGFR/CLEC7A/ITGB2/F2RL1/NCF1C/TYROBP/FPR2/NCF1B	15
BP	GO:0051304	chromosome separation	25/2207	96/18723	9.21755e-05	0.00154761	0.00115026	ZWILCH/TOP2A/BUB1B/CENPE/AURKB/NEK6/UBE2C/CENPS/PLK1/CENPF/CDT1/CDC6/BUB1/TACC3/PTTG1/CCNB1/PLSCR1/TTK/EME1/DUSP1/DLGAP5/NDC80/MAD2L1/ESPL1/TRIP13	25
BP	GO:0051480	regulation of cytosolic calcium ion concentration	66/2207	353/18723	9.27238e-05	0.0015524	0.00115383	SWAP70/LCK/SAA1/JPH4/CAV1/GPR17/CCKBR/JPH3/F2RL2/CACNA1A/CD36/ADRA1D/PIK3CG/P2RY6/PTGER4/GLP1R/CYBA/TRPV2/ATP2B3/KCNK3/CCR5/CXCR2/LPAR6/SLC8A3/CD52/F2RL3/SLC8A2/GPR65/GRIN1/GPR157/CALB1/LYN/CXCL9/CAV2/TRPV4/C1QTNF1/NPY2R/CCR1/NMUR2/RAMP3/FPR1/BDKRB2/GRIN2B/CXCR4/ADM/F2RL1/S1PR3/DDIT3/C5AR1/TSPOAP1/GRM5/MCOLN2/PRKCE/TRPC3/FPR3/OXTR/CHRNA9/RYR3/CCRL2/HTR2A/RYR2/CXCL13/CXCL10/PTPRC/CXCL11/FPR2	66
BP	GO:0001913	T cell mediated cytotoxicity	16/2207	49/18723	9.67027e-05	0.00160537	0.0011932	CTSC/PRF1/LILRB1/HLA-DRA/HLA-B/HLA-A/HLA-DRB1/RIPK3/EMP2/FCGR2B/RAB27A/MICA/IL7R/B2M/MR1/PTPRC	16
BP	GO:0008038	neuron recognition	16/2207	49/18723	9.67027e-05	0.00160537	0.0011932	OPCML/EPHA3/IGSF9/CASP3/GAP43/CNTN6/NRP1/CRTAC1/SEMA3A/EMB/CNTNAP2/DSCAML1/CXCR4/DSCAM/CDK5R1/CNTN4	16
BP	GO:0052372	modulation by symbiont of entry into host	16/2207	49/18723	9.67027e-05	0.00160537	0.0011932	CD74/FUCA2/LGALS1/TRIM21/TRIM22/CAV1/PTX3/CXCL8/IFITM3/TRIM5/IFITM2/HLA-DRB1/TRIM38/CIITA/TRIM59/TRIM6	16
BP	GO:0007369	gastrulation	40/2207	185/18723	9.72842e-05	0.0016105	0.00119701	NODAL/COL4A2/TWSG1/ITGA5/ITGB3/ITGA4/CRB2/EPHA2/MIR221/FN1/COL6A1/LAMB1/HOXA11/DKK1/ITGB2/ATOH8/MMP2/ITGA7/COL12A1/MMP9/EYA1/COL5A2/ETV2/MYADM/ITGB4/SCX/FZD7/ITGA3/COL5A1/DUSP5/APLN/NOG/MMP14/IL1RN/SNAI1/DUSP1/SFRP2/COL8A1/EYA2/ITGA2	40
BP	GO:2000179	positive regulation of neural precursor cell proliferation	17/2207	54/18723	9.89577e-05	0.00162657	0.00120895	LHX5/OTP/GLI3/MDK/NR2E1/DMRTA2/SOX10/DISP3/EGF/GLI1/LYN/FLNA/CTSZ/VEGFA/RASSF10/ASPM/TOX	17
BP	GO:0032677	regulation of interleukin-8 production	26/2207	102/18723	9.90803e-05	0.00162657	0.00120895	HSPA1B/CD74/TLR2/LILRA2/CHI3L1/BCL3/CD33/SSC5D/TMSB4X/CLEC7A/F3/MYD88/CD14/SERPINE1/TLR1/PYCARD/ANXA1/IL6/LBP/CD58/F2RL1/DDIT3/NOS2/PTPRC/CD2/TLR8	26
BP	GO:0035710	CD4-positive, alpha-beta T cell activation	26/2207	102/18723	9.90803e-05	0.00162657	0.00120895	BATF/TWSG1/CD86/RSAD2/BCL3/PTGER4/SPN/RUNX3/HLA-DRA/LOXL3/SOCS1/ANXA1/HLA-DRB1/RELB/IL6/SASH3/RUNX1/NFKBIZ/CD274/GPR183/TCIRG1/JAK3/HLX/ZC3H12A/IL18/TOX	26
BP	GO:0023061	signal release	82/2207	463/18723	9.99092e-05	0.00163563	0.00121569	GRM2/ALOX5/SYP/MAOB/ADRA2B/LILRB1/GDNF/CCL5/CRY2/NRXN1/SMPD3/RAB3A/STX1B/RAP1B/ASIC1/HRH3/NAPB/SYN1/ABCC8/SLC32A1/SNAP25/CAMK2A/NNAT/GRIN3A/EGFR/SYN2/RIMS1/VAMP8/SYN3/CPLX1/IL11/LYN/SPP1/DPP4/GAL/GPR27/ANXA1/HLA-DRB1/TRPV4/RAPGEF4/C1QTNF1/IL6/NPY2R/SYT1/UNC13C/ADM/RIMS3/F2RL1/GCK/VIP/PRKCE/KCNB1/PLA2G4A/STXBP1/UCP2/HTR1A/PRKCB/APLN/HFE/OXTR/TCIRG1/CHGA/NOS2/PRKCG/RIMS2/CHRNA4/ACVR1C/LIF/HTR2A/SYT…	82
BP	GO:0051051	negative regulation of transport	83/2207	470/18723	0.000100512	0.00163873	0.00121799	LYPLA1/LILRB2/EPHA3/CD74/TLR2/MIR27B/MAOB/PID1/IL13RA2/LGALS3/IL1RAPL1/KCNE3/ADRA2B/LILRB1/CAV1/SFRP4/CRY2/PACSIN1/RSAD2/FABP5/ITGB3/APOC1/STX1B/RAP1B/GABRE/ASIC1/CD36/CD300LF/HRH3/TNFRSF1A/BST2/ABCC8/SPI1/TCAF2/PRKG2/CD33/MDFIC/HMOX1/SLN/ANGPT1/VAMP8/EGF/PTGS2/IL11/CD300A/RGS4/ANXA1/CABP1/KCNE5/STXBP6/MMP9/NPY2R/KCNE4/KCNAB1/VIP/FCGR2B/PRKCE/KCNB1/PLSCR1/TWIST1/UCP2/FERMT1/PRKCB/OXTR/CHGA/ACVR1C…	83
BP	GO:1901888	regulation of cell junction assembly	43/2207	204/18723	0.000100912	0.00163873	0.00121799	LRRTM1/EPHA3/TLR2/LRRTM3/IL1RAPL1/CAV1/FZD5/SDC4/AMIGO2/NRXN1/ACE/RAP1B/NRP1/NTRK1/S100A10/EPHA2/CNTNAP2/IL1RAP/SRPX2/SNAI2/CAMSAP3/CLDN1/CBLN1/SLITRK4/LRTM2/IQGAP1/VEGFA/SLIT1/SLITRK1/ADGRL2/ADGRB3/OXTR/ABI3/MMP14/NTNG2/LRFN5/SLITRK5/CUX2/SNAI1/CHRNB2/F11R/CBLN2/THBS1	43
BP	GO:0016032	viral process	75/2207	415/18723	0.00010093	0.00163873	0.00121799	HSPA1B/MGAT4C/CLEC5A/PARP9/CD74/ISG20/LGALS1/TRIM21/SIGLEC1/APOBEC3B/TOP2A/TRIM22/SLC1A5/CAV1/CD86/ISG15/CCL5/TFRC/ZFP36/ITGA5/RSAD2/ITGB3/BTBD17/CTSB/NRP1/APOBEC3C/BST2/ANPEP/PTX3/KPNA2/TNFRSF4/CXCL8/EPHA2/MIR221/MDFIC/CCR5/EGFR/LTF/VAMP8/IFITM3/CCL8/TRIM5/CLDN1/DPP4/IFITM2/CAV2/CCL2/HLA-DRB1/EFNB2/APOBEC3G/SLPI/CXCR4/LAMP3/MX1/PPIA/PLSCR1/TRIM38/OAS1/IRF7/CIITA/OAS2/CDK1/ZC3H12A/HTR2A/TNFRSF14/…	75
BP	GO:0060249	anatomical structure homeostasis	60/2207	314/18723	0.000101603	0.00164513	0.00122275	CTSK/CDHR1/CA2/TFRC/ACP5/ITGB3/PROM1/ADGRV1/ABCC8/RAC2/WWTR1/PIWIL4/LAMA2/CRB2/CUBN/ATP2B3/TNFAIP3/EGFR/SH3GL2/IGHG3/TFF3/LTF/PCDH15/ANGPT1/SLC8A2/LAMC1/SERPINA3/PTGS2/IGHA1/CALB1/SPP1/CLDN1/TNFRSF11B/LOX/IL6/SASH3/IL20RA/LYZ/RCN3/VEGFA/MAK/TSPOAP1/SCX/JCHAIN/OAS1/CYTL1/SLC39A8/TUB/TCIRG1/USH1C/ABCA4/IGKC/B2M/SLC1A1/F11R/SNX10/CHRNA1/IGHA2/HSPB1/HAMP	60
BP	GO:0150063	visual system development	69/2207	375/18723	0.000107895	0.00174223	0.00129492	OLFM3/CYP1B1/SIX6/IGFN1/COL4A1/LCTL/FZD5/TWSG1/GLI3/VSX1/SLC17A7/AQP5/PROM1/NRP1/MEGF11/MFAP5/ALDH1A3/NEUROD4/CRB2/EPHA2/NR2E1/SOX8/RHOJ/VIM/WNT16/MEIS1/OSR2/SPRY2/FREM2/NKD1/CALB1/CRYGS/DLX2/EFEMP1/MFAP2/VEGFA/C3/CELF4/COL5A2/ATP8A2/SMOC1/RDH10/PDE6B/LAMC3/DSCAM/CDK4/TGFB2/SPRED3/TWIST1/COL5A1/SLC17A8/CRYGD/CABP4/TUB/JAG1/SERPINF1/TCIRG1/USH1C/SLC1A1/HCN1/SPRY1/WNT7B/COL8A1/MAB21L1/C1QA/COL8A2/S…	69
BP	GO:0050807	regulation of synapse organization	44/2207	211/18723	0.000109493	0.00175962	0.00130784	LRRTM1/LILRB2/ARHGAP44/IGSF9/TLR2/LRRTM3/IL1RAPL1/NEURL1/AMIGO2/NRXN1/NTRK1/FRMPD4/SRGN/CDC20/LRP4/IL1RAP/SRPX2/DNM3/PAK3/CBLN1/SLITRK4/LRTM2/GRIN2B/TREM2/SLIT1/FCGR2B/ARC/CDK5R1/SLITRK1/CTTNBP2/ADGRL2/SEMA3F/ADGRB3/OXTR/ABI3/NTNG2/LRFN5/C1QL3/SLITRK5/ZNF804A/CUX2/CHRNB2/CBLN2/CAMKV	44
BP	GO:0043123	positive regulation of I-kappaB kinase/NF-kappaB signaling	40/2207	186/18723	0.000110071	0.00175962	0.00130784	CD74/LGALS1/TRIM21/ALPK1/ECM1/TRIM22/TFRC/CD36/TNFRSF1A/BST2/S100A4/NEK6/TIFA/HMOX1/CLEC7A/LTF/MYD88/ROR1/LTBR/TRIM5/SECTM1/HLA-DRB1/CD40/TRAF5/FLNA/RHOC/BIRC3/F2RL1/PRKCE/TRIM38/PRKCB/CASP1/LITAF/S100A12/TNFRSF19/S100A13/CASP8/ECT2/CARD16/TRIM6	40
BP	GO:0014909	smooth muscle cell migration	25/2207	97/18723	0.00011046	0.00175962	0.00130784	PLAU/NOX4/S100A11/IGFBP5/HDAC4/CCL5/ITGB3/ACE/NRP1/PDGFA/P2RY6/MDK/MIR221/SERPINE1/FGF9/IQGAP1/CCN4/HAS2/ADAMTS1/MDM2/PDGFD/PLAT/POSTN/ITGA2/IGFBP3	25
BP	GO:1990868	response to chemokine	25/2207	97/18723	0.00011046	0.00175962	0.00130784	CCL20/GPR17/CCL5/CXCL8/CCR5/CXCR2/CXCL1/CCL8/CCL18/PPBP/CXCL9/CCL2/LOX/CXCL6/CCR1/CXCR4/CXCL3/TREM2/CCRL2/ZC3H12A/CCL26/CXCL13/DUSP1/CXCL10/CXCL11	25
BP	GO:1990869	cellular response to chemokine	25/2207	97/18723	0.00011046	0.00175962	0.00130784	CCL20/GPR17/CCL5/CXCL8/CCR5/CXCR2/CXCL1/CCL8/CCL18/PPBP/CXCL9/CCL2/LOX/CXCL6/CCR1/CXCR4/CXCL3/TREM2/CCRL2/ZC3H12A/CCL26/CXCL13/DUSP1/CXCL10/CXCL11	25
BP	GO:2000117	negative regulation of cysteine-type endopeptidase activity	23/2207	86/18723	0.000111988	0.00177916	0.00132237	BIRC5/PLAUR/DPEP1/MT3/RPS6KA1/LTF/PTGS2/IFI6/MMP9/SFN/BIRC3/VEGFA/TNFAIP8/HGF/LAMP3/CST7/BCL2L12/MDM2/CARD16/SFRP2/AQP1/CD44/THBS1	23
BP	GO:0060348	bone development	43/2207	205/18723	0.00011339	0.00179661	0.00133534	ANXA2/LILRB1/RUNX2/GLI3/HOXB4/SFRP4/RGN/SMPD3/ACP5/PTGER4/SHOX2/PAPPA2/MMP13/HOXA11/LTF/MEIS1/OSR2/COL27A1/MSX2/COL1A1/PHEX/TRPV4/RIPPLY2/LOX/VKORC1/SP5/BMP2/ENG/SCX/P3H1/CHAD/TWIST1/CCN4/BGN/MMP14/HAS2/SERPINH1/SFRP2/SNX10/STC1/TYROBP/PTPRC/PLS3	43
BP	GO:0071711	basement membrane organization	12/2207	31/18723	0.00011381	0.00179844	0.0013367	PLOD3/COL4A1/CAV1/NID2/NID1/LAMB1/NTNG1/CAV2/MMP11/FERMT1/NTNG2/CTSS	12
BP	GO:0045123	cellular extravasation	20/2207	70/18723	0.000114883	0.00181056	0.00134571	CHST2/PLCB1/IL1R1/ITGA4/PIK3CG/PTGER4/ITGAL/SPN/MDK/PLVAP/FUT9/BST1/ITGA1/CCL2/RIPK3/GCNT1/SELL/F11R/ICAM1/PDGFD	20
BP	GO:0014013	regulation of gliogenesis	26/2207	103/18723	0.000117875	0.00184786	0.00137343	TLR2/ABCC8/DUSP10/MDK/MIR221/NR2E1/SOX8/EGFR/SOX10/TSPO/LYN/DLX2/CLCF1/IL6/E2F1/EZH2/SPINT1/CXCR4/TP73/BMP2/TREM2/ASCL2/NOG/LIF/GSX2/NKX6-1	26
BP	GO:0032637	interleukin-8 production	26/2207	103/18723	0.000117875	0.00184786	0.00137343	HSPA1B/CD74/TLR2/LILRA2/CHI3L1/BCL3/CD33/SSC5D/TMSB4X/CLEC7A/F3/MYD88/CD14/SERPINE1/TLR1/PYCARD/ANXA1/IL6/LBP/CD58/F2RL1/DDIT3/NOS2/PTPRC/CD2/TLR8	26
BP	GO:0031644	regulation of nervous system process	33/2207	144/18723	0.000120813	0.00188472	0.00140082	DLGAP2/DLGAP3/CTSC/DLGAP1/SHANK1/NRXN1/FABP5/STX1B/NPTX2/CCK/SOX10/SHISA7/RIMS1/SLC8A3/SLC8A2/TNR/TYMP/GRIN1/RGS4/CBLN1/NPY2R/NMUR2/CACNG5/CELF4/HGF/VIP/CST7/NCMAP/TMEM100/RIMS2/FGF12/CUX2/ITGA2	33
BP	GO:0007565	female pregnancy	41/2207	193/18723	0.000120864	0.00188472	0.00140082	NODAL/ADRA2B/IGFBP5/GJB2/CTSB/PRLHR/CSMD1/ABCC8/TPPP3/HAVCR2/PTGS2/ANGPT2/IGFBP7/MMP7/MMP2/SPP1/TEAD3/FBLN1/CYP27B1/MMP9/EMP2/VEGFA/SYDE1/ADM/ITGB4/ITGA3/UCP2/FOSL1/HFE/OXTR/IDO1/ARHGDIB/ACVR1C/LIF/NAMPT/THBD/STC1/IGFBP2/TIMP1/ITGA2/H3-5	41
BP	GO:0048708	astrocyte differentiation	22/2207	81/18723	0.000122317	0.00190235	0.00141393	ROR2/S100A9/MT3/BACE2/NR2E1/SOX8/EGFR/VIM/TSPAN2/ROR1/CLCF1/IL6/BMP2/TREM2/C5AR1/LAMC3/NOG/LIF/S100A8/C1QA/FPR2/CDK6	22
BP	GO:0002448	mast cell mediated immunity	16/2207	50/18723	0.000126783	0.00196663	0.00146171	IL13RA2/SPON2/PIK3CG/RAC2/HMOX1/VAMP8/LYN/CD300A/LAT2/STXBP1/MILR1/CHGA/ADGRE2/S100A13/FES/CPLX2	16
BP	GO:0071675	regulation of mononuclear cell migration	28/2207	115/18723	0.000129158	0.00199822	0.00148519	ECM1/CCL20/PLCB1/LGALS3/CCL5/SLAMF8/ITGA4/SPI1/SPN/MDK/SERPINE1/PYCARD/LYN/RARRES2/CCL2/TRPV4/CCR1/RIPK3/C5AR1/KLRC4-KLRK1/TNFRSF14/CXCL13/DUSP1/MSN/PDGFD/CXCL10/FPR2/THBS1	28
BP	GO:0033674	positive regulation of kinase activity	82/2207	467/18723	0.000134223	0.00207116	0.0015394	VAV3/PIK3R6/ROR2/EPHA3/CD74/NOX4/TPX2/MET/ADRA2B/EPHB4/NEURL1/FZD5/GPRC5A/CD86/CCL5/SDC4/AREG/ITGB3/ACE/PDGFA/MT3/NTRK1/CHI3L1/CENPE/TOM1L1/PIK3CG/MAP2K3/CKS2/NCF1/EPHA2/EGFR/LCP2/CLSPN/LTF/DKK1/ROR1/PSRC1/ANGPT1/EPHA10/SLC8A2/SPRY2/MMD2/EGF/LYN/CD300A/SOCS1/HLA-DRB1/CDC6/CD40/EZH2/RIPK3/CKS1B/IQGAP1/EMP2/SLC11A1/VEGFA/BMP2/TCIM/TREM2/CCN1/PIFO/FCGR1A/ANG/FGF13/PPIA/CDK5R2/GRM5/CCNB1/TGFB2/CDK5R1…	82
BP	GO:0048285	organelle fission	85/2207	488/18723	0.000135356	0.00207952	0.00154561	HSPA1B/ZWILCH/HSF2BP/TPX2/NEK2/KIF18A/UBE2S/TOP2A/PLCB1/SPHK1/NUF2/CCNB2/BUB1B/AURKA/SMPD3/CDCA8/HASPIN/CENPE/AURKB/RAD51AP1/ANKRD53/TOM1L1/NEK6/CKS2/UBE2C/RAD54L/NPM2/KIFC1/NCAPG/SMC4/BRCA2/CENPS/CHEK1/KIF23/CDC20/CCDC8/PLK1/IL1A/PSRC1/MTFR2/CDCA5/NDE1/EGF/CENPF/CDT1/MYBL2/CAV2/CDC6/CDC25C/FLNA/BUB1/SGO1/KIF2C/TACC3/NCAPH/KIF15/PTTG1/CCNB1/CUL7/CDCA2/TTK/KIF4A/KIF14/FANCD2/RAD51/GPR3/EME1/REEP4/…	85
BP	GO:2000177	regulation of neural precursor cell proliferation	23/2207	87/18723	0.000135468	0.00207952	0.00154561	LHX5/OTP/GLI3/EMX1/TAFA1/SHCBP1/MDK/NR2E1/DMRTA2/SOX10/DISP3/EGF/GLI1/LYN/FLNA/SPINT1/CTSZ/VEGFA/RASSF10/LIMS2/ASPM/TAFA3/TOX	23
BP	GO:1902107	positive regulation of leukocyte differentiation	35/2207	157/18723	0.000137243	0.00209048	0.00155376	LILRB2/PIK3R6/ROR2/CD74/IL2RA/CA2/CD86/GLI3/DUSP10/MDK/RUNX3/HLA-DRA/EVI2B/HCLS1/TESPA1/SOCS1/ANXA1/HLA-DRB1/SASH3/CCR1/RUNX1/NFKBIZ/TREM2/POU4F1/IL4I1/HLX/MMP14/LIF/IL7R/CASP8/FES/IL18/TYROBP/PTPRC/TOX	35
BP	GO:1903708	positive regulation of hemopoiesis	35/2207	157/18723	0.000137243	0.00209048	0.00155376	LILRB2/PIK3R6/ROR2/CD74/IL2RA/CA2/CD86/GLI3/DUSP10/MDK/RUNX3/HLA-DRA/EVI2B/HCLS1/TESPA1/SOCS1/ANXA1/HLA-DRB1/SASH3/CCR1/RUNX1/NFKBIZ/TREM2/POU4F1/IL4I1/HLX/MMP14/LIF/IL7R/CASP8/FES/IL18/TYROBP/PTPRC/TOX	35
BP	GO:2000377	regulation of reactive oxygen species metabolic process	35/2207	157/18723	0.000137243	0.00209048	0.00155376	CYP1B1/NOX4/MIR27B/ALOX5/PID1/HDAC4/ACP5/MT3/CD36/HVCN1/CYBA/RAC2/GADD45A/EGFR/TSPO/CLEC7A/BST1/SOD2/ITGB2/GRIN1/FOXM1/HK2/RIPK3/HP/F2RL1/H19/GCH1/FBLN5/ZC3H12A/RAB27A/CBR1/STK17A/TYROBP/FPR2/THBS1	35
BP	GO:0048592	eye morphogenesis	34/2207	151/18723	0.000138439	0.00210327	0.00156326	OLFM3/IGFN1/LCTL/FZD5/GLI3/VSX1/AQP5/PROM1/MEGF11/MFAP5/ALDH1A3/CRB2/EPHA2/SOX8/WNT16/MEIS1/NKD1/CALB1/EFEMP1/MFAP2/VEGFA/COL5A2/ATP8A2/DSCAM/TWIST1/COL5A1/CABP4/JAG1/USH1C/SLC1A1/HCN1/COL8A1/COL8A2/STRA6	34
BP	GO:0051961	negative regulation of nervous system development	33/2207	145/18723	0.000138994	0.00210629	0.00156551	MCF2/TLR2/BRINP1/NRP1/MT3/DRAXIN/ABCC8/DUSP10/SEMA3A/NR2E1/SOX10/TSPO/LRP4/SEMA3D/RTN4R/TNR/SPP1/CBLN1/DLX2/IL6/TREM2/SLIT1/FSTL4/FGF13/CDK5R1/ASCL2/SEMA3F/NOG/SEMA6B/B2M/DLL3/SEMA3E/NKX6-1	33
BP	GO:0060485	mesenchyme development	56/2207	291/18723	0.000140248	0.00211986	0.00157559	NODAL/EPHA3/GDNF/FRZB/NRP1/TEAD2/LOXL2/S100A4/SEMA3A/WWTR1/CRB2/MDK/MIR221/FN1/SOX8/PDPN/SOX10/WNT16/SEMA3D/SNAI2/SPRY2/LOXL3/ACTG2/COL1A1/HAND2/IL6/EZH2/FLNA/ACTA2/BMP2/HGF/ENG/SCX/RDH10/HOXA5/CUL7/TGFB2/SPRED3/TWIST1/GATA4/FOLR1/SEMA3F/JAG1/NOG/TMEM100/HAS2/SEMA6B/VASN/MDM2/SNAI1/SPRY1/TGFB1I1/SFRP2/DLL3/FAM83D/SEMA3E	56
BP	GO:0007501	mesodermal cell fate specification	7/2207	12/18723	0.000144638	0.00216957	0.00161254	NODAL/HOXA11/DKK1/EYA1/ETV2/SFRP2/EYA2	7
BP	GO:0048934	peripheral nervous system neuron differentiation	7/2207	12/18723	0.000144638	0.00216957	0.00161254	NEFH/HOXD9/RUNX3/HAND2/RUNX1/POU4F1/HOXD10	7
BP	GO:0048935	peripheral nervous system neuron development	7/2207	12/18723	0.000144638	0.00216957	0.00161254	NEFH/HOXD9/RUNX3/HAND2/RUNX1/POU4F1/HOXD10	7
BP	GO:0014812	muscle cell migration	27/2207	110/18723	0.000146264	0.0021707	0.00161338	PLAU/NOX4/S100A11/IGFBP5/HDAC4/CCL5/ITGB3/ACE/NRP1/PDGFA/P2RY6/MDK/MIR221/SERPINE1/FGF9/ANXA1/IQGAP1/THBS4/CCN4/HAS2/ADAMTS1/MDM2/PDGFD/PLAT/POSTN/ITGA2/IGFBP3	27
BP	GO:0032611	interleukin-1 beta production	27/2207	110/18723	0.000146264	0.0021707	0.00161338	MIR27B/LILRA2/GBP5/SPHK1/FZD5/ACP5/CD36/TNFAIP3/CD33/CLEC7A/MYD88/PYCARD/ERRFI1/IL6/SERPINB1/F2RL1/S1PR3/TREM2/CASP1/ZC3H12A/CASP8/CARD16/TYROBP/HSPB1/LILRA5/GSDMD/TLR8	27
BP	GO:0032651	regulation of interleukin-1 beta production	27/2207	110/18723	0.000146264	0.0021707	0.00161338	MIR27B/LILRA2/GBP5/SPHK1/FZD5/ACP5/CD36/TNFAIP3/CD33/CLEC7A/MYD88/PYCARD/ERRFI1/IL6/SERPINB1/F2RL1/S1PR3/TREM2/CASP1/ZC3H12A/CASP8/CARD16/TYROBP/HSPB1/LILRA5/GSDMD/TLR8	27
BP	GO:0033273	response to vitamin	24/2207	93/18723	0.000147054	0.0021707	0.00161338	TNC/EGFR/TSPO/SOD2/SNAI2/PTGS2/LRAT/SPP1/COL1A1/PHEX/CD40/CYP27B1/TYMS/GATA4/FOLR1/MN1/FES/MDM2/BRIP1/STC1/CXCL10/POSTN/HAMP/ITGA2	24
BP	GO:0051591	response to cAMP	24/2207	93/18723	0.000147054	0.0021707	0.00161338	NOX4/LDHA/IGFBP5/AREG/RAP1B/PIK3CG/SDC1/ALDH3A1/CITED1/SLC8A3/GPD1/COL1A1/AQP9/CNGA3/STAR/WNT10B/AHR/FOSL1/THBD/HCN1/DUSP1/AQP1/STC1/PDE2A	24
BP	GO:0060349	bone morphogenesis	24/2207	93/18723	0.000147054	0.0021707	0.00161338	RUNX2/GLI3/SFRP4/SMPD3/ACP5/SHOX2/PAPPA2/MMP13/HOXA11/LTF/OSR2/COL27A1/MSX2/COL1A1/TRPV4/RIPPLY2/SP5/SCX/TWIST1/MMP14/HAS2/SERPINH1/SFRP2/STC1	24
BP	GO:0044706	multi-multicellular organism process	45/2207	220/18723	0.000147284	0.0021707	0.00161338	NODAL/TEKT3/RXFP1/ADRA2B/IGFBP5/GJB2/CTSB/PRLHR/CSMD1/ABCC8/TPPP3/HAVCR2/PTGS2/ANGPT2/IGFBP7/MMP7/MMP2/SPP1/TEAD3/FBLN1/CYP27B1/MMP9/EMP2/VEGFA/SYDE1/ADM/SMCP/ITGB4/ITGA3/UCP2/FOSL1/HFE/OXTR/IDO1/ARHGDIB/ACVR1C/LIF/NAMPT/THBD/STC1/IGFBP2/TIMP1/ITGA2/HEXB/H3-5	45
BP	GO:0001910	regulation of leukocyte mediated cytotoxicity	22/2207	82/18723	0.000148789	0.00218742	0.00162581	PIK3R6/LILRB1/SPI1/HAVCR2/HLA-DRA/HLA-B/HLA-A/HLA-DRB1/CXCL6/RIPK3/F2RL1/FCGR2B/KLRC4-KLRK1/NOS2/MICA/IL7R/B2M/MR1/ICAM1/TYROBP/PTPRC/KLRC2	22
BP	GO:0006874	cellular calcium ion homeostasis	79/2207	448/18723	0.000153306	0.00224824	0.00167101	SWAP70/LCK/TRPM8/SAA1/JPH4/CAV1/GPR17/CCL5/RGN/CCKBR/JPH3/F2RL2/CACNA1A/CD36/ADRA1D/PIK3CG/P2RY6/PTGER4/GLP1R/CYBA/TRPV2/ATP2B3/KCNK3/CCR5/CXCR2/ATP2A3/LPAR6/SLC8A3/CD52/F2RL3/SLC8A2/GPR65/GRIN1/GPR157/CCL8/CALB1/LYN/CXCL9/CAV2/TRPV4/C1QTNF1/CD40/NPY2R/CCR1/NMUR2/RAMP3/FPR1/BDKRB2/GRIN2B/CXCR4/ADM/F2RL1/S1PR3/DDIT3/C5AR1/TSPOAP1/GRM5/MCOLN2/PRKCE/TRPC3/PRKCB/FPR3/OXTR/TCIRG1/SLC25A27/CHRNA9/RYR3/…	79
BP	GO:0002688	regulation of leukocyte chemotaxis	29/2207	122/18723	0.000155221	0.00227068	0.00168769	SWAP70/CD74/CCL5/SLAMF8/SPI1/RAC2/MDK/CXCL8/CXCR2/BST1/SERPINE1/LYN/DPP4/RARRES2/CCL2/TRPV4/IL6/LBP/CCR1/VEGFA/F2RL1/C5AR1/THBS4/KLRC4-KLRK1/CXCL13/DUSP1/CXCL10/FPR2/THBS1	29
BP	GO:0031341	regulation of cell killing	25/2207	99/18723	0.000156988	0.00229086	0.00170269	PIK3R6/PRF1/LILRB1/SPI1/HAVCR2/HLA-DRA/CLEC7A/HLA-B/HLA-A/HLA-DRB1/CXCL6/RIPK3/F2RL1/FCGR2B/KLRC4-KLRK1/NOS2/MICA/IL7R/B2M/MR1/ICAM1/TYROBP/PTPRC/CFH/KLRC2	25
BP	GO:0007204	positive regulation of cytosolic calcium ion concentration	60/2207	319/18723	0.000159601	0.00232325	0.00172677	SWAP70/LCK/SAA1/JPH4/CAV1/GPR17/CCKBR/JPH3/F2RL2/CACNA1A/CD36/ADRA1D/PIK3CG/P2RY6/PTGER4/GLP1R/CYBA/TRPV2/CCR5/CXCR2/LPAR6/SLC8A3/CD52/F2RL3/SLC8A2/GPR65/GRIN1/GPR157/LYN/CXCL9/TRPV4/C1QTNF1/NPY2R/CCR1/NMUR2/RAMP3/FPR1/BDKRB2/GRIN2B/CXCR4/ADM/F2RL1/S1PR3/DDIT3/C5AR1/MCOLN2/PRKCE/TRPC3/FPR3/OXTR/CHRNA9/RYR3/CCRL2/HTR2A/RYR2/CXCL13/CXCL10/PTPRC/CXCL11/FPR2	60
BP	GO:0060317	cardiac epithelial to mesenchymal transition	12/2207	32/18723	0.00016267	0.00236212	0.00175565	WNT16/SNAI2/BMP2/ENG/TGFB2/TWIST1/JAG1/NOG/TMEM100/HAS2/SNAI1/SPRY1	12
BP	GO:1904645	response to amyloid-beta	17/2207	56/18723	0.000163358	0.00236628	0.00175875	MMP12/CACNA1B/CACNA1A/CD36/ITGA4/MMP13/MMP2/CASP4/MMP9/RAMP3/NGFR/TREM2/GRM5/FCGR2B/NAMPT/ICAM1/FPR2	17
BP	GO:0043903	regulation of biological process involved in symbiotic interaction	20/2207	72/18723	0.000175602	0.00253743	0.00188596	CD74/FUCA2/LGALS1/TRIM21/TRIM22/CAV1/PTX3/CXCL8/LTF/IFITM3/TRIM5/IFITM2/CAV2/HLA-DRB1/CXCL6/F2RL1/TRIM38/CIITA/TRIM59/TRIM6	20
BP	GO:0002062	chondrocyte differentiation	26/2207	106/18723	0.000194764	0.00280745	0.00208665	ECM1/RUNX2/GLI3/SMPD3/LOXL2/SHOX2/MDK/RUNX3/HOXA11/OSR2/SNAI2/ADAMTS7/COL27A1/TGFBI/EFEMP1/RUNX1/BMP2/NKX3-2/SCX/CYTL1/CCN4/WNT10B/SCIN/SERPINH1/SFRP2/SOX6	26
BP	GO:0014910	regulation of smooth muscle cell migration	23/2207	89/18723	0.000195868	0.00281536	0.00209253	PLAU/NOX4/S100A11/IGFBP5/HDAC4/CCL5/ACE/NRP1/PDGFA/P2RY6/MDK/MIR221/SERPINE1/FGF9/IQGAP1/CCN4/HAS2/ADAMTS1/MDM2/PDGFD/POSTN/ITGA2/IGFBP3	23
BP	GO:0033631	cell-cell adhesion mediated by integrin	8/2207	16/18723	0.000197218	0.00281536	0.00209253	SWAP70/CCL5/ITGA4/NPNT/DPP4/FERMT3/CXCL13/CD3E	8
BP	GO:0034138	toll-like receptor 3 signaling pathway	8/2207	16/18723	0.000197218	0.00281536	0.00209253	CAV1/TNFAIP3/HAVCR2/SCIMP/COLEC12/F2RL1/OAS1/UNC93B1	8
BP	GO:2001044	regulation of integrin-mediated signaling pathway	8/2207	16/18723	0.000197218	0.00281536	0.00209253	CD63/BST1/LOXL3/FLNA/EMP2/SLC2A10/LIMS2/TIMP1	8
BP	GO:0043154	negative regulation of cysteine-type endopeptidase activity involved in apoptotic process	21/2207	78/18723	0.000197744	0.00281606	0.00209305	BIRC5/PLAUR/DPEP1/MT3/RPS6KA1/PTGS2/IFI6/MMP9/SFN/BIRC3/VEGFA/TNFAIP8/HGF/LAMP3/BCL2L12/MDM2/CARD16/SFRP2/AQP1/CD44/THBS1	21
BP	GO:0032613	interleukin-10 production	18/2207	62/18723	0.000199068	0.00282132	0.00209696	TLR2/LILRB1/ISG15/BCL3/PDCD1LG2/CLEC7A/PYCARD/HLA-DRB1/IL6/SASH3/F2RL1/TREM2/HGF/FCGR2B/CD274/JAK3/TYROBP/LILRA5	18
BP	GO:0032653	regulation of interleukin-10 production	18/2207	62/18723	0.000199068	0.00282132	0.00209696	TLR2/LILRB1/ISG15/BCL3/PDCD1LG2/CLEC7A/PYCARD/HLA-DRB1/IL6/SASH3/F2RL1/TREM2/HGF/FCGR2B/CD274/JAK3/TYROBP/LILRA5	18
BP	GO:0002526	acute inflammatory response	27/2207	112/18723	0.000201429	0.00284796	0.00211676	ZP3/SAA1/TREM1/ALOX5AP/PIK3CG/FN1/CXCR2/F3/CD163/IL1A/SERPINA3/PTGS2/SAA2/IL6/LBP/HP/SERPINA1/C3/CEBPB/FCGR2B/PLSCR1/HFE/OSMR/ICAM1/OSM/S100A8/HAMP	27
BP	GO:0048762	mesenchymal cell differentiation	47/2207	236/18723	0.000205351	0.00289648	0.00215282	EPHA3/GDNF/FRZB/NRP1/LOXL2/S100A4/SEMA3A/WWTR1/CRB2/MDK/MIR221/FN1/SOX8/PDPN/SOX10/WNT16/SEMA3D/SNAI2/SPRY2/LOXL3/COL1A1/HAND2/IL6/EZH2/FLNA/BMP2/HGF/ENG/RDH10/CUL7/TGFB2/SPRED3/TWIST1/FOLR1/SEMA3F/JAG1/NOG/TMEM100/HAS2/SEMA6B/VASN/SNAI1/SPRY1/TGFB1I1/SFRP2/FAM83D/SEMA3E	47
BP	GO:0010718	positive regulation of epithelial to mesenchymal transition	16/2207	52/18723	0.000212141	0.00298513	0.00221871	LOXL2/WWTR1/CRB2/MDK/MIR221/PDPN/COL1A1/IL6/EZH2/BMP2/ENG/TGFB2/TWIST1/JAG1/SNAI1/TGFB1I1	16
BP	GO:0071559	response to transforming growth factor beta	50/2207	256/18723	0.000214979	0.0030166	0.0022421	LTBP2/NODAL/COL4A2/NOX4/GDF10/CAV1/TWSG1/LEFTY2/COL3A1/SPI1/HTRA3/NPNT/GDF15/ZYX/RUNX3/CITED1/COL1A2/ASPN/SPRY2/MXRA5/COL1A1/CLDN1/CAV2/FMOD/LRRC32/LOX/LTBP1/STAR/LATS2/WFIKKN2/BMP2/EMILIN1/ENG/SCX/TGFB2/SPRED3/ITGA3/FERMT1/CD109/SLC2A10/FOLR1/VASN/SPRY1/TGFB1I1/SOX6/PDGFD/VEPH1/PDE2A/POSTN/THBS1	50
BP	GO:0061035	regulation of cartilage development	20/2207	73/18723	0.000215398	0.0030166	0.0022421	CTSK/RUNX2/GLI3/SMPD3/FRZB/LOXL2/SHOX2/MDK/HOXA11/SNAI2/ADAMTS7/EFEMP1/BMP2/NKX3-2/CCN1/SCX/CCN4/NOG/SCIN/SOX6	20
BP	GO:0048167	regulation of synaptic plasticity	41/2207	198/18723	0.000215938	0.003017	0.0022424	LILRB2/GRIK2/SYP/JPH4/NEURL1/JPH3/RAB3A/SHANK2/SNAP25/CAMK2A/NR2E1/SHISA7/RIMS1/CDC20/SLC8A3/HRH1/CPEB3/SLC8A2/TNR/PTGS2/GRIN1/CALB1/CBLN1/STAR/UNC13C/GRIN2B/RIMS3/GRM5/ARC/KCNB1/CNTN4/MIR320E/STXBP1/SLC4A10/LZTS1/PRKCG/RIMS2/SLC1A1/NRGN/TYROBP/CPLX2	41
BP	GO:0015844	monoamine transport	22/2207	84/18723	0.000217329	0.00302928	0.00225153	GRM2/MAOB/ADRA2B/LILRB1/GDNF/ITGB3/RAB3A/HRH3/NPY2R/SYT1/VIP/KCNB1/HTR1A/OXTR/CHGA/CHRNA4/HTR2A/SYT13/CHRNB2/SNCG/SYT4/SYT2	22
BP	GO:1903034	regulation of response to wounding	36/2207	167/18723	0.000225222	0.00313191	0.0023278	PLAU/ALOX5/ANXA2/CAV1/PDGFA/CD36/ABCC8/AJAP1/TNFAIP3/MDK/MIR221/SERPING1/CLEC7A/F3/RTN4R/SERPINE1/TNR/SPP1/CLDN1/ANXA1/C1QTNF1/FLNA/CXCR4/F2RL1/TFPI/PROS1/PRKCE/RTN4RL1/FERMT1/CD109/CCN4/THBD/TNFRSF12A/PLAT/FAP/THBS1	36
BP	GO:0071347	cellular response to interleukin-1	27/2207	113/18723	0.000235396	0.00325709	0.00242084	CCL20/PLCB1/IRAK2/CCL5/IL1R1/CHI3L1/CXCL8/MYD88/ADAMTS7/PYCARD/CCL8/CCL18/VRK2/CCL2/GBP3/CD40/IL6/TFPI/CEBPB/GBP2/IL1R2/GBP1/HAS2/ZC3H12A/CCL26/IL1RN/ICAM1	27
BP	GO:0001654	eye development	67/2207	371/18723	0.000235538	0.00325709	0.00242084	OLFM3/CYP1B1/SIX6/IGFN1/COL4A1/LCTL/FZD5/TWSG1/GLI3/VSX1/SLC17A7/AQP5/PROM1/NRP1/MEGF11/MFAP5/ALDH1A3/NEUROD4/CRB2/EPHA2/NR2E1/SOX8/RHOJ/VIM/WNT16/MEIS1/OSR2/SPRY2/FREM2/NKD1/CALB1/CRYGS/DLX2/EFEMP1/MFAP2/VEGFA/CELF4/COL5A2/ATP8A2/SMOC1/RDH10/PDE6B/LAMC3/DSCAM/CDK4/TGFB2/SPRED3/TWIST1/COL5A1/SLC17A8/CRYGD/CABP4/TUB/JAG1/SERPINF1/TCIRG1/USH1C/SLC1A1/HCN1/SPRY1/WNT7B/COL8A1/MAB21L1/COL8A2/STRA6/CLI…	67
BP	GO:0062197	cellular response to chemical stress	62/2207	337/18723	0.000235877	0.00325709	0.00242084	HSPA1B/CYP1B1/ALOX5/CASP3/MET/SPHK1/CAV1/GPX8/GJB2/AQP5/SMPD3/MT3/CD36/NCF1/GPR37/TNFAIP3/SOD3/EGFR/HMOX1/TSPO/WNT16/SOD2/YBX3/DHRS2/PTGS2/ERRFI1/MMP2/VRK2/ANXA1/PAWR/TRPV4/RELB/IL6/MMP9/SCN2A/EZH2/RIPK3/BDKRB2/PCNA/H19/DDIT3/TREM2/HGF/MELK/PPIA/GATA4/CRYGD/PDK1/GCH1/FBLN5/CDK1/ZC3H12A/GPX7/ECT2/MDM2/SLC1A1/CHCHD2/AQP1/PDGFD/SLC25A24/FAS/HSPB1	62
BP	GO:0014068	positive regulation of phosphatidylinositol 3-kinase signaling	21/2207	79/18723	0.000239815	0.00329202	0.00244681	ROR2/CCL5/PDGFA/NTRK1/NCF1/FN1/WNT16/ROR1/ANGPT1/EGF/HCST/HCLS1/CSF3/F2RL1/TREM2/HGF/TGFB2/DCN/PDGFD/IL18/OSM	21
BP	GO:0030282	bone mineralization	28/2207	119/18723	0.000239932	0.00329202	0.00244681	ROR2/ALOX5/ECM1/ISG15/SMPD3/ADGRV1/SGMS2/IBSP/SRGN/MMP13/LTF/COL1A2/ASPN/OSR2/PTGS2/PHEX/LOX/CYP27B1/CCR1/BMP2/CCN1/TWIST1/WNT10B/GPNMB/MGP/SNX10/NELL1/ENPP1	28
BP	GO:0015698	inorganic anion transport	38/2207	180/18723	0.000240078	0.00329202	0.00244681	SLC37A2/SLC17A7/SFRP4/CRY2/GABRE/TTYH3/P2RY6/SLC12A5/SLC34A2/PRKG2/TSPO/CLIC6/CA7/GABRA5/GABRB3/GABRA1/GABRB2/GABRA3/NMUR2/SLC11A1/ANO3/SLC12A7/CEBPB/GRM5/CLIC1/GABRA4/SLC39A8/SLC4A10/APOL1/GABRG2/SLC1A1/GLRA3/BEST4/ABCC3/ENPP1/SLC22A6/GABRD/CLIC4	38
BP	GO:0019079	viral genome replication	30/2207	131/18723	0.0002437	0.00333396	0.00247798	ISG20/APOBEC3B/TOP2A/ISG15/CCL5/RSAD2/BTBD17/APOBEC3C/BST2/CXCL8/MIR221/LTF/IFITM3/CCL8/IFITM2/CCL2/APOBEC3G/SLPI/MX1/PPIA/PLSCR1/OAS1/OAS2/ZC3H12A/OAS3/FAM111A/OASL/APOBEC3F/IFIH1/TRIM6	30
BP	GO:0010959	regulation of metal ion transport	72/2207	406/18723	0.000247429	0.00336631	0.00250202	LILRB2/FXYD2/LILRA2/LGALS3/KCNE3/JPH4/LILRB1/KCNC2/CAV1/CCL5/RGN/JPH3/KCNA1/KCNN4/ABCC8/PIK3CG/P2RY6/NKX2-5/CYBA/TRPV2/CAMK2A/CD33/GLRX/TSPO/CD63/SLN/F2RL3/EGF/PTGS2/GRIN1/LYN/CXCL9/RGS4/GAL/CCL2/KCNE5/DPP10/CCR1/KCNC1/RAMP3/FLNA/CXCR4/KCNE4/SCN2B/NIPSNAP2/KCNAB1/GCK/TREM2/FGF13/SCN3B/VIP/PRKCE/TRPC3/MIR210/HFE/FXYD5/KCNIP3/KCNIP2/HTR2A/B2M/FGF12/RYR2/ICAM1/HECW1/STAC/STC1/CXCL10/CXCL11/LILRA5/HA…	72
BP	GO:0045619	regulation of lymphocyte differentiation	37/2207	174/18723	0.0002476	0.00336631	0.00250202	LILRB2/PIK3R6/CD74/IL2RA/CD86/GLI3/FOXJ1/SLAMF8/DUSP10/TCF7/MDK/RUNX3/HLA-DRA/NFAM1/CAMK4/FGL2/LOXL3/TESPA1/SOCS1/ANXA1/HLA-DRB1/SASH3/RUNX1/NFKBIZ/IL4I1/HLA-DOA/JAK3/HLX/MMP14/IRF1/FANCA/ZC3H12A/IL7R/IL18/PTPRC/CD2/TOX	37
BP	GO:0002718	regulation of cytokine production involved in immune response	24/2207	96/18723	0.000248193	0.00336631	0.00250202	CD74/LILRB1/FZD5/SPON2/RSAD2/IL1R1/CD36/BST2/HMOX1/CLEC7A/ANGPT1/SCIMP/HLA-A/IL6/SASH3/LAPTM5/F2RL1/TGFB2/HFE/JAK3/TNFRSF14/B2M/IL18/TRIM6	24
BP	GO:0002704	negative regulation of leukocyte mediated immunity	18/2207	63/18723	0.000248343	0.00336631	0.00250202	IL13RA2/LILRB1/FOXJ1/BST2/SPI1/HAVCR2/HMOX1/HLA-B/CD300A/HLA-A/IL4I1/FCGR2B/AHR/HFE/JAK3/MICA/IL7R/PTPRC	18
BP	GO:0002833	positive regulation of response to biotic stimulus	36/2207	168/18723	0.000254692	0.00343091	0.00255004	PARP9/CD180/LILRA2/KLK7/GBP5/MMP12/CCL5/CGAS/HMGB2/PLA2G5/CYBA/SPI1/HAVCR2/CLEC7A/NLRC5/SCIMP/PYCARD/PAK3/TRIM5/LYN/HLA-DRB1/LBP/F2RL1/CD274/PLSCR1/IRF7/LY96/KLRC4-KLRK1/MR1/TYROBP/OASL/FPR2/TRIM6/NMI/TLR8/KLRC2	36
BP	GO:0007094	mitotic spindle assembly checkpoint signaling	13/2207	38/18723	0.000255432	0.00343091	0.00255004	ZWILCH/BUB1B/AURKB/PLK1/CENPF/CDT1/BUB1/CCNB1/TTK/DUSP1/NDC80/MAD2L1/TRIP13	13
BP	GO:0071173	spindle assembly checkpoint signaling	13/2207	38/18723	0.000255432	0.00343091	0.00255004	ZWILCH/BUB1B/AURKB/PLK1/CENPF/CDT1/BUB1/CCNB1/TTK/DUSP1/NDC80/MAD2L1/TRIP13	13
BP	GO:0071174	mitotic spindle checkpoint signaling	13/2207	38/18723	0.000255432	0.00343091	0.00255004	ZWILCH/BUB1B/AURKB/PLK1/CENPF/CDT1/BUB1/CCNB1/TTK/DUSP1/NDC80/MAD2L1/TRIP13	13
BP	GO:0008016	regulation of heart contraction	42/2207	206/18723	0.000258736	0.00346742	0.00257717	KCNE3/CAV1/HDAC4/ADRA1D/PIK3CG/SHOX2/SEMA3A/NKX2-5/GJD3/ATP2B3/TMIGD3/ATP2A3/HOPX/MYH7/SLC8A3/SLC8A2/RGS4/KCNE5/KCNJ3/FLNA/DES/KCNE4/ADM/SCN2B/FGF13/SCN3B/TGFB2/GJC1/GATA4/APLN/DSG2/CHGA/GCH1/ZC3H12A/KCNIP2/KCNJ12/MDM2/SLC1A1/RYR2/STC1/BVES/HSPB7	42
BP	GO:0099003	vesicle-mediated transport in synapse	41/2207	200/18723	0.000269881	0.0035747	0.00265691	BSN/SYP/GRIP2/SNAP91/SLC17A7/PACSIN1/ITGB3/RAB3A/STX1B/RAP1B/NAPB/SYN1/SLC32A1/SNAP25/OPHN1/GRIN3A/SYN2/RIMS1/SH3GL2/DNM3/SYN3/CPLX1/RAPGEF4/SNCB/SYT1/UNC13C/GRIP1/CALY/RIMS3/ARC/CDK5R1/STXBP1/PRKCB/SLC17A8/PRKCG/RIMS2/HTR2A/UNC13A/SNCG/SYT2/CPLX2	41
BP	GO:0033046	negative regulation of sister chromatid segregation	14/2207	43/18723	0.000270108	0.0035747	0.00265691	ZWILCH/BUB1B/AURKB/PLK1/CENPF/CDT1/BUB1/PTTG1/CCNB1/TTK/DUSP1/NDC80/MAD2L1/TRIP13	14
BP	GO:0033048	negative regulation of mitotic sister chromatid segregation	14/2207	43/18723	0.000270108	0.0035747	0.00265691	ZWILCH/BUB1B/AURKB/PLK1/CENPF/CDT1/BUB1/PTTG1/CCNB1/TTK/DUSP1/NDC80/MAD2L1/TRIP13	14
BP	GO:0034142	toll-like receptor 4 signaling pathway	14/2207	43/18723	0.000270108	0.0035747	0.00265691	RAB7B/LILRA2/TNFAIP3/LTF/CD14/SCIMP/LYN/LBP/F2RL1/TREM2/PRKCE/OAS1/LY96/NMI	14
BP	GO:2000816	negative regulation of mitotic sister chromatid separation	14/2207	43/18723	0.000270108	0.0035747	0.00265691	ZWILCH/BUB1B/AURKB/PLK1/CENPF/CDT1/BUB1/PTTG1/CCNB1/TTK/DUSP1/NDC80/MAD2L1/TRIP13	14
BP	GO:0001773	myeloid dendritic cell activation	11/2207	29/18723	0.000270648	0.0035747	0.00265691	BATF/BATF2/SPI1/HAVCR2/BATF3/CAMK4/DHRS2/PYCARD/LTBR/RELB/CD2	11
BP	GO:0099172	presynapse organization	16/2207	53/18723	0.000270975	0.0035747	0.00265691	LRRTM1/BSN/LRRTM3/IL1RAPL1/LRP4/IL1RAP/CBLN1/SLITRK4/EFNB2/C5AR1/SLITRK1/NTNG2/LRFN5/FZD1/SLITRK5/CBLN2	16
BP	GO:0043303	mast cell degranulation	15/2207	48/18723	0.000274514	0.00358934	0.00266779	IL13RA2/PIK3CG/RAC2/HMOX1/VAMP8/LYN/CD300A/LAT2/STXBP1/MILR1/CHGA/ADGRE2/S100A13/FES/CPLX2	15
BP	GO:0045839	negative regulation of mitotic nuclear division	15/2207	48/18723	0.000274514	0.00358934	0.00266779	ZWILCH/BUB1B/AURKB/TOM1L1/CHEK1/PLK1/CENPF/CDT1/BUB1/CCNB1/TTK/DUSP1/NDC80/MAD2L1/TRIP13	15
BP	GO:0048146	positive regulation of fibroblast proliferation	15/2207	48/18723	0.000274514	0.00358934	0.00266779	CD74/ANXA2/SPHK1/PDGFA/S100A6/FN1/CDC6/E2F1/NGFR/CCNB1/CDK4/CCNA2/AQP1/PDGFD/CDK6	15
BP	GO:1903053	regulation of extracellular matrix organization	15/2207	48/18723	0.000274514	0.00358934	0.00266779	CARMIL2/COLGALT1/AEBP1/TNFRSF1A/PDPN/DPP4/IL6/CST3/RUNX1/EFEMP2/BMP2/EMILIN1/SLC2A10/HAS2/FAP	15
BP	GO:0001890	placenta development	32/2207	144/18723	0.000276118	0.00360234	0.00267745	NODAL/PLK4/E2F8/FZD5/GJB2/CTSB/PHLDA2/ST14/ETNK2/TPPP3/ADAM19/CITED1/PTGS2/SPP1/CYP27B1/SPINT1/ADM/CCN1/ANG/ETV2/CEBPB/CUL7/SOCS3/ASCL2/FOSL1/DCN/LIF/CASP8/SNAI1/E2F7/WNT7B/STC1	32
BP	GO:0007052	mitotic spindle organization	28/2207	120/18723	0.000278314	0.00362299	0.0026928	HSPA1B/TPX2/NEK2/NUF2/AURKA/EFHC2/CENPE/STIL/AURKB/ANKRD53/NEK6/KIFC1/KIF23/CDC20/PLK1/PSRC1/MYBL2/FLNA/TACC3/KIF15/CENPH/CCNB1/TTK/KIF4A/CHEK2/WDR62/DLGAP5/NDC80	28
BP	GO:1901654	response to ketone	40/2207	194/18723	0.00028105	0.0036477	0.00271117	TLR2/MAOB/CAV1/GJB2/TNC/FBXO32/P2RY6/PTGER4/CYBA/EGFR/SOX10/TSPO/ERRFI1/IGFBP7/PSPH/SPP1/CLDN1/NEFL/STAR/TYMS/PCNA/HOXD13/PRKCE/CDK4/TGFB2/AHR/FOSL1/OXTR/SERPINF1/CA9/HOXB13/DUSP1/AQP1/ICAM1/MSN/TRH/SCNN1B/POSTN/KCNJ11/THBS1	40
BP	GO:2001198	regulation of dendritic cell differentiation	7/2207	13/18723	0.000281447	0.0036477	0.00271117	LILRB2/LILRB1/HLA-B/CEBPB/FCGR2B/TMEM176A/TMEM176B	7
BP	GO:0002064	epithelial cell development	44/2207	220/18723	0.000292089	0.00377735	0.00280753	MET/PLOD3/PLCB1/FOXJ1/RAP1B/NTRK1/TNFRSF1A/ST14/SDC1/CNMD/SHROOM3/EPHA2/SOX8/COL15A1/VIM/MYD88/TNMD/CLDN1/SFN/IQGAP1/FLNA/ACTA2/CXCR4/TYMS/VEGFA/NKX3-2/F2RL1/S1PR3/MYADM/HOXA5/TFCP2L1/ADAMTSL4/JAG1/HOXB13/WNT7B/F11R/COL22A1/ICAM1/MSN/STC1/CLIC4/PDE2A/NKX6-1/CDK6	44
BP	GO:0001701	in utero embryonic development	66/2207	367/18723	0.000294753	0.00380347	0.00282694	ZP3/FKBP10/NODAL/PLK4/ARHGDIG/NEK2/PLOD3/ADAMTS3/E2F8/FZD5/GLI3/EMX1/CCNB2/RBBP8/PHLDA2/STIL/ST14/ETNK2/NPM2/SLC34A2/BRCA2/C6orf141/SOX8/SOX10/CHEK1/LPAR6/CITED1/HOPX/YBX3/FOXD3/ANGPT1/CAMSAP3/MYBPHL/PPP4R4/PSPH/HAND2/SPINT1/VEGFA/FBLL1/RRM2/ADM/BMP2/CELF4/TET1/CCN1/ETV2/CEBPB/RDH10/CCNB1/GINS4/TWIST1/SOCS3/ASCL2/FOSL1/NOG/TMEM100/SEC24D/ACVR1C/LIF/CASP8/ASF1B/SNAI1/E2F7/WNT7B/XRCC2/GINS1	66
BP	GO:0065004	protein-DNA complex assembly	41/2207	201/18723	0.000301142	0.00387744	0.00288193	CDC45/H2BC4/HJURP/HMGB2/H4C5/H3C6/CENPA/CENPE/H2BC8/CENPS/CENPI/H4C8/H4C9/H2BC17/CENPF/CDT1/H1-4/H1-2/H4C11/H3C2/H1-9P/ITGB3BP/H3C10/OIP5/MCM2/CENPW/MACROH2A2/H4C3/CHAF1B/CENPH/NAP1L3/NAP1L2/RAD51/WNT10B/CENPN/ASF1B/DLGAP5/H2BC12/CENPK/H2BC11/H3-5	41
BP	GO:0030888	regulation of B cell proliferation	18/2207	64/18723	0.000307913	0.00394636	0.00293315	VAV3/CD74/CASP3/TFRC/TNFRSF4/BST1/LYN/CD300A/PAWR/CLCF1/CD40/SASH3/FCGR2B/GPR183/AHR/CHRNB2/TYROBP/PTPRC	18
BP	GO:1904064	positive regulation of cation transmembrane transport	33/2207	151/18723	0.000309486	0.00394636	0.00293315	FXYD2/IFNGR2/KCNE3/KCNC2/RGN/KCNA1/KCNN4/ABCC8/P2RY6/GLRX/TMSB4X/F2RL3/CACNG2/CXCL9/GAL/CACNG3/CCL2/KCNE5/KCNC1/RAMP3/FLNA/NIPSNAP2/TREM2/ARC/PIRT/MIR210/KCNIP2/RYR2/STAC/CXCL10/CTSS/CXCL11/KCNJ11	33
BP	GO:2001236	regulation of extrinsic apoptotic signaling pathway	33/2207	151/18723	0.000309486	0.00394636	0.00293315	HSPA1B/LGALS3/ATF3/CAV1/GDNF/HMGB2/NRP1/TNFAIP3/MIR221/HMOX1/TMBIM1/IL1A/SERPINE1/SNAI2/PYCARD/LTBR/DEDD2/IFI6/EYA1/HGF/G0S2/BCL2L12/PAK5/FAIM2/TNFRSF12A/SFRP2/ICAM1/SP100/EYA2/PTPRC/EYA4/LMNA/THBS1	33
BP	GO:0071459	protein localization to chromosome, centromeric region	10/2207	25/18723	0.000309833	0.00394636	0.00293315	ZWILCH/BUB1B/HASPIN/CENPA/AURKB/CDT1/TTK/KNL1/CDK1/NDC80	10
BP	GO:0098581	detection of external biotic stimulus	10/2207	25/18723	0.000309833	0.00394636	0.00293315	TLR2/SSC5D/CLEC7A/TLR1/HLA-B/HLA-A/HLA-DRB1/LBP/TREM2/LY96	10
BP	GO:0006821	chloride transport	26/2207	109/18723	0.000313251	0.00396561	0.00294746	GABRE/TTYH3/P2RY6/SLC12A5/PRKG2/TSPO/CLIC6/CA7/GABRA5/GABRB3/GABRA1/GABRB2/GABRA3/ANO3/SLC12A7/GRM5/CLIC1/GABRA4/SLC4A10/APOL1/GABRG2/SLC1A1/GLRA3/BEST4/GABRD/CLIC4	26
BP	GO:0070302	regulation of stress-activated protein kinase signaling cascade	40/2207	195/18723	0.000314081	0.00396561	0.00294746	PBK/PLCB1/SPHK1/DUSP10/SEMA3A/SPI1/NCF1/GADD45A/MDFIC/EGFR/CLEC7A/RAP2A/WNT16/MYD88/SCIMP/PYCARD/MAPK8IP2/LTBR/LYN/HAND2/TRPV4/FOXM1/TRAF5/VEGFA/BMP2/F2RL1/TREM2/HGF/PPIA/ULK4/FCGR2B/TGFB2/FZD7/ZC3H12A/TNFRSF19/IGFBP6/WNT7B/DUSP1/SFRP2/FAS	40
BP	GO:0061351	neural precursor cell proliferation	32/2207	145/18723	0.00031495	0.00396561	0.00294746	LHX5/OTP/GLI3/EMX1/TAFA1/KCNA1/SHCBP1/MDK/NR2E1/DMRTA2/SOX10/DISP3/NDE1/EGF/GLI1/LYN/TEAD3/ATF5/FLNA/SPINT1/CTSZ/VEGFA/C5AR1/MELK/FGF13/KIF14/RASSF10/LIMS2/ASPM/TAFA3/FZD6/TOX	32
BP	GO:0001662	behavioral fear response	12/2207	34/18723	0.00031537	0.00396561	0.00294746	BRINP1/ASIC1/MDK/NR2E1/CCK/GABRA5/MAPK8IP2/ASIC4/DPP4/NPY2R/HTR1A/SLC1A1	12
BP	GO:0044319	wound healing, spreading of cells	12/2207	34/18723	0.00031537	0.00396561	0.00294746	CARMIL2/MMP12/ITGA5/CD151/MIR221/PDPN/FLNA/RHOC/CCN1/COL5A1/FERMT1/CD44	12
BP	GO:0090505	epiboly involved in wound healing	12/2207	34/18723	0.00031537	0.00396561	0.00294746	CARMIL2/MMP12/ITGA5/CD151/MIR221/PDPN/FLNA/RHOC/CCN1/COL5A1/FERMT1/CD44	12
BP	GO:0034121	regulation of toll-like receptor signaling pathway	20/2207	75/18723	0.00031929	0.00399789	0.00297145	RAB7B/TLR2/LILRA2/CAV1/RSAD2/LILRA4/CD36/CD300LF/CYBA/TNFAIP3/LTF/TLR1/LYN/CD300A/LBP/BIRC3/F2RL1/TREM2/IRF7/IRF1	20
BP	GO:2001259	positive regulation of cation channel activity	20/2207	75/18723	0.00031929	0.00399789	0.00297145	IFNGR2/KCNE3/KCNC2/KCNA1/ABCC8/P2RY6/TMSB4X/CACNG2/GAL/CACNG3/CCL2/KCNC1/NIPSNAP2/TREM2/ARC/PIRT/KCNIP2/STAC/CTSS/KCNJ11	20
BP	GO:0006836	neurotransmitter transport	42/2207	208/18723	0.000320839	0.0040088	0.00297956	SYP/GDNF/SLC17A7/NRXN1/ITGB3/RAB3A/STX1B/RAP1B/ASIC1/HRH3/NAPB/SYN1/SLC32A1/SNAP25/SLC18A3/CAMK2A/SLC6A7/GRIN3A/SYN2/RIMS1/SV2B/SLC6A17/SYN3/CPLX1/SYNGR3/SYT1/UNC13C/RIMS3/STXBP1/PRKCB/SLC17A8/PRKCG/RIMS2/SLC1A6/HTR2A/SLC29A1/UNC13A/SLC1A1/SNCG/SYT4/SYT2/CPLX2	42
BP	GO:0060560	developmental growth involved in morphogenesis	46/2207	234/18723	0.000323688	0.00403586	0.00299967	CPNE9/L1CAM/EMX1/AURKA/AREG/TNC/NRP1/MT3/DRAXIN/ITGA4/SEMA3A/TRPV2/CRABP2/FN1/RIMS1/SH3GL2/SEMA3D/RTN4R/SPRY2/TNR/NKD1/SPP1/FLRT1/IQGAP1/SYT1/CXCR4/VEGFA/SLIT1/FSTL4/FGF13/HOXD13/RDH10/DSCAM/CDK5R1/SEMA3F/RIMS2/SEMA6B/UNC13A/SPRY1/WNT7B/SFRP2/SYT4/SYT2/SEMA3E/POSTN/NKX6-1	46
BP	GO:0060047	heart contraction	47/2207	241/18723	0.000338703	0.00421417	0.0031322	KCNE3/CAV1/HDAC4/ACE/ADRA1D/PIK3CG/MAP2K3/SHOX2/SEMA3A/NKX2-5/GJD3/ATP2B3/TMIGD3/ATP2A3/HOPX/MYH7/SLC8A3/TNNI2/SLC8A2/RGS4/KCNE5/KCNJ3/FLNA/DES/CXCR4/KCNE4/ADM/SCN2B/FGF13/SCN3B/TGFB2/GJC1/GATA4/APLN/DSG2/CHGA/GCH1/ZC3H12A/KCNIP2/FGF12/KCNJ12/MDM2/SLC1A1/RYR2/STC1/BVES/HSPB7	47
BP	GO:0031577	spindle checkpoint signaling	13/2207	39/18723	0.000342158	0.00424822	0.00315751	ZWILCH/BUB1B/AURKB/PLK1/CENPF/CDT1/BUB1/CCNB1/TTK/DUSP1/NDC80/MAD2L1/TRIP13	13
BP	GO:0098813	nuclear chromosome segregation	53/2207	281/18723	0.000348283	0.00431521	0.0032073	ZWILCH/NEK2/KIF18A/TOP2A/NUF2/BUB1B/CDCA8/HASPIN/CENPE/AURKB/ANKRD53/RMI2/NEK6/UBE2C/ESCO2/KIFC1/NCAPG/SMC4/CENPS/KIF23/CDC20/PLK1/PSRC1/CDCA5/CENPF/CDT1/CDC6/BUB1/SGO1/KIF2C/TACC3/NCAPH/PTTG1/CCNB1/TTK/KIF4A/KIF14/FANCD2/KNL1/EME1/ECT2/MAEL/DUSP1/DLGAP5/NDC80/BRIP1/FAM83D/CENPK/MAD2L1/SGO2/ESPL1/DSN1/TRIP13	53
BP	GO:0030324	lung development	37/2207	177/18723	0.000352545	0.0043368	0.00322334	NODAL/PLOD3/MMP12/RXFP1/IGFBP5/GLI3/FOXJ1/SMPD3/RAB3A/TNC/PDGFA/CHI3L1/PDPN/EGFR/HOPX/SPRY2/LOXL3/ERRFI1/GLI1/FGF9/STK40/PHEX/LOX/RCN3/CTSZ/VEGFA/CELSR1/CCDC40/RDH10/HOXA5/ITGA3/NOG/MMP14/LIF/SPRY1/WNT7B/STRA6	37
BP	GO:0002279	mast cell activation involved in immune response	15/2207	49/18723	0.000352961	0.0043368	0.00322334	IL13RA2/PIK3CG/RAC2/HMOX1/VAMP8/LYN/CD300A/LAT2/STXBP1/MILR1/CHGA/ADGRE2/S100A13/FES/CPLX2	15
BP	GO:0006953	acute-phase response	15/2207	49/18723	0.000352961	0.0043368	0.00322334	SAA1/FN1/CD163/IL1A/SERPINA3/PTGS2/SAA2/IL6/LBP/HP/SERPINA1/CEBPB/PLSCR1/HFE/HAMP	15
BP	GO:0051932	synaptic transmission, GABAergic	15/2207	49/18723	0.000352961	0.0043368	0.00322334	ZDHHC12/GABRE/SYN3/CA7/GABRA5/GABRA1/GABRB2/EZH2/GABRA3/PHF24/PRKCE/STXBP1/GABRA4/OXTR/GABRG2	15
BP	GO:0046634	regulation of alpha-beta T cell activation	25/2207	104/18723	0.000357096	0.00436944	0.0032476	LILRB1/TWSG1/CD86/GLI3/RUNX3/HLA-DRA/LOXL3/CD300A/HLA-A/SOCS1/ANXA1/HLA-DRB1/SASH3/RUNX1/NFKBIZ/CD274/HFE/JAK3/HLX/IRF1/ZC3H12A/TNFRSF14/CD3E/IL18/PTPRC	25
BP	GO:1901890	positive regulation of cell junction assembly	25/2207	104/18723	0.000357096	0.00436944	0.0032476	LRRTM3/IL1RAPL1/CAV1/SDC4/AMIGO2/NRXN1/NRP1/NTRK1/S100A10/EPHA2/CNTNAP2/IL1RAP/SRPX2/CLDN1/CBLN1/SLITRK4/LRTM2/IQGAP1/VEGFA/SLITRK1/ADGRL2/ADGRB3/OXTR/CUX2/CBLN2	25
BP	GO:0000302	response to reactive oxygen species	44/2207	222/18723	0.000358732	0.00438039	0.00325574	CYP1B1/CASP3/MET/LDHA/SPHK1/SMPD3/AREG/MT3/CD36/PLK3/SDC1/NCF1/GPR37/TNFAIP3/SOD3/EGFR/HMOX1/HBA1/SOD2/CYP2E1/MMP2/COL1A1/ANXA1/PAWR/IL6/MMP9/STAR/EZH2/RIPK3/HP/PCNA/H19/HGF/UCP2/CRYGD/FOSL1/GCH1/FBLN5/CDK1/ECT2/MDM2/DUSP1/AQP1/PDGFD	44
BP	GO:0048251	elastic fiber assembly	6/2207	10/18723	0.000366681	0.00446821	0.00332102	MFAP4/THSD4/LOX/EFEMP2/EMILIN1/FBLN5	6
BP	GO:0061041	regulation of wound healing	30/2207	134/18723	0.000368799	0.00448478	0.00333333	PLAU/ALOX5/ANXA2/CAV1/PDGFA/CD36/ABCC8/AJAP1/TNFAIP3/MIR221/SERPING1/CLEC7A/F3/SERPINE1/CLDN1/ANXA1/C1QTNF1/CXCR4/F2RL1/TFPI/PROS1/PRKCE/FERMT1/CD109/CCN4/THBD/TNFRSF12A/PLAT/FAP/THBS1	30
BP	GO:0002720	positive regulation of cytokine production involved in immune response	18/2207	65/18723	0.000379513	0.00459615	0.00341611	CD74/LILRB1/FZD5/SPON2/RSAD2/IL1R1/CD36/CLEC7A/SCIMP/HLA-A/IL6/SASH3/LAPTM5/F2RL1/TNFRSF14/B2M/IL18/TRIM6	18
BP	GO:0003170	heart valve development	18/2207	65/18723	0.000379513	0.00459615	0.00341611	ELN/TNFRSF1A/FGFRL1/SHOX2/NKX2-5/SNAI2/BMP2/EMILIN1/CCN1/SCX/TGFB2/TWIST1/GATA4/JAG1/MDM2/SNAI1/STRA6/PDE2A	18
BP	GO:0043122	regulation of I-kappaB kinase/NF-kappaB signaling	48/2207	249/18723	0.000388437	0.00469461	0.00348929	CD74/LGALS1/TRIM21/ALPK1/ECM1/TRIM22/TFRC/CD36/TNFRSF1A/BST2/S100A4/NEK6/TIFA/TNFAIP3/HMOX1/CLEC7A/LTF/MYD88/ROR1/ANGPT1/PYCARD/LTBR/TRIM5/SECTM1/HLA-DRB1/CD40/TRAF5/FLNA/RHOC/BIRC3/F2RL1/TREM2/PRKCE/TRIM38/PRKCB/CASP1/LITAF/S100A12/ZC3H12A/TNFRSF19/S100A13/CASP8/ECT2/CARD16/TRIM59/CARD19/HSPB1/TRIM6	48
BP	GO:0071248	cellular response to metal ion	40/2207	197/18723	0.000390733	0.00471272	0.00350275	CPNE9/MT1M/MT1H/DPEP1/MT1E/SMPD3/ALOX5AP/MT1DP/KCNA1/MT3/ADGRV1/CPNE8/HVCN1/NCF1/KCNK3/EGFR/HMOX1/TSPO/PTGS2/CLDN1/MMP9/STAR/IQGAP1/SYT1/CCNB1/HFE/SERPINF1/MT1A/RYR3/FBP1/SYT13/B2M/ECT2/SLC1A1/AQP1/SLC25A24/KCNH1/SYT4/SYT2/CLIC4	40
BP	GO:0033209	tumor necrosis factor-mediated signaling pathway	24/2207	99/18723	0.000406319	0.00489072	0.00363505	HSPA1B/MIR27B/SPHK1/TNFRSF1A/TNFRSF4/TNFAIP3/PLVAP/TMSB4X/PYCARD/CD70/CASP4/KRT18/TRAF5/BIRC3/LAPTM5/F2RL1/TNFRSF18/CASP1/TNFRSF19/CASP8/TNFRSF14/CARD16/FAS/H2BC11	24
BP	GO:0007093	mitotic cell cycle checkpoint signaling	29/2207	129/18723	0.000425976	0.00511001	0.00379803	ZWILCH/GTSE1/BUB1B/PLK3/AURKB/MAP3K20/CHEK1/DTL/CLSPN/PLK1/CENPF/CDT1/CDC6/MUC1/ORC1/BUB1/PLK5/CCNB1/TTK/CDK2/FANCD2/EME1/CDK1/CHEK2/MDM2/DUSP1/NDC80/MAD2L1/TRIP13	29
BP	GO:0071560	cellular response to transforming growth factor beta stimulus	48/2207	250/18723	0.00042686	0.00511001	0.00379803	LTBP2/NODAL/COL4A2/NOX4/GDF10/CAV1/TWSG1/LEFTY2/COL3A1/SPI1/HTRA3/NPNT/GDF15/ZYX/CITED1/COL1A2/ASPN/SPRY2/COL1A1/CLDN1/CAV2/FMOD/LRRC32/LOX/LTBP1/STAR/LATS2/WFIKKN2/BMP2/EMILIN1/ENG/SCX/TGFB2/SPRED3/ITGA3/FERMT1/CD109/SLC2A10/FOLR1/VASN/SPRY1/TGFB1I1/SOX6/PDGFD/VEPH1/PDE2A/POSTN/THBS1	48
BP	GO:0002209	behavioral defense response	12/2207	35/18723	0.00042886	0.00511001	0.00379803	BRINP1/ASIC1/MDK/NR2E1/CCK/GABRA5/MAPK8IP2/ASIC4/DPP4/NPY2R/HTR1A/SLC1A1	12
BP	GO:0018149	peptide cross-linking	12/2207	35/18723	0.00042886	0.00511001	0.00379803	COL3A1/FN1/TGM5/ANXA1/NDNF/F13A1/CSTA/BGN/EGFLAM/DCN/PI3/THBS1	12
BP	GO:0090504	epiboly	12/2207	35/18723	0.00042886	0.00511001	0.00379803	CARMIL2/MMP12/ITGA5/CD151/MIR221/PDPN/FLNA/RHOC/CCN1/COL5A1/FERMT1/CD44	12
BP	GO:0038066	p38MAPK cascade	16/2207	55/18723	0.00043192	0.00513611	0.00381743	SPHK1/ZFP36/MAP2K3/DUSP10/SPI1/NCF1/GADD45A/MAP3K20/HAND2/VEGFA/BMP2/TREM2/HGF/ULK4/ZC3H12A/DUSP1	16
BP	GO:0045860	positive regulation of protein kinase activity	68/2207	386/18723	0.000438471	0.00520354	0.00386755	PIK3R6/ROR2/NOX4/TPX2/ADRA2B/NEURL1/FZD5/GPRC5A/CD86/CCL5/SDC4/AREG/ITGB3/ACE/PDGFA/MT3/CHI3L1/CENPE/TOM1L1/PIK3CG/MAP2K3/CKS2/NCF1/EGFR/LCP2/CLSPN/LTF/DKK1/PSRC1/ANGPT1/SLC8A2/SPRY2/MMD2/EGF/CD300A/SOCS1/CDC6/CD40/EZH2/RIPK3/CKS1B/IQGAP1/EMP2/SLC11A1/VEGFA/BMP2/TCIM/CCN1/FCGR1A/ANG/FGF13/PPIA/CDK5R2/GRM5/CCNB1/TGFB2/CDK5R1/KIF14/S100A12/HTR2A/ECT2/FAM20A/SLC1A1/PDGFD/IL18/PTPRC/LILRA5/THBS1	68
BP	GO:0070098	chemokine-mediated signaling pathway	22/2207	88/18723	0.000441725	0.00523165	0.00388845	CCL20/GPR17/CCL5/CXCL8/CCR5/CXCR2/CXCL1/CCL8/CCL18/PPBP/CXCL9/CCL2/CXCL6/CCR1/CXCR4/CXCL3/TREM2/CCRL2/CCL26/CXCL13/CXCL10/CXCL11	22
BP	GO:0099054	presynapse assembly	15/2207	50/18723	0.000449894	0.00530495	0.00394292	LRRTM1/BSN/LRRTM3/IL1RAPL1/LRP4/IL1RAP/CBLN1/SLITRK4/EFNB2/SLITRK1/NTNG2/LRFN5/FZD1/SLITRK5/CBLN2	15
BP	GO:0097205	renal filtration	10/2207	26/18723	0.000450606	0.00530495	0.00394292	IGKV3-20/CYBA/IGHA1/EMP2/F2RL1/JCHAIN/ITGA3/MCAM/TMEM63C/IGHA2	10
BP	GO:0099637	neurotransmitter receptor transport	10/2207	26/18723	0.000450606	0.00530495	0.00394292	ARHGAP44/GRIP2/STX1B/SNAP25/CPLX1/CACNG2/CACNG3/GRIP1/CACNG5/SLC1A1	10
BP	GO:0045841	negative regulation of mitotic metaphase/anaphase transition	13/2207	40/18723	0.000452719	0.00531923	0.00395354	ZWILCH/BUB1B/AURKB/PLK1/CENPF/CDT1/BUB1/CCNB1/TTK/DUSP1/NDC80/MAD2L1/TRIP13	13
BP	GO:0032872	regulation of stress-activated MAPK cascade	39/2207	192/18723	0.000454984	0.00533523	0.00396543	PBK/PLCB1/SPHK1/DUSP10/SEMA3A/SPI1/NCF1/GADD45A/MDFIC/EGFR/CLEC7A/RAP2A/WNT16/MYD88/SCIMP/PYCARD/MAPK8IP2/LTBR/HAND2/TRPV4/FOXM1/TRAF5/VEGFA/BMP2/F2RL1/TREM2/HGF/PPIA/ULK4/FCGR2B/TGFB2/FZD7/ZC3H12A/TNFRSF19/IGFBP6/WNT7B/DUSP1/SFRP2/FAS	39
BP	GO:0051985	negative regulation of chromosome segregation	14/2207	45/18723	0.000458188	0.00534101	0.00396973	ZWILCH/BUB1B/AURKB/PLK1/CENPF/CDT1/BUB1/PTTG1/CCNB1/TTK/DUSP1/NDC80/MAD2L1/TRIP13	14
BP	GO:0085029	extracellular matrix assembly	14/2207	45/18723	0.000458188	0.00534101	0.00396973	FKBP10/PLOD3/SMPD3/MFAP4/LAMB1/THSD4/NTNG1/COL1A2/LOX/EFEMP2/EMILIN1/FBLN5/NTNG2/HAS2	14
BP	GO:1905819	negative regulation of chromosome separation	14/2207	45/18723	0.000458188	0.00534101	0.00396973	ZWILCH/BUB1B/AURKB/PLK1/CENPF/CDT1/BUB1/PTTG1/CCNB1/TTK/DUSP1/NDC80/MAD2L1/TRIP13	14
BP	GO:0000079	regulation of cyclin-dependent protein serine/threonine kinase activity	23/2207	94/18723	0.000461325	0.00536583	0.00398818	CASP3/DIRAS3/CDKN2C/CCNB2/HERC5/CKS2/GADD45A/TNFAIP3/EGFR/PLK1/PSRC1/CCNJL/CDC6/CDC25C/SFN/CKS1B/LATS2/CDK5R2/CCNB1/CDK5R1/CCNA2/CDKN3/SERTAD1	23
BP	GO:0014074	response to purine-containing compound	32/2207	148/18723	0.000462133	0.00536583	0.00398818	NOX4/LDHA/IGFBP5/AREG/RAP1B/P2RX6/PIK3CG/P2RY6/SDC1/ALDH3A1/CITED1/SLC8A3/PTGS2/GPD1/COL1A1/AQP9/CNGA3/STAR/TRPC3/WNT10B/AHR/FOSL1/CASP1/RYR3/THBD/HCN1/RYR2/DUSP1/AQP1/STC1/PDE2A/KCNJ11	32
BP	GO:0014015	positive regulation of gliogenesis	18/2207	66/18723	0.000465096	0.00538964	0.00400587	TLR2/MDK/MIR221/SOX8/EGFR/SOX10/TSPO/LYN/CLCF1/IL6/E2F1/SPINT1/CXCR4/TP73/BMP2/LIF/GSX2/NKX6-1	18
BP	GO:0003158	endothelium development	30/2207	136/18723	0.000481016	0.00556322	0.00413489	MET/PLOD3/PLCB1/RAP1B/NRP1/TNFRSF1A/CNMD/COL15A1/PDPN/MYD88/ATOH8/TNMD/CLDN1/CXCR4/VEGFA/F2RL1/S1PR3/ETV2/MYADM/JAG1/TMEM100/F11R/COL22A1/ICAM1/MSN/FSTL1/STC1/CXCL10/CLIC4/PDE2A	30
BP	GO:1903707	negative regulation of hemopoiesis	25/2207	106/18723	0.000485653	0.00560587	0.00416659	CD74/LILRB3/LILRB1/GLI3/FOXJ1/MDK/MIR221/C1QC/RUNX3/LTF/FGL2/LOXL3/LYN/SOCS1/ANXA1/RUNX1/FCGR2B/JAK3/HLX/TMEM176A/IRF1/ZC3H12A/TMEM176B/HOXA7/CDK6	25
BP	GO:0046632	alpha-beta T cell differentiation	26/2207	112/18723	0.000491273	0.0056597	0.00420659	BATF/CD86/GLI3/RSAD2/BCL3/PTGER4/SPN/RUNX3/HLA-DRA/LOXL3/SOCS1/ANXA1/HLA-DRB1/RELB/IL6/SASH3/RUNX1/NFKBIZ/GPR183/JAK3/HLX/IRF1/ZC3H12A/TNFSF8/IL18/TOX	26
BP	GO:0043030	regulation of macrophage activation	17/2207	61/18723	0.000503819	0.00579293	0.00430562	CD74/CTSC/SPHK1/HAVCR2/IL6/LBP/TREM2/FCGR2B/PLA2G4A/CST7/LRFN5/ZC3H12A/TAFA3/PTPRC/VSIG4/HAMP/THBS1	17
BP	GO:0033605	positive regulation of catecholamine secretion	7/2207	14/18723	0.000505646	0.00580266	0.00431285	GDNF/NPY2R/SYT1/VIP/KCNB1/OXTR/CHRNB2	7
BP	GO:0030330	DNA damage response, signal transduction by p53 class mediator	19/2207	72/18723	0.000514833	0.00589663	0.00438269	CD74/BATF/GTSE1/PLK3/BCL3/SMYD2/BRCA2/SNAI2/DYRK3/FOXM1/MUC1/TWIST1/RPS6KA6/CHEK2/MDM2/SNAI1/E2F7/SP100/CD44	19
BP	GO:0051403	stress-activated MAPK cascade	46/2207	239/18723	0.000525823	0.00601085	0.00446759	ROR2/PBK/PLCB1/SPHK1/ZFP36/CDC42EP5/MAP2K3/PTGER4/DUSP10/SEMA3A/SPI1/NCF1/GADD45A/MAP3K20/MDFIC/EGFR/CLEC7A/RAP2A/WNT16/MYD88/SCIMP/PYCARD/MAPK8IP2/LTBR/HAND2/TRPV4/FOXM1/TRAF5/VEGFA/BMP2/F2RL1/TREM2/HGF/PPIA/ULK4/FCGR2B/TGFB2/FZD7/DUSP9/ZC3H12A/TNFRSF19/IGFBP6/WNT7B/DUSP1/SFRP2/FAS	46
BP	GO:0071241	cellular response to inorganic substance	44/2207	226/18723	0.000534136	0.0060941	0.00452946	CPNE9/MT1M/MT1H/DPEP1/KCNC2/MT1E/SMPD3/ALOX5AP/MT1DP/KCNA1/MT3/ADGRV1/CPNE8/HVCN1/NCF1/KCNK3/EGFR/HMOX1/TSPO/PTGS2/CLDN1/MMP9/STAR/IQGAP1/SYT1/CCNB1/CDK2/CCNA2/RAD51/HFE/SERPINF1/MT1A/RYR3/FBP1/SYT13/B2M/ECT2/SLC1A1/AQP1/SLC25A24/KCNH1/SYT4/SYT2/CLIC4	44
BP	GO:0070555	response to interleukin-1	31/2207	143/18723	0.000536294	0.0060947	0.00452991	CCL20/PLCB1/IRAK2/HDAC4/CCL5/IL1R1/CHI3L1/CYBA/CXCL8/CITED1/MYD88/ADAMTS7/PYCARD/CCL8/CCL18/VRK2/CCL2/ANXA1/GBP3/CD40/IL6/TFPI/CEBPB/GBP2/IL1R2/GBP1/HAS2/ZC3H12A/CCL26/IL1RN/ICAM1	31
BP	GO:0043583	ear development	42/2207	213/18723	0.000538187	0.0060947	0.00452991	ROR2/CTHRC1/GLI3/SDC4/GJB2/FRZB/OTX1/ADGRV1/ALDH1A3/KCNK3/ROR1/OSR2/PCDH15/SPRY2/FREM2/GABRA5/HOXA2/CALB1/GABRB2/EYA1/MCM2/BMP2/NKX3-2/ATP8A2/RDH10/TGFB2/CYTL1/TWIST1/CCNA2/FZD2/SLC17A8/JAG1/SLC25A27/USH1C/CHRNA9/NOG/ECE1/FZD6/EYA4/STRA6/HOXA1/PVALB	42
BP	GO:0002886	regulation of myeloid leukocyte mediated immunity	16/2207	56/18723	0.000539345	0.0060947	0.00452991	IL13RA2/SPI1/RAC2/HMOX1/ITGB2/VAMP8/LYN/CD300A/CXCL6/C3/F2RL1/FCGR2B/STXBP1/ADGRE2/FES/TYROBP	16
BP	GO:0051784	negative regulation of nuclear division	16/2207	56/18723	0.000539345	0.0060947	0.00452991	ZWILCH/BUB1B/AURKB/TOM1L1/CHEK1/PLK1/CENPF/CDT1/BUB1/CCNB1/TTK/LIF/DUSP1/NDC80/MAD2L1/TRIP13	16
BP	GO:0090175	regulation of establishment of planar polarity	16/2207	56/18723	0.000539345	0.0060947	0.00452991	ROR2/CTHRC1/ARHGEF19/JHY/DKK1/ROR1/SAPCD2/NKD1/CELSR3/CELSR1/FZD7/FZD2/SPEF1/PLEKHA4/SFRP2/FZD6	16
BP	GO:0010977	negative regulation of neuron projection development	30/2207	137/18723	0.000547667	0.00617693	0.00459103	PMP22/MCF2/LGALS1/STX1B/NRP1/MT3/DRAXIN/SEMA3A/VIM/LRP4/SEMA3D/RTN4R/DNM3/TNR/SPP1/TRPV4/EFNB2/FLNA/CTSZ/NEU4/FSTL4/FGF13/CDK5R1/RTN4RL1/MIR210/SEMA3F/SEMA6B/B2M/MDM2/SEMA3E	30
BP	GO:0030323	respiratory tube development	37/2207	181/18723	0.000553362	0.00622927	0.00462993	NODAL/PLOD3/MMP12/RXFP1/IGFBP5/GLI3/FOXJ1/SMPD3/RAB3A/TNC/PDGFA/CHI3L1/PDPN/EGFR/HOPX/SPRY2/LOXL3/ERRFI1/GLI1/FGF9/STK40/PHEX/LOX/RCN3/CTSZ/VEGFA/CELSR1/CCDC40/RDH10/HOXA5/ITGA3/NOG/MMP14/LIF/SPRY1/WNT7B/STRA6	37
BP	GO:0051963	regulation of synapse assembly	24/2207	101/18723	0.000555513	0.00623988	0.00463781	LRRTM1/TLR2/LRRTM3/IL1RAPL1/AMIGO2/NRXN1/NTRK1/IL1RAP/SRPX2/CBLN1/SLITRK4/LRTM2/SLIT1/SLITRK1/ADGRL2/ADGRB3/OXTR/ABI3/NTNG2/LRFN5/SLITRK5/CUX2/CHRNB2/CBLN2	24
BP	GO:0070373	negative regulation of ERK1 and ERK2 cascade	20/2207	78/18723	0.000556415	0.00623988	0.00463781	ATF3/DUSP6/DUSP10/MIR221/SPRY2/ERRFI1/LYN/FBLN1/EMILIN1/SPRY4/SPRED3/DUSP9/CHRNA9/GBP1/RPS6KA6/LIF/SPRY1/DUSP1/PTPRC/DUSP26	20
BP	GO:0021761	limbic system development	25/2207	107/18723	0.000563944	0.00631233	0.00469166	LHX5/CASP3/OTP/GLI3/NRP1/KCNA1/SLC32A1/ALDH1A3/SEMA3A/MDK/NR2E1/CNTNAP2/HTR5A/DLX2/NEFL/EZH2/NDNF/FGF13/CDK5R2/CDK5R1/KIF14/SEMA6B/TBR1/NEUROD6/CDK6	25
BP	GO:0001578	microtubule bundle formation	26/2207	113/18723	0.000567742	0.00633086	0.00470544	TTC26/SPAG1/NEURL1/FOXJ1/RSPH4A/JHY/TTC12/TPPP3/DNAI3/TEKT2/DRC1/KIF20A/PLK1/PSRC1/CFAP43/RSPH1/CFAP100/CCDC40/RSPH9/CFAP73/DNAI4/SPEF1/FES/CAPN6/ZMYND10/IQCG	26
BP	GO:0031623	receptor internalization	26/2207	113/18723	0.000567742	0.00633086	0.00470544	LILRB1/CAV1/SFRP4/TFRC/ITGB3/CD36/SNAP25/OPHN1/CXCL8/CXCR2/CD63/DKK1/ITGB2/DNM3/ANGPT1/EGF/CACNG2/CACNG3/RAMP3/VEGFA/ADM/CACNG5/CALY/ARC/APLN/FCER1G	26
BP	GO:0007178	transmembrane receptor protein serine/threonine kinase signaling pathway	63/2207	355/18723	0.000573085	0.00633922	0.00471165	LTBP2/ROR2/NODAL/GDF10/CAV1/RUNX2/TWSG1/SFRP4/LEFTY2/SMPD3/COL3A1/SPI1/WWTR1/CRB2/RNF165/HTRA3/NPNT/GDF15/ZYX/VWC2L/VIM/CITED1/RBPMS/DKK1/COL1A2/ASPN/ATOH8/SPRY2/CAV2/FMOD/LRRC32/LOX/LTBP1/LATS2/WFIKKN2/BMP2/EMILIN1/CCN1/ENG/ETV2/SCX/TGFB2/SPRED3/ITGA3/TTK/GATA4/FERMT1/CD109/SLC2A10/FOLR1/HFE/PPM1L/NOG/TMEM100/ACVR1C/FST/VASN/SPRY1/TGFB1I1/SFRP2/FSTL1/VEPH1/THBS1	63
BP	GO:0061564	axon development	79/2207	467/18723	0.000574551	0.00633922	0.00471165	MCF2/EPHA3/IGSF9/CHODL/CASP3/L1CAM/EPHB4/NEFH/GAP43/GDNF/GLI3/CNTN6/NRXN1/UNC5A/RAB3A/TNC/NRP1/MT3/DRAXIN/NTRK1/ITGA4/S100A6/CRTAC1/SHOX2/SEMA3A/RAC2/LAMA2/RNF165/TRPV2/OPHN1/EPHA2/EMB/MIR221/NR2E1/CRABP2/FN1/CCK/TSPO/LRP4/NTNG1/TSPAN2/SEMA3D/RTN4R/EPHA10/TNR/DSCAML1/PAK3/HOXA2/SPP1/SLITRK4/LRTM2/NEFL/EFNB2/FLNA/VEGFA/NGFR/ATP8A2/POU4F1/SLIT1/FSTL4/FGF13/DSCAM/CDK5R1/SLITRK1/CNTN4/STXBP1/RTN4RL1/…	79
BP	GO:0002691	regulation of cellular extravasation	12/2207	36/18723	0.000574927	0.00633922	0.00471165	CHST2/PLCB1/IL1R1/ITGA4/PTGER4/MDK/PLVAP/FUT9/BST1/RIPK3/ICAM1/PDGFD	12
BP	GO:0014046	dopamine secretion	12/2207	36/18723	0.000574927	0.00633922	0.00471165	GRM2/GDNF/RAB3A/NPY2R/SYT1/CHRNA4/HTR2A/SYT13/CHRNB2/SNCG/SYT4/SYT2	12
BP	GO:0014059	regulation of dopamine secretion	12/2207	36/18723	0.000574927	0.00633922	0.00471165	GRM2/GDNF/RAB3A/NPY2R/SYT1/CHRNA4/HTR2A/SYT13/CHRNB2/SNCG/SYT4/SYT2	12
BP	GO:1901658	glycosyl compound catabolic process	12/2207	36/18723	0.000574927	0.00633922	0.00471165	FUCA2/APOBEC3B/GDA/UPP1/GUSB/APOBEC3C/FUCA1/APOBEC3G/GLA/DPYD/ADA2/APOBEC3F	12
BP	GO:0033047	regulation of mitotic sister chromatid segregation	14/2207	46/18723	0.000587999	0.00645925	0.00480086	ZWILCH/BUB1B/AURKB/PLK1/CENPF/CDT1/BUB1/PTTG1/CCNB1/TTK/DUSP1/NDC80/MAD2L1/TRIP13	14
BP	GO:0043300	regulation of leukocyte degranulation	14/2207	46/18723	0.000587999	0.00645925	0.00480086	IL13RA2/SPI1/RAC2/HMOX1/ITGB2/VAMP8/LYN/CD300A/F2RL1/FCGR2B/STXBP1/ADGRE2/FES/KLRC2	14
BP	GO:0050691	regulation of defense response to virus by host	13/2207	41/18723	0.000592116	0.00648038	0.00481657	PARP9/MMP12/DTX3L/LILRB1/CGAS/MICB/TNFAIP3/PYCARD/APOBEC3G/ZDHHC1/ZC3H12A/APOBEC3F/TRIM6	13
BP	GO:1902622	regulation of neutrophil migration	13/2207	41/18723	0.000592116	0.00648038	0.00481657	CD74/IL1R1/SLAMF8/RAC2/MDK/CXCL8/CXCR2/BST1/MYD88/DPP4/LBP/C5AR1/THBS4	13
BP	GO:0009952	anterior/posterior pattern specification	40/2207	201/18723	0.000595707	0.00650763	0.00483682	ROR2/NODAL/HOXC4/FZD5/EN1/GLI3/HOXB4/AURKA/HOXA6/HOXD9/OTX1/HOXA3/CRB2/HOXA10/HOXA11/MEOX2/HOXB7/HOXB8/HOXA2/NKD1/HOXC9/RIPPLY2/HOXC6/BMP2/HOXB3/DDIT3/HOXD13/HOXA5/ARC/GATA4/HOXD10/HOXD3/NOG/HOXA9/BHLHE40/HOXB2/SFRP2/DLL3/XRCC2/HOXA7	40
BP	GO:0031098	stress-activated protein kinase signaling cascade	47/2207	247/18723	0.000597818	0.00651865	0.00484501	ROR2/PBK/PLCB1/SPHK1/ZFP36/CDC42EP5/MAP2K3/PTGER4/DUSP10/SEMA3A/SPI1/NCF1/GADD45A/MAP3K20/MDFIC/EGFR/CLEC7A/RAP2A/WNT16/MYD88/SCIMP/PYCARD/MAPK8IP2/LTBR/LYN/HAND2/TRPV4/FOXM1/TRAF5/VEGFA/BMP2/F2RL1/TREM2/HGF/PPIA/ULK4/FCGR2B/TGFB2/FZD7/DUSP9/ZC3H12A/TNFRSF19/IGFBP6/WNT7B/DUSP1/SFRP2/FAS	47
BP	GO:0034109	homotypic cell-cell adhesion	22/2207	90/18723	0.000615725	0.00670153	0.00498094	PLAUR/LGALS1/MYL12A/CCL5/ITGB3/MEGF11/PLEK/PIK3CG/FN1/PDPN/MYL9/LYN/C1QTNF1/IL6/FLNA/FERMT3/PPIA/CLIC1/STXBP1/DSG2/F11R/HSPB1	22
BP	GO:2001233	regulation of apoptotic signaling pathway	63/2207	356/18723	0.000617952	0.00671341	0.00498977	HSPA1B/LCK/CD74/PLAUR/MIR27B/CTSC/LGALS3/ATF3/CAV1/GDNF/S100A9/HMGB2/NRP1/TNFAIP3/MIR221/HMOX1/TMBIM1/SOD2/IL1A/SERPINE1/YBX3/SNAI2/PYCARD/PTGS2/MAPK8IP2/LTBR/DDIAS/DEDD2/IFI6/MUC1/MMP9/IL20RA/RIPK3/EYA1/BDKRB2/NGFR/DDIT3/TREM2/HGF/PPIA/GATA4/MIR210/G0S2/BCL2L12/NOG/MDM2/SNAI1/PAK5/FAIM2/TNFRSF12A/SFRP2/ICAM1/SP100/S100A8/FAS/EYA2/ACAA2/PTPRC/EYA4/HSPB1/CD44/LMNA/THBS1	63
BP	GO:0032732	positive regulation of interleukin-1 production	19/2207	73/18723	0.000620189	0.00672535	0.00499865	LILRA2/GBP5/SAA1/FZD5/CD36/HAVCR2/CLEC7A/MYD88/PYCARD/IL6/F2RL1/CASP1/S100A13/CASP8/TYROBP/HSPB1/LILRA5/GSDMD/TLR8	19
BP	GO:0036037	CD8-positive, alpha-beta T cell activation	10/2207	27/18723	0.000640608	0.00693405	0.00515376	LILRB1/RUNX3/HLA-A/SOCS1/RUNX1/CD274/HFE/IRF1/TNFSF8/TOX	10
BP	GO:0001837	epithelial to mesenchymal transition	33/2207	157/18723	0.000645648	0.00697339	0.005183	EPHA3/LOXL2/S100A4/WWTR1/CRB2/MDK/MIR221/PDPN/WNT16/SNAI2/SPRY2/LOXL3/COL1A1/IL6/EZH2/FLNA/BMP2/HGF/ENG/CUL7/TGFB2/SPRED3/TWIST1/JAG1/NOG/TMEM100/HAS2/VASN/SNAI1/SPRY1/TGFB1I1/SFRP2/FAM83D	33
BP	GO:1902106	negative regulation of leukocyte differentiation	24/2207	102/18723	0.000646602	0.00697339	0.005183	CD74/LILRB3/LILRB1/GLI3/FOXJ1/MDK/C1QC/RUNX3/LTF/FGL2/LOXL3/LYN/SOCS1/ANXA1/RUNX1/FCGR2B/JAK3/HLX/TMEM176A/IRF1/ZC3H12A/TMEM176B/HOXA7/CDK6	24
BP	GO:0048593	camera-type eye morphogenesis	27/2207	120/18723	0.000651434	0.00699995	0.00520274	IGFN1/LCTL/FZD5/GLI3/VSX1/AQP5/PROM1/MEGF11/ALDH1A3/CRB2/EPHA2/SOX8/WNT16/MEIS1/CALB1/VEGFA/ATP8A2/DSCAM/TWIST1/CABP4/JAG1/USH1C/SLC1A1/HCN1/COL8A1/COL8A2/STRA6	27
BP	GO:0071774	response to fibroblast growth factor	27/2207	120/18723	0.000651434	0.00699995	0.00520274	RUNX2/CCL5/ZFP36/TNC/SHCBP1/FGFRL1/GALNT3/CXCL8/SPRY2/FGF9/COL1A1/FLRT1/CCL2/STAR/KCNC1/NDNF/NGFR/SPRY4/APLN/NOG/FGFBP3/FGF12/SPRY1/CXCL13/POSTN/CD44/THBS1	27
BP	GO:0001818	negative regulation of cytokine production	63/2207	357/18723	0.000665939	0.00711654	0.00528939	MIR27B/RNF128/LILRB1/TWSG1/ZFP36/FOXJ1/ACP5/LILRA4/BCL3/BST2/PDCD1LG2/PTGER4/TNFAIP3/SRGN/EPHA2/MIR221/CD33/FN1/SSC5D/TMSB4X/HAVCR2/HMOX1/TSPO/LTF/ANGPT1/PYCARD/ERRFI1/ANXA1/HLA-DRB1/LRRC32/RELB/IL6/LBP/EZH2/SLC11A1/LAPTM5/SERPINB1/BTN2A2/F2RL1/DDIT3/TREM2/HGF/FCGR2B/CD274/TGFB2/OAS1/TWIST1/IL1R2/SLC2A10/GPNMB/HFE/JAK3/GBP1/ZC3H12A/OAS3/CARD16/TYROBP/PTPRC/LILRA5/VSIG4/NMI/TLR8/THBS1	63
BP	GO:1904062	regulation of cation transmembrane transport	63/2207	357/18723	0.000665939	0.00711654	0.00528939	FXYD2/IFNGR2/KCNE3/JPH4/KCNC2/CAV1/SHANK1/RGN/JPH3/KCNA1/KCNN4/ABCC8/PIK3CG/P2RY6/CYBA/GLRX/TMSB4X/SHISA7/CD63/SLN/F2RL3/MAPK8IP2/CACNG2/LYN/CXCL9/RGS4/GAL/CACNG3/CCL2/KCNE5/MMP9/DPP10/KCNC1/RAMP3/FLNA/KCNE4/CACNG5/SCN2B/NIPSNAP2/KCNAB1/TREM2/FGF13/SCN3B/PRKCE/ARC/PIRT/TWIST1/MIR210/TCIRG1/FXYD5/KCNIP3/KCNIP2/FGF12/RYR2/HECW1/STAC/CXCL10/CTSS/CXCL11/HAMP/RRAD/KCNJ11/KCNS2	63
BP	GO:0030902	hindbrain development	32/2207	151/18723	0.0006671	0.00711654	0.00528939	LHX5/EN1/EN2/MYO16/OTX1/OPHN1/MDK/EGF/SPTBN2/GLI1/HOXA2/SSTR1/CBLN1/ATF5/EZH2/KCNC1/FLNA/HOXB3/C5AR1/POU4F1/CDK5R2/FCGR2B/CDK5R1/KIF14/SSTR3/NOG/FAIM2/HOXB2/CD3E/TBR1/SSTR2/GSX2	32
BP	GO:0048754	branching morphogenesis of an epithelial tube	32/2207	151/18723	0.0006671	0.00711654	0.00528939	MET/COL4A1/GDNF/GLI3/AREG/TNC/NRP1/CSMD1/MDK/EPHA2/NPNT/SOX8/HOXA11/CITED1/HOXB7/SPRY2/EGF/EYA1/CTSZ/VEGFA/BMP2/CELSR1/ENG/RDH10/HOXA5/HOXD11/NOG/MMP14/SPRY1/SFRP2/CLIC4/SEMA3E	32
BP	GO:0060760	positive regulation of response to cytokine stimulus	16/2207	57/18723	0.000668849	0.00712234	0.00529371	HSPA1B/PARP9/CD74/TLR2/MMP12/IL1R1/CD300LF/NLRC5/CASP4/CXCR4/LAPTM5/TREM2/IRF7/CASP1/IFIH1/TRIM6	16
BP	GO:2000116	regulation of cysteine-type endopeptidase activity	45/2207	235/18723	0.000672152	0.00714464	0.00531028	LCK/NODAL/BIRC5/PLAUR/MIR27B/DPEP1/S100A9/MT3/HIP1R/RPS6KA1/CCK/ATP2A3/CLEC7A/F3/LTF/PYCARD/PTGS2/GRIN1/PSMB9/IFI6/MMP9/SFN/BIRC3/GRIN2B/VEGFA/LAPTM5/NGFR/TNFAIP8/HGF/LAMP3/CCN1/CST7/BCL2L12/CASP1/ACVR1C/CASP8/MDM2/SLC1A1/CARD16/SFRP2/AQP1/S100A8/FAS/CD44/THBS1	45
BP	GO:0002709	regulation of T cell mediated immunity	21/2207	85/18723	0.000697837	0.0074026	0.00550201	ZP3/LILRB1/FZD5/RSAD2/IL1R1/HLA-DRA/HLA-B/HLA-A/HLA-DRB1/IL6/SASH3/RIPK3/IL4I1/FCGR2B/AHR/HFE/IL7R/B2M/MR1/IL18/PTPRC	21
BP	GO:0002700	regulation of production of molecular mediator of immune response	34/2207	164/18723	0.000698926	0.0074026	0.00550201	CD74/KLK7/IL13RA2/LILRB1/FZD5/CD86/TFRC/SPON2/RSAD2/CGAS/IL1R1/CD36/BST2/TNFRSF4/HMOX1/CLEC7A/ANGPT1/SCIMP/HLA-A/CLCF1/CD40/IL6/SASH3/LAPTM5/F2RL1/FCGR2B/TGFB2/HFE/JAK3/TNFRSF14/B2M/IL18/PTPRC/TRIM6	34
BP	GO:0019835	cytolysis	11/2207	32/18723	0.000721955	0.00760918	0.00565555	PRF1/GZMA/MICB/LBP/LYZ/PLA2G2A/C7/GZMB/APOL1/MICA/GZMH	11
BP	GO:0045582	positive regulation of T cell differentiation	22/2207	91/18723	0.000723116	0.00760918	0.00565555	LILRB2/PIK3R6/CD74/IL2RA/CD86/GLI3/DUSP10/MDK/RUNX3/HLA-DRA/TESPA1/SOCS1/ANXA1/HLA-DRB1/SASH3/RUNX1/NFKBIZ/IL4I1/HLX/IL7R/IL18/PTPRC	22
BP	GO:0051952	regulation of amine transport	22/2207	91/18723	0.000723116	0.00760918	0.00565555	GRM2/ADRA2B/GDNF/RAB3A/HRH3/CCK/RGS4/NPY2R/SYT1/VIP/KCNB1/STXBP1/OXTR/CHGA/CHRNA4/HTR2A/SYT13/CHRNB2/SNCG/SYT4/TRH/SYT2	22
BP	GO:0002357	defense response to tumor cell	6/2207	11/18723	0.000726155	0.00760918	0.00565555	PRF1/DLEC1/SPI1/LAPTM5/PLK5/ABI3	6
BP	GO:0033632	regulation of cell-cell adhesion mediated by integrin	6/2207	11/18723	0.000726155	0.00760918	0.00565555	SWAP70/CCL5/DPP4/FERMT3/CXCL13/CD3E	6
BP	GO:0098883	synapse pruning	6/2207	11/18723	0.000726155	0.00760918	0.00565555	C1QC/DKK1/C1QB/C3/TREM2/C1QA	6
BP	GO:0060541	respiratory system development	40/2207	203/18723	0.000730206	0.00763809	0.00567704	NODAL/PLOD3/MMP12/RXFP1/IGFBP5/GLI3/FOXJ1/SMPD3/RAB3A/TNC/PDGFA/CHI3L1/FGFRL1/ALDH1A3/PDPN/EGFR/HOPX/SPRY2/LOXL3/ERRFI1/GLI1/FGF9/STK40/PHEX/LOX/RCN3/CTSZ/VEGFA/CELSR1/KCNAB1/CCDC40/RDH10/HOXA5/ITGA3/NOG/MMP14/LIF/SPRY1/WNT7B/STRA6	40
BP	GO:0090596	sensory organ morphogenesis	48/2207	256/18723	0.000737466	0.00770039	0.00572335	OLFM3/ROR2/CTHRC1/IGFN1/LCTL/FZD5/GLI3/VSX1/AQP5/PROM1/FRZB/OTX1/MEGF11/MFAP5/ALDH1A3/CRB2/EPHA2/SOX8/WNT16/MEIS1/OSR2/SPRY2/HOXA2/NKD1/CALB1/EFEMP1/EYA1/MFAP2/VEGFA/NKX3-2/COL5A2/ATP8A2/DSCAM/TWIST1/COL5A1/FZD2/CABP4/JAG1/USH1C/CHRNA9/NOG/SLC1A1/HCN1/COL8A1/FZD6/COL8A2/STRA6/HOXA1	48
BP	GO:2001237	negative regulation of extrinsic apoptotic signaling pathway	23/2207	97/18723	0.000740359	0.00771697	0.00573567	HSPA1B/LGALS3/GDNF/HMGB2/NRP1/TNFAIP3/MIR221/HMOX1/TMBIM1/IL1A/SERPINE1/SNAI2/IFI6/EYA1/HGF/PAK5/FAIM2/SFRP2/ICAM1/EYA2/EYA4/LMNA/THBS1	23
BP	GO:0045581	negative regulation of T cell differentiation	14/2207	47/18723	0.000747701	0.00773546	0.00574942	CD74/GLI3/FOXJ1/MDK/RUNX3/FGL2/LOXL3/SOCS1/ANXA1/RUNX1/JAK3/HLX/IRF1/ZC3H12A	14
BP	GO:0031338	regulation of vesicle fusion	9/2207	23/18723	0.000750563	0.00773546	0.00574942	ANXA2/SPHK1/RAB3A/CPLX1/ANXA1/SYT1/STXBP1/SYT4/CPLX2	9
BP	GO:0035640	exploration behavior	9/2207	23/18723	0.000750563	0.00773546	0.00574942	GAD1/JPH3/BRINP1/TNR/DPP4/PRKCE/ITGA3/HTR1A/SLC4A10	9
BP	GO:0060384	innervation	9/2207	23/18723	0.000750563	0.00773546	0.00574942	NRP1/NTRK1/ITGA4/SEMA3A/RNF165/GABRA5/GABRB2/POU4F1/PRKCG	9
BP	GO:0099590	neurotransmitter receptor internalization	9/2207	23/18723	0.000750563	0.00773546	0.00574942	ITGB3/SNAP25/OPHN1/DNM3/CACNG2/CACNG3/CACNG5/CALY/ARC	9
BP	GO:0110148	biomineralization	35/2207	171/18723	0.000750834	0.00773546	0.00574942	ROR2/ALOX5/ECM1/ISG15/SMPD3/ADGRV1/SGMS2/IBSP/SRGN/MMP13/LTF/COL1A2/ASPN/OSR2/PTGS2/SPP1/COL1A1/PHEX/LOX/FBLN7/CYP27B1/CCR1/FAM20C/BMP2/CCN1/CEBPB/TWIST1/WNT10B/GPNMB/TCIRG1/FAM20A/MGP/SNX10/NELL1/ENPP1	35
BP	GO:0051092	positive regulation of NF-kappaB transcription factor activity	32/2207	152/18723	0.000751296	0.00773546	0.00574942	HSPA1B/RAB7B/TLR2/TRIM21/TRIM22/SPHK1/IRAK2/CAV1/S100A9/TFRC/NTRK1/CD36/CAMK2A/CLEC7A/IL1RAP/LTF/MYD88/ROR1/PYCARD/TRIM5/CD40/TRAF5/RIPK3/PPIA/TRIM38/PRKCB/S100A12/CARD16/ICAM1/IL18/S100A8/TRIM6	32
BP	GO:0003018	vascular process in circulatory system	49/2207	263/18723	0.000756503	0.00777554	0.0057792	GRIP2/PLOD3/SLC1A5/ADRA2B/CAV1/TFRC/FABP5/ACE/CD36/ADRA1D/ABCC8/PLVAP/CXCR2/SOD3/EGFR/ATP2A3/SH3GL2/SLC2A13/HTR1D/SOD2/HRH1/SLC6A17/ANGPT1/SLC8A2/PTGS2/ITGA1/TRPV4/ACTA2/BDKRB2/SLC13A3/SLC7A3/VEGFA/ADM/F2RL1/HTR1A/ATP8A1/SLC2A10/APLN/OXTR/GCH1/FGFBP3/HTR2A/ECE1/SLC29A1/SLC1A1/ICAM1/ABCC3/SCNN1B/PDE2A	49
BP	GO:0001655	urogenital system development	60/2207	338/18723	0.000758677	0.00778434	0.00578575	IRX2/UPK3A/CA2/COL4A1/GDNF/GLI3/RGN/FOXJ1/SDC4/PROM1/TNC/ACE/NRP1/PDGFA/ENPEP/ALOX15B/SDC1/WWTR1/NID1/NPNT/SOX8/CXCR2/HOXA11/CITED1/LRP4/OSR2/ANGPT1/HOXB7/FREM2/ANGPT2/GLI1/CENPF/CALB1/ANXA1/MMP9/GCNT1/IQGAP1/EYA1/ACTA2/VEGFA/TP73/BMP2/HOXD13/RDH10/TGFB2/NUP107/ITGA3/HOXD11/JAG1/SERPINF1/NOG/HAS2/DCN/LIF/HOXB13/ADAMTS1/SPRY1/WNT7B/PDGFD/STRA6	60
BP	GO:0046596	regulation of viral entry into host cell	13/2207	42/18723	0.000766049	0.00783279	0.00582175	CD74/LGALS1/TRIM21/TRIM22/PTX3/IFITM3/TRIM5/IFITM2/HLA-DRB1/TRIM38/CIITA/TRIM59/TRIM6	13
BP	GO:1902100	negative regulation of metaphase/anaphase transition of cell cycle	13/2207	42/18723	0.000766049	0.00783279	0.00582175	ZWILCH/BUB1B/AURKB/PLK1/CENPF/CDT1/BUB1/CCNB1/TTK/DUSP1/NDC80/MAD2L1/TRIP13	13
BP	GO:0032635	interleukin-6 production	34/2207	165/18723	0.000782555	0.00797396	0.00592668	LILRB2/RAB7B/CD74/TLR2/LILRA2/FOXJ1/SPON2/CD36/CYBA/TNFAIP3/HAVCR2/CLEC7A/IL1RAP/MYD88/IL1A/EOLA1/SCIMP/TLR1/HLA-B/PYCARD/TRPV4/IL6/LBP/F2RL1/TREM2/HGF/CEBPB/TWIST1/NOS2/ZC3H12A/TYROBP/IFIH1/LILRA5/TLR8	34
BP	GO:0032675	regulation of interleukin-6 production	34/2207	165/18723	0.000782555	0.00797396	0.00592668	LILRB2/RAB7B/CD74/TLR2/LILRA2/FOXJ1/SPON2/CD36/CYBA/TNFAIP3/HAVCR2/CLEC7A/IL1RAP/MYD88/IL1A/EOLA1/SCIMP/TLR1/HLA-B/PYCARD/TRPV4/IL6/LBP/F2RL1/TREM2/HGF/CEBPB/TWIST1/NOS2/ZC3H12A/TYROBP/IFIH1/LILRA5/TLR8	34
BP	GO:0050768	negative regulation of neurogenesis	30/2207	140/18723	0.000798824	0.00812574	0.00603949	MCF2/BRINP1/NRP1/MT3/DRAXIN/ABCC8/DUSP10/SEMA3A/NR2E1/SOX10/TSPO/LRP4/SEMA3D/RTN4R/TNR/SPP1/DLX2/IL6/TREM2/FSTL4/FGF13/CDK5R1/ASCL2/SEMA3F/NOG/SEMA6B/B2M/DLL3/SEMA3E/NKX6-1	30
BP	GO:0010043	response to zinc ion	16/2207	58/18723	0.000823976	0.00836718	0.00621894	MT1M/MT1H/SLC30A3/CA2/MT1E/MT1DP/MT3/GGH/HVCN1/ABCC8/KCNK3/TSPO/SOD2/MT1A/S100A8/HAMP	16
BP	GO:0010720	positive regulation of cell development	54/2207	298/18723	0.000831718	0.00841586	0.00625512	MYOD1/TLR2/CHODL/L1CAM/IL1RAPL1/OTP/NEURL1/GLI3/AURKA/NRP1/S100A10/SHOX2/TRPV2/MDK/MIR221/CRABP2/FN1/SOX8/DMRTA2/EGFR/SOX10/HOXA11/TSPO/CLEC7A/PAK3/LYN/OLFM4/CLCF1/NEFL/IL6/E2F1/STAR/FLNA/SPINT1/CXCR4/VEGFA/TP73/BMP2/MYADM/CUL7/DSCAM/SLITRK1/RASSF10/SERPINF1/HAS2/LIF/LIMS2/CUX2/ASPM/F11R/XRCC2/TYROBP/GSX2/NKX6-1	54
BP	GO:0002483	antigen processing and presentation of endogenous peptide antigen	8/2207	19/18723	0.00083589	0.00841586	0.00625512	HLA-C/HLA-DRA/HLA-B/HLA-A/HLA-DRB1/HFE/TAP1/B2M	8
BP	GO:0034501	protein localization to kinetochore	8/2207	19/18723	0.00083589	0.00841586	0.00625512	ZWILCH/HASPIN/AURKB/CDT1/TTK/KNL1/CDK1/NDC80	8
BP	GO:1903083	protein localization to condensed chromosome	8/2207	19/18723	0.00083589	0.00841586	0.00625512	ZWILCH/HASPIN/AURKB/CDT1/TTK/KNL1/CDK1/NDC80	8
BP	GO:2001185	regulation of CD8-positive, alpha-beta T cell activation	8/2207	19/18723	0.00083589	0.00841586	0.00625512	LILRB1/RUNX3/HLA-A/SOCS1/RUNX1/CD274/HFE/IRF1	8
BP	GO:0002468	dendritic cell antigen processing and presentation	7/2207	15/18723	0.000851859	0.00854751	0.00635297	CD74/HLA-DRA/FGL2/HLA-DRB1/SLC11A1/FCGR2B/THBS1	7
BP	GO:0043518	negative regulation of DNA damage response, signal transduction by p53 class mediator	7/2207	15/18723	0.000851859	0.00854751	0.00635297	CD74/SNAI2/DYRK3/TWIST1/MDM2/SNAI1/CD44	7
BP	GO:1904029	regulation of cyclin-dependent protein kinase activity	23/2207	98/18723	0.000861335	0.00861562	0.00640359	CASP3/DIRAS3/CDKN2C/CCNB2/HERC5/CKS2/GADD45A/TNFAIP3/EGFR/PLK1/PSRC1/CCNJL/CDC6/CDC25C/SFN/CKS1B/LATS2/CDK5R2/CCNB1/CDK5R1/CCNA2/CDKN3/SERTAD1	23
BP	GO:0030326	embryonic limb morphogenesis	26/2207	116/18723	0.000863019	0.00861562	0.00640359	ROR2/PITX1/RUNX2/EN1/GLI3/HOXD9/SHOX2/MAP3K20/HOXA10/CRABP2/HOXA11/LRP4/OSR2/FREM2/HAND2/SP8/HOXD13/RDH10/TGFB2/TWIST1/HOXD10/NOG/ECE1/HOXA9/SFRP2/FZD6	26
BP	GO:0035113	embryonic appendage morphogenesis	26/2207	116/18723	0.000863019	0.00861562	0.00640359	ROR2/PITX1/RUNX2/EN1/GLI3/HOXD9/SHOX2/MAP3K20/HOXA10/CRABP2/HOXA11/LRP4/OSR2/FREM2/HAND2/SP8/HOXD13/RDH10/TGFB2/TWIST1/HOXD10/NOG/ECE1/HOXA9/SFRP2/FZD6	26
BP	GO:0007200	phospholipase C-activating G protein-coupled receptor signaling pathway	24/2207	104/18723	0.000868421	0.00862582	0.00641118	GPR17/CCKBR/F2RL2/ADRA1D/P2RY6/CXCR2/LPAR6/HRH1/F2RL3/GNG13/GPR65/GPR157/GPR27/NMUR2/FPR1/F2RL1/C5AR1/GRM5/VIP/FPR3/CHGA/HTR2A/CHRM1/FPR2	24
BP	GO:0045621	positive regulation of lymphocyte differentiation	24/2207	104/18723	0.000868421	0.00862582	0.00641118	LILRB2/PIK3R6/CD74/IL2RA/CD86/GLI3/DUSP10/MDK/RUNX3/HLA-DRA/TESPA1/SOCS1/ANXA1/HLA-DRB1/SASH3/RUNX1/NFKBIZ/IL4I1/HLX/MMP14/IL7R/IL18/PTPRC/TOX	24
BP	GO:0048661	positive regulation of smooth muscle cell proliferation	24/2207	104/18723	0.000868421	0.00862582	0.00641118	MIR27B/IGFBP5/HDAC4/CCL5/SMPD3/P2RY6/CYBA/MIR221/EGFR/HMOX1/MYD88/PTGS2/FGF9/MMP2/IL6/MMP9/CCN4/NAMPT/ADAMTS1/MDM2/PDGFD/IL18/ITGA2/THBS1	24
BP	GO:0001889	liver development	31/2207	147/18723	0.000874338	0.00867003	0.00644403	NODAL/MET/E2F8/GLI3/RGN/AURKA/FRZB/TNFAIP3/MDK/EGFR/RPS6KA1/HMOX1/GLI1/CLDN1/ANXA1/IL6/KRT18/EZH2/TYMS/PCNA/CCDC40/HGF/CEBPB/UCP2/HFE/HLX/AK4/LIMS2/E2F7/HAMP/ITGA2	31
BP	GO:1990778	protein localization to cell periphery	59/2207	333/18723	0.000876256	0.00867449	0.00644735	LYPLA1/ZDHHC23/EPHA3/RAB3C/ANK1/ARHGAP44/ZDHHC22/ANXA2/MYL12A/GRIP2/PID1/LGALS3/CAV1/GPR158/PACSIN1/VAMP5/RAB3A/STX1B/TNFRSF1A/S100A10/SNAP25/RAB34/EPHA2/PRKG2/FAM126A/EGFR/RAP2A/TMBIM1/PLK1/SAPCD2/VAMP8/CPLX1/CACNG2/CACNG3/DPP10/KRT18/RAMP3/FLNA/EMP2/GRIP1/TREM2/MYADM/FGF13/SCN3B/PRKCE/KCNB1/ITGA3/STXBP1/EHD2/TUB/ABI3/GBP1/MMP14/KCNIP3/SLC1A1/F11R/STAC/KCNJ11/ADAM22	59
BP	GO:0002292	T cell differentiation involved in immune response	19/2207	75/18723	0.00088759	0.008772	0.00651982	BATF/CD86/BCL3/PTGER4/SPN/HLA-DRA/FGL2/LOXL3/ANXA1/HLA-DRB1/RELB/IL6/NFKBIZ/GPR183/FCER1G/JAK3/HLX/ZC3H12A/IL18	19
BP	GO:0002507	tolerance induction	10/2207	28/18723	0.000892119	0.00880204	0.00654216	LILRB2/IL2RA/FOXJ1/TNFAIP3/HAVCR2/HLA-B/LYN/CD274/XKR8/CD3E	10
BP	GO:0043523	regulation of neuron apoptotic process	41/2207	212/18723	0.000928906	0.00914973	0.00680057	CASP3/EN1/GDNF/HDAC4/EN2/NRP1/MT3/DRAXIN/NTRK1/MDK/HMOX1/CITED1/SOD2/ANGPT1/ITGA1/PAK3/GABRA5/MYBL2/CCL2/CLCF1/NEFL/GABRB2/STAR/SNCB/NDNF/CTSZ/DDIT3/TREM2/C5AR1/POU4F1/CEBPB/KCNB1/TGFB2/CDK5R1/STXBP1/KIF14/PRKCG/SLC1A1/FAIM2/XRCC2/TYROBP	41
BP	GO:0001822	kidney development	53/2207	293/18723	0.000963275	0.00944764	0.007022	IRX2/UPK3A/CA2/GDNF/GLI3/RGN/FOXJ1/SDC4/PROM1/ACE/NRP1/PDGFA/ENPEP/SDC1/WWTR1/NID1/NPNT/SOX8/CXCR2/HOXA11/CITED1/LRP4/OSR2/ANGPT1/HOXB7/FREM2/ANGPT2/CENPF/CALB1/MMP9/GCNT1/IQGAP1/EYA1/ACTA2/VEGFA/TP73/BMP2/RDH10/TGFB2/NUP107/ITGA3/HOXD11/JAG1/SERPINF1/NOG/HAS2/DCN/LIF/ADAMTS1/SPRY1/WNT7B/PDGFD/STRA6	53
BP	GO:0097191	extrinsic apoptotic signaling pathway	42/2207	219/18723	0.000964828	0.00944764	0.007022	HSPA1B/BCL2A1/LGALS3/ATF3/CAV1/GDNF/HMGB2/NRP1/TNFRSF1A/SPI1/TNFAIP3/MIR221/HMOX1/TMBIM1/IL1A/SERPINE1/SNAI2/PYCARD/CD70/LTBR/DEDD2/IFI6/KRT18/EYA1/HGF/TGFB2/G0S2/BCL2L12/CASP8/PAK5/FAIM2/TNFRSF12A/SFRP2/ICAM1/SP100/FAS/EYA2/PTPRC/EYA4/LMNA/TNFRSF10C/THBS1	42
BP	GO:0032633	interleukin-4 production	11/2207	33/18723	0.000968743	0.00944764	0.007022	ZP3/CD86/CLECL1/HAVCR2/IL1RAP/HLA-DRB1/SASH3/DDIT3/CEBPB/FCER1G/CD3E	11
BP	GO:0032673	regulation of interleukin-4 production	11/2207	33/18723	0.000968743	0.00944764	0.007022	ZP3/CD86/CLECL1/HAVCR2/IL1RAP/HLA-DRB1/SASH3/DDIT3/CEBPB/FCER1G/CD3E	11
BP	GO:0048333	mesodermal cell differentiation	11/2207	33/18723	0.000968743	0.00944764	0.007022	NODAL/ITGB3/HOXA11/DKK1/EYA1/ETV2/ITGB4/ITGA3/SFRP2/EYA2/ITGA2	11
BP	GO:0071295	cellular response to vitamin	11/2207	33/18723	0.000968743	0.00944764	0.007022	TNC/SNAI2/COL1A1/PHEX/CYP27B1/FOLR1/MN1/FES/MDM2/BRIP1/POSTN	11
BP	GO:0031952	regulation of protein autophosphorylation	13/2207	43/18723	0.000980957	0.00953529	0.00708714	CAV1/ACE/PDGFA/TOM1L1/RAP2A/ERRFI1/IQGAP1/VEGFA/ENG/GPNMB/PDGFD/ENPP1/PTPRC	13
BP	GO:0098815	modulation of excitatory postsynaptic potential	13/2207	43/18723	0.000980957	0.00953529	0.00708714	SHANK1/NRXN1/STX1B/RIMS1/SLC8A3/SLC8A2/GRIN1/RGS4/CBLN1/NPY2R/CELF4/RIMS2/CUX2	13
BP	GO:0006882	cellular zinc ion homeostasis	12/2207	38/18723	0.000993692	0.00958492	0.00712403	LCK/MT1M/MT1H/SLC30A3/MT1E/S100A9/MT1DP/MT3/SLC39A8/MT1A/SLC1A1/S100A8	12
BP	GO:0009595	detection of biotic stimulus	12/2207	38/18723	0.000993692	0.00958492	0.00712403	TLR2/SSC5D/TSPO/CLEC7A/TLR1/HLA-B/HLA-A/HLA-DRB1/LBP/TREM2/LY96/FAP	12
BP	GO:0035136	forelimb morphogenesis	12/2207	38/18723	0.000993692	0.00958492	0.00712403	RUNX2/EN1/HOXD9/SHOX2/RNF165/CRABP2/HOXA11/OSR2/RDH10/TWIST1/HOXD10/HOXA9	12
BP	GO:0042596	fear response	12/2207	38/18723	0.000993692	0.00958492	0.00712403	BRINP1/ASIC1/MDK/NR2E1/CCK/GABRA5/MAPK8IP2/ASIC4/DPP4/NPY2R/HTR1A/SLC1A1	12
BP	GO:0003407	neural retina development	18/2207	70/18723	0.000994708	0.00958492	0.00712403	IGFN1/VSX1/SLC17A7/PROM1/MEGF11/NEUROD4/CRB2/SOX8/CALB1/DLX2/ATP8A2/DSCAM/TGFB2/SLC17A8/CABP4/USH1C/SLC1A1/HCN1	18
BP	GO:0010717	regulation of epithelial to mesenchymal transition	23/2207	99/18723	0.000999037	0.00958492	0.00712403	EPHA3/LOXL2/WWTR1/CRB2/MDK/MIR221/PDPN/SPRY2/COL1A1/IL6/EZH2/BMP2/ENG/TGFB2/SPRED3/TWIST1/JAG1/NOG/VASN/SNAI1/SPRY1/TGFB1I1/SFRP2	23
BP	GO:0015837	amine transport	23/2207	99/18723	0.000999037	0.00958492	0.00712403	GRM2/ADRA2B/GDNF/RAB3A/HRH3/CCK/RGS4/AQP9/NPY2R/SYT1/VIP/KCNB1/STXBP1/OXTR/CHGA/CHRNA4/HTR2A/SYT13/CHRNB2/SNCG/SYT4/TRH/SYT2	23
BP	GO:0032602	chemokine production	23/2207	99/18723	0.000999037	0.00958492	0.00712403	CD74/TLR2/TREM1/ALOX15B/EPHA2/HAVCR2/HMOX1/CLEC7A/MYD88/SNAI2/PYCARD/TRPV4/IL6/LBP/CXCL6/F2RL1/TREM2/MCOLN2/OAS1/TWIST1/OAS3/IL18/POSTN	23
BP	GO:0002755	MyD88-dependent toll-like receptor signaling pathway	9/2207	24/18723	0.00107626	0.0102426	0.00761287	TLR2/IRAK2/CD300LF/MYD88/TLR1/CD300A/IRF7/IRF1/TLR8	9
BP	GO:0006213	pyrimidine nucleoside metabolic process	9/2207	24/18723	0.00107626	0.0102426	0.00761287	APOBEC3B/UPP1/APOBEC3C/TYMP/APOBEC3G/DTYMK/DPYD/TK1/APOBEC3F	9
BP	GO:0016048	detection of temperature stimulus	9/2207	24/18723	0.00107626	0.0102426	0.00761287	GRIK2/TRPM8/NTRK1/LXN/CXCR4/ANO3/NGFR/MMP24/HTR2A	9
BP	GO:0032928	regulation of superoxide anion generation	9/2207	24/18723	0.00107626	0.0102426	0.00761287	ACP5/HVCN1/CYBA/EGFR/CLEC7A/ITGB2/F2RL1/TYROBP/FPR2	9
BP	GO:0071294	cellular response to zinc ion	9/2207	24/18723	0.00107626	0.0102426	0.00761287	MT1M/MT1H/MT1E/MT1DP/MT3/HVCN1/KCNK3/TSPO/MT1A	9
BP	GO:0043010	camera-type eye development	57/2207	322/18723	0.00108386	0.0102984	0.00765433	CYP1B1/IGFN1/COL4A1/LCTL/FZD5/TWSG1/GLI3/VSX1/SLC17A7/AQP5/PROM1/NRP1/MEGF11/ALDH1A3/NEUROD4/CRB2/EPHA2/NR2E1/SOX8/RHOJ/VIM/WNT16/MEIS1/OSR2/SPRY2/CALB1/CRYGS/DLX2/EFEMP1/VEGFA/CELF4/ATP8A2/RDH10/PDE6B/LAMC3/DSCAM/CDK4/TGFB2/SPRED3/TWIST1/SLC17A8/CRYGD/CABP4/TUB/JAG1/SERPINF1/TCIRG1/USH1C/SLC1A1/HCN1/SPRY1/WNT7B/COL8A1/MAB21L1/COL8A2/STRA6/CLIC4	57
BP	GO:0099173	postsynapse organization	34/2207	168/18723	0.00108847	0.0103256	0.00767454	LRRTM1/LILRB2/ARHGAP44/ZDHHC12/IL1RAPL1/NEFH/GAP43/GDNF/SHANK1/NRXN1/NRP1/OPHN1/SRGN/SHISA7/LRP4/IL1RAP/ACTN1/DNM3/INA/PAK3/SPTBN2/CBLN1/NEFL/GRIN2B/TREM2/FCGR2B/ARC/CDK5R1/ITGA3/SEMA3F/ABI3/NTNG2/ZNF804A/CUX2	34
BP	GO:0007215	glutamate receptor signaling pathway	15/2207	54/18723	0.00109728	0.0103791	0.00771429	GRIK2/GRM2/PLCB1/GRIN3A/GRIA4/GRIN1/SSTR1/FRRS1L/GRIK1/GRIN2B/GRM5/KCNB1/CDK5R1/GRIA2/SLC1A1	15
BP	GO:0099504	synaptic vesicle cycle	36/2207	181/18723	0.00109871	0.0103791	0.00771429	BSN/SYP/SNAP91/SLC17A7/PACSIN1/RAB3A/STX1B/RAP1B/NAPB/SYN1/SLC32A1/SNAP25/OPHN1/GRIN3A/SYN2/RIMS1/SH3GL2/DNM3/SYN3/CPLX1/RAPGEF4/SNCB/SYT1/UNC13C/RIMS3/CDK5R1/STXBP1/PRKCB/SLC17A8/PRKCG/RIMS2/HTR2A/UNC13A/SNCG/SYT2/CPLX2	36
BP	GO:0035082	axoneme assembly	20/2207	82/18723	0.00109937	0.0103791	0.00771429	TTC26/SPAG1/NEURL1/FOXJ1/RSPH4A/JHY/TTC12/DNAI3/TEKT2/DRC1/CFAP43/RSPH1/CFAP100/CCDC40/RSPH9/CFAP73/DNAI4/SPEF1/ZMYND10/IQCG	20
BP	GO:0072001	renal system development	54/2207	302/18723	0.00114137	0.0107584	0.0079962	IRX2/UPK3A/CA2/COL4A1/GDNF/GLI3/RGN/FOXJ1/SDC4/PROM1/ACE/NRP1/PDGFA/ENPEP/SDC1/WWTR1/NID1/NPNT/SOX8/CXCR2/HOXA11/CITED1/LRP4/OSR2/ANGPT1/HOXB7/FREM2/ANGPT2/CENPF/CALB1/MMP9/GCNT1/IQGAP1/EYA1/ACTA2/VEGFA/TP73/BMP2/RDH10/TGFB2/NUP107/ITGA3/HOXD11/JAG1/SERPINF1/NOG/HAS2/DCN/LIF/ADAMTS1/SPRY1/WNT7B/PDGFD/STRA6	54
BP	GO:0002821	positive regulation of adaptive immune response	25/2207	112/18723	0.0011435	0.0107613	0.00799839	ZP3/FZD5/TFRC/RSAD2/IL1R1/HLA-DRA/CLEC7A/HLA-B/PYCARD/HLA-A/HLA-DRB1/CLCF1/CD40/IL6/SASH3/SLC11A1/C3/NFKBIZ/TREM2/CD274/PLA2G4A/B2M/MR1/IL18/PTPRC	25
BP	GO:0002690	positive regulation of leukocyte chemotaxis	22/2207	94/18723	0.00114803	0.0107867	0.00801728	SWAP70/CD74/CCL5/SPI1/RAC2/MDK/CXCL8/CXCR2/SERPINE1/RARRES2/TRPV4/IL6/LBP/CCR1/VEGFA/F2RL1/C5AR1/THBS4/CXCL13/CXCL10/FPR2/THBS1	22
BP	GO:0060079	excitatory postsynaptic potential	23/2207	100/18723	0.00115532	0.010838	0.0080554	GRIK2/SHANK1/NRXN1/STX1B/P2RX6/RIMS1/SLC8A3/SLC8A2/GRIN1/MAPK8IP2/RGS4/CBLN1/NPY2R/GRIN2B/CELF4/CHRNA9/RIMS2/CHRNA4/SLC29A1/CUX2/GLRA3/CHRNB2/CHRNA1	23
BP	GO:0048638	regulation of developmental growth	58/2207	330/18723	0.00117453	0.0110007	0.00817633	ZP3/FOXS1/CPNE9/MYOD1/L1CAM/PLCB1/NRP1/MT3/DRAXIN/DUSP6/DUSP10/SEMA3A/TRPV2/CRABP2/FN1/GDF15/RIMS1/HOPX/MEIS1/SEMA3D/RTN4R/YBX3/TNR/GPR21/GLI1/NKD1/SPP1/RGS4/PLAC8/SASH3/RUNX1/SYT1/LATS2/CXCR4/VEGFA/TP73/ATP8A2/FSTL4/FGF13/CCNB1/DSCAM/CDK4/CDK5R1/SEMA3F/DUSP9/HLX/NOG/RIMS2/CDK1/SEMA6B/MAEL/UNC13A/SOCS2/SYT4/SYT2/SEMA3E/NKX6-1/HAMP	58
BP	GO:1902041	regulation of extrinsic apoptotic signaling pathway via death domain receptors	14/2207	49/18723	0.00117838	0.0110193	0.00819014	LGALS3/ATF3/HMGB2/TNFAIP3/MIR221/HMOX1/TMBIM1/SERPINE1/HGF/FAIM2/SFRP2/ICAM1/SP100/THBS1	14
BP	GO:0021537	telencephalon development	46/2207	248/18723	0.00118534	0.0110576	0.00821863	LHX5/BCL2A1/CASP3/PLCB1/GLI3/EMX1/GNG12/COL3A1/KCNA1/DRAXIN/SLC32A1/ALDH1A3/SEMA3A/MDK/NR2E1/CNTNAP2/DMRTA2/LAMB1/SLC8A3/RTN4R/TNR/NDE1/HTR5A/DLX2/NEFL/ATF5/EZH2/FLNA/CXCR4/TACC3/BMP2/FGF13/CDK5R2/CDK5R1/RTN4RL1/KIF14/OXTR/SEMA6B/WDR62/ASPM/NRGN/AQP1/TBR1/NEUROD6/GSX2/CDK6	46
BP	GO:0032722	positive regulation of chemokine production	18/2207	71/18723	0.00118809	0.0110576	0.00821863	CD74/TLR2/ALOX15B/HAVCR2/HMOX1/CLEC7A/MYD88/PYCARD/TRPV4/IL6/LBP/F2RL1/MCOLN2/OAS1/TWIST1/OAS3/IL18/POSTN	18
BP	GO:0050818	regulation of coagulation	18/2207	71/18723	0.00118809	0.0110576	0.00821863	PLAU/ANXA2/CAV1/PDGFA/CD36/SERPING1/F3/SERPINE1/C1QTNF1/F2RL1/TFPI/PROS1/PROCR/ANXA5/THBD/PLAT/FAP/THBS1	18
BP	GO:0031214	biomineral tissue development	34/2207	169/18723	0.00121143	0.0112571	0.0083669	ROR2/ALOX5/ECM1/ISG15/SMPD3/ADGRV1/SGMS2/IBSP/SRGN/MMP13/LTF/COL1A2/ASPN/OSR2/PTGS2/SPP1/COL1A1/PHEX/LOX/CYP27B1/CCR1/FAM20C/BMP2/CCN1/CEBPB/TWIST1/WNT10B/GPNMB/TCIRG1/FAM20A/MGP/SNX10/NELL1/ENPP1	34
BP	GO:0051965	positive regulation of synapse assembly	16/2207	60/18723	0.00122722	0.011386	0.00846269	LRRTM3/IL1RAPL1/AMIGO2/NRXN1/NTRK1/IL1RAP/SRPX2/CBLN1/SLITRK4/LRTM2/SLITRK1/ADGRL2/ADGRB3/OXTR/CUX2/CBLN2	16
BP	GO:0061008	hepaticobiliary system development	31/2207	150/18723	0.00123818	0.0114696	0.00852484	NODAL/MET/E2F8/GLI3/RGN/AURKA/FRZB/TNFAIP3/MDK/EGFR/RPS6KA1/HMOX1/GLI1/CLDN1/ANXA1/IL6/KRT18/EZH2/TYMS/PCNA/CCDC40/HGF/CEBPB/UCP2/HFE/HLX/AK4/LIMS2/E2F7/HAMP/ITGA2	31
BP	GO:0032930	positive regulation of superoxide anion generation	8/2207	20/18723	0.00125013	0.0115442	0.00858025	HVCN1/CYBA/EGFR/CLEC7A/ITGB2/F2RL1/TYROBP/FPR2	8
BP	GO:0043011	myeloid dendritic cell differentiation	8/2207	20/18723	0.00125013	0.0115442	0.00858025	BATF/BATF2/SPI1/BATF3/CAMK4/DHRS2/LTBR/RELB	8
BP	GO:0010922	positive regulation of phosphatase activity	11/2207	34/18723	0.00128123	0.0117945	0.00876628	RGN/PPP1R15A/PLEK/CD33/NPNT/ITGA1/CD300A/RIPK3/BMP2/PTPRC/ITGA2	11
BP	GO:0050931	pigment cell differentiation	11/2207	34/18723	0.00128123	0.0117945	0.00876628	RAB38/GLI3/SOX10/CD63/CITED1/RAB32/LRMDA/MREG/ADAMTS20/RAB27A/ENPP1	11
BP	GO:0044344	cellular response to fibroblast growth factor stimulus	25/2207	113/18723	0.00130707	0.0119478	0.00888022	RUNX2/CCL5/ZFP36/SHCBP1/FGFRL1/GALNT3/CXCL8/SPRY2/FGF9/COL1A1/FLRT1/CCL2/STAR/NDNF/NGFR/SPRY4/APLN/NOG/FGFBP3/FGF12/SPRY1/CXCL13/POSTN/CD44/THBS1	25
BP	GO:0007614	short-term memory	6/2207	12/18723	0.00130767	0.0119478	0.00888022	BRINP1/MDK/CALB1/SERPINF1/RCAN1/CUX2	6
BP	GO:0032490	detection of molecule of bacterial origin	6/2207	12/18723	0.00130767	0.0119478	0.00888022	TLR2/SSC5D/TLR1/LBP/TREM2/LY96	6
BP	GO:0070493	thrombin-activated receptor signaling pathway	6/2207	12/18723	0.00130767	0.0119478	0.00888022	MET/F2RL2/PLEK/F2RL3/IQGAP2/F2RL1	6
BP	GO:0043281	regulation of cysteine-type endopeptidase activity involved in apoptotic process	40/2207	209/18723	0.00130799	0.0119478	0.00888022	LCK/NODAL/BIRC5/PLAUR/MIR27B/DPEP1/S100A9/MT3/HIP1R/RPS6KA1/CCK/ATP2A3/CLEC7A/F3/PYCARD/PTGS2/IFI6/MMP9/SFN/BIRC3/VEGFA/LAPTM5/NGFR/TNFAIP8/HGF/LAMP3/CCN1/BCL2L12/CASP1/ACVR1C/CASP8/MDM2/SLC1A1/CARD16/SFRP2/AQP1/S100A8/FAS/CD44/THBS1	40
BP	GO:0002824	positive regulation of adaptive immune response based on somatic recombination of immune receptors built from immunoglobulin superfamily domains	24/2207	107/18723	0.00132376	0.0120362	0.00894592	ZP3/FZD5/TFRC/RSAD2/IL1R1/HLA-DRA/CLEC7A/HLA-B/HLA-A/HLA-DRB1/CLCF1/CD40/IL6/SASH3/SLC11A1/C3/NFKBIZ/TREM2/CD274/PLA2G4A/B2M/MR1/IL18/PTPRC	24
BP	GO:0031532	actin cytoskeleton reorganization	24/2207	107/18723	0.00132376	0.0120362	0.00894592	SHC1/GDPD2/GMFG/NRP1/PLEK2/PLEK/MDK/RAP2A/GPR65/HCLS1/MICALL2/CSF3/ANXA1/TRPV4/IQGAP2/FLNA/SYDE1/ABI3/PARVG/ARHGDIB/FES/F11R/PDLIM4/SEMA3E	24
BP	GO:0002532	production of molecular mediator involved in inflammatory response	22/2207	95/18723	0.00133071	0.0120362	0.00894592	ALOX5/GBP5/ALOX5AP/CD36/SLAMF8/DUSP10/NCF1/MIR221/CLEC7A/MYD88/SERPINE1/VAMP8/PYCARD/LYN/IL6/LBP/EZH2/H19/TREM2/IL1R2/NOS2/ZC3H12A	22
BP	GO:0032479	regulation of type I interferon production	22/2207	95/18723	0.00133071	0.0120362	0.00894592	TLR2/TRIM21/MMP12/LILRB1/ISG15/CGAS/HMGB2/LILRA4/HAVCR2/RNF135/MYD88/CD14/PYCARD/RELB/OAS1/IRF7/OAS2/IRF1/OAS3/IFIH1/NMI/TLR8	22
BP	GO:0032606	type I interferon production	22/2207	95/18723	0.00133071	0.0120362	0.00894592	TLR2/TRIM21/MMP12/LILRB1/ISG15/CGAS/HMGB2/LILRA4/HAVCR2/RNF135/MYD88/CD14/PYCARD/RELB/OAS1/IRF7/OAS2/IRF1/OAS3/IFIH1/NMI/TLR8	22
BP	GO:0042093	T-helper cell differentiation	17/2207	66/18723	0.00133192	0.0120362	0.00894592	BATF/CD86/BCL3/PTGER4/SPN/HLA-DRA/LOXL3/ANXA1/HLA-DRB1/RELB/IL6/NFKBIZ/GPR183/JAK3/HLX/ZC3H12A/IL18	17
BP	GO:0050918	positive chemotaxis	17/2207	66/18723	0.00133192	0.0120362	0.00894592	MET/LGALS3/GDNF/CCL5/HMGB2/NRP1/CXCL8/F3/ANGPT1/ANGPT2/VEGFA/F2RL1/HGF/GPNMB/CXCL10/FPR2/ITGA2	17
BP	GO:0003179	heart valve morphogenesis	15/2207	55/18723	0.0013468	0.0121335	0.00901826	ELN/FGFRL1/NKX2-5/SNAI2/BMP2/EMILIN1/CCN1/SCX/TGFB2/TWIST1/GATA4/JAG1/MDM2/SNAI1/STRA6	15
BP	GO:1905517	macrophage migration	15/2207	55/18723	0.0013468	0.0121335	0.00901826	ROR2/SAA1/LGALS3/CCL5/SLAMF8/MDK/RARRES2/CCL2/TRPV4/EMILIN1/TREM2/C5AR1/MCOLN2/MMP14/THBS1	15
BP	GO:0003012	muscle system process	75/2207	452/18723	0.0013523	0.0121645	0.00904134	CALD1/MYOD1/GRIP2/SPHK1/KCNE3/ADRA2B/CAV1/IGFBP5/GDNF/HSPB6/HDAC4/TPM4/KCNA1/TNFRSF1A/P2RX6/FBXO32/ABCC8/PIK3CG/MAP2K3/NKX2-5/CYBA/NPNT/HMOX1/MYH7/HTR1D/SLC8A3/TNNT1/SLN/TNNI2/MYL9/PTGS2/ERRFI1/MYOF/RGS4/HAND2/TRPV4/KCNE5/CNN1/NPY2R/EZH2/NMUR2/KCNJ3/FLNA/ACTA2/DES/BDKRB2/CXCR4/KCNE4/SCN2B/ATP8A2/FGF13/SCN3B/MYBPH/TRPC3/GJC1/GATA4/DSG2/OXTR/CHGA/ZC3H12A/MYL6/KCNIP2/HTR2A/FGF12/KCNJ12/CHRNB2/RYR2/C…	75
BP	GO:0071456	cellular response to hypoxia	31/2207	151/18723	0.0013857	0.0124461	0.00925058	MT3/PLK3/KCNK3/HMOX1/SLC8A3/PTGS2/E2F1/SCN2A/NDNF/VEGFA/TREM2/PRKCE/CCNB1/TWIST1/CCNA2/MIR210/PDK1/AK4/MGARP/SLC29A1/VASN/MDM2/CARD16/CHCHD2/AQP1/ICAM1/BRIP1/STC1/ACAA2/HILPDA/LMNA	31
BP	GO:0015850	organic hydroxy compound transport	51/2207	284/18723	0.00139831	0.0125402	0.00932055	NPC2/GRM2/MIR27B/ANXA2/MAOB/MTTP/ADRA2B/LILRB1/CAV1/GDNF/MSR1/ITGB3/RAB3A/PON1/APOC1/CD36/HRH3/EMB/OSBPL10/TSPO/SLC2A13/EGF/SPP1/GAL/AQP9/C1QTNF1/SLC16A3/STAR/NPY2R/SYT1/TREM2/VIP/GRAMD1B/KCNB1/SLC10A4/HTR1A/OXTR/ABCA4/CHGA/CHRNA4/HTR2A/SYT13/ABCA5/CES1/CHRNB2/AQP1/ABCC3/SNCG/SYT4/SYT2/STRA6	51
BP	GO:0035567	non-canonical Wnt signaling pathway	18/2207	72/18723	0.00141251	0.0126483	0.00940093	ROR2/CTHRC1/FZD5/ARHGEF19/SFRP4/FRZB/DKK1/ROR1/NKD1/CELSR3/CELSR1/FZD7/FZD2/SPEF1/PLEKHA4/FZD1/SFRP2/FZD6	18
BP	GO:0071453	cellular response to oxygen levels	35/2207	177/18723	0.00141962	0.0126928	0.00943397	MYOD1/CAV1/MT3/PLK3/KCNK3/HMOX1/SLC8A3/PTGS2/E2F1/SCN2A/NDNF/VEGFA/TREM2/PRKCE/CCNB1/TWIST1/CCNA2/MIR210/PDK1/NAMPT/AK4/MGARP/SLC29A1/VASN/MDM2/CARD16/CHCHD2/AQP1/ICAM1/BRIP1/FAS/STC1/ACAA2/HILPDA/LMNA	35
BP	GO:0007269	neurotransmitter secretion	30/2207	145/18723	0.00144343	0.0128668	0.0095633	SYP/NRXN1/RAB3A/STX1B/RAP1B/ASIC1/HRH3/NAPB/SYN1/SLC32A1/SNAP25/CAMK2A/GRIN3A/SYN2/RIMS1/SYN3/CPLX1/SYT1/UNC13C/RIMS3/STXBP1/PRKCB/PRKCG/RIMS2/HTR2A/UNC13A/SNCG/SYT4/SYT2/CPLX2	30
BP	GO:0099643	signal release from synapse	30/2207	145/18723	0.00144343	0.0128668	0.0095633	SYP/NRXN1/RAB3A/STX1B/RAP1B/ASIC1/HRH3/NAPB/SYN1/SLC32A1/SNAP25/CAMK2A/GRIN3A/SYN2/RIMS1/SYN3/CPLX1/SYT1/UNC13C/RIMS3/STXBP1/PRKCB/PRKCG/RIMS2/HTR2A/UNC13A/SNCG/SYT4/SYT2/CPLX2	30
BP	GO:0006979	response to oxidative stress	74/2207	446/18723	0.00145221	0.0129255	0.00960694	HSPA1B/CYP1B1/CA3/ALOX5/CASP3/MET/LDHA/SPHK1/GPX8/GJB2/SMPD3/AREG/MT3/CD36/PLK3/SDC1/MICB/NCF1/GPR37/TNFAIP3/PRDX4/SOD3/EGFR/HMOX1/RBPMS/HBA1/WNT16/SOD2/DHRS2/PTGS2/CYP2E1/MMP2/COL1A1/VRK2/ANXA1/PAWR/IL6/MMP9/STAR/EZH2/RIPK3/HP/DGKK/PCNA/H19/TREM2/HGF/MELK/PPIA/GATA4/UCP2/CRYGD/FOSL1/PDK1/PDLIM1/PXDNL/GCH1/FBLN5/MMP14/CHRNA4/CDK1/ZC3H12A/GPX7/RCAN1/ECT2/MDM2/SLC1A1/DUSP1/CHCHD2/AQP1/PDGFD/SLC25A2…	74
BP	GO:0032411	positive regulation of transporter activity	26/2207	120/18723	0.00145845	0.0129513	0.00962608	FXYD2/IFNGR2/KCNE3/KCNC2/RGN/PON1/KCNA1/ABCC8/P2RY6/GLRX/TMSB4X/SYNGR3/CACNG2/GAL/CACNG3/CCL2/KCNC1/NIPSNAP2/TREM2/ARC/PIRT/KCNIP2/RYR2/STAC/CTSS/KCNJ11	26
BP	GO:0001961	positive regulation of cytokine-mediated signaling pathway	14/2207	50/18723	0.00146167	0.0129513	0.00962608	HSPA1B/PARP9/CD74/MMP12/IL1R1/CD300LF/NLRC5/CASP4/CXCR4/LAPTM5/TREM2/IRF7/CASP1/TRIM6	14
BP	GO:0007080	mitotic metaphase plate congression	14/2207	50/18723	0.00146167	0.0129513	0.00962608	KIF18A/NUF2/CDCA8/CENPE/AURKB/ANKRD53/KIFC1/PSRC1/CDCA5/CDT1/KIF2C/CCNB1/KIF14/NDC80	14
BP	GO:0006936	muscle contraction	60/2207	347/18723	0.00146504	0.0129617	0.0096338	CALD1/GRIP2/SPHK1/KCNE3/ADRA2B/CAV1/GDNF/HSPB6/HDAC4/TPM4/KCNA1/P2RX6/PIK3CG/MAP2K3/NKX2-5/NPNT/MYH7/HTR1D/SLC8A3/TNNT1/TNNI2/MYL9/PTGS2/MYOF/TRPV4/KCNE5/CNN1/NPY2R/NMUR2/KCNJ3/FLNA/ACTA2/DES/BDKRB2/CXCR4/KCNE4/SCN2B/ATP8A2/FGF13/SCN3B/MYBPH/GJC1/GATA4/DSG2/OXTR/CHGA/ZC3H12A/MYL6/KCNIP2/HTR2A/FGF12/KCNJ12/CHRNB2/RYR2/CHRNA1/STAC/STC1/SSTR2/SCNN1B/ITGA2	60
BP	GO:0051048	negative regulation of secretion	34/2207	171/18723	0.00149411	0.0131589	0.00978037	CD74/MAOB/IL13RA2/IL1RAPL1/ADRA2B/LILRB1/CRY2/RSAD2/RAP1B/ASIC1/HRH3/TNFRSF1A/ABCC8/SPI1/HMOX1/VAMP8/EGF/IL11/CD300A/ANXA1/STXBP6/NPY2R/FCGR2B/KCNB1/UCP2/OXTR/CHGA/ACVR1C/LIF/OSM/VSNL1/SYT4/TRH/KCNJ11	34
BP	GO:0007409	axonogenesis	70/2207	418/18723	0.00150333	0.0131589	0.00978037	MCF2/EPHA3/IGSF9/CHODL/L1CAM/EPHB4/NEFH/GAP43/GDNF/GLI3/CNTN6/NRXN1/UNC5A/RAB3A/NRP1/MT3/DRAXIN/NTRK1/ITGA4/S100A6/SHOX2/SEMA3A/RAC2/LAMA2/RNF165/TRPV2/OPHN1/EPHA2/EMB/NR2E1/CRABP2/FN1/CCK/LRP4/NTNG1/SEMA3D/RTN4R/EPHA10/TNR/DSCAML1/PAK3/HOXA2/SPP1/SLITRK4/LRTM2/NEFL/EFNB2/VEGFA/NGFR/ATP8A2/POU4F1/SLIT1/FSTL4/FGF13/DSCAM/CDK5R1/SLITRK1/CNTN4/STXBP1/SEMA3F/NOG/NTNG2/SEMA6B/EFNA4/SLITRK5/CHRNB2/TBR1…	70
BP	GO:0003094	glomerular filtration	9/2207	25/18723	0.00150737	0.0131589	0.00978037	IGKV3-20/CYBA/IGHA1/EMP2/F2RL1/JCHAIN/MCAM/TMEM63C/IGHA2	9
BP	GO:0031664	regulation of lipopolysaccharide-mediated signaling pathway	9/2207	25/18723	0.00150737	0.0131589	0.00978037	CD180/LILRA2/CD36/TNFAIP3/LTF/SCIMP/TRIM5/LY96/CARD16	9
BP	GO:0032753	positive regulation of interleukin-4 production	9/2207	25/18723	0.00150737	0.0131589	0.00978037	ZP3/CD86/CLECL1/HAVCR2/IL1RAP/SASH3/CEBPB/FCER1G/CD3E	9
BP	GO:0033622	integrin activation	9/2207	25/18723	0.00150737	0.0131589	0.00978037	FBLIM1/RAP1B/PLEK/PTGER4/FN1/FERMT3/KIF14/FERMT1/CXCL13	9
BP	GO:0042730	fibrinolysis	9/2207	25/18723	0.00150737	0.0131589	0.00978037	PLAU/ANXA2/SERPING1/SERPINE1/PROS1/THBD/PLAT/FAP/THBS1	9
BP	GO:0042832	defense response to protozoan	9/2207	25/18723	0.00150737	0.0131589	0.00978037	BATF/BATF2/BCL3/CLEC7A/MYD88/CD40/SLC11A1/GBP2/GBP4	9
BP	GO:0060706	cell differentiation involved in embryonic placenta development	9/2207	25/18723	0.00150737	0.0131589	0.00978037	PLK4/E2F8/FZD5/ST14/SOCS3/LIF/CASP8/SNAI1/E2F7	9
BP	GO:0002832	negative regulation of response to biotic stimulus	24/2207	108/18723	0.00151539	0.0132094	0.00981794	TRIM21/LILRA2/MMP12/LILRB1/ISG15/SLAMF8/DUSP10/MICB/TNFAIP3/SERPING1/HAVCR2/LTF/FGL2/NLRC5/HLA-B/HLA-A/IL4I1/OAS1/AHR/MICA/OAS3/CARD16/VSIG4/NMI	24
BP	GO:2001234	negative regulation of apoptotic signaling pathway	42/2207	224/18723	0.00152435	0.0132679	0.00986139	HSPA1B/CD74/PLAUR/LGALS3/GDNF/HMGB2/NRP1/TNFAIP3/MIR221/HMOX1/TMBIM1/SOD2/IL1A/SERPINE1/YBX3/SNAI2/PTGS2/MAPK8IP2/DDIAS/IFI6/MUC1/MMP9/EYA1/BDKRB2/HGF/PPIA/GATA4/MIR210/NOG/MDM2/SNAI1/PAK5/FAIM2/SFRP2/ICAM1/EYA2/ACAA2/EYA4/HSPB1/CD44/LMNA/THBS1	42
BP	GO:0032970	regulation of actin filament-based process	67/2207	397/18723	0.00153424	0.0133344	0.00991084	SWAP70/CARMIL2/ELN/CAPG/EPHA3/ARHGAP44/NOX4/ABRACL/MET/PEAK3/GMFG/CAV1/SHANK1/ARHGEF19/SDC4/CDC42EP5/NRP1/PDGFA/BST2/PLEK/PTGER4/S100A10/RAC2/DNAI3/SSH3/MDK/FCHSD1/HIP1R/PDPN/TMSB4X/BST1/ARHGAP18/GPR65/PYCARD/PAK3/SPTBN2/HCLS1/RGS4/IQGAP3/CSF3/IQGAP2/IQGAP1/FLNA/RHOC/CELSR1/F2RL1/MYADM/FGF13/PRKCE/CDK5R1/GATA4/CAPZA1/DSG2/ABI3/ARHGDIB/CCL26/RHOD/ECT2/FES/SCIN/RYR2/F11R/AVIL/ICAM1/STC1/SEMA3E/TMSB…	67
BP	GO:0070527	platelet aggregation	17/2207	67/18723	0.00159204	0.0138164	0.0102691	MYL12A/ITGB3/PLEK/PIK3CG/FN1/PDPN/MYL9/LYN/C1QTNF1/IL6/FLNA/FERMT3/PPIA/CLIC1/STXBP1/F11R/HSPB1	17
BP	GO:0051259	protein complex oligomerization	44/2207	238/18723	0.00159938	0.0138598	0.0103013	CD74/GBP5/SLC1A5/PRF1/KCNC2/ISG15/KCNV1/POLQ/AQP5/ALOX5AP/KCNA1/ASIC1/ALDH1A3/TIFA/TDO2/PRMT8/RNF135/COL1A2/SOD2/PYCARD/GRIN1/KCNA4/CRYZ/CLDN1/HLA-DRB1/KCNC1/SYT1/GRIN2B/RRM2/TP73/ARC/KCNB1/RYR3/ZC3H12A/B2M/ECT2/KCNJ12/HCN1/GLRA3/KCTD14/TK1/KCTD16/KCNS2/GSDMD	44
BP	GO:0007179	transforming growth factor beta receptor signaling pathway	38/2207	198/18723	0.00161507	0.0139635	0.0103784	LTBP2/NODAL/GDF10/CAV1/TWSG1/LEFTY2/COL3A1/SPI1/HTRA3/NPNT/GDF15/ZYX/CITED1/COL1A2/ASPN/SPRY2/CAV2/FMOD/LRRC32/LOX/LTBP1/LATS2/WFIKKN2/BMP2/EMILIN1/ENG/TGFB2/SPRED3/ITGA3/FERMT1/CD109/SLC2A10/FOLR1/VASN/SPRY1/TGFB1I1/VEPH1/THBS1	38
BP	GO:0042542	response to hydrogen peroxide	30/2207	146/18723	0.00161608	0.0139635	0.0103784	CYP1B1/CASP3/MET/LDHA/SPHK1/SMPD3/AREG/SDC1/GPR37/TNFAIP3/HMOX1/HBA1/SOD2/COL1A1/ANXA1/PAWR/IL6/STAR/EZH2/RIPK3/HP/PCNA/HGF/FOSL1/CDK1/ECT2/MDM2/DUSP1/AQP1/PDGFD	30
BP	GO:0055069	zinc ion homeostasis	12/2207	40/18723	0.00163921	0.0141273	0.0105001	LCK/MT1M/MT1H/SLC30A3/MT1E/S100A9/MT1DP/MT3/SLC39A8/MT1A/SLC1A1/S100A8	12
BP	GO:0032608	interferon-beta production	15/2207	56/18723	0.0016422	0.0141273	0.0105001	TLR2/LILRB1/ISG15/HMGB2/RNF135/PYCARD/RELB/OAS1/IRF7/OAS2/IRF1/OAS3/IFIH1/NMI/TLR8	15
BP	GO:0032648	regulation of interferon-beta production	15/2207	56/18723	0.0016422	0.0141273	0.0105001	TLR2/LILRB1/ISG15/HMGB2/RNF135/PYCARD/RELB/OAS1/IRF7/OAS2/IRF1/OAS3/IFIH1/NMI/TLR8	15
BP	GO:0050769	positive regulation of neurogenesis	42/2207	225/18723	0.00166529	0.0142994	0.0106281	TLR2/CHODL/L1CAM/IL1RAPL1/OTP/NEURL1/GLI3/NRP1/SHOX2/TRPV2/MDK/MIR221/CRABP2/FN1/SOX8/DMRTA2/EGFR/SOX10/TSPO/PAK3/LYN/CLCF1/NEFL/IL6/E2F1/STAR/SPINT1/CXCR4/VEGFA/TP73/BMP2/CUL7/DSCAM/SLITRK1/RASSF10/SERPINF1/LIF/CUX2/ASPM/XRCC2/GSX2/NKX6-1	42
BP	GO:0051937	catecholamine transport	18/2207	73/18723	0.00167181	0.0142994	0.0106281	GRM2/ADRA2B/GDNF/RAB3A/HRH3/NPY2R/SYT1/VIP/KCNB1/OXTR/CHGA/CHRNA4/HTR2A/SYT13/CHRNB2/SNCG/SYT4/SYT2	18
BP	GO:0008608	attachment of spindle microtubules to kinetochore	11/2207	35/18723	0.00167189	0.0142994	0.0106281	NEK2/NUF2/CENPE/AURKB/CDT1/SGO1/KIF2C/CCNB1/KNL1/ECT2/NDC80	11
BP	GO:0035633	maintenance of blood-brain barrier	11/2207	35/18723	0.00167189	0.0142994	0.0106281	ABCC8/LAMA2/SH3GL2/ANGPT1/LAMC1/PTGS2/CLDN1/IL6/VEGFA/SLC1A1/F11R	11
BP	GO:0032414	positive regulation of ion transmembrane transporter activity	24/2207	109/18723	0.00173033	0.0147778	0.0109837	FXYD2/IFNGR2/KCNE3/KCNC2/RGN/KCNA1/ABCC8/P2RY6/GLRX/TMSB4X/CACNG2/GAL/CACNG3/CCL2/KCNC1/NIPSNAP2/TREM2/ARC/PIRT/KCNIP2/RYR2/STAC/CTSS/KCNJ11	24
BP	GO:0002705	positive regulation of leukocyte mediated immunity	28/2207	134/18723	0.00174857	0.0149027	0.0110765	ZP3/FZD5/TFRC/RSAD2/IL1R1/SPI1/HLA-DRA/CLEC7A/ITGB2/SCIMP/HLA-B/HLA-A/HLA-DRB1/CLCF1/CD40/IL6/SASH3/C3/F2RL1/TREM2/KLRC4-KLRK1/NOS2/B2M/MR1/IL18/TYROBP/PTPRC/KLRC2	28
BP	GO:0021700	developmental maturation	50/2207	280/18723	0.00174999	0.0149027	0.0110765	SYP/RAB38/NEURL1/RUNX2/FZD5/SHANK1/VSX1/AURKA/NRXN1/RAB3A/BRCA2/CNTNAP2/SOX8/SOX10/CDC20/CLEC7A/CD63/LTF/MMP2/GAL/NEFL/ROPN1L/RAB32/UNC13C/TYMS/VEGFA/BMP2/C3/DDIT3/ANG/CDK5R2/HOXA5/CCNB1/TGFB2/CDK5R1/TFCP2L1/STXBP1/KIF14/FERMT1/WNT10B/ADGRB3/HOXB13/KCNIP2/UNC13A/SNX10/C1QA/SYT4/NKX6-1/TRIP13/ACTL6B	50
BP	GO:0045639	positive regulation of myeloid cell differentiation	23/2207	103/18723	0.00175643	0.014936	0.0111012	HSPA1B/ROR2/RAB7B/CD74/CA2/ISG15/HMGB2/MIR221/EVI2B/HCLS1/CSF3/HLA-DRB1/CCR1/RUNX1/TREM2/POU4F1/HOXA5/JAG1/LIF/CASP8/FES/SCIN/TYROBP	23
BP	GO:0051402	neuron apoptotic process	45/2207	246/18723	0.00177442	0.0150673	0.0111988	CASP3/EN1/GDNF/HDAC4/EN2/NRP1/MT3/DRAXIN/NTRK1/MDK/HMOX1/CITED1/SOD2/ANGPT1/ITGA1/PAK3/GABRA5/MYBL2/CCL2/CLCF1/NEFL/GABRB2/SCN2A/STAR/SNCB/NDNF/CTSZ/NGFR/DDIT3/TREM2/C5AR1/POU4F1/CEBPB/KCNB1/TGFB2/CDK5R1/STXBP1/KIF14/CASP7/PRKCG/SLC1A1/FAIM2/FAS/XRCC2/TYROBP	45
BP	GO:0032615	interleukin-12 production	16/2207	62/18723	0.00178547	0.0150745	0.0112042	TLR2/PLCB1/LILRB1/ACP5/CD36/MDK/CLEC7A/SCIMP/HLA-B/CD40/LAPTM5/JAK3/IRF1/LILRA5/TLR8/THBS1	16
BP	GO:0032655	regulation of interleukin-12 production	16/2207	62/18723	0.00178547	0.0150745	0.0112042	TLR2/PLCB1/LILRB1/ACP5/CD36/MDK/CLEC7A/SCIMP/HLA-B/CD40/LAPTM5/JAK3/IRF1/LILRA5/TLR8/THBS1	16
BP	GO:0032731	positive regulation of interleukin-1 beta production	16/2207	62/18723	0.00178547	0.0150745	0.0112042	LILRA2/GBP5/FZD5/CD36/CLEC7A/MYD88/PYCARD/IL6/F2RL1/CASP1/CASP8/TYROBP/HSPB1/LILRA5/GSDMD/TLR8	16
BP	GO:0099072	regulation of postsynaptic membrane neurotransmitter receptor levels	16/2207	62/18723	0.00178547	0.0150745	0.0112042	ARHGAP44/GRIP2/ITGB3/STX1B/SNAP25/OPHN1/DNM3/CPLX1/CACNG2/FRRS1L/CACNG3/GRIP1/CACNG5/CALY/ARC/ADAM22	16
BP	GO:0032964	collagen biosynthetic process	14/2207	51/18723	0.00179955	0.0150871	0.0112135	ADAMTS3/VIM/ERRFI1/COL1A1/IL6/RUNX1/RCN3/EMILIN1/ENG/SCX/COL5A1/CIITA/SERPINH1/ITGA2	14
BP	GO:0043370	regulation of CD4-positive, alpha-beta T cell differentiation	14/2207	51/18723	0.00179955	0.0150871	0.0112135	CD86/RUNX3/HLA-DRA/LOXL3/SOCS1/ANXA1/HLA-DRB1/SASH3/RUNX1/NFKBIZ/JAK3/HLX/ZC3H12A/IL18	14
BP	GO:0071622	regulation of granulocyte chemotaxis	14/2207	51/18723	0.00179955	0.0150871	0.0112135	CD74/CCL5/RAC2/MDK/CXCL8/CXCR2/BST1/DPP4/RARRES2/TRPV4/LBP/C5AR1/THBS4/THBS1	14
BP	GO:0060041	retina development in camera-type eye	30/2207	147/18723	0.00180627	0.0150871	0.0112135	CYP1B1/IGFN1/COL4A1/VSX1/SLC17A7/PROM1/NRP1/MEGF11/NEUROD4/CRB2/NR2E1/SOX8/RHOJ/CALB1/DLX2/CELF4/ATP8A2/PDE6B/LAMC3/DSCAM/TGFB2/SLC17A8/CABP4/TUB/SERPINF1/TCIRG1/USH1C/SLC1A1/HCN1/CLIC4	30
BP	GO:1903531	negative regulation of secretion by cell	30/2207	147/18723	0.00180627	0.0150871	0.0112135	MAOB/IL13RA2/IL1RAPL1/ADRA2B/LILRB1/CRY2/RSAD2/RAP1B/ASIC1/HRH3/TNFRSF1A/ABCC8/SPI1/HMOX1/VAMP8/IL11/CD300A/ANXA1/STXBP6/FCGR2B/KCNB1/UCP2/CHGA/ACVR1C/LIF/OSM/VSNL1/SYT4/TRH/KCNJ11	30
BP	GO:0070304	positive regulation of stress-activated protein kinase signaling cascade	27/2207	128/18723	0.00181138	0.0150871	0.0112135	PLCB1/SPHK1/SEMA3A/SPI1/NCF1/GADD45A/CLEC7A/WNT16/MYD88/SCIMP/PYCARD/MAPK8IP2/LTBR/LYN/HAND2/TRPV4/TRAF5/VEGFA/BMP2/F2RL1/FCGR2B/TGFB2/FZD7/ZC3H12A/TNFRSF19/IGFBP6/WNT7B	27
BP	GO:0031345	negative regulation of cell projection organization	36/2207	186/18723	0.00181159	0.0150871	0.0112135	PMP22/MCF2/ARHGAP44/LGALS1/STX1B/NRP1/MT3/DRAXIN/SEMA3A/VIM/LRP4/SEMA3D/RTN4R/DNM3/SPRY2/TNR/SPP1/TRPV4/EFNB2/FLNA/GRIN2B/CTSZ/MAK/NEU4/FSTL4/FGF13/CDK5R1/ITGA3/RTN4RL1/MIR210/SEMA3F/ABI3/SEMA6B/B2M/MDM2/SEMA3E	36
BP	GO:0070269	pyroptosis	8/2207	21/18723	0.00181249	0.0150871	0.0112135	GSDMA/GZMA/CASP4/TREM2/GZMB/CASP1/CASP8/GSDMD	8
BP	GO:0098698	postsynaptic specialization assembly	8/2207	21/18723	0.00181249	0.0150871	0.0112135	LRRTM1/ZDHHC12/GAP43/NRXN1/IL1RAP/CBLN1/ABI3/NTNG2	8
BP	GO:0150146	cell junction disassembly	8/2207	21/18723	0.00181249	0.0150871	0.0112135	ABCC8/C1QC/DKK1/SNAI2/C1QB/C3/TREM2/C1QA	8
BP	GO:0051091	positive regulation of DNA-binding transcription factor activity	47/2207	260/18723	0.00183017	0.0151887	0.0112891	HSPA1B/NODAL/RAB7B/TLR2/TRIM21/TRIM22/SPHK1/IRAK2/CAV1/HDAC4/S100A9/TFRC/NTRK1/CD36/CAMK2A/CLEC7A/IL1RAP/NFAM1/LTF/MYD88/ROR1/PYCARD/HCLS1/TRIM5/CSF3/CD40/IL6/TRAF5/RIPK3/VEGFA/BMP2/DDIT3/PPIA/TRIM38/CYTL1/FZD2/PRKCB/WNT10B/FOSL1/S100A12/FZD1/CARD16/ICAM1/IL18/S100A8/NKX6-1/TRIM6	47
BP	GO:0007346	regulation of mitotic cell cycle	75/2207	457/18723	0.00183091	0.0151887	0.0112891	ZWILCH/GAS1/NEK2/PLCB1/SPHK1/GTSE1/BUB1B/AURKA/SMPD3/MYO16/BRINP1/PLK3/CENPE/AURKB/TOM1L1/NEK6/CKS2/UBE2C/NPM2/MAP3K20/BRCA2/MIR221/EGFR/CHEK1/DTL/CCDC8/CLSPN/PLK1/IL1A/CDCA5/EGF/CENPF/CDT1/CAV2/DYNLT3/CCL2/ANXA1/CDC6/CDC25C/E2F1/MUC1/EZH2/CKS1B/IQGAP1/ORC1/BUB1/TP73/PLK5/RPA3/CCNB1/CUL7/CDK4/CDCA2/TTK/CDK2/KIF14/FANCD2/WNT10B/GPNMB/EME1/WEE1/RPRM/CDK1/MKI67/CHEK2/ADAMTS1/BTG3/MDM2/E2F7/DUSP1/DLG…	75
BP	GO:0010469	regulation of signaling receptor activity	34/2207	173/18723	0.00183241	0.0151887	0.0112891	DLGAP2/PLAU/DLGAP3/IFNGR2/SHC1/ADRA2B/DLGAP1/NEURL1/GPRC5A/SHANK1/AREG/TAFA1/NRP1/PHLDA2/NCF1/NPTX2/SHISA7/DKK1/SERPINE1/EGF/ERRFI1/MAPK8IP2/CACNG2/CACNG3/CCL2/RAMP3/MTRNR2L2/WFIKKN2/CACNG5/FCGR2B/ARC/HFE/NOG/LYPD6	34
BP	GO:0032355	response to estradiol	29/2207	141/18723	0.00188527	0.0155968	0.0115924	MYOD1/KIF18A/CASP3/GJB2/AREG/RBBP8/EGFR/PTGS2/SSTR1/COL1A1/HTR5A/ANXA1/EZH2/RAMP3/PCNA/TFPI/POU4F1/STXBP1/CCNA2/SSTR3/OXTR/CASP8/DUSP1/SOCS2/SSTR2/IGFBP2/POSTN/KCNJ11/ITGA2	29
BP	GO:0001505	regulation of neurotransmitter levels	40/2207	213/18723	0.00188692	0.0155968	0.0115924	SYP/MAOB/GAD1/GDNF/NRXN1/ITGB3/RAB3A/STX1B/RAP1B/ASIC1/MOXD1/HRH3/NAPB/SYN1/SLC32A1/SNAP25/CAMK2A/GRIN3A/SYN2/RIMS1/SYN3/CPLX1/SYNGR3/GAD2/SYT1/UNC13C/RIMS3/STXBP1/PRKCB/ALDH5A1/PRKCG/RIMS2/SLC1A6/HTR2A/SLC29A1/UNC13A/SNCG/SYT4/SYT2/CPLX2	40
BP	GO:0002294	CD4-positive, alpha-beta T cell differentiation involved in immune response	17/2207	68/18723	0.00189366	0.0156088	0.0116013	BATF/CD86/BCL3/PTGER4/SPN/HLA-DRA/LOXL3/ANXA1/HLA-DRB1/RELB/IL6/NFKBIZ/GPR183/JAK3/HLX/ZC3H12A/IL18	17
BP	GO:0031640	killing of cells of other organism	17/2207	68/18723	0.00189366	0.0156088	0.0116013	PRF1/TREM1/CLEC7A/LTF/MYD88/CXCL6/LYZ/F2RL1/CHGA/NOS2/S100A12/GNLY/APOL1/H2BC12/SCNN1B/H2BC11/HAMP	17
BP	GO:0048660	regulation of smooth muscle cell proliferation	35/2207	180/18723	0.00191627	0.0157732	0.0117235	ELN/MIR27B/IGFBP5/HDAC4/CCL5/SMPD3/P2RY6/CYBA/TNFAIP3/MIR221/EGFR/HMOX1/SOD2/MYD88/PTGS2/FGF9/MMP2/IL6/MMP9/CNN1/VIPR2/EFEMP2/BMP2/ANG/VIP/CCN4/APLN/NAMPT/ADAMTS1/MDM2/PDGFD/IL18/ITGA2/IGFBP3/THBS1	35
BP	GO:0034767	positive regulation of ion transmembrane transport	33/2207	167/18723	0.00193176	0.0158704	0.0117958	FXYD2/IFNGR2/KCNE3/KCNC2/RGN/KCNA1/KCNN4/ABCC8/P2RY6/GLRX/TMSB4X/F2RL3/CACNG2/CXCL9/GAL/CACNG3/CCL2/KCNE5/KCNC1/RAMP3/FLNA/NIPSNAP2/TREM2/ARC/PIRT/MIR210/KCNIP2/RYR2/STAC/CXCL10/CTSS/CXCL11/KCNJ11	33
BP	GO:0022604	regulation of cell morphogenesis	54/2207	309/18723	0.00193345	0.0158704	0.0117958	CPNE9/MYL12A/IL1RAPL1/PEAK3/FBLIM1/CDC42EP5/NRP1/S100A10/RAC2/SHROOM3/MDK/FN1/RHOJ/PDPN/RIMS1/NTNG1/ITGB2/ARHGAP18/PAK3/ITGA7/CCL2/ANXA1/OLFM4/FBLN1/FLNA/SYT1/RHOC/CXCR4/VEGFA/GRIP1/SPRY4/MYADM/ARC/CUL7/GBP1/ARHGAP15/NTNG2/RIMS2/HAS2/RHOD/FES/LIMS2/UNC13A/CUX2/F11R/ICAM1/MSN/BVES/SYT4/SYT2/SEMA3E/POSTN/CD44/HEXB	54
BP	GO:0061028	establishment of endothelial barrier	13/2207	46/18723	0.0019475	0.0159636	0.011865	PLCB1/RAP1B/TNFRSF1A/MYD88/CLDN1/VEGFA/F2RL1/S1PR3/MYADM/F11R/ICAM1/MSN/PDE2A	13
BP	GO:0002011	morphogenesis of an epithelial sheet	15/2207	57/18723	0.00198983	0.0162879	0.0121061	CARMIL2/MMP12/HOXB4/ITGA5/CD151/MIR221/PDPN/FLNA/RHOC/CCN1/COL5A1/FERMT1/JAG1/HOXB2/CD44	15
BP	GO:0036294	cellular response to decreased oxygen levels	32/2207	161/18723	0.00203396	0.0166126	0.0123474	MT3/PLK3/KCNK3/HMOX1/SLC8A3/PTGS2/E2F1/SCN2A/NDNF/VEGFA/TREM2/PRKCE/CCNB1/TWIST1/CCNA2/MIR210/PDK1/NAMPT/AK4/MGARP/SLC29A1/VASN/MDM2/CARD16/CHCHD2/AQP1/ICAM1/BRIP1/STC1/ACAA2/HILPDA/LMNA	32
BP	GO:0032642	regulation of chemokine production	22/2207	98/18723	0.00203511	0.0166126	0.0123474	CD74/TLR2/ALOX15B/EPHA2/HAVCR2/HMOX1/CLEC7A/MYD88/SNAI2/PYCARD/TRPV4/IL6/LBP/CXCL6/F2RL1/TREM2/MCOLN2/OAS1/TWIST1/OAS3/IL18/POSTN	22
BP	GO:0006334	nucleosome assembly	27/2207	129/18723	0.0020389	0.0166205	0.0123533	H2BC4/HJURP/HMGB2/H4C5/H3C6/H2BC8/H4C8/H4C9/H2BC17/H1-4/H1-2/H4C11/H3C2/H1-9P/ITGB3BP/H3C10/OIP5/MCM2/CENPW/MACROH2A2/H4C3/CHAF1B/NAP1L3/NAP1L2/ASF1B/H2BC12/H2BC11	27
BP	GO:0001562	response to protozoan	9/2207	26/18723	0.00206683	0.0166771	0.0123954	BATF/BATF2/BCL3/CLEC7A/MYD88/CD40/SLC11A1/GBP2/GBP4	9
BP	GO:0002407	dendritic cell chemotaxis	9/2207	26/18723	0.00206683	0.0166771	0.0123954	CCL5/SLAMF8/PIK3CG/SPI1/CCR5/CXCR2/CCR1/CXCR4/GPR183	9
BP	GO:0002418	immune response to tumor cell	9/2207	26/18723	0.00206683	0.0166771	0.0123954	PRF1/HAVCR2/HLA-A/HLA-DRB1/IL4I1/CD274/AHR/MICA/MR1	9
BP	GO:0019883	antigen processing and presentation of endogenous antigen	9/2207	26/18723	0.00206683	0.0166771	0.0123954	CD74/HLA-C/HLA-DRA/HLA-B/HLA-A/HLA-DRB1/HFE/TAP1/B2M	9
BP	GO:0046639	negative regulation of alpha-beta T cell differentiation	9/2207	26/18723	0.00206683	0.0166771	0.0123954	GLI3/RUNX3/LOXL3/SOCS1/ANXA1/RUNX1/JAK3/HLX/ZC3H12A	9
BP	GO:0048499	synaptic vesicle membrane organization	9/2207	26/18723	0.00206683	0.0166771	0.0123954	SYP/RAB3A/STX1B/SNAP25/CPLX1/SYNGR2/SYT1/STXBP1/CPLX2	9
BP	GO:0032733	positive regulation of interleukin-10 production	12/2207	41/18723	0.00207249	0.0166771	0.0123954	TLR2/ISG15/BCL3/CLEC7A/PYCARD/IL6/SASH3/F2RL1/TREM2/HGF/CD274/LILRA5	12
BP	GO:1905314	semi-lunar valve development	12/2207	41/18723	0.00207249	0.0166771	0.0123954	ELN/TNFRSF1A/NKX2-5/SNAI2/BMP2/EMILIN1/TGFB2/TWIST1/GATA4/JAG1/SNAI1/STRA6	12
BP	GO:0001710	mesodermal cell fate commitment	7/2207	17/18723	0.00207988	0.0166771	0.0123954	NODAL/HOXA11/DKK1/EYA1/ETV2/SFRP2/EYA2	7
BP	GO:0033623	regulation of integrin activation	7/2207	17/18723	0.00207988	0.0166771	0.0123954	FBLIM1/RAP1B/PLEK/PTGER4/KIF14/FERMT1/CXCL13	7
BP	GO:0061450	trophoblast cell migration	7/2207	17/18723	0.00207988	0.0166771	0.0123954	NODAL/VEGFA/SYDE1/ITGB4/ARHGDIB/ACVR1C/TIMP1	7
BP	GO:0071214	cellular response to abiotic stimulus	57/2207	331/18723	0.00208253	0.0166771	0.0123954	PBK/NOX4/CASP3/RGR/MMP1/HDAC4/CRY2/AQP5/ASIC1/TNFRSF1A/HVCN1/AURKB/RAD51AP1/PTGER4/CYBA/GADD45A/MAP3K20/ADSS1/MFAP4/EGFR/CHEK1/TSPO/MYD88/YBX3/PTGS2/ERRFI1/MMP7/LTBR/MMP2/COL1A1/TRPV4/RELB/CD40/MMP9/SCN2A/BDKRB2/PCNA/ENG/SCX/RAD51/CASP1/IRF1/NAMPT/CHEK2/CASP8/ECT2/MDM2/CARD16/F11R/SFRP2/AQP1/FAS/PDE2A/HAMP/TIMP1/ITGA2/TLR8	57
BP	GO:0104004	cellular response to environmental stimulus	57/2207	331/18723	0.00208253	0.0166771	0.0123954	PBK/NOX4/CASP3/RGR/MMP1/HDAC4/CRY2/AQP5/ASIC1/TNFRSF1A/HVCN1/AURKB/RAD51AP1/PTGER4/CYBA/GADD45A/MAP3K20/ADSS1/MFAP4/EGFR/CHEK1/TSPO/MYD88/YBX3/PTGS2/ERRFI1/MMP7/LTBR/MMP2/COL1A1/TRPV4/RELB/CD40/MMP9/SCN2A/BDKRB2/PCNA/ENG/SCX/RAD51/CASP1/IRF1/NAMPT/CHEK2/CASP8/ECT2/MDM2/CARD16/F11R/SFRP2/AQP1/FAS/PDE2A/HAMP/TIMP1/ITGA2/TLR8	57
BP	GO:0072006	nephron development	29/2207	142/18723	0.00210793	0.0168577	0.0125296	IRX2/GDNF/GLI3/FOXJ1/PROM1/ENPEP/WWTR1/NID1/NPNT/SOX8/HOXA11/CITED1/ANGPT1/HOXB7/ANGPT2/CALB1/IQGAP1/EYA1/ACTA2/VEGFA/BMP2/NUP107/ITGA3/HOXD11/JAG1/NOG/LIF/WNT7B/PDGFD	29
BP	GO:0002230	positive regulation of defense response to virus by host	10/2207	31/18723	0.00216539	0.0172129	0.0127936	PARP9/DTX3L/LILRB1/CGAS/PYCARD/APOBEC3G/ZDHHC1/ZC3H12A/APOBEC3F/TRIM6	10
BP	GO:0035115	embryonic forelimb morphogenesis	10/2207	31/18723	0.00216539	0.0172129	0.0127936	RUNX2/EN1/HOXD9/SHOX2/CRABP2/HOXA11/OSR2/RDH10/TWIST1/HOXA9	10
BP	GO:0045066	regulatory T cell differentiation	10/2207	31/18723	0.00216539	0.0172129	0.0127936	LILRB2/DUSP10/MDK/HLA-DRA/SOCS1/HLA-DRB1/IL4I1/IRF1/FANCA/TOX	10
BP	GO:1902042	negative regulation of extrinsic apoptotic signaling pathway via death domain receptors	10/2207	31/18723	0.00216539	0.0172129	0.0127936	HMGB2/TNFAIP3/MIR221/HMOX1/TMBIM1/SERPINE1/HGF/FAIM2/SFRP2/ICAM1	10
BP	GO:0002702	positive regulation of production of molecular mediator of immune response	25/2207	117/18723	0.00217857	0.0172129	0.0127936	CD74/KLK7/LILRB1/FZD5/CD86/TFRC/SPON2/RSAD2/IL1R1/CD36/TNFRSF4/CLEC7A/SCIMP/HLA-A/CLCF1/CD40/IL6/SASH3/LAPTM5/F2RL1/TNFRSF14/B2M/IL18/PTPRC/TRIM6	25
BP	GO:0072676	lymphocyte migration	25/2207	117/18723	0.00217857	0.0172129	0.0127936	ECM1/CCL20/SAA1/CCL5/ITGA4/PIK3CG/HSD3B7/ITGAL/SPN/PYCARD/CCL8/CCL18/CCL2/RIPK3/MYO1G/GPR183/KLRC4-KLRK1/CCL26/TNFRSF14/CXCL13/F11R/ICAM1/MSN/CXCL10/CXCL11	25
BP	GO:0019755	one-carbon compound transport	6/2207	13/18723	0.00218729	0.0172129	0.0127936	SLC14A2/UPK3A/CA2/AQP5/AQP9/AQP1	6
BP	GO:0034112	positive regulation of homotypic cell-cell adhesion	6/2207	13/18723	0.00218729	0.0172129	0.0127936	PLAUR/LGALS1/CCL5/PDPN/IL6/F11R	6
BP	GO:0034135	regulation of toll-like receptor 2 signaling pathway	6/2207	13/18723	0.00218729	0.0172129	0.0127936	CYBA/TNFAIP3/TLR1/LYN/F2RL1/TREM2	6
BP	GO:0048266	behavioral response to pain	6/2207	13/18723	0.00218729	0.0172129	0.0127936	NTRK1/VWA1/TSPO/PIRT/THBS4/THBS1	6
BP	GO:0060707	trophoblast giant cell differentiation	6/2207	13/18723	0.00218729	0.0172129	0.0127936	PLK4/E2F8/SOCS3/LIF/SNAI1/E2F7	6
BP	GO:0070486	leukocyte aggregation	6/2207	13/18723	0.00218729	0.0172129	0.0127936	S100A9/RAC2/HAS2/MSN/S100A8/CD44	6
BP	GO:0043277	apoptotic cell clearance	14/2207	52/18723	0.00219975	0.017265	0.0128323	XKR7/ITGB3/C2/CD36/CD300LF/RAC2/MARCO/CCL2/ANXA1/C3/TREM2/XKR8/TYROBP/THBS1	14
BP	GO:0060071	Wnt signaling pathway, planar cell polarity pathway	14/2207	52/18723	0.00219975	0.017265	0.0128323	ROR2/CTHRC1/ARHGEF19/DKK1/ROR1/NKD1/CELSR3/CELSR1/FZD7/FZD2/SPEF1/PLEKHA4/SFRP2/FZD6	14
BP	GO:0007568	aging	58/2207	339/18723	0.00222752	0.0174597	0.012977	COL4A2/NOX4/BCL2A1/CTSC/IGFBP5/RGN/ECRG4/GJB2/CGAS/NTRK1/AURKB/LOXL2/MAP2K3/SLC32A1/NEK6/ALDH3A1/RAD54L/SPI1/RNF165/BRCA2/SERPING1/CHEK1/TSPO/WNT16/DKK1/SOD2/SERPINE1/PTGS2/MMP7/CLDN1/PAWR/FOXM1/NPY2R/TYMS/ADM/ATP8A2/GRM5/TWIST1/CDK2/TFCP2L1/UCP2/CASP7/SERPINF1/ABI3/LITAF/DCN/CDK1/NAMPT/CHEK2/HTR2A/B2M/ICAM1/C1QA/IGFBP2/HAMP/LMNA/TIMP1/CDK6	58
BP	GO:0060562	epithelial tube morphogenesis	56/2207	325/18723	0.00223511	0.0174788	0.0129912	NODAL/IRX2/CASP3/CTHRC1/MET/COL4A1/GDNF/GLI3/SDC4/AREG/TNC/NRP1/CSMD1/TEAD2/STIL/ST14/NKX2-5/SHROOM3/MDK/EPHA2/NPNT/SOX8/CXCR2/HOXA11/CITED1/HOXB7/SPRY2/EGF/HAND2/EYA1/SPINT1/CTSZ/CXCR4/VEGFA/ADM/BMP2/CELSR1/CCDC40/ENG/RDH10/HOXA5/TGFB2/TWIST1/GATA4/HOXD11/FZD2/FOLR1/NOG/MMP14/SPRY1/RYR2/SFRP2/CXCL10/FZD6/CLIC4/SEMA3E	56
BP	GO:0014066	regulation of phosphatidylinositol 3-kinase signaling	24/2207	111/18723	0.00223917	0.0174788	0.0129912	ROR2/CCL5/PDGFA/NTRK1/NCF1/FN1/EGFR/WNT16/ROR1/ANGPT1/EGF/HCST/HCLS1/CSF3/F2RL1/TREM2/HGF/TGFB2/TWIST1/DCN/PDGFD/IL18/OSM/CEP55	24
BP	GO:0002287	alpha-beta T cell activation involved in immune response	17/2207	69/18723	0.00224178	0.0174788	0.0129912	BATF/CD86/BCL3/PTGER4/SPN/HLA-DRA/LOXL3/ANXA1/HLA-DRB1/RELB/IL6/NFKBIZ/GPR183/JAK3/HLX/ZC3H12A/IL18	17
BP	GO:0002293	alpha-beta T cell differentiation involved in immune response	17/2207	69/18723	0.00224178	0.0174788	0.0129912	BATF/CD86/BCL3/PTGER4/SPN/HLA-DRA/LOXL3/ANXA1/HLA-DRB1/RELB/IL6/NFKBIZ/GPR183/JAK3/HLX/ZC3H12A/IL18	17
BP	GO:0062207	regulation of pattern recognition receptor signaling pathway	23/2207	105/18723	0.00229087	0.017838	0.0132582	HSPA1B/RAB7B/SLC15A3/TLR2/LILRA2/CAV1/RSAD2/LILRA4/CD36/CD300LF/CYBA/TNFAIP3/LTF/TLR1/LYN/CD300A/LBP/BIRC3/F2RL1/TREM2/IRF7/IRF1/OASL	23
BP	GO:0042100	B cell proliferation	22/2207	99/18723	0.00233113	0.0181276	0.0134734	VAV3/CD180/CD74/CASP3/TFRC/TNFRSF4/GAPT/BST1/CD70/LYN/CD300A/PAWR/CLCF1/CD40/SASH3/FCGR2B/GPR183/AHR/IL7R/CHRNB2/TYROBP/PTPRC	22
BP	GO:0000075	cell cycle checkpoint signaling	33/2207	169/18723	0.00236271	0.018349	0.013638	ZWILCH/CDC45/GTSE1/BUB1B/PLK3/AURKB/MAP3K20/CHEK1/DTL/CLSPN/PLK1/CENPF/CDT1/CDC6/E2F1/MUC1/ORC1/BUB1/PLK5/CCNB1/TTK/CDK2/FANCD2/WDR76/EME1/CDK1/CHEK2/MDM2/DUSP1/NDC80/BRIP1/MAD2L1/TRIP13	33
BP	GO:0032481	positive regulation of type I interferon production	15/2207	58/18723	0.00239652	0.0185836	0.0138123	TLR2/MMP12/ISG15/CGAS/HMGB2/RNF135/MYD88/CD14/OAS1/IRF7/OAS2/IRF1/OAS3/IFIH1/TLR8	15
BP	GO:0070588	calcium ion transmembrane transport	54/2207	312/18723	0.0023992	0.0185836	0.0138123	LCK/TRPM8/ANXA2/KCNE3/JPH4/RGN/CACNA1B/JPH3/CACNA1A/ASIC1/CACNA2D2/PIK3CG/P2RY6/CYBA/TRPV2/ATP2B3/CCR5/GRIN3A/ATP2A3/SLC8A3/SLN/F2RL3/SLC8A2/GRIN1/CACNG2/LYN/CXCL9/CACNG3/TRPV4/RAMP3/GRIN2B/CACNG5/ANXA2P2/NIPSNAP2/DDIT3/MCOLN2/PRKCE/TRPC3/CACNA1I/CACNA2D3/TMEM37/CHRNA9/RYR3/CACNA1E/NALCN/HTR2A/MCUB/RYR2/TMEM165/STAC/CXCL10/PTPRC/CXCL11/RRAD	54
BP	GO:0050885	neuromuscular process controlling balance	13/2207	47/18723	0.00240625	0.0185895	0.0138167	FOXS1/JPH4/SHANK1/NRXN1/JPH3/RBFOX1/ALDH1A3/PCDH15/TNR/NEFL/POU4F1/USH1C/HEXB	13
BP	GO:1900744	regulation of p38MAPK cascade	13/2207	47/18723	0.00240625	0.0185895	0.0138167	SPHK1/DUSP10/SPI1/NCF1/GADD45A/HAND2/VEGFA/BMP2/TREM2/HGF/ULK4/ZC3H12A/DUSP1	13
BP	GO:0030858	positive regulation of epithelial cell differentiation	16/2207	64/18723	0.00254196	0.0195867	0.0145579	PLAAT4/GDNF/SFRP4/FOXJ1/PROM1/ALOX15B/SERPINE1/ATOH8/CYP27B1/SFN/MACROH2A2/ETV2/WNT10B/TMEM100/LIF/NKX6-1	16
BP	GO:0050771	negative regulation of axonogenesis	16/2207	64/18723	0.00254196	0.0195867	0.0145579	MCF2/NRP1/MT3/DRAXIN/SEMA3A/LRP4/SEMA3D/RTN4R/TNR/SPP1/FSTL4/FGF13/CDK5R1/SEMA3F/SEMA6B/SEMA3E	16
BP	GO:0045787	positive regulation of cell cycle	54/2207	313/18723	0.0025748	0.0198139	0.0147268	PLK4/TRIM21/PLCB1/SPHK1/E2F8/AURKA/SMPD3/AURKB/RAD51AP1/CKS2/UBE2C/NPM2/MAP3K20/BRCA2/MIR221/NR2E1/EGFR/CHEK1/KIF23/DTL/IL1A/PSRC1/CDCA5/EGF/GLI1/CDT1/DYNLT3/DYRK3/ANXA1/CDC6/CDC25C/EZH2/CKS1B/CDK5R2/PRKCE/CCNB1/PLSCR1/CDK4/TGFB2/CDK5R1/KIF14/WNT10B/FOSL1/CDK1/CHEK2/ADAMTS1/ECT2/MDM2/E2F7/DLGAP5/NDC80/FAM83D/MAD2L1/ESPL1	54
BP	GO:0033003	regulation of mast cell activation	12/2207	42/18723	0.00259507	0.019918	0.0148041	IL13RA2/CD300LF/RAC2/HMOX1/VAMP8/LYN/CD300A/PLSCR1/STXBP1/MILR1/ADGRE2/FES	12
BP	GO:0046688	response to copper ion	12/2207	42/18723	0.00259507	0.019918	0.0148041	MT1M/MT1H/MT1E/MT1DP/MT3/LOXL2/SOD3/IL1A/MT1A/CDK1/AQP1/ICAM1	12
BP	GO:0071887	leukocyte apoptotic process	23/2207	106/18723	0.00260609	0.0199508	0.0148285	CD74/CASP3/IL2RA/LGALS3/LILRB1/GLI3/CCL5/AURKB/CXCR2/PTCRA/HCLS1/LYN/ANXA1/IL6/RIPK3/CD274/IRF7/CASP7/IDO1/KDELR1/JAK3/IL7R/FAS	23
BP	GO:0099565	chemical synaptic transmission, postsynaptic	23/2207	106/18723	0.00260609	0.0199508	0.0148285	GRIK2/SHANK1/NRXN1/STX1B/P2RX6/RIMS1/SLC8A3/SLC8A2/GRIN1/MAPK8IP2/RGS4/CBLN1/NPY2R/GRIN2B/CELF4/CHRNA9/RIMS2/CHRNA4/SLC29A1/CUX2/GLRA3/CHRNB2/CHRNA1	23
BP	GO:0002548	monocyte chemotaxis	17/2207	70/18723	0.00264179	0.0201979	0.0150122	CCL20/LGALS3/CCL5/SLAMF8/SERPINE1/CCL8/CCL18/LYN/CCL2/ANXA1/IL6/CCR1/S100A12/CCL26/DUSP1/CXCL10/FPR2	17
BP	GO:0050819	negative regulation of coagulation	14/2207	53/18723	0.00267068	0.0203661	0.0151372	PLAU/ANXA2/PDGFA/SERPING1/SERPINE1/C1QTNF1/TFPI/PROS1/PROCR/ANXA5/THBD/PLAT/FAP/THBS1	14
BP	GO:0071320	cellular response to cAMP	14/2207	53/18723	0.00267068	0.0203661	0.0151372	NOX4/IGFBP5/RAP1B/PIK3CG/SLC8A3/GPD1/AQP9/STAR/WNT10B/AHR/HCN1/AQP1/STC1/PDE2A	14
BP	GO:0045165	cell fate commitment	46/2207	258/18723	0.00268752	0.0204681	0.015213	ROR2/NODAL/GAS1/MYOD1/PITX1/CASP3/BATF/RUNX2/GAP43/GLI3/NRP1/SLAMF8/SPN/NR2E1/SOX8/DMRTA2/PDPN/HOXA11/WNT16/DKK1/SPRY2/DSCAML1/LOXL3/HOXA2/TEAD3/DLX2/IL6/EYA1/BMP2/POU4F1/ETV2/FGF13/MYT1L/FZD7/GATA4/HOXD10/WNT10B/JAG1/WNT7B/TGFB1I1/SFRP2/SOX6/TBR1/EYA2/GSX2/TOX	46
BP	GO:1903035	negative regulation of response to wounding	21/2207	94/18723	0.00270481	0.0205732	0.0152912	PLAU/ALOX5/ANXA2/PDGFA/ABCC8/AJAP1/MDK/SERPING1/RTN4R/SERPINE1/TNR/SPP1/C1QTNF1/TFPI/PROS1/RTN4RL1/CD109/THBD/PLAT/FAP/THBS1	21
BP	GO:0008625	extrinsic apoptotic signaling pathway via death domain receptors	19/2207	82/18723	0.0027292	0.0207055	0.0153895	LGALS3/ATF3/HMGB2/TNFRSF1A/SPI1/TNFAIP3/MIR221/HMOX1/TMBIM1/SERPINE1/DEDD2/HGF/CASP8/FAIM2/SFRP2/ICAM1/SP100/TNFRSF10C/THBS1	19
BP	GO:0050000	chromosome localization	19/2207	82/18723	0.0027292	0.0207055	0.0153895	KIF18A/NUF2/CDCA8/CENPE/AURKB/ANKRD53/KIFC1/PSRC1/CDCA5/NDE1/CENPF/CDT1/KIF2C/CCNB1/KIF14/DLGAP5/NDC80/FAM83D/LMNA	19
BP	GO:0007263	nitric oxide mediated signal transduction	9/2207	27/18723	0.00277994	0.0210634	0.0156555	KCNC2/CD36/EGFR/NPY2R/NDNF/FPR1/VEGFA/NOS2/THBS1	9
BP	GO:0048659	smooth muscle cell proliferation	35/2207	184/18723	0.00280742	0.0212172	0.0157698	ELN/MIR27B/IGFBP5/HDAC4/CCL5/SMPD3/P2RY6/CYBA/TNFAIP3/MIR221/EGFR/HMOX1/SOD2/MYD88/PTGS2/FGF9/MMP2/IL6/MMP9/CNN1/VIPR2/EFEMP2/BMP2/ANG/VIP/CCN4/APLN/NAMPT/ADAMTS1/MDM2/PDGFD/IL18/ITGA2/IGFBP3/THBS1	35
BP	GO:2001257	regulation of cation channel activity	35/2207	184/18723	0.00280742	0.0212172	0.0157698	IFNGR2/KCNE3/JPH4/KCNC2/CAV1/SHANK1/JPH3/KCNA1/ABCC8/P2RY6/TMSB4X/SHISA7/MAPK8IP2/CACNG2/GAL/CACNG3/CCL2/KCNE5/MMP9/KCNC1/KCNE4/CACNG5/NIPSNAP2/KCNAB1/TREM2/FGF13/ARC/PIRT/KCNIP2/FGF12/STAC/CTSS/RRAD/KCNJ11/KCNS2	35
BP	GO:0006335	DNA replication-dependent nucleosome assembly	10/2207	32/18723	0.0028215	0.0212421	0.0157883	H4C5/H3C6/H4C8/H4C9/H4C11/H3C2/H3C10/H4C3/CHAF1B/ASF1B	10
BP	GO:0034723	DNA replication-dependent nucleosome organization	10/2207	32/18723	0.0028215	0.0212421	0.0157883	H4C5/H3C6/H4C8/H4C9/H4C11/H3C2/H3C10/H4C3/CHAF1B/ASF1B	10
BP	GO:0090022	regulation of neutrophil chemotaxis	10/2207	32/18723	0.0028215	0.0212421	0.0157883	CD74/RAC2/MDK/CXCL8/CXCR2/BST1/DPP4/LBP/C5AR1/THBS4	10
BP	GO:0035306	positive regulation of dephosphorylation	15/2207	59/18723	0.00286966	0.0215772	0.0160374	LILRB2/RGN/PPP1R15A/PLEK/CD33/NPNT/ITGA1/CD300A/RIPK3/BMP2/PPIA/CDCA2/PTPRC/DUSP26/ITGA2	15
BP	GO:0043524	negative regulation of neuron apoptotic process	29/2207	145/18723	0.00291606	0.0218982	0.0162759	EN1/GDNF/EN2/NRP1/MT3/DRAXIN/NTRK1/MDK/HMOX1/CITED1/SOD2/ANGPT1/GABRA5/CCL2/CLCF1/NEFL/GABRB2/STAR/SNCB/NDNF/C5AR1/POU4F1/CEBPB/STXBP1/KIF14/PRKCG/SLC1A1/FAIM2/XRCC2	29
BP	GO:0032874	positive regulation of stress-activated MAPK cascade	26/2207	126/18723	0.00299865	0.0224899	0.0167157	PLCB1/SPHK1/SEMA3A/SPI1/NCF1/GADD45A/CLEC7A/WNT16/MYD88/SCIMP/PYCARD/MAPK8IP2/LTBR/HAND2/TRPV4/TRAF5/VEGFA/BMP2/F2RL1/FCGR2B/TGFB2/FZD7/ZC3H12A/TNFRSF19/IGFBP6/WNT7B	26
BP	GO:0051310	metaphase plate congression	16/2207	65/18723	0.00300998	0.0225462	0.0167576	KIF18A/NUF2/CDCA8/CENPE/AURKB/ANKRD53/KIFC1/PSRC1/CDCA5/CENPF/CDT1/KIF2C/CCNB1/KIF14/NDC80/FAM83D	16
BP	GO:0002283	neutrophil activation involved in immune response	7/2207	18/18723	0.00306018	0.0227779	0.0169298	LILRA2/SPI1/ITGB2/MYD88/FCER1G/TYROBP/SCNN1B	7
BP	GO:0002643	regulation of tolerance induction	7/2207	18/18723	0.00306018	0.0227779	0.0169298	LILRB2/IL2RA/FOXJ1/HAVCR2/HLA-B/CD274/CD3E	7
BP	GO:0034134	toll-like receptor 2 signaling pathway	7/2207	18/18723	0.00306018	0.0227779	0.0169298	TLR2/CYBA/TNFAIP3/TLR1/LYN/F2RL1/TREM2	7
BP	GO:0045956	positive regulation of calcium ion-dependent exocytosis	7/2207	18/18723	0.00306018	0.0227779	0.0169298	ZP3/SYT1/CDK5R2/KCNB1/STXBP1/CACNA1I/SYT4	7
BP	GO:0098877	neurotransmitter receptor transport to plasma membrane	7/2207	18/18723	0.00306018	0.0227779	0.0169298	ARHGAP44/GRIP2/STX1B/SNAP25/CPLX1/GRIP1/SLC1A1	7
BP	GO:0045824	negative regulation of innate immune response	17/2207	71/18723	0.00309943	0.0230411	0.0171254	TRIM21/MMP12/LILRB1/ISG15/SLAMF8/DUSP10/TNFAIP3/SERPING1/HAVCR2/NLRC5/HLA-B/HLA-A/OAS1/MICA/OAS3/VSIG4/NMI	17
BP	GO:0021675	nerve development	18/2207	77/18723	0.00314578	0.0233563	0.0173596	GLI3/NRP1/NTRK1/ITGA4/HOXA3/SEMA3A/RNF165/GABRA5/GABRB2/NGFR/HOXB3/POU4F1/SEMA3F/TCIRG1/PRKCG/CHRNB2/HOXB2/HOXA1	18
BP	GO:0032412	regulation of ion transmembrane transporter activity	47/2207	267/18723	0.00315255	0.0233771	0.0173751	FXYD2/IFNGR2/KCNE3/JPH4/KCNC2/CAV1/SHANK1/RGN/JPH3/KCNA1/ABCC8/P2RY6/TCAF2/GLRX/TMSB4X/SHISA7/SLN/MAPK8IP2/CACNG2/GAL/CACNG3/CCL2/KCNE5/MMP9/KCNC1/KCNE4/CACNG5/SCN2B/NIPSNAP2/KCNAB1/TREM2/FGF13/SCN3B/GRM5/PRKCE/ARC/PIRT/FXYD5/KCNIP2/FGF12/RYR2/HECW1/STAC/CTSS/RRAD/KCNJ11/KCNS2	47
BP	GO:1990138	neuron projection extension	33/2207	172/18723	0.00316295	0.0234249	0.0174106	CPNE9/L1CAM/EMX1/AURKA/NRP1/MT3/DRAXIN/ITGA4/SEMA3A/TRPV2/FN1/RIMS1/SH3GL2/SEMA3D/RTN4R/TNR/FLRT1/IQGAP1/SYT1/CXCR4/VEGFA/SLIT1/DSCAM/CDK5R1/SEMA3F/RIMS2/SEMA6B/UNC13A/SYT4/SYT2/SEMA3E/POSTN/NKX6-1	33
BP	GO:0071805	potassium ion transmembrane transport	40/2207	219/18723	0.00316867	0.0234378	0.0174203	FXYD2/KCNE3/KCNC2/CAV1/KCNV1/KCNA1/KCNN4/KCNQ5/KCNK12/ABCC8/SNAP25/SLC12A5/KCNK3/CD63/KCNT1/KCNJ9/KCNA4/RGS4/GAL/KCNK7/KCNE5/DPP10/KCNC1/KCNJ3/FLNA/KCNE4/KCNAB1/SLC12A7/TREM2/KCNB1/KCNIP3/NALCN/KCNIP2/KCNJ12/HCN1/AQP1/KCNH1/KCNJ11/KCNS2/KCNH7	40
BP	GO:0042088	T-helper 1 type immune response	12/2207	43/18723	0.00321988	0.0237869	0.0176797	IL1R1/BCL3/SPN/HAVCR2/ANXA1/HLA-DRB1/RELB/SLC11A1/PLA2G4A/JAK3/HLX/IL18	12
BP	GO:0006323	DNA packaging	37/2207	199/18723	0.00324891	0.0239714	0.0178168	TOP2A/H2BC4/HJURP/HMGB2/H4C5/H3C6/NCAPG/SMC4/H2BC8/PLK1/H4C8/H4C9/CDCA5/H2BC17/H1-4/H1-2/H4C11/H3C2/H1-9P/ITGB3BP/H3C10/CHD5/OIP5/MCM2/CENPW/MACROH2A2/NCAPH/H4C3/CHAF1B/CCNB1/NAP1L3/NAP1L2/CDK1/ASF1B/H2BC12/H2BC11/H3-5	37
BP	GO:0007188	adenylate cyclase-modulating G protein-coupled receptor signaling pathway	42/2207	233/18723	0.00326325	0.0240471	0.0178731	GRM2/TSHR/RXFP1/RGS1/ADRA2B/HRH3/ADGRE5/ADRA1D/PTGER4/GLP1R/GPR37/HTR1D/GABBR1/GPR65/MARCO/CXCL9/HTR5A/NPY2R/RAMP3/FLNA/VIPR2/FPR1/ADM/S1PR3/GPR26/CHRM4/GRM5/VIP/HTR1A/ADGRL2/ADGRB3/GPR3/ADGRE1/CHGA/ADGRE2/CHRM1/CXCL10/SSTR2/CXCL11/GNAL/FPR2/PDE2A	42
BP	GO:0043112	receptor metabolic process	32/2207	166/18723	0.00335344	0.024681	0.0183443	ANXA2/DTX3L/LILRB1/CAV1/SFRP4/TFRC/ITGB3/CD36/PHETA2/SNAP25/OPHN1/CXCL8/CXCR2/CD63/DKK1/ITGB2/DNM3/ANGPT1/EGF/CACNG2/CACNG3/RAMP3/VEGFA/LAPTM5/ADM/CACNG5/CALY/ARC/APLN/FCER1G/ECE1/BVES	32
BP	GO:0009620	response to fungus	15/2207	60/18723	0.00341714	0.0249339	0.0185322	S100A9/SPON2/PTX3/PLA2G5/SPI1/CLEC7A/LTF/MYD88/SCIMP/RARRES2/CHGA/S100A12/GNLY/S100A8/HAMP	15
BP	GO:0002887	negative regulation of myeloid leukocyte mediated immunity	5/2207	10/18723	0.00342156	0.0249339	0.0185322	IL13RA2/SPI1/HMOX1/CD300A/FCGR2B	5
BP	GO:0031055	chromatin remodeling at centromere	5/2207	10/18723	0.00342156	0.0249339	0.0185322	HJURP/ITGB3BP/OIP5/CENPW/H3-5	5
BP	GO:0061299	retina vasculature morphogenesis in camera-type eye	5/2207	10/18723	0.00342156	0.0249339	0.0185322	CYP1B1/COL4A1/NRP1/RHOJ/CLIC4	5
BP	GO:0070391	response to lipoteichoic acid	5/2207	10/18723	0.00342156	0.0249339	0.0185322	TLR2/CD36/CD14/LBP/TREM2	5
BP	GO:0071223	cellular response to lipoteichoic acid	5/2207	10/18723	0.00342156	0.0249339	0.0185322	TLR2/CD36/CD14/LBP/TREM2	5
BP	GO:2000425	regulation of apoptotic cell clearance	5/2207	10/18723	0.00342156	0.0249339	0.0185322	C2/CD300LF/CCL2/C3/TREM2	5
BP	GO:2000659	regulation of interleukin-1-mediated signaling pathway	5/2207	10/18723	0.00342156	0.0249339	0.0185322	IL1R1/VRK2/IL6/IL1R2/IL1RN	5
BP	GO:0043374	CD8-positive, alpha-beta T cell differentiation	6/2207	14/18723	0.00344853	0.0250378	0.0186095	RUNX3/SOCS1/RUNX1/IRF1/TNFSF8/TOX	6
BP	GO:0048172	regulation of short-term neuronal synaptic plasticity	6/2207	14/18723	0.00344853	0.0250378	0.0186095	GRIK2/SYP/RAB3A/SHISA7/SLC8A2/SLC4A10	6
BP	GO:0050966	detection of mechanical stimulus involved in sensory perception of pain	6/2207	14/18723	0.00344853	0.0250378	0.0186095	KCNA1/NTRK1/CXCR4/PHF24/HTR2A/ITGA2	6
BP	GO:0009162	deoxyribonucleoside monophosphate metabolic process	8/2207	23/18723	0.00352021	0.0254956	0.0189497	GDA/UPP1/NT5C1A/TYMP/DCTD/TYMS/DPYD/TK1	8
BP	GO:0072677	eosinophil migration	8/2207	23/18723	0.00352021	0.0254956	0.0189497	LGALS3/CCL5/PTGER4/HRH1/CCL8/CD300A/CCL2/CCL26	8
BP	GO:0030193	regulation of blood coagulation	16/2207	66/18723	0.00354696	0.0256579	0.0190704	PLAU/ANXA2/CAV1/PDGFA/CD36/SERPING1/F3/SERPINE1/C1QTNF1/F2RL1/TFPI/PROS1/THBD/PLAT/FAP/THBS1	16
BP	GO:0035637	multicellular organismal signaling	31/2207	160/18723	0.00355231	0.0256652	0.0190758	KCNE3/CAV1/KCNA1/NKX2-5/GJD3/ATP2B3/CNTNAP2/ATP2A3/SLC8A3/SLC8A2/TNR/TYMP/CACNG2/SCN8A/CACNG3/KCNE5/SCN2A/KCNJ3/FLNA/KCNE4/CACNG5/SCN2B/SCN3B/GJC1/SCN3A/CACNA1I/DSG2/FGF12/RYR2/CHRNA1/ITGA2	31
BP	GO:0048545	response to steroid hormone	57/2207	339/18723	0.00356998	0.0257355	0.019128	NODAL/MYOD1/TLR2/CASP3/MAOB/CA2/CAV1/ZFP36/CRY2/GJB2/AREG/HMGB2/FBXO32/GPR83/SDC1/ALDH3A1/CYBA/MDK/NR2E1/EGFR/SOX10/TSPO/PTGS2/ERRFI1/IGFBP7/SPP1/COL1A1/CLDN1/ANXA1/CNGA3/LOX/NEFL/IL6/STAR/TYMS/ADM/PCNA/TFPI/ENG/TGFB2/SSTR3/FOSL1/OXTR/SERPINF1/MGARP/MDM2/IL1RN/WNT7B/DUSP1/AQP1/ICAM1/STC1/TRH/SSTR2/SCNN1B/IGFBP2/THBS1	57
BP	GO:0006813	potassium ion transport	43/2207	241/18723	0.00357074	0.0257355	0.019128	FXYD2/KCNE3/KCNC2/CAV1/KCNV1/KCNA1/KCNN4/KCNQ5/KCNK12/ABCC8/SNAP25/SLC12A5/KCNK3/CD63/KCNT1/KCNJ9/KCNA4/RGS4/GAL/KCNK7/KCNE5/DPP10/KCNC1/KCNJ3/FLNA/KCNE4/KCNAB1/SLC12A7/GCK/TREM2/VIP/KCNB1/KCNIP3/NALCN/KCNIP2/HTR2A/KCNJ12/HCN1/AQP1/KCNH1/KCNJ11/KCNS2/KCNH7	43
BP	GO:0032147	activation of protein kinase activity	27/2207	134/18723	0.00357841	0.0257593	0.0191457	TPX2/ADRA2B/GPRC5A/CD86/CCL5/ITGB3/MT3/CHI3L1/TOM1L1/CLSPN/ANGPT1/EGF/CD300A/SOCS1/RIPK3/EMP2/SLC11A1/VEGFA/ANG/FGF13/PPIA/TGFB2/CDK5R1/KIF14/ECT2/SLC1A1/IL18	27
BP	GO:0030857	negative regulation of epithelial cell differentiation	13/2207	49/18723	0.00358964	0.0258087	0.0191824	NODAL/CAV1/FRZB/CITED1/SPRY2/MMP9/EZH2/VEGFA/S1PR3/SPRED3/JAG1/SPRY1/HOXA7	13
BP	GO:0033002	muscle cell proliferation	44/2207	248/18723	0.00360063	0.0258263	0.0191955	ELN/MIR27B/IGFBP5/HDAC4/CCL5/SMPD3/P2RY6/CYBA/TNFAIP3/MIR221/EGFR/HMOX1/SOD2/MYD88/MEIS1/ANGPT1/PTGS2/GLI1/FGF9/MMP2/IL6/MMP9/CNN1/RUNX1/VIPR2/EFEMP2/TP73/BMP2/ANG/VIP/CCNB1/TGFB2/CCN4/APLN/NOG/CDK1/NAMPT/ADAMTS1/MDM2/PDGFD/IL18/ITGA2/IGFBP3/THBS1	44
BP	GO:0001707	mesoderm formation	17/2207	72/18723	0.00362085	0.0258263	0.0191955	NODAL/TWSG1/ITGB3/CRB2/EPHA2/HOXA11/DKK1/EYA1/ETV2/ITGB4/SCX/ITGA3/NOG/SNAI1/SFRP2/EYA2/ITGA2	17
BP	GO:0006336	DNA replication-independent nucleosome assembly	10/2207	33/18723	0.00362705	0.0258263	0.0191955	HJURP/H4C5/H4C8/H4C9/H4C11/ITGB3BP/OIP5/CENPW/H4C3/ASF1B	10
BP	GO:0036336	dendritic cell migration	10/2207	33/18723	0.00362705	0.0258263	0.0191955	ALOX5/CCL5/SLAMF8/PIK3CG/SPI1/CCR5/CXCR2/CCR1/CXCR4/GPR183	10
BP	GO:0045920	negative regulation of exocytosis	10/2207	33/18723	0.00362705	0.0258263	0.0191955	IL13RA2/IL1RAPL1/RAP1B/SPI1/HMOX1/CD300A/ANXA1/STXBP6/FCGR2B/SYT4	10
BP	GO:0099084	postsynaptic specialization organization	10/2207	33/18723	0.00362705	0.0258263	0.0191955	LRRTM1/LILRB2/ZDHHC12/GAP43/NRXN1/OPHN1/IL1RAP/CBLN1/ABI3/NTNG2	10
BP	GO:0099174	regulation of presynapse organization	10/2207	33/18723	0.00362705	0.0258263	0.0191955	LRRTM1/IL1RAPL1/IL1RAP/CBLN1/SLITRK4/SLITRK1/NTNG2/LRFN5/SLITRK5/CBLN2	10
BP	GO:1905606	regulation of presynapse assembly	10/2207	33/18723	0.00362705	0.0258263	0.0191955	LRRTM1/IL1RAPL1/IL1RAP/CBLN1/SLITRK4/SLITRK1/NTNG2/LRFN5/SLITRK5/CBLN2	10
BP	GO:0042310	vasoconstriction	19/2207	84/18723	0.00363758	0.0258702	0.0192281	GRIP2/ADRA2B/CAV1/ACE/ADRA1D/EGFR/HTR1D/HRH1/PTGS2/ACTA2/BDKRB2/ADM/HTR1A/APLN/OXTR/HTR2A/ECE1/ICAM1/SCNN1B	19
BP	GO:0007193	adenylate cyclase-inhibiting G protein-coupled receptor signaling pathway	18/2207	78/18723	0.00364823	0.0259147	0.0192612	GRM2/RGS1/HRH3/GPR37/HTR1D/GABBR1/MARCO/HTR5A/NPY2R/FLNA/S1PR3/CHRM4/GRM5/HTR1A/CHRM1/SSTR2/FPR2/PDE2A	18
BP	GO:0051090	regulation of DNA-binding transcription factor activity	71/2207	440/18723	0.00365573	0.0259368	0.0192776	HSPA1B/FOXS1/NODAL/CYP1B1/RAB7B/TLR2/TRIM21/TRIM22/SPHK1/IRAK2/CAV1/HDAC4/SFRP4/S100A9/TFRC/FOXJ1/NTRK1/CD36/BCL3/SPI1/TNFRSF4/CAMK2A/TNFAIP3/TMSB4X/TMIGD3/HAVCR2/HMOX1/CLEC7A/IL1RAP/NFAM1/LTF/MYD88/ROR1/NLRC5/PYCARD/HCLS1/TRIM5/HAND2/CSF3/CD40/IL6/TRAF5/EZH2/RIPK3/FLNA/VEGFA/BMP2/DDIT3/POU4F1/PPIA/TRIM38/CYTL1/TWIST1/FZD2/PRKCB/WNT10B/FOSL1/S100A12/FANCA/ZC3H12A/FZD1/BHLHE40/CARD16/ICAM1/SP100/I…	71
BP	GO:0002474	antigen processing and presentation of peptide antigen via MHC class I	9/2207	28/18723	0.00367417	0.0259431	0.0192823	ACE/HLA-C/HLA-B/HLA-A/FCER1G/HFE/TAP1/B2M/MR1	9
BP	GO:0045589	regulation of regulatory T cell differentiation	9/2207	28/18723	0.00367417	0.0259431	0.0192823	LILRB2/DUSP10/MDK/HLA-DRA/SOCS1/HLA-DRB1/IL4I1/IRF1/FANCA	9
BP	GO:1902624	positive regulation of neutrophil migration	9/2207	28/18723	0.00367417	0.0259431	0.0192823	CD74/IL1R1/RAC2/MDK/CXCL8/CXCR2/LBP/C5AR1/THBS4	9
BP	GO:1990776	response to angiotensin	9/2207	28/18723	0.00367417	0.0259431	0.0192823	CA2/CAV1/CYBA/CAMK2A/PTGS2/CDC6/IQGAP1/AGTRAP/BRIP1	9
BP	GO:0070997	neuron death	60/2207	361/18723	0.00371479	0.0261986	0.0194722	CASP3/EN1/GDNF/HDAC4/CCL5/EN2/NRP1/MT3/DRAXIN/NTRK1/MDK/HMOX1/CITED1/DKK1/SOD2/ITGB2/ANGPT1/ITGA1/PAK3/GABRA5/MYBL2/CSF3/CCL2/CLCF1/NEFL/GABRB2/EFNB2/SCN2A/STAR/SNCB/NDNF/GRIN2B/CTSZ/NGFR/DDIT3/TREM2/C5AR1/POU4F1/CEBPB/FCGR2B/KCNB1/TGFB2/CDK5R1/STXBP1/KIF14/GPNMB/CASP7/SERPINF1/SLC25A27/CHGA/PRKCG/NAMPT/CASP8/SLC1A1/FAIM2/SNCG/C1QA/FAS/XRCC2/TYROBP	60
BP	GO:0043266	regulation of potassium ion transport	23/2207	109/18723	0.0037798	0.0266253	0.0197894	FXYD2/KCNE3/KCNC2/CAV1/KCNA1/KCNN4/ABCC8/CD63/RGS4/GAL/KCNE5/DPP10/KCNC1/FLNA/KCNE4/KCNAB1/GCK/TREM2/VIP/KCNIP3/KCNIP2/HTR2A/KCNS2	23
BP	GO:0007584	response to nutrient	33/2207	174/18723	0.00381628	0.0268503	0.0199566	LDHA/C2/TNC/ALDH3A1/EGFR/HMOX1/TSPO/SOD2/SNAI2/PTGS2/LRAT/SPP1/COL1A1/TNFRSF11B/PHEX/CD40/CYP27B1/STAR/TYMS/GATA4/FOLR1/MN1/FES/MDM2/SFRP2/CD3E/BRIP1/STC1/CXCL10/IGFBP2/POSTN/HAMP/ITGA2	33
BP	GO:0032535	regulation of cellular component size	63/2207	383/18723	0.0038304	0.0269176	0.0200066	SWAP70/VAV3/CARMIL2/ELN/CAPG/L1CAM/GMFG/PPP1R15A/CDC42EP5/NRP1/MT3/DRAXIN/KCNN4/PLEK/SEMA3A/SLC12A5/DNAI3/TRPV2/SSH3/CRABP2/FN1/FCHSD1/HIP1R/TMSB4X/SEMA3D/RTN4R/TNR/ARHGAP18/PYCARD/PAK3/SPTBN2/HCLS1/SPP1/IQGAP3/CSF3/TRPV4/NEFL/IQGAP2/VEGFA/F2RL1/SLC12A7/FSTL4/MYADM/FGF13/PRKCE/DSCAM/CDK4/CDK5R1/CAPZA1/SEMA3F/USH1C/CCL26/SEMA6B/IL7R/SCIN/WNT7B/AQP1/AVIL/ICAM1/MSN/SEMA3E/NKX6-1/TMSB10	63
BP	GO:0000768	syncytium formation by plasma membrane fusion	14/2207	55/18723	0.00386147	0.0270395	0.0200972	MYOD1/GDF15/CD53/ADAM12/MYOF/CXCL9/TREM2/EHD2/CD109/ADGRB3/PTGFRN/KCNH1/TYROBP/CXCL10	14
BP	GO:0045620	negative regulation of lymphocyte differentiation	14/2207	55/18723	0.00386147	0.0270395	0.0200972	CD74/GLI3/FOXJ1/MDK/RUNX3/FGL2/LOXL3/SOCS1/ANXA1/RUNX1/JAK3/HLX/IRF1/ZC3H12A	14
BP	GO:0140253	cell-cell fusion	14/2207	55/18723	0.00386147	0.0270395	0.0200972	MYOD1/GDF15/CD53/ADAM12/MYOF/CXCL9/TREM2/EHD2/CD109/ADGRB3/PTGFRN/KCNH1/TYROBP/CXCL10	14
BP	GO:1901214	regulation of neuron death	54/2207	319/18723	0.00388156	0.027148	0.0201778	CASP3/EN1/GDNF/HDAC4/CCL5/EN2/NRP1/MT3/DRAXIN/NTRK1/MDK/HMOX1/CITED1/DKK1/SOD2/ITGB2/ANGPT1/ITGA1/PAK3/GABRA5/MYBL2/CSF3/CCL2/CLCF1/NEFL/GABRB2/EFNB2/STAR/SNCB/NDNF/GRIN2B/CTSZ/DDIT3/TREM2/C5AR1/POU4F1/CEBPB/FCGR2B/KCNB1/TGFB2/CDK5R1/STXBP1/KIF14/GPNMB/SERPINF1/CHGA/PRKCG/CASP8/SLC1A1/FAIM2/SNCG/C1QA/XRCC2/TYROBP	54
BP	GO:0090092	regulation of transmembrane receptor protein serine/threonine kinase signaling pathway	45/2207	256/18723	0.00390781	0.0272992	0.0202903	NODAL/GDF10/CAV1/TWSG1/SFRP4/LEFTY2/CRB2/RNF165/HTRA3/NPNT/GDF15/VWC2L/CITED1/RBPMS/DKK1/ASPN/SPRY2/CAV2/LOX/LTBP1/LATS2/WFIKKN2/BMP2/EMILIN1/CCN1/ENG/TGFB2/SPRED3/ITGA3/TTK/GATA4/FERMT1/CD109/SLC2A10/FOLR1/HFE/NOG/FST/VASN/SPRY1/TGFB1I1/SFRP2/FSTL1/VEPH1/THBS1	45
BP	GO:0031295	T cell costimulation	12/2207	44/18723	0.00396082	0.0276369	0.0205413	LILRB2/LCK/LGALS1/CAV1/CD86/PDCD1LG2/LYN/DPP4/CD274/KLRC4-KLRK1/TNFRSF14/CD3E	12
BP	GO:0050905	neuromuscular process	29/2207	148/18723	0.00397398	0.027696	0.0205852	FOXS1/JPH4/SHANK1/NRXN1/JPH3/KCNA1/CSMD1/RBFOX1/ALDH1A3/GRIN3A/MYH7/SLC8A3/TNNT1/TNNI2/PCDH15/TNR/NEFL/ATP8A2/POU4F1/HOXD10/USH1C/GCH1/FGF12/CHRNA1/STAC/KCNH1/STRA6/HOXA1/HEXB	29
BP	GO:0034113	heterotypic cell-cell adhesion	15/2207	61/18723	0.00404737	0.0281331	0.02091	LILRB2/LCK/ITGA5/ITGB3/ITGA4/MIR221/ITGB2/ITGA7/CD58/MYADM/DSG2/IL1RN/PTPRC/CD2/CD44	15
BP	GO:0071384	cellular response to corticosteroid stimulus	15/2207	61/18723	0.00404737	0.0281331	0.02091	MYOD1/ZFP36/GJB2/FBXO32/EGFR/ERRFI1/ANXA1/STAR/SSTR3/SERPINF1/AQP1/ICAM1/STC1/SSTR2/SCNN1B	15
BP	GO:0002706	regulation of lymphocyte mediated immunity	32/2207	168/18723	0.00405574	0.0281331	0.02091	ZP3/PIK3R6/LILRB1/FZD5/TFRC/FOXJ1/RSAD2/IL1R1/HAVCR2/HLA-DRA/HLA-B/HLA-A/HLA-DRB1/CLCF1/CD40/IL6/SASH3/RIPK3/C3/TREM2/IL4I1/FCGR2B/AHR/KLRC4-KLRK1/HFE/MICA/IL7R/B2M/MR1/IL18/PTPRC/KLRC2	32
BP	GO:2000241	regulation of reproductive process	32/2207	168/18723	0.00405574	0.0281331	0.02091	ZP3/NODAL/PLCB1/HDAC4/RGN/AURKA/PHLDA2/RAD51AP1/SEMA3A/NPM2/PRDX4/CDC20/CDC25C/VEGFA/SYDE1/HOXD13/VIP/TTK/STXBP1/OXTR/SERPINF1/GPR3/ARHGDIB/ACVR1C/LIF/PLB1/SNAI1/ASPM/DUSP1/PLAT/TIMP1/TRIP13	32
BP	GO:0021782	glial cell development	24/2207	116/18723	0.00409343	0.0283613	0.0210796	ROR2/TLR2/S100A9/MT3/BACE2/MXRA8/MDK/EGFR/SOX10/VIM/TSPAN2/ROR1/LYN/IL6/TREM2/C5AR1/ITGB4/LAMC3/NCMAP/S100A8/C1QA/FPR2/ADAM22/CDK6	24
BP	GO:0007517	muscle organ development	55/2207	327/18723	0.00412134	0.0285212	0.0211985	ELN/MYOD1/PITX1/CHODL/ATF3/NEURL1/CAV1/HDAC4/VAMP5/HOXD9/FGFRL1/RBFOX1/COL6A3/SHOX2/NKX2-5/LAMA2/SOX8/DMRTA2/TAGLN/MYH7/FHL3/MEOX2/YBX3/HLF/CENPF/ITGA7/CAV2/LOX/EFEMP2/BMP2/KCNAB1/POU4F1/ENG/SCX/TGFB2/TWIST1/FZD2/HOXD10/WNT10B/CTF1/HLX/NOG/DCN/LIF/MYL6/ZBTB42/RCAN1/EVC/RYR2/SOX6/CHRNA1/BVES/CXCL10/STRA6/TEAD4	55
BP	GO:0090068	positive regulation of cell cycle process	42/2207	236/18723	0.00413591	0.0285886	0.0212486	PLK4/PLCB1/SPHK1/E2F8/AURKA/SMPD3/AURKB/RAD51AP1/UBE2C/NPM2/MAP3K20/MIR221/EGFR/KIF23/DTL/IL1A/CDCA5/EGF/GLI1/CDT1/DYRK3/ANXA1/CDC6/CDC25C/EZH2/PRKCE/CCNB1/PLSCR1/CDK4/KIF14/WNT10B/CDK1/CHEK2/ADAMTS1/ECT2/MDM2/E2F7/DLGAP5/NDC80/FAM83D/MAD2L1/ESPL1	42
BP	GO:0034614	cellular response to reactive oxygen species	30/2207	155/18723	0.00414826	0.0286404	0.0212871	CYP1B1/MET/SPHK1/SMPD3/MT3/CD36/NCF1/GPR37/TNFAIP3/SOD3/EGFR/SOD2/MMP2/ANXA1/PAWR/IL6/MMP9/EZH2/RIPK3/PCNA/H19/HGF/CRYGD/GCH1/FBLN5/CDK1/ECT2/MDM2/AQP1/PDGFD	30
BP	GO:2000514	regulation of CD4-positive, alpha-beta T cell activation	16/2207	67/18723	0.00416027	0.0286898	0.0213238	TWSG1/CD86/RUNX3/HLA-DRA/LOXL3/SOCS1/ANXA1/HLA-DRB1/SASH3/RUNX1/NFKBIZ/CD274/JAK3/HLX/ZC3H12A/IL18	16
BP	GO:0050954	sensory perception of mechanical stimulus	33/2207	175/18723	0.00418376	0.0288182	0.0214192	BIRC5/CASP3/OTOG/GJB2/RAB3A/KCNA1/NTRK1/ADGRV1/DCDC2/ROR1/SNAI2/PCDH15/SPRY2/GABRA5/COL1A1/GABRB2/EYA1/CXCR4/PHF24/DDIT3/OTOGL/OTOS/SLC17A8/TUB/USH1C/CHRNA9/HTR2A/CHRNB2/ICAM1/EYA4/HOXA1/ITGA2/HEXB	33
BP	GO:0001895	retina homeostasis	18/2207	79/18723	0.00421527	0.0290015	0.0215555	CDHR1/PROM1/ADGRV1/CRB2/IGHG3/LTF/PCDH15/IGHA1/LYZ/MAK/JCHAIN/TUB/USH1C/ABCA4/IGKC/B2M/IGHA2/HSPB1	18
BP	GO:0022898	regulation of transmembrane transporter activity	48/2207	278/18723	0.00422969	0.0290668	0.021604	FXYD2/IFNGR2/KCNE3/JPH4/KCNC2/CAV1/SHANK1/RGN/JPH3/KCNA1/ABCC8/P2RY6/TCAF2/GLRX/TMSB4X/SHISA7/SLN/MAPK8IP2/CACNG2/GAL/CACNG3/CCL2/KCNE5/MMP9/KCNC1/KCNE4/CACNG5/SCN2B/NIPSNAP2/KCNAB1/TREM2/FGF13/SCN3B/GRM5/PRKCE/ARC/PIRT/TWIST1/FXYD5/KCNIP2/FGF12/RYR2/HECW1/STAC/CTSS/RRAD/KCNJ11/KCNS2	48
BP	GO:0001914	regulation of T cell mediated cytotoxicity	11/2207	39/18723	0.00431173	0.0294593	0.0218958	LILRB1/HLA-DRA/HLA-B/HLA-A/HLA-DRB1/RIPK3/FCGR2B/IL7R/B2M/MR1/PTPRC	11
BP	GO:0016572	histone phosphorylation	11/2207	39/18723	0.00431173	0.0294593	0.0218958	AURKA/HASPIN/HIPK4/AURKB/CHEK1/CCNB1/TWIST1/CDK2/CCNA2/PRKCB/CDK1	11
BP	GO:0032728	positive regulation of interferon-beta production	11/2207	39/18723	0.00431173	0.0294593	0.0218958	TLR2/ISG15/HMGB2/RNF135/OAS1/IRF7/OAS2/IRF1/OAS3/IFIH1/TLR8	11
BP	GO:0045823	positive regulation of heart contraction	11/2207	39/18723	0.00431173	0.0294593	0.0218958	ADRA1D/NKX2-5/RGS4/ADM/SCN3B/TGFB2/APLN/CHGA/GCH1/SLC1A1/RYR2	11
BP	GO:2000249	regulation of actin cytoskeleton reorganization	11/2207	39/18723	0.00431173	0.0294593	0.0218958	GMFG/NRP1/MDK/HCLS1/CSF3/IQGAP2/ABI3/ARHGDIB/FES/F11R/SEMA3E	11
BP	GO:0045786	negative regulation of cell cycle	63/2207	385/18723	0.0043186	0.0294722	0.0219053	ZWILCH/GAS1/NEK2/CASP3/CDC45/LILRB1/E2F8/CDKN2C/GTSE1/BUB1B/MYO16/BRINP1/PLK3/AURKB/ALOX15B/TOM1L1/TP53I13/SUSD2/MAP3K20/TNFAIP3/EGFR/RUNX3/CHEK1/DTL/CLSPN/PLK1/PTGS2/CENPF/CDT1/CCL2/CDC6/E2F1/MUC1/ATF5/EZH2/ORC1/BUB1/LATS2/BMP2/PLK5/PTTG1/CCNB1/TTK/CDK2/FANCD2/WDR76/GPNMB/EME1/WEE1/CDK1/LIF/TMEM67/CHEK2/BTG3/MDM2/E2F7/DUSP1/NDC80/BRIP1/MAD2L1/ESPL1/TRIP13/CDK6	63
BP	GO:0060425	lung morphogenesis	13/2207	50/18723	0.0043373	0.0295316	0.0219495	NODAL/PLOD3/TNC/SPRY2/STK40/CTSZ/CELSR1/RDH10/HOXA5/NOG/LIF/SPRY1/WNT7B	13
BP	GO:0090102	cochlea development	13/2207	50/18723	0.0043373	0.0295316	0.0219495	CTHRC1/FRZB/KCNK3/GABRA5/CALB1/GABRB2/EYA1/MCM2/CCNA2/FZD2/SLC17A8/HOXA1/PVALB	13
BP	GO:0016082	synaptic vesicle priming	7/2207	19/18723	0.00435768	0.0295682	0.0219767	RAB3A/STX1B/NAPB/SNAP25/UNC13C/STXBP1/UNC13A	7
BP	GO:0043031	negative regulation of macrophage activation	7/2207	19/18723	0.00435768	0.0295682	0.0219767	FCGR2B/CST7/LRFN5/ZC3H12A/TAFA3/PTPRC/VSIG4	7
BP	GO:1903978	regulation of microglial cell activation	7/2207	19/18723	0.00435768	0.0295682	0.0219767	CTSC/SPHK1/IL6/TREM2/CST7/TAFA3/PTPRC	7
BP	GO:0021543	pallium development	32/2207	169/18723	0.00445119	0.030168	0.0224225	LHX5/BCL2A1/CASP3/PLCB1/GLI3/EMX1/GNG12/COL3A1/KCNA1/SLC32A1/MDK/NR2E1/CNTNAP2/DMRTA2/LAMB1/NDE1/HTR5A/DLX2/NEFL/EZH2/FLNA/TACC3/FGF13/CDK5R2/CDK5R1/KIF14/SEMA6B/WDR62/ASPM/TBR1/NEUROD6/CDK6	32
BP	GO:0002711	positive regulation of T cell mediated immunity	14/2207	56/18723	0.00460123	0.031029	0.0230624	ZP3/FZD5/RSAD2/IL1R1/HLA-DRA/HLA-B/HLA-A/HLA-DRB1/IL6/SASH3/B2M/MR1/IL18/PTPRC	14
BP	GO:0042733	embryonic digit morphogenesis	14/2207	56/18723	0.00460123	0.031029	0.0230624	ROR2/GLI3/MAP3K20/HOXA11/LRP4/OSR2/FREM2/HAND2/HOXD13/TWIST1/NOG/ECE1/SFRP2/FZD6	14
BP	GO:0071385	cellular response to glucocorticoid stimulus	14/2207	56/18723	0.00460123	0.031029	0.0230624	MYOD1/ZFP36/GJB2/FBXO32/EGFR/ERRFI1/ANXA1/STAR/SSTR3/SERPINF1/AQP1/ICAM1/STC1/SSTR2	14
BP	GO:0034724	DNA replication-independent nucleosome organization	10/2207	34/18723	0.00460448	0.031029	0.0230624	HJURP/H4C5/H4C8/H4C9/H4C11/ITGB3BP/OIP5/CENPW/H4C3/ASF1B	10
BP	GO:0050869	negative regulation of B cell activation	10/2207	34/18723	0.00460448	0.031029	0.0230624	CASP3/FOXJ1/SAMSN1/TNFAIP3/LYN/CD300A/PAWR/LAPTM5/FCGR2B/TYROBP	10
BP	GO:0001911	negative regulation of leukocyte mediated cytotoxicity	8/2207	24/18723	0.00474218	0.0318119	0.0236443	LILRB1/HAVCR2/HLA-B/HLA-A/FCGR2B/MICA/IL7R/PTPRC	8
BP	GO:0002726	positive regulation of T cell cytokine production	8/2207	24/18723	0.00474218	0.0318119	0.0236443	FZD5/RSAD2/IL1R1/HLA-A/IL6/SASH3/B2M/IL18	8
BP	GO:0090023	positive regulation of neutrophil chemotaxis	8/2207	24/18723	0.00474218	0.0318119	0.0236443	CD74/RAC2/MDK/CXCL8/CXCR2/LBP/C5AR1/THBS4	8
BP	GO:1903861	positive regulation of dendrite extension	8/2207	24/18723	0.00474218	0.0318119	0.0236443	CPNE9/RIMS1/SYT1/CXCR4/RIMS2/UNC13A/SYT4/SYT2	8
BP	GO:0010955	negative regulation of protein processing	9/2207	29/18723	0.00477891	0.0318731	0.0236898	GAS1/SERPINE1/CTSZ/CST7/IL1R2/BCL2L12/MDM2/CARD16/THBS1	9
BP	GO:0021602	cranial nerve morphogenesis	9/2207	29/18723	0.00477891	0.0318731	0.0236898	GLI3/NRP1/HOXA3/SEMA3A/HOXB3/SEMA3F/CHRNB2/HOXB2/HOXA1	9
BP	GO:0048265	response to pain	9/2207	29/18723	0.00477891	0.0318731	0.0236898	NTRK1/VWA1/TSPO/NMUR2/PIRT/THBS4/GCH1/PRKCG/THBS1	9
BP	GO:1903318	negative regulation of protein maturation	9/2207	29/18723	0.00477891	0.0318731	0.0236898	GAS1/SERPINE1/CTSZ/CST7/IL1R2/BCL2L12/MDM2/CARD16/THBS1	9
BP	GO:0034103	regulation of tissue remodeling	19/2207	86/18723	0.00478366	0.0318731	0.0236898	MIR27B/CA2/TFRC/ITGB3/TNFAIP3/MDK/EGFR/TMBIM1/SPP1/TNFRSF11B/HAND2/IL6/IL20RA/CST3/RUNX1/THBS4/GPNMB/IL18/HAMP	19
BP	GO:0046928	regulation of neurotransmitter secretion	19/2207	86/18723	0.00478366	0.0318731	0.0236898	SYP/RAB3A/STX1B/RAP1B/ASIC1/SYN1/CAMK2A/GRIN3A/RIMS1/CPLX1/SYT1/RIMS3/STXBP1/PRKCB/PRKCG/HTR2A/SNCG/SYT4/CPLX2	19
BP	GO:0032956	regulation of actin cytoskeleton organization	59/2207	358/18723	0.00480543	0.0319821	0.0237708	SWAP70/CARMIL2/ELN/CAPG/EPHA3/ARHGAP44/NOX4/MET/PEAK3/GMFG/SHANK1/ARHGEF19/SDC4/CDC42EP5/NRP1/PDGFA/BST2/PLEK/PTGER4/S100A10/RAC2/DNAI3/SSH3/MDK/FCHSD1/HIP1R/TMSB4X/BST1/ARHGAP18/GPR65/PYCARD/PAK3/SPTBN2/HCLS1/RGS4/IQGAP3/CSF3/IQGAP2/IQGAP1/FLNA/RHOC/CELSR1/F2RL1/MYADM/PRKCE/CDK5R1/CAPZA1/ABI3/ARHGDIB/CCL26/RHOD/ECT2/FES/SCIN/F11R/AVIL/ICAM1/SEMA3E/TMSB10	59
BP	GO:0031670	cellular response to nutrient	12/2207	45/18723	0.00483265	0.0320412	0.0238148	TNC/HMOX1/SNAI2/COL1A1/PHEX/CYP27B1/FOLR1/MN1/FES/MDM2/BRIP1/POSTN	12
BP	GO:2000273	positive regulation of signaling receptor activity	12/2207	45/18723	0.00483265	0.0320412	0.0238148	IFNGR2/ADRA2B/NEURL1/AREG/NRP1/NCF1/EGF/CACNG2/CACNG3/CCL2/ARC/HFE	12
BP	GO:0007422	peripheral nervous system development	18/2207	80/18723	0.00485297	0.0320412	0.0238148	PMP22/NEFH/GDNF/HOXD9/LAMA2/SOX8/RUNX3/SOX10/SCN8A/CLDN1/HAND2/RUNX1/POU4F1/ITGB4/HOXD10/NCMAP/CDK1/ADAM22	18
BP	GO:0021766	hippocampus development	18/2207	80/18723	0.00485297	0.0320412	0.0238148	LHX5/CASP3/GLI3/KCNA1/SLC32A1/MDK/NR2E1/HTR5A/DLX2/NEFL/EZH2/FGF13/CDK5R2/CDK5R1/KIF14/SEMA6B/NEUROD6/CDK6	18
BP	GO:0051303	establishment of chromosome localization	18/2207	80/18723	0.00485297	0.0320412	0.0238148	KIF18A/NUF2/CDCA8/CENPE/AURKB/ANKRD53/KIFC1/PSRC1/CDCA5/NDE1/CENPF/CDT1/KIF2C/CCNB1/KIF14/DLGAP5/NDC80/FAM83D	18
BP	GO:0010812	negative regulation of cell-substrate adhesion	16/2207	68/18723	0.00485768	0.0320412	0.0238148	LGALS1/MMP12/AJAP1/SERPINE1/ANGPT2/COL1A1/FBLN1/SPRY4/FZD7/JAG1/GBP1/MMP14/SEMA3E/HOXA7/POSTN/THBS1	16
BP	GO:0046686	response to cadmium ion	16/2207	68/18723	0.00485768	0.0320412	0.0238148	MT1M/MT1H/MT1E/MT1DP/MT3/NCF1/EGFR/HMOX1/SOD2/MMP9/STAR/DTYMK/PCNA/MT1A/CDK1/B2M	16
BP	GO:1900046	regulation of hemostasis	16/2207	68/18723	0.00485768	0.0320412	0.0238148	PLAU/ANXA2/CAV1/PDGFA/CD36/SERPING1/F3/SERPINE1/C1QTNF1/F2RL1/TFPI/PROS1/THBD/PLAT/FAP/THBS1	16
BP	GO:0048332	mesoderm morphogenesis	17/2207	74/18723	0.00488129	0.032161	0.0239038	NODAL/TWSG1/ITGB3/CRB2/EPHA2/HOXA11/DKK1/EYA1/ETV2/ITGB4/SCX/ITGA3/NOG/SNAI1/SFRP2/EYA2/ITGA2	17
BP	GO:0090090	negative regulation of canonical Wnt signaling pathway	27/2207	137/18723	0.00490551	0.0322846	0.0239957	ROR2/CTHRC1/CAV1/GLI3/SFRP4/FRZB/DRAXIN/NKX2-5/WWTR1/MDK/SOX10/LRP4/DKK1/SNAI2/GLI1/NKD1/LATS2/BMP2/DDIT3/FERMT1/NOG/IGFBP4/IGFBP6/SFRP2/HECW1/FZD6/IGFBP2	27
BP	GO:0051302	regulation of cell division	33/2207	177/18723	0.0050091	0.0329297	0.0244751	PLK4/E2F8/AURKA/PDGFA/PLK3/AURKB/ANKRD53/SUSD2/MDK/BRCA2/KIF23/KIF20A/PLK1/IL1A/EVI2B/FGF9/PPBP/CDC6/SFN/VEGFA/PLK5/PRKCE/TGFB2/THBS4/ORC6/KIF14/NAP1L2/ECT2/E2F7/ASPM/SFRP2/PDGFD/OSM	33
BP	GO:0030100	regulation of endocytosis	38/2207	211/18723	0.0050335	0.0330166	0.0245398	EPHA3/MIR27B/ANXA2/LGALS3/SPHK1/SNAP91/LILRB1/CAV1/SLC17A7/SFRP4/PACSIN1/ITGB3/APOC1/STX1B/CD36/OPHN1/CD151/HIP1R/CD63/SH3GL2/DKK1/CD14/SERPINE1/ANGPT1/EGF/CD300A/VEGFA/CALY/C3/F2RL1/TREM2/ARC/APLN/HFE/TNK2/B2M/SYT4/ITGA2	38
BP	GO:0043491	protein kinase B signaling	38/2207	211/18723	0.0050335	0.0330166	0.0245398	GRM2/MET/IGFBP5/CCL5/SMPD3/PDGFA/MT3/NTRK1/CHI3L1/PLK3/CAVIN3/PIK3CG/EPHA2/MIR221/GDF15/RRAS/EGFR/F3/FAM110C/ANGPT1/SPRY2/EGF/HCLS1/CSF3/CCL2/LOX/C1QTNF1/CD40/RAMP3/RCN3/H19/DDIT3/ENG/GATA4/TMEM100/IL18/OSM/THBS1	38
BP	GO:0044772	mitotic cell cycle phase transition	68/2207	424/18723	0.00506359	0.0331772	0.0246591	ZWILCH/UBE2S/PLCB1/CDKN2C/GTSE1/CCNB2/BUB1B/BCAT1/AURKA/MYO16/RBBP8/PLK3/CENPE/AURKB/NEK6/CKS2/UBE2C/NPM2/CAMK2A/MIR221/EGFR/CHEK1/DTL/CLSPN/PLK1/CDCA5/CCNJL/CENPF/CDT1/IQGAP3/CCL2/ANXA1/CDC6/CDC25C/FOXM1/E2F1/MUC1/EZH2/ORC1/BUB1/LATS2/TACC3/PLK5/MELK/CCNB1/CDK4/TTK/CDK2/KIF14/CCNA2/WNT10B/CDKN3/GPNMB/USH1C/WEE1/LZTS1/CDK1/CHEK2/ADAMTS1/MDM2/E2F7/DUSP1/DLGAP5/NDC80/MAD2L1/ESPL1/TRIP13/CDK6	68
BP	GO:0022612	gland morphogenesis	24/2207	118/18723	0.00513049	0.0335655	0.0249477	CAV1/IGFBP5/TWSG1/GLI3/AREG/TNC/NRP1/PDGFA/CSMD1/SEMA3A/TNFAIP3/MDK/EPHA2/RPS6KA1/GLI1/IL6/HGF/HOXD13/CEBPB/TGFB2/NOG/HOXB13/LIMS2/MSN	24
BP	GO:0016485	protein processing	40/2207	225/18723	0.00513569	0.0335655	0.0249477	PLAU/GAS1/ATP23/CASP3/ECEL1/ADAMTS3/GLI3/ACE/BACE2/ENPEP/ADAM19/SRGN/F3/SERPINE1/PYCARD/C1RL/PHEX/CASP4/RUNX1/HP/CTSZ/CPXM2/CPM/CST7/IL1R2/C1R/CASP7/BCL2L12/CASP1/MMP14/PCSK2/ECE1/CASP8/MDM2/CARD16/FAM111A/MMEL1/PLAT/CTSS/THBS1	40
BP	GO:0045089	positive regulation of innate immune response	26/2207	131/18723	0.00517382	0.0335655	0.0249477	PARP9/LILRA2/GBP5/MMP12/CCL5/CGAS/HMGB2/PLA2G5/SPI1/HAVCR2/CLEC7A/NLRC5/PYCARD/PAK3/TRIM5/LYN/LBP/PLSCR1/IRF7/KLRC4-KLRK1/TYROBP/FPR2/TRIM6/NMI/TLR8/KLRC2	26
BP	GO:0002679	respiratory burst involved in defense response	6/2207	15/18723	0.00517964	0.0335655	0.0249477	SLAMF8/PIK3CG/DUSP10/NCF1/LBP/TREM2	6
BP	GO:0010273	detoxification of copper ion	6/2207	15/18723	0.00517964	0.0335655	0.0249477	MT1M/MT1H/MT1E/MT1DP/MT3/MT1A	6
BP	GO:0023035	CD40 signaling pathway	6/2207	15/18723	0.00517964	0.0335655	0.0249477	CD86/ITGA5/TNFAIP3/CD40/TREM2/FANCA	6
BP	GO:0045064	T-helper 2 cell differentiation	6/2207	15/18723	0.00517964	0.0335655	0.0249477	BATF/CD86/BCL3/ANXA1/HLX/IL18	6
BP	GO:0051315	attachment of mitotic spindle microtubules to kinetochore	6/2207	15/18723	0.00517964	0.0335655	0.0249477	NUF2/CENPE/AURKB/CDT1/KIF2C/NDC80	6
BP	GO:0060099	regulation of phagocytosis, engulfment	6/2207	15/18723	0.00517964	0.0335655	0.0249477	CD36/CD300A/C3/F2RL1/TREM2/ITGA2	6
BP	GO:1990169	stress response to copper ion	6/2207	15/18723	0.00517964	0.0335655	0.0249477	MT1M/MT1H/MT1E/MT1DP/MT3/MT1A	6
BP	GO:0034599	cellular response to oxidative stress	49/2207	288/18723	0.00519713	0.0336051	0.0249771	HSPA1B/CYP1B1/ALOX5/MET/SPHK1/GPX8/GJB2/SMPD3/MT3/CD36/NCF1/GPR37/TNFAIP3/SOD3/EGFR/HMOX1/WNT16/SOD2/DHRS2/MMP2/VRK2/ANXA1/PAWR/IL6/MMP9/EZH2/RIPK3/PCNA/H19/TREM2/HGF/MELK/PPIA/GATA4/CRYGD/PDK1/GCH1/FBLN5/CDK1/ZC3H12A/GPX7/ECT2/MDM2/SLC1A1/CHCHD2/AQP1/PDGFD/SLC25A24/HSPB1	49
BP	GO:0097193	intrinsic apoptotic signaling pathway	49/2207	288/18723	0.00519713	0.0336051	0.0249771	LCK/CYP1B1/CD74/PLAUR/MIR27B/BCL2A1/CASP3/CAV1/S100A9/PPP1R15A/BCL3/TNFRSF1A/BRCA2/EPHA2/HMOX1/ATP2A3/SOD2/YBX3/SNAI2/PYCARD/PTGS2/DDIAS/IFI6/E2F1/CASP4/MUC1/MMP9/IL20RA/SCN2A/SFN/RIPK3/BDKRB2/TP73/DDIT3/TREM2/POU4F1/MELK/PPIA/CEBPB/PDK1/CHEK2/MAEL/MDM2/SNAI1/SFRP2/E2F2/S100A8/HSPB1/CD44	49
BP	GO:1903307	positive regulation of regulated secretory pathway	13/2207	51/18723	0.00520548	0.0336223	0.0249899	ZP3/RAB3A/ITGB2/VAMP8/SYT1/F2RL1/CDK5R2/KCNB1/STXBP1/CACNA1I/RAB27A/SYT4/KLRC2	13
BP	GO:0050678	regulation of epithelial cell proliferation	62/2207	381/18723	0.00522117	0.0336868	0.0250379	NODAL/MIR27B/ALOX5/ECM1/MMP12/CAV1/RGN/ZFP36/AREG/ITGB3/HMGB2/NRP1/ITGA4/DUSP10/CNMD/CYBA/TNFAIP3/MDK/BRCA2/LAMB1/EGFR/RUNX3/HMOX1/F3/OSR2/SNAI2/ATOH8/LAMC1/TNMD/EGF/ERRFI1/GLI1/FGF9/CLDN1/CAV2/IQGAP3/CCL2/SFN/EYA1/VEGFA/BMP2/NGFR/C5AR1/ANG/VIP/HOXA5/TGFB2/FZD7/TWIST1/THBS4/CD109/WNT10B/APLN/SERPINF1/NOG/HAS2/CCL26/B2M/LIMS2/SFRP2/CDK6/THBS1	62
BP	GO:0018209	peptidyl-serine modification	56/2207	338/18723	0.00527356	0.0339878	0.0252615	CAMK1G/CAV1/TFRC/AURKA/HIPK4/AURKB/NEK6/GALNT3/GADD45A/CAMK2A/PRKG2/EGFR/RPS6KA1/MAST1/CLSPN/DKK1/PLK1/CAMK4/ANGPT1/SPRY2/PTGS2/HCLS1/IL11/VRK2/CSF3/DYRK3/IL6/GALNT13/RAMP3/NDNF/LATS2/BDKRB2/VEGFA/HGF/PRKCE/CCNB1/STK32B/CDK5R1/TTK/CDK2/PRKCB/BGN/POGLUT3/EGFLAM/RPS6KA6/PRKCG/DCN/CDK1/LIF/CHEK2/SLC1A1/SFRP2/OSM/CAMKV/CD44/TRIM6	56
BP	GO:0007589	body fluid secretion	20/2207	93/18723	0.00531968	0.0342474	0.0254545	ANXA2/NEURL1/CAV1/AQP5/KCNN4/CYBA/EGFR/VAMP8/HK2/VEGFA/VIP/PRKCE/APLN/OXTR/OAS2/SLC29A1/AQP1/CHRM1/SOCS2/SCNN1B	20
BP	GO:0071276	cellular response to cadmium ion	11/2207	40/18723	0.00532545	0.0342474	0.0254545	MT1M/MT1H/MT1E/MT1DP/MT3/NCF1/EGFR/HMOX1/MMP9/STAR/MT1A	11
BP	GO:0048640	negative regulation of developmental growth	23/2207	112/18723	0.00536658	0.0344744	0.0256232	NRP1/MT3/DRAXIN/DUSP10/SEMA3A/GDF15/MEIS1/SEMA3D/RTN4R/TNR/NKD1/SPP1/RGS4/PLAC8/TP73/FSTL4/FGF13/CDK5R1/SEMA3F/NOG/SEMA6B/SOCS2/SEMA3E	23
BP	GO:0035107	appendage morphogenesis	27/2207	138/18723	0.00543043	0.0348089	0.0258719	ROR2/PITX1/RUNX2/EN1/GLI3/HOXD9/SHOX2/MAP3K20/RNF165/HOXA10/CRABP2/HOXA11/LRP4/OSR2/FREM2/HAND2/SP8/HOXD13/RDH10/TGFB2/TWIST1/HOXD10/NOG/ECE1/HOXA9/SFRP2/FZD6	27
BP	GO:0035108	limb morphogenesis	27/2207	138/18723	0.00543043	0.0348089	0.0258719	ROR2/PITX1/RUNX2/EN1/GLI3/HOXD9/SHOX2/MAP3K20/RNF165/HOXA10/CRABP2/HOXA11/LRP4/OSR2/FREM2/HAND2/SP8/HOXD13/RDH10/TGFB2/TWIST1/HOXD10/NOG/ECE1/HOXA9/SFRP2/FZD6	27
BP	GO:0006949	syncytium formation	14/2207	57/18723	0.00545145	0.0349058	0.0259439	MYOD1/GDF15/CD53/ADAM12/MYOF/CXCL9/TREM2/EHD2/CD109/ADGRB3/PTGFRN/KCNH1/TYROBP/CXCL10	14
BP	GO:0001960	negative regulation of cytokine-mediated signaling pathway	18/2207	81/18723	0.00556765	0.0355344	0.0264111	MIR27B/ECM1/MMP12/CAV1/ISG15/CCL5/NLRC5/IL6/F2RL1/TREM2/OAS1/IL1R2/IL1RN/OAS3/CARD16/PTPRC/H2BC11/PALM3	18
BP	GO:0048144	fibroblast proliferation	18/2207	81/18723	0.00556765	0.0355344	0.0264111	CD74/ANXA2/SPHK1/PDGFA/S100A6/FN1/CD300A/CDC6/PAWR/E2F1/NGFR/CCNB1/CDK4/CCNA2/WNT7B/AQP1/PDGFD/CDK6	18
BP	GO:2001021	negative regulation of response to DNA damage stimulus	18/2207	81/18723	0.00556765	0.0355344	0.0264111	CD74/POLQ/CGAS/RMI2/MIR221/PARPBP/SNAI2/DDIAS/DYRK3/MUC1/TWIST1/FANCB/AUNIP/CHEK2/MDM2/SNAI1/SFRP2/CD44	18
BP	GO:0031343	positive regulation of cell killing	15/2207	63/18723	0.00559216	0.0356523	0.0264987	PRF1/SPI1/HLA-DRA/CLEC7A/HLA-B/HLA-A/HLA-DRB1/F2RL1/KLRC4-KLRK1/NOS2/B2M/MR1/TYROBP/PTPRC/KLRC2	15
BP	GO:0001765	membrane raft assembly	5/2207	11/18723	0.00566773	0.0357103	0.0265418	ANXA2/CAV1/S100A10/CAV2/EMP2	5
BP	GO:0002604	regulation of dendritic cell antigen processing and presentation	5/2207	11/18723	0.00566773	0.0357103	0.0265418	CD74/FGL2/SLC11A1/FCGR2B/THBS1	5
BP	GO:0006971	hypotonic response	5/2207	11/18723	0.00566773	0.0357103	0.0265418	AQP5/SLC12A5/TSPO/TRPV4/ITGA2	5
BP	GO:0032493	response to bacterial lipoprotein	5/2207	11/18723	0.00566773	0.0357103	0.0265418	TLR2/CD36/SSC5D/CD14/TLR1	5
BP	GO:0033690	positive regulation of osteoblast proliferation	5/2207	11/18723	0.00566773	0.0357103	0.0265418	CTHRC1/SOX8/LTF/BMP2/CCN1	5
BP	GO:0034776	response to histamine	5/2207	11/18723	0.00566773	0.0357103	0.0265418	HRH1/GABRB3/GABRA1/GABRB2/GABRG2	5
BP	GO:0043589	skin morphogenesis	5/2207	11/18723	0.00566773	0.0357103	0.0265418	COL1A2/ERRFI1/COL1A1/ITGB4/ITGA2	5
BP	GO:0046598	positive regulation of viral entry into host cell	5/2207	11/18723	0.00566773	0.0357103	0.0265418	CD74/LGALS1/TRIM21/HLA-DRB1/TRIM38	5
BP	GO:0070314	G1 to G0 transition	5/2207	11/18723	0.00566773	0.0357103	0.0265418	ECRG4/SMPD3/CYP27B1/EZH2/CDK5R1	5
BP	GO:0070944	neutrophil-mediated killing of bacterium	5/2207	11/18723	0.00566773	0.0357103	0.0265418	TREM1/MYD88/CXCL6/F2RL1/SCNN1B	5
BP	GO:0075294	positive regulation by symbiont of entry into host	5/2207	11/18723	0.00566773	0.0357103	0.0265418	CD74/LGALS1/TRIM21/HLA-DRB1/TRIM38	5
BP	GO:0033280	response to vitamin D	10/2207	35/18723	0.00577751	0.0363371	0.0270077	TNC/SNAI2/PTGS2/SPP1/PHEX/CYP27B1/MN1/FES/STC1/CXCL10	10
BP	GO:1901987	regulation of cell cycle phase transition	63/2207	390/18723	0.00577951	0.0363371	0.0270077	ZWILCH/PLCB1/CDC45/GTSE1/BUB1B/AURKA/MYO16/PLK3/CENPE/AURKB/NEK6/UBE2C/NPM2/SUSD2/MAP3K20/MIR221/EGFR/CHEK1/DTL/CLSPN/PLK1/CDCA5/GLI1/CENPF/CDT1/DYRK3/CCL2/ANXA1/CDC6/CDC25C/E2F1/MUC1/ATF5/EZH2/ORC1/BUB1/TCIM/PLK5/CCNB1/CDK4/TTK/CDK2/KIF14/FANCD2/WDR76/WNT10B/GPNMB/MN1/EME1/WEE1/CDK1/CHEK2/ADAMTS1/MDM2/E2F7/DUSP1/DLGAP5/NDC80/BRIP1/FAM83D/MAD2L1/ESPL1/TRIP13	63
BP	GO:0051588	regulation of neurotransmitter transport	21/2207	100/18723	0.00581951	0.036549	0.0271652	SYP/GDNF/ITGB3/RAB3A/STX1B/RAP1B/ASIC1/SYN1/CAMK2A/GRIN3A/RIMS1/CPLX1/SYT1/RIMS3/STXBP1/PRKCB/PRKCG/HTR2A/SNCG/SYT4/CPLX2	21
BP	GO:0042770	signal transduction in response to DNA damage	32/2207	172/18723	0.00583794	0.036549	0.0271652	CD74/BATF/GTSE1/PLK3/BCL3/GADD45A/MAP3K20/SMYD2/BRCA2/CHEK1/DTL/CLSPN/PLK1/SNAI2/DYRK3/FOXM1/E2F1/MUC1/TWIST1/CDK2/FANCD2/WDR76/EME1/RPS6KA6/CDK1/CHEK2/MDM2/SNAI1/E2F7/SP100/BRIP1/CD44	32
BP	GO:0048736	appendage development	32/2207	172/18723	0.00583794	0.036549	0.0271652	ROR2/PITX1/RUNX2/EN1/GLI3/HOXD9/SHOX2/MAP3K20/RNF165/HOXA10/CRABP2/HOXA11/LRP4/DKK1/MEOX2/OSR2/FREM2/HAND2/SP8/ITGB4/HOXD13/SCX/SMOC1/RDH10/TGFB2/TWIST1/HOXD10/NOG/ECE1/HOXA9/SFRP2/FZD6	32
BP	GO:0060173	limb development	32/2207	172/18723	0.00583794	0.036549	0.0271652	ROR2/PITX1/RUNX2/EN1/GLI3/HOXD9/SHOX2/MAP3K20/RNF165/HOXA10/CRABP2/HOXA11/LRP4/DKK1/MEOX2/OSR2/FREM2/HAND2/SP8/ITGB4/HOXD13/SCX/SMOC1/RDH10/TGFB2/TWIST1/HOXD10/NOG/ECE1/HOXA9/SFRP2/FZD6	32
BP	GO:0031294	lymphocyte costimulation	12/2207	46/18723	0.00585094	0.0365916	0.0271968	LILRB2/LCK/LGALS1/CAV1/CD86/PDCD1LG2/LYN/DPP4/CD274/KLRC4-KLRK1/TNFRSF14/CD3E	12
BP	GO:0090287	regulation of cellular response to growth factor stimulus	51/2207	304/18723	0.00586827	0.0366612	0.0272486	ADAMTS3/CAV1/RUNX2/TWSG1/SFRP4/ITGA5/ITGB3/MT3/CNMD/CRB2/RNF165/HTRA3/NPNT/VWC2L/CD63/CITED1/ASPN/SPRY2/TNMD/CAV2/LOX/LTBP1/LATS2/WFIKKN2/BMP2/NGFR/EMILIN1/SPRY4/CCN1/ENG/SPRED3/ITGA3/GATA4/FERMT1/CD109/PRKCB/SLC2A10/APLN/FOLR1/NOG/FGFBP3/DCN/FST/VASN/SPRY1/CXCL13/TGFB1I1/SFRP2/FSTL1/VEPH1/THBS1	51
BP	GO:0007411	axon guidance	40/2207	227/18723	0.00598757	0.037367	0.0277732	EPHA3/IGSF9/L1CAM/EPHB4/GAP43/GDNF/GLI3/CNTN6/NRXN1/UNC5A/NRP1/DRAXIN/NTRK1/SEMA3A/RAC2/LAMA2/RNF165/OPHN1/EPHA2/EMB/SEMA3D/EPHA10/TNR/DSCAML1/HOXA2/LRTM2/EFNB2/VEGFA/NGFR/SLIT1/DSCAM/CDK5R1/CNTN4/SEMA3F/NOG/SEMA6B/EFNA4/TBR1/LGR6/SEMA3E	40
BP	GO:0001738	morphogenesis of a polarized epithelium	20/2207	94/18723	0.0060264	0.0373701	0.0277755	ROR2/CTHRC1/ARHGEF19/JHY/AJAP1/OPHN1/DKK1/ROR1/SAPCD2/CAMSAP3/NKD1/CELSR3/CELSR1/FZD7/FZD2/SPEF1/PLEKHA4/SFRP2/MSN/FZD6	20
BP	GO:0061326	renal tubule development	20/2207	94/18723	0.0060264	0.0373701	0.0277755	IRX2/COL4A1/GDNF/GLI3/PROM1/WWTR1/NPNT/SOX8/HOXA11/CITED1/HOXB7/CALB1/EYA1/VEGFA/BMP2/HOXD11/JAG1/NOG/LIF/WNT7B	20
BP	GO:0071625	vocalization behavior	7/2207	20/18723	0.00603098	0.0373701	0.0277755	GLI3/SHANK1/NRXN1/BRINP1/SHANK2/CNTNAP2/SRPX2	7
BP	GO:0072567	chemokine (C-X-C motif) ligand 2 production	7/2207	20/18723	0.00603098	0.0373701	0.0277755	CD74/MYD88/F2RL1/MCOLN2/OAS1/OAS3/POSTN	7
BP	GO:0098543	detection of other organism	7/2207	20/18723	0.00603098	0.0373701	0.0277755	TLR2/SSC5D/CLEC7A/TLR1/HLA-B/HLA-A/HLA-DRB1	7
BP	GO:2000341	regulation of chemokine (C-X-C motif) ligand 2 production	7/2207	20/18723	0.00603098	0.0373701	0.0277755	CD74/MYD88/F2RL1/MCOLN2/OAS1/OAS3/POSTN	7
BP	GO:0071824	protein-DNA complex subunit organization	42/2207	241/18723	0.00603233	0.0373701	0.0277755	CDC45/H2BC4/HJURP/HMGB2/H4C5/H3C6/CENPA/CENPE/H2BC8/CENPS/CENPI/H4C8/H4C9/H2BC17/CENPF/CDT1/H1-4/H1-2/H4C11/H3C2/H1-9P/ITGB3BP/H3C10/CHD5/OIP5/MCM2/CENPW/MACROH2A2/H4C3/CHAF1B/CENPH/NAP1L3/NAP1L2/RAD51/WNT10B/CENPN/ASF1B/DLGAP5/H2BC12/CENPK/H2BC11/H3-5	42
BP	GO:0043304	regulation of mast cell degranulation	9/2207	30/18723	0.00612512	0.0378259	0.0281143	IL13RA2/RAC2/HMOX1/VAMP8/LYN/CD300A/STXBP1/ADGRE2/FES	9
BP	GO:0060351	cartilage development involved in endochondral bone morphogenesis	9/2207	30/18723	0.00612512	0.0378259	0.0281143	SMPD3/SHOX2/MMP13/HOXA11/COL27A1/COL1A1/TRPV4/SERPINH1/STC1	9
BP	GO:0099068	postsynapse assembly	9/2207	30/18723	0.00612512	0.0378259	0.0281143	LRRTM1/ZDHHC12/GAP43/NRXN1/LRP4/IL1RAP/CBLN1/ABI3/NTNG2	9
BP	GO:0019932	second-messenger-mediated signaling	52/2207	312/18723	0.00620824	0.0382993	0.0284661	RUNDC3A/TRPM8/CCL20/RCAN3/SPHK1/KCNC2/KSR2/HDAC4/RGN/CGAS/CD36/GPR61/PLEK/GLP1R/CXCL8/CCR5/CXCR2/EGFR/CLEC7A/BST1/HRH1/SLC8A2/GRIN1/GAL/HTR5A/RAPGEF4/NPY2R/CCR1/NMUR2/NDNF/FPR1/GRIN2B/CXCR4/VEGFA/ADM/TREM2/GRM5/LAT2/AHR/GBP1/NOS2/CCRL2/TMEM100/RIMS2/RCAN1/RYR2/AQP1/CD3E/PTPRC/FPR2/PDE2A/THBS1	52
BP	GO:0030318	melanocyte differentiation	8/2207	25/18723	0.00626445	0.0384055	0.028545	GLI3/SOX10/CITED1/LRMDA/MREG/ADAMTS20/RAB27A/ENPP1	8
BP	GO:0031579	membrane raft organization	8/2207	25/18723	0.00626445	0.0384055	0.028545	ANXA2/CAV1/S100A10/CAV2/EMP2/MYADM/PTPRC/CD2	8
BP	GO:0062149	detection of stimulus involved in sensory perception of pain	8/2207	25/18723	0.00626445	0.0384055	0.028545	KCNA1/NTRK1/LXN/CXCR4/PHF24/MMP24/HTR2A/ITGA2	8
BP	GO:0090382	phagosome maturation	8/2207	25/18723	0.00626445	0.0384055	0.028545	RAB7B/RAB38/SLAMF8/PLA2G5/RAB34/RAB32/MREG/TCIRG1	8
BP	GO:1903055	positive regulation of extracellular matrix organization	8/2207	25/18723	0.00626445	0.0384055	0.028545	CARMIL2/COLGALT1/PDPN/IL6/RUNX1/EFEMP2/BMP2/EMILIN1	8
BP	GO:1903901	negative regulation of viral life cycle	8/2207	25/18723	0.00626445	0.0384055	0.028545	BST2/PTX3/IFITM3/TRIM5/IFITM2/PPIA/CIITA/TRIM59	8
BP	GO:0001892	embryonic placenta development	18/2207	82/18723	0.00636597	0.0389874	0.0289776	NODAL/PLK4/E2F8/FZD5/PHLDA2/ST14/CITED1/SPINT1/ADM/CCN1/CEBPB/SOCS3/ASCL2/LIF/CASP8/SNAI1/E2F7/WNT7B	18
BP	GO:0002761	regulation of myeloid leukocyte differentiation	24/2207	120/18723	0.00637696	0.0390143	0.0289975	ROR2/CD74/LILRB3/LILRB1/CA2/C1QC/LTF/CAMK4/EVI2B/HCLS1/LYN/HLA-DRB1/CCR1/RUNX1/TREM2/POU4F1/CEBPB/IRF7/LIF/CASP8/FES/TYROBP/HOXA7/CDK6	24
BP	GO:0072659	protein localization to plasma membrane	48/2207	284/18723	0.00639046	0.0390565	0.0290289	LYPLA1/ZDHHC23/EPHA3/RAB3C/ANK1/ARHGAP44/ZDHHC22/ANXA2/MYL12A/GRIP2/PID1/LGALS3/GPR158/PACSIN1/VAMP5/RAB3A/TNFRSF1A/S100A10/RAB34/EPHA2/PRKG2/FAM126A/EGFR/RAP2A/TMBIM1/VAMP8/DPP10/KRT18/RAMP3/FLNA/EMP2/GRIP1/TREM2/MYADM/FGF13/SCN3B/PRKCE/KCNB1/ITGA3/STXBP1/EHD2/ABI3/GBP1/MMP14/KCNIP3/F11R/STAC/KCNJ11	48
BP	GO:0002763	positive regulation of myeloid leukocyte differentiation	14/2207	58/18723	0.00642348	0.0392177	0.0291487	ROR2/CD74/CA2/EVI2B/HCLS1/HLA-DRB1/CCR1/RUNX1/TREM2/POU4F1/LIF/CASP8/FES/TYROBP	14
BP	GO:0097485	neuron projection guidance	40/2207	228/18723	0.00645633	0.0393776	0.0292676	EPHA3/IGSF9/L1CAM/EPHB4/GAP43/GDNF/GLI3/CNTN6/NRXN1/UNC5A/NRP1/DRAXIN/NTRK1/SEMA3A/RAC2/LAMA2/RNF165/OPHN1/EPHA2/EMB/SEMA3D/EPHA10/TNR/DSCAML1/HOXA2/LRTM2/EFNB2/VEGFA/NGFR/SLIT1/DSCAM/CDK5R1/CNTN4/SEMA3F/NOG/SEMA6B/EFNA4/TBR1/LGR6/SEMA3E	40
BP	GO:0045685	regulation of glial cell differentiation	17/2207	76/18723	0.00647922	0.0394765	0.0293411	TLR2/DUSP10/MDK/NR2E1/DLX2/CLCF1/IL6/SPINT1/CXCR4/TP73/BMP2/TREM2/NOG/CDK1/LIF/GSX2/NKX6-1	17
BP	GO:0071470	cellular response to osmotic stress	11/2207	41/18723	0.0065182	0.0396323	0.0294568	CASP3/AQP5/TSPO/YBX3/PTGS2/ERRFI1/TRPV4/RELB/SCN2A/BDKRB2/AQP1	11
BP	GO:1903524	positive regulation of blood circulation	11/2207	41/18723	0.0065182	0.0396323	0.0294568	ADRA1D/NKX2-5/RGS4/ADM/SCN3B/TGFB2/APLN/CHGA/GCH1/SLC1A1/RYR2	11
BP	GO:0071496	cellular response to external stimulus	53/2207	320/18723	0.00655039	0.0397871	0.0295719	MYOD1/ATF3/MAP1LC3C/HDAC4/UPP1/TNC/ITGA4/TNFRSF1A/PTGER4/CYBA/GADD45A/EGFR/CHEK1/HMOX1/MYD88/SNAI2/PTGS2/MMP7/LTBR/LYN/COL1A1/PHEX/CD40/CYP27B1/ENG/KIF26A/SCX/KCNB1/NUAK2/UCP2/FOSL1/FOLR1/HFE/CASP1/MN1/IRF1/ZC3H12A/NAMPT/CASP8/FES/MDM2/F11R/SFRP2/AQP1/ICAM1/BRIP1/FAS/PTPRC/PDE2A/POSTN/ITGA2/GSDMD/TLR8	53
BP	GO:1901990	regulation of mitotic cell cycle phase transition	50/2207	299/18723	0.00673058	0.0408395	0.0303541	ZWILCH/PLCB1/GTSE1/BUB1B/AURKA/MYO16/PLK3/CENPE/AURKB/NEK6/UBE2C/NPM2/MIR221/EGFR/CHEK1/DTL/CLSPN/PLK1/CDCA5/CENPF/CDT1/CCL2/ANXA1/CDC6/CDC25C/E2F1/MUC1/EZH2/ORC1/BUB1/PLK5/CCNB1/CDK4/TTK/CDK2/KIF14/WNT10B/GPNMB/WEE1/CDK1/CHEK2/ADAMTS1/MDM2/E2F7/DUSP1/DLGAP5/NDC80/MAD2L1/ESPL1/TRIP13	50
BP	GO:1901379	regulation of potassium ion transmembrane transport	20/2207	95/18723	0.00680817	0.041268	0.0306726	FXYD2/KCNE3/KCNC2/CAV1/KCNA1/KCNN4/ABCC8/CD63/RGS4/GAL/KCNE5/DPP10/KCNC1/FLNA/KCNE4/KCNAB1/TREM2/KCNIP3/KCNIP2/KCNS2	20
BP	GO:0001508	action potential	26/2207	134/18723	0.00702016	0.0424071	0.0315193	KCNE3/KCNC2/CAV1/KCNA1/CD36/SLC8A2/SCN8A/KCNE5/SCN2A/KCNJ3/FLNA/KCNE4/SCN2B/FGF13/SCN3B/KCNB1/GJC1/SCN3A/CACNA1I/DSG2/CHRNA4/KCNIP2/FGF12/CHRNB2/RYR2/CHRNA1	26
BP	GO:0010712	regulation of collagen metabolic process	12/2207	47/18723	0.00703198	0.0424071	0.0315193	MFAP4/VIM/ERRFI1/IL6/CST3/RUNX1/EMILIN1/ENG/SCX/CIITA/FAP/ITGA2	12
BP	GO:0010803	regulation of tumor necrosis factor-mediated signaling pathway	12/2207	47/18723	0.00703198	0.0424071	0.0315193	HSPA1B/MIR27B/SPHK1/TNFAIP3/PYCARD/CASP4/LAPTM5/F2RL1/CASP1/CASP8/CARD16/H2BC11	12
BP	GO:0043114	regulation of vascular permeability	12/2207	47/18723	0.00703198	0.0424071	0.0315193	ABCC8/PLVAP/CXCR2/SH3GL2/HRH1/ANGPT1/TRPV4/BDKRB2/VEGFA/ADM/FGFBP3/PDE2A	12
BP	GO:0048483	autonomic nervous system development	12/2207	47/18723	0.00703198	0.0424071	0.0315193	GDNF/NRP1/NTRK1/SEMA3A/FN1/SOX8/SOX10/HAND2/KIF26A/SEMA3F/HLX/HOXB2	12
BP	GO:0042092	type 2 immune response	10/2207	36/18723	0.00717095	0.0431572	0.0320767	CD74/BATF/ECM1/CD86/RSAD2/BCL3/ANXA1/IL6/HLX/IL18	10
BP	GO:0060251	regulation of glial cell proliferation	10/2207	36/18723	0.00717095	0.0431572	0.0320767	ABCC8/MIR221/EGFR/SOX10/TSPO/LYN/IL6/E2F1/ASCL2/CHRM1	10
BP	GO:0048839	inner ear development	34/2207	188/18723	0.00718056	0.043171	0.0320871	ROR2/CTHRC1/GLI3/SDC4/GJB2/FRZB/OTX1/ADGRV1/ALDH1A3/KCNK3/ROR1/PCDH15/SPRY2/FREM2/GABRA5/CALB1/GABRB2/EYA1/MCM2/BMP2/ATP8A2/TGFB2/CYTL1/CCNA2/FZD2/SLC17A8/JAG1/SLC25A27/USH1C/CHRNA9/FZD6/EYA4/HOXA1/PVALB	34
BP	GO:0048678	response to axon injury	18/2207	83/18723	0.00725481	0.0435731	0.0323859	LGALS1/GAP43/TNC/NTRK1/MIR221/TSPO/RTN4R/TNR/LYN/SPP1/NEFL/FLNA/TREM2/RTN4RL1/FOLR1/CDK1/SLC1A1/TYROBP	18
BP	GO:0008347	glial cell migration	13/2207	53/18723	0.00735682	0.0440644	0.032751	GLI3/MIR221/NR2E1/LAMB1/TSPO/CCL2/TREM2/CDK5R2/TGFB2/CDK5R1/GPR183/MMP14/HEXB	13
BP	GO:0032418	lysosome localization	17/2207	77/18723	0.00742369	0.0440644	0.032751	IL13RA2/RAB3A/PIK3CG/RAC2/RAB34/HMOX1/VAMP8/LYN/CD300A/LAT2/STXBP1/MILR1/CHGA/ADGRE2/S100A13/FES/CPLX2	17
BP	GO:0001952	regulation of cell-matrix adhesion	25/2207	128/18723	0.00743459	0.0440644	0.032751	PLAU/EPHA3/MMP12/SDC4/NRP1/CD36/S100A10/AJAP1/RRAS/BST1/SERPINE1/CAMSAP3/IQGAP1/EMP2/EFEMP2/VEGFA/FERMT1/JAG1/MMP14/CD3E/SEMA3E/HOXA7/POSTN/CDK6/THBS1	25
BP	GO:0017015	regulation of transforming growth factor beta receptor signaling pathway	25/2207	128/18723	0.00743459	0.0440644	0.032751	CAV1/HTRA3/NPNT/CITED1/ASPN/SPRY2/CAV2/LOX/LTBP1/LATS2/WFIKKN2/BMP2/EMILIN1/ENG/SPRED3/ITGA3/FERMT1/CD109/SLC2A10/FOLR1/VASN/SPRY1/TGFB1I1/VEPH1/THBS1	25
BP	GO:0031348	negative regulation of defense response	44/2207	258/18723	0.00745346	0.0440644	0.032751	PBK/ALOX5/TRIM21/TNFAIP6/IL2RA/SAA1/MMP12/LILRB1/ISG15/ZFP36/ACP5/SLAMF8/TNFRSF1A/PTGER4/DUSP10/MICB/TNFAIP3/MDK/MIR221/SERPING1/CCK/HAVCR2/FGL2/NLRC5/HLA-B/LYN/HLA-A/HLA-DRB1/TREM2/HGF/FCGR2B/OAS1/CST7/SOCS3/SERPINF1/LRFN5/MICA/OAS3/TAFA3/PTPRC/FPR2/VSIG4/HAMP/NMI	44
BP	GO:0030278	regulation of ossification	23/2207	115/18723	0.00746874	0.0440644	0.032751	ALOX5/ECM1/RUNX2/ISG15/ADGRV1/SGMS2/PTGER4/MDK/SRGN/LRP4/LTF/DKK1/OSR2/CYP27B1/CCR1/BMP2/CCN1/TGFB2/TWIST1/WNT10B/MGP/NELL1/ENPP1	23
BP	GO:1901989	positive regulation of cell cycle phase transition	23/2207	115/18723	0.00746874	0.0440644	0.032751	PLCB1/UBE2C/MIR221/EGFR/DTL/CDCA5/GLI1/CDT1/DYRK3/ANXA1/CDC6/CDC25C/EZH2/CCNB1/CDK4/WNT10B/CDK1/CHEK2/ADAMTS1/MDM2/DLGAP5/FAM83D/ESPL1	23
BP	GO:0003198	epithelial to mesenchymal transition involved in endocardial cushion formation	6/2207	16/18723	0.00747081	0.0440644	0.032751	SNAI2/ENG/TGFB2/NOG/TMEM100/SNAI1	6
BP	GO:0006978	DNA damage response, signal transduction by p53 class mediator resulting in transcription of p21 class mediator	6/2207	16/18723	0.00747081	0.0440644	0.032751	BRCA2/FOXM1/MUC1/RPS6KA6/CHEK2/SP100	6
BP	GO:0036159	inner dynein arm assembly	6/2207	16/18723	0.00747081	0.0440644	0.032751	DNAI3/TEKT2/CFAP100/CCDC40/CFAP73/ZMYND10	6
BP	GO:0046135	pyrimidine nucleoside catabolic process	6/2207	16/18723	0.00747081	0.0440644	0.032751	APOBEC3B/UPP1/APOBEC3C/APOBEC3G/DPYD/APOBEC3F	6
BP	GO:0070365	hepatocyte differentiation	6/2207	16/18723	0.00747081	0.0440644	0.032751	E2F8/FRZB/ANXA1/KRT18/E2F7/ITGA2	6
BP	GO:0071639	positive regulation of monocyte chemotactic protein-1 production	6/2207	16/18723	0.00747081	0.0440644	0.032751	CLEC7A/TRPV4/MCOLN2/OAS1/TWIST1/OAS3	6
BP	GO:0071732	cellular response to nitric oxide	6/2207	16/18723	0.00747081	0.0440644	0.032751	DPEP1/KCNC2/MT3/CDK2/CCNA2/AQP1	6
BP	GO:0098969	neurotransmitter receptor transport to postsynaptic membrane	6/2207	16/18723	0.00747081	0.0440644	0.032751	ARHGAP44/GRIP2/STX1B/SNAP25/CPLX1/GRIP1	6
BP	GO:1901163	regulation of trophoblast cell migration	6/2207	16/18723	0.00747081	0.0440644	0.032751	NODAL/VEGFA/SYDE1/ARHGDIB/ACVR1C/TIMP1	6
BP	GO:1904862	inhibitory synapse assembly	6/2207	16/18723	0.00747081	0.0440644	0.032751	CBLN1/GABRB3/GABRA1/GABRB2/FGF13/GABRG2	6
BP	GO:1905153	regulation of membrane invagination	6/2207	16/18723	0.00747081	0.0440644	0.032751	CD36/CD300A/C3/F2RL1/TREM2/ITGA2	6
BP	GO:0002820	negative regulation of adaptive immune response	14/2207	59/18723	0.00752911	0.0443639	0.0329737	LILRB1/FOXJ1/SAMSN1/HAVCR2/LOXL3/IL4I1/FCGR2B/AHR/HFE/JAK3/ZC3H12A/IL7R/TNFRSF14/PTPRC	14
BP	GO:0045453	bone resorption	15/2207	65/18723	0.00758068	0.0446233	0.0331665	CTSK/CA2/TFRC/ACP5/ITGB3/RAC2/TNFAIP3/EGFR/SPP1/TNFRSF11B/IL6/IL20RA/TCIRG1/SNX10/HAMP	15
BP	GO:0051260	protein homooligomerization	33/2207	182/18723	0.00768957	0.0452193	0.0336094	GBP5/SLC1A5/PRF1/KCNC2/KCNV1/POLQ/AQP5/ALOX5AP/KCNA1/ASIC1/ALDH1A3/TIFA/TDO2/PRMT8/RNF135/SOD2/PYCARD/KCNA4/CRYZ/KCNC1/ARC/KCNB1/RYR3/B2M/ECT2/KCNJ12/HCN1/GLRA3/KCTD14/TK1/KCTD16/KCNS2/GSDMD	33
BP	GO:0033006	regulation of mast cell activation involved in immune response	9/2207	31/18723	0.007745	0.0454548	0.0337844	IL13RA2/RAC2/HMOX1/VAMP8/LYN/CD300A/STXBP1/ADGRE2/FES	9
BP	GO:1901797	negative regulation of signal transduction by p53 class mediator	9/2207	31/18723	0.007745	0.0454548	0.0337844	CD74/SNAI2/DYRK3/MUC1/BDKRB2/TWIST1/MDM2/SNAI1/CD44	9
BP	GO:0051928	positive regulation of calcium ion transport	24/2207	122/18723	0.00786307	0.0461019	0.0342654	LILRA2/LGALS3/KCNE3/CAV1/CCL5/RGN/P2RY6/TRPV2/CAMK2A/TSPO/F2RL3/GRIN1/CXCL9/CCL2/CCR1/RAMP3/NIPSNAP2/TRPC3/RYR2/STAC/STC1/CXCL10/CXCL11/LILRA5	24
BP	GO:0007520	myoblast fusion	11/2207	42/18723	0.00791028	0.0461954	0.0343349	MYOD1/GDF15/CD53/ADAM12/MYOF/CXCL9/EHD2/ADGRB3/PTGFRN/KCNH1/CXCL10	11
BP	GO:0030890	positive regulation of B cell proliferation	11/2207	42/18723	0.00791028	0.0461954	0.0343349	VAV3/CD74/TFRC/TNFRSF4/BST1/CLCF1/CD40/SASH3/GPR183/CHRNB2/PTPRC	11
BP	GO:0033574	response to testosterone	11/2207	42/18723	0.00791028	0.0461954	0.0343349	TSPO/PSPH/SPP1/HOXD13/CDK4/CA9/HOXB13/DUSP1/MSN/KCNJ11/THBS1	11
BP	GO:0071312	cellular response to alkaloid	11/2207	42/18723	0.00791028	0.0461954	0.0343349	CASP3/CASP6/STAR/CCNA2/RAD51/CASP7/RYR3/MDM2/SLC1A1/RYR2/ICAM1	11
BP	GO:0046849	bone remodeling	19/2207	90/18723	0.00796895	0.0464921	0.0345555	CTSK/CTHRC1/CA2/TFRC/ACP5/ITGB3/RAC2/TNFAIP3/MDK/EPHA2/EGFR/WNT16/SPP1/TNFRSF11B/IL6/IL20RA/TCIRG1/SNX10/HAMP	19
BP	GO:0009164	nucleoside catabolic process	8/2207	26/18723	0.00813006	0.0472117	0.0350903	APOBEC3B/GDA/UPP1/APOBEC3C/APOBEC3G/DPYD/ADA2/APOBEC3F	8
BP	GO:0046697	decidualization	8/2207	26/18723	0.00813006	0.0472117	0.0350903	GJB2/CTSB/TPPP3/PTGS2/SPP1/CYP27B1/LIF/STC1	8
BP	GO:1905523	positive regulation of macrophage migration	8/2207	26/18723	0.00813006	0.0472117	0.0350903	CCL5/MDK/RARRES2/TRPV4/TREM2/C5AR1/MMP14/THBS1	8
BP	GO:0031629	synaptic vesicle fusion to presynaptic active zone membrane	7/2207	21/18723	0.00814023	0.0472117	0.0350903	RAB3A/STX1B/SNAP25/CPLX1/SYT1/STXBP1/CPLX2	7
BP	GO:0033630	positive regulation of cell adhesion mediated by integrin	7/2207	21/18723	0.00814023	0.0472117	0.0350903	CCL5/TGFB2/FERMT1/LIF/CXCL13/SFRP2/CD3E	7
BP	GO:0099500	vesicle fusion to plasma membrane	7/2207	21/18723	0.00814023	0.0472117	0.0350903	RAB3A/STX1B/SNAP25/CPLX1/SYT1/STXBP1/CPLX2	7
BP	GO:0002027	regulation of heart rate	21/2207	103/18723	0.00823948	0.0477044	0.0354565	KCNE3/CAV1/ADRA1D/SHOX2/SEMA3A/GJD3/MYH7/RGS4/KCNE5/KCNJ3/KCNE4/ADM/SCN2B/SCN3B/APLN/DSG2/GCH1/MDM2/SLC1A1/RYR2/BVES	21
BP	GO:0006970	response to osmotic stress	18/2207	84/18723	0.00824132	0.0477044	0.0354565	CASP3/AQP5/PLK3/SLC12A5/PAPPA2/EGFR/TSPO/YBX3/PTGS2/ERRFI1/CLDN1/AQP9/TRPV4/RELB/SCN2A/BDKRB2/AQP1/ITGA2	18
BP	GO:0030261	chromosome condensation	12/2207	48/18723	0.00839266	0.0485329	0.0360723	TOP2A/NCAPG/SMC4/PLK1/CDCA5/H1-4/H1-2/H1-9P/NCAPH/CCNB1/CDK1/H3-5	12
BP	GO:0030500	regulation of bone mineralization	17/2207	78/18723	0.00847587	0.0489662	0.0363943	ALOX5/ECM1/ISG15/ADGRV1/SGMS2/SRGN/LTF/OSR2/CYP27B1/CCR1/BMP2/CCN1/TWIST1/WNT10B/MGP/NELL1/ENPP1	17
BP	GO:0051047	positive regulation of secretion	51/2207	310/18723	0.00857	0.0494616	0.0367626	ZP3/TLR2/GDNF/SDC4/SMPD3/RAB3A/STX1B/KCNN4/SDC1/CYBA/NNAT/CD33/EGFR/CCK/ITGB2/IL1A/VAMP8/SPP1/GAL/GPR27/HLA-DRB1/C1QTNF1/NPY2R/SYT1/BMP2/F2RL1/GCK/TREM2/ANG/PPIA/CDK5R2/VIP/PRKCE/KCNB1/TGFB2/PLA2G4A/STXBP1/CACNA1I/APLN/HFE/OXTR/RAB27A/SCIN/CHRNB2/AQP1/S100A8/VSNL1/SYT4/TRH/NKX6-1/KLRC2	51
BP	GO:0001736	establishment of planar polarity	16/2207	72/18723	0.00865749	0.0494959	0.0367881	ROR2/CTHRC1/ARHGEF19/JHY/DKK1/ROR1/SAPCD2/NKD1/CELSR3/CELSR1/FZD7/FZD2/SPEF1/PLEKHA4/SFRP2/FZD6	16
BP	GO:0007164	establishment of tissue polarity	16/2207	72/18723	0.00865749	0.0494959	0.0367881	ROR2/CTHRC1/ARHGEF19/JHY/DKK1/ROR1/SAPCD2/NKD1/CELSR3/CELSR1/FZD7/FZD2/SPEF1/PLEKHA4/SFRP2/FZD6	16
BP	GO:0042246	tissue regeneration	16/2207	72/18723	0.00865749	0.0494959	0.0367881	MYOD1/GAP43/DUSP10/CPQ/MDK/HOPX/ANXA1/EZH2/RUNX1/CCNB1/FZD7/GATA4/WNT10B/PTGFRN/LGR6/POSTN	16
BP	GO:0072331	signal transduction by p53 class mediator	30/2207	163/18723	0.0086581	0.0494959	0.0367881	CD74/BATF/GTSE1/AURKA/HIPK4/PLK3/BCL3/AURKB/SMYD2/BRCA2/CHEK1/SNAI2/PYCARD/DYRK3/FOXM1/E2F1/MUC1/CHD5/BDKRB2/TP73/POU4F1/TWIST1/RPS6KA6/CHEK2/MDM2/SNAI1/E2F7/E2F2/SP100/CD44	30
BP	GO:0032330	regulation of chondrocyte differentiation	13/2207	54/18723	0.00866806	0.0494959	0.0367881	RUNX2/GLI3/LOXL2/SHOX2/MDK/HOXA11/SNAI2/ADAMTS7/EFEMP1/NKX3-2/CCN4/SCIN/SOX6	13
BP	GO:0051703	biological process involved in intraspecies interaction between organisms	13/2207	54/18723	0.00866806	0.0494959	0.0367881	GAD1/EN1/SHANK1/NRXN1/BRINP1/SHANK2/NR2E1/CNTNAP2/LTF/MAPK8IP2/TREM2/OXTR/CHRNB2	13
BP	GO:0019229	regulation of vasoconstriction	15/2207	66/18723	0.00876706	0.0494959	0.0367881	ADRA2B/CAV1/ACE/ADRA1D/EGFR/HRH1/PTGS2/BDKRB2/ADM/HTR1A/APLN/OXTR/HTR2A/ECE1/ICAM1	15
BP	GO:1902476	chloride transmembrane transport	15/2207	66/18723	0.00876706	0.0494959	0.0367881	GABRE/SLC12A5/GABRA5/GABRB3/GABRA1/GABRB2/GABRA3/ANO3/SLC12A7/GABRA4/APOL1/GABRG2/SLC1A1/GLRA3/GABRD	15
BP	GO:0002424	T cell mediated immune response to tumor cell	5/2207	12/18723	0.00878206	0.0494959	0.0367881	HLA-A/HLA-DRB1/IL4I1/AHR/MR1	5
BP	GO:0009176	pyrimidine deoxyribonucleoside monophosphate metabolic process	5/2207	12/18723	0.00878206	0.0494959	0.0367881	UPP1/TYMP/DCTD/TYMS/DPYD	5
BP	GO:0016188	synaptic vesicle maturation	5/2207	12/18723	0.00878206	0.0494959	0.0367881	SYP/RAB3A/UNC13C/STXBP1/UNC13A	5
BP	GO:0016554	cytidine to uridine editing	5/2207	12/18723	0.00878206	0.0494959	0.0367881	APOBEC3B/APOBEC3C/RBM47/APOBEC3G/APOBEC3F	5
BP	GO:0031953	negative regulation of protein autophosphorylation	5/2207	12/18723	0.00878206	0.0494959	0.0367881	CAV1/ERRFI1/ENG/ENPP1/PTPRC	5
BP	GO:0033004	negative regulation of mast cell activation	5/2207	12/18723	0.00878206	0.0494959	0.0367881	IL13RA2/CD300LF/HMOX1/CD300A/MILR1	5
BP	GO:0033629	negative regulation of cell adhesion mediated by integrin	5/2207	12/18723	0.00878206	0.0494959	0.0367881	SWAP70/CYP1B1/SERPINE1/SNAI2/MUC1	5
BP	GO:0034154	toll-like receptor 7 signaling pathway	5/2207	12/18723	0.00878206	0.0494959	0.0367881	RSAD2/LILRA4/HAVCR2/SCIMP/UNC93B1	5
BP	GO:0043301	negative regulation of leukocyte degranulation	5/2207	12/18723	0.00878206	0.0494959	0.0367881	IL13RA2/SPI1/HMOX1/CD300A/FCGR2B	5
BP	GO:0060009	Sertoli cell development	5/2207	12/18723	0.00878206	0.0494959	0.0367881	NTRK1/SDC1/SOX8/FLNA/ICAM1	5
BP	GO:0060907	positive regulation of macrophage cytokine production	5/2207	12/18723	0.00878206	0.0494959	0.0367881	CD74/LILRB1/SPON2/CD36/LAPTM5	5
BP	GO:0070943	neutrophil-mediated killing of symbiont cell	5/2207	12/18723	0.00878206	0.0494959	0.0367881	TREM1/MYD88/CXCL6/F2RL1/SCNN1B	5
BP	GO:0071107	response to parathyroid hormone	5/2207	12/18723	0.00878206	0.0494959	0.0367881	HDAC4/CITED1/PHEX/WNT10B/ITGA2	5
BP	GO:0072683	T cell extravasation	5/2207	12/18723	0.00878206	0.0494959	0.0367881	ITGAL/CCL2/RIPK3/F11R/ICAM1	5
BP	GO:1902563	regulation of neutrophil activation	5/2207	12/18723	0.00878206	0.0494959	0.0367881	SPI1/ITGB2/CD300A/PLA2G2A/FCGR2B	5
BP	GO:0003176	aortic valve development	10/2207	37/18723	0.00881044	0.0494959	0.0367881	ELN/TNFRSF1A/NKX2-5/SNAI2/BMP2/EMILIN1/TWIST1/GATA4/JAG1/SNAI1	10
BP	GO:0006904	vesicle docking involved in exocytosis	10/2207	37/18723	0.00881044	0.0494959	0.0367881	RAB3C/RAB3A/STX1B/PLEK/SNAP25/UNC13C/KCNB1/STXBP1/UNC13A/CPLX2	10
BP	GO:0032570	response to progesterone	10/2207	37/18723	0.00881044	0.0494959	0.0367881	TLR2/CAV1/GJB2/SOX10/TSPO/TYMS/TGFB2/FOSL1/OXTR/THBS1	10
BP	GO:0051954	positive regulation of amine transport	10/2207	37/18723	0.00881044	0.0494959	0.0367881	GDNF/CCK/NPY2R/SYT1/VIP/KCNB1/STXBP1/OXTR/CHRNB2/TRH	10
BP	GO:0070286	axonemal dynein complex assembly	10/2207	37/18723	0.00881044	0.0494959	0.0367881	SPAG1/TTC12/DNAI3/TEKT2/DRC1/CFAP100/CCDC40/CFAP73/DNAI4/ZMYND10	10
BP	GO:1903532	positive regulation of secretion by cell	47/2207	282/18723	0.00892566	0.0500956	0.0372338	ZP3/TLR2/GDNF/SDC4/SMPD3/RAB3A/STX1B/KCNN4/SDC1/NNAT/CD33/EGFR/CCK/ITGB2/IL1A/VAMP8/SPP1/GAL/GPR27/HLA-DRB1/C1QTNF1/NPY2R/SYT1/BMP2/F2RL1/GCK/TREM2/ANG/PPIA/CDK5R2/VIP/PRKCE/KCNB1/TGFB2/PLA2G4A/STXBP1/CACNA1I/APLN/HFE/OXTR/RAB27A/CHRNB2/VSNL1/SYT4/TRH/NKX6-1/KLRC2	47
BP	GO:0072080	nephron tubule development	19/2207	91/18723	0.00898735	0.050394	0.0374555	IRX2/GDNF/GLI3/PROM1/WWTR1/NPNT/SOX8/HOXA11/CITED1/HOXB7/CALB1/EYA1/VEGFA/BMP2/HOXD11/JAG1/NOG/LIF/WNT7B	19
BP	GO:0030517	negative regulation of axon extension	11/2207	43/18723	0.0095226	0.0532941	0.0396111	NRP1/MT3/DRAXIN/SEMA3A/SEMA3D/RTN4R/TNR/CDK5R1/SEMA3F/SEMA6B/SEMA3E	11
BP	GO:1901381	positive regulation of potassium ion transmembrane transport	11/2207	43/18723	0.0095226	0.0532941	0.0396111	FXYD2/KCNC2/KCNA1/KCNN4/ABCC8/GAL/KCNE5/KCNC1/FLNA/TREM2/KCNIP2	11
BP	GO:0014065	phosphatidylinositol 3-kinase signaling	27/2207	144/18723	0.00965389	0.0539237	0.040079	ROR2/CCL5/MYO16/PDGFA/NTRK1/PIK3CG/NCF1/FN1/EGFR/WNT16/ROR1/ANGPT1/EGF/HCST/HCLS1/CSF3/F2RL1/TREM2/HGF/TGFB2/TWIST1/DCN/HTR2A/PDGFD/IL18/OSM/CEP55	27
BP	GO:0043372	positive regulation of CD4-positive, alpha-beta T cell differentiation	9/2207	32/18723	0.00967159	0.0539237	0.040079	CD86/HLA-DRA/SOCS1/ANXA1/HLA-DRB1/SASH3/NFKBIZ/HLX/IL18	9
BP	GO:0061036	positive regulation of cartilage development	9/2207	32/18723	0.00967159	0.0539237	0.040079	RUNX2/GLI3/LOXL2/MDK/HOXA11/BMP2/CCN1/SCX/SOX6	9
BP	GO:2000515	negative regulation of CD4-positive, alpha-beta T cell activation	9/2207	32/18723	0.00967159	0.0539237	0.040079	TWSG1/RUNX3/LOXL3/ANXA1/RUNX1/CD274/JAK3/HLX/ZC3H12A	9
BP	GO:0140013	meiotic nuclear division	33/2207	185/18723	0.00980526	0.0546174	0.0405946	HSF2BP/KIF18A/TOP2A/PLCB1/NUF2/CCNB2/BUB1B/AURKA/RAD51AP1/CKS2/RAD54L/NPM2/SMC4/BRCA2/CENPS/CDC20/PLK1/BUB1/SGO1/PTTG1/TTK/FANCD2/RAD51/GPR3/EME1/FANCA/LIF/MAEL/ASPM/BRIP1/SGO2/ESPL1/TRIP13	33
BP	GO:0031497	chromatin assembly	28/2207	151/18723	0.00989171	0.0550471	0.040914	H2BC4/HJURP/HMGB2/H4C5/H3C6/H2BC8/H4C8/H4C9/H2BC17/H1-4/H1-2/H4C11/H3C2/H1-9P/ITGB3BP/H3C10/OIP5/MCM2/CENPW/MACROH2A2/H4C3/CHAF1B/NAP1L3/NAP1L2/ASF1B/H2BC12/H2BC11/H3-5	28
BP	GO:0030195	negative regulation of blood coagulation	12/2207	49/18723	0.0099504	0.0552177	0.0410408	PLAU/ANXA2/PDGFA/SERPING1/SERPINE1/C1QTNF1/TFPI/PROS1/THBD/PLAT/FAP/THBS1	12
BP	GO:0048168	regulation of neuronal synaptic plasticity	12/2207	49/18723	0.0099504	0.0552177	0.0410408	GRIK2/SYP/NEURL1/JPH3/RAB3A/CAMK2A/SHISA7/SLC8A2/STAR/GRM5/ARC/SLC4A10	12
BP	GO:0050832	defense response to fungus	12/2207	49/18723	0.0099504	0.0552177	0.0410408	S100A9/SPON2/PLA2G5/SPI1/CLEC7A/LTF/RARRES2/CHGA/S100A12/GNLY/S100A8/HAMP	12
BP	GO:0048588	developmental cell growth	40/2207	234/18723	0.00996264	0.0552338	0.0410527	CPNE9/L1CAM/EMX1/AURKA/NRP1/MT3/DRAXIN/ITGA4/SEMA3A/TRPV2/CRABP2/FN1/RIMS1/SH3GL2/SEMA3D/RTN4R/TNR/SPP1/FLRT1/RGS4/IQGAP1/SYT1/CXCR4/VEGFA/SLIT1/FSTL4/FGF13/DSCAM/CDK5R1/GATA4/SEMA3F/RIMS2/SEMA6B/UNC13A/SYT4/SYT2/SEMA3E/POSTN/NKX6-1/HAMP	40
BP	GO:1903844	regulation of cellular response to transforming growth factor beta stimulus	25/2207	131/18723	0.00998103	0.0552636	0.0410749	CAV1/HTRA3/NPNT/CITED1/ASPN/SPRY2/CAV2/LOX/LTBP1/LATS2/WFIKKN2/BMP2/EMILIN1/ENG/SPRED3/ITGA3/FERMT1/CD109/SLC2A10/FOLR1/VASN/SPRY1/TGFB1I1/VEPH1/THBS1	25
BP	GO:0045137	development of primary sexual characteristics	39/2207	227/18723	0.00998672	0.0552636	0.0410749	ZP3/KIF18A/CASP3/DACH2/HMGB2/CSMD1/NTRK1/PTX3/SDC1/SEMA3A/BRCA2/PRDX4/HOXA10/SOX8/HOXA11/YBX3/FGF9/STAR/FLNA/VEGFA/ANG/IRX5/CEBPB/SCX/RDH10/TGFB2/NUP107/GATA4/MMP14/FANCA/FST/HOXA9/ADAMTS1/ASPM/SFRP2/ICAM1/BRIP1/COL9A3/H3-5	39
BP	GO:0007187	G protein-coupled receptor signaling pathway, coupled to cyclic nucleotide second messenger	15/2207	67/18723	0.0100959	0.0557636	0.0414465	TSHR/HRH3/HTR1D/HRH1/SSTR1/HTR5A/CCL2/ANXA1/CCR1/CHRM4/HTR1A/SSTR3/HTR2A/CHRM1/SSTR2	15
BP	GO:0046635	positive regulation of alpha-beta T cell activation	15/2207	67/18723	0.0100959	0.0557636	0.0414465	CD86/GLI3/RUNX3/HLA-DRA/HLA-A/SOCS1/ANXA1/HLA-DRB1/SASH3/RUNX1/NFKBIZ/HLX/CD3E/IL18/PTPRC	15
BP	GO:0001755	neural crest cell migration	13/2207	55/18723	0.0101558	0.0558634	0.0415207	GDNF/NRP1/SEMA3A/FN1/SOX8/SOX10/SEMA3D/HAND2/TWIST1/FOLR1/SEMA3F/SEMA6B/SEMA3E	13
BP	GO:0043954	cellular component maintenance	14/2207	61/18723	0.0101905	0.0558634	0.0415207	BSN/RAB3A/OPHN1/CAMSAP3/CLDN1/CBLN1/GRIN2B/F2RL1/TREM2/FCGR2B/ITGA3/ADGRB3/ZNF804A/CBLN2	14
BP	GO:0016079	synaptic vesicle exocytosis	21/2207	105/18723	0.010265	0.0558634	0.0415207	SYP/RAB3A/STX1B/RAP1B/NAPB/SYN1/SNAP25/GRIN3A/RIMS1/CPLX1/SYT1/UNC13C/RIMS3/STXBP1/PRKCB/PRKCG/RIMS2/HTR2A/UNC13A/SYT2/CPLX2	21
BP	GO:0002227	innate immune response in mucosa	8/2207	27/18723	0.0103827	0.0558634	0.0415207	H2BC4/H2BC8/LTF/RNASE3/RNASE2/NOS2/H2BC12/H2BC11	8
BP	GO:0002825	regulation of T-helper 1 type immune response	8/2207	27/18723	0.0103827	0.0558634	0.0415207	IL1R1/HAVCR2/ANXA1/SLC11A1/PLA2G4A/JAK3/HLX/IL18	8
BP	GO:0003401	axis elongation	8/2207	27/18723	0.0103827	0.0558634	0.0415207	AREG/TNC/SPRY2/NKD1/HOXD13/RDH10/SPRY1/SFRP2	8
BP	GO:0018126	protein hydroxylation	8/2207	27/18723	0.0103827	0.0558634	0.0415207	FKBP10/PLOD3/P4HA2/PRDX4/PLOD2/P3H1/PLOD1/P3H2	8
BP	GO:0031954	positive regulation of protein autophosphorylation	8/2207	27/18723	0.0103827	0.0558634	0.0415207	ACE/PDGFA/TOM1L1/RAP2A/IQGAP1/VEGFA/GPNMB/PDGFD	8
BP	GO:0034143	regulation of toll-like receptor 4 signaling pathway	8/2207	27/18723	0.0103827	0.0558634	0.0415207	RAB7B/LILRA2/TNFAIP3/LTF/LYN/LBP/F2RL1/TREM2	8
BP	GO:0035235	ionotropic glutamate receptor signaling pathway	8/2207	27/18723	0.0103827	0.0558634	0.0415207	GRIK2/GRIN3A/GRIA4/GRIN1/GRIK1/GRIN2B/CDK5R1/GRIA2	8
BP	GO:0060142	regulation of syncytium formation by plasma membrane fusion	8/2207	27/18723	0.0103827	0.0558634	0.0415207	MYOD1/GDF15/CD53/CXCL9/TREM2/EHD2/TYROBP/CXCL10	8
BP	GO:0071624	positive regulation of granulocyte chemotaxis	8/2207	27/18723	0.0103827	0.0558634	0.0415207	CD74/RAC2/MDK/CXCL8/CXCR2/LBP/C5AR1/THBS4	8
BP	GO:1901018	positive regulation of potassium ion transmembrane transporter activity	8/2207	27/18723	0.0103827	0.0558634	0.0415207	FXYD2/KCNC2/KCNA1/ABCC8/GAL/KCNC1/TREM2/KCNIP2	8
BP	GO:1903859	regulation of dendrite extension	8/2207	27/18723	0.0103827	0.0558634	0.0415207	CPNE9/RIMS1/SYT1/CXCR4/RIMS2/UNC13A/SYT4/SYT2	8
BP	GO:2000463	positive regulation of excitatory postsynaptic potential	8/2207	27/18723	0.0103827	0.0558634	0.0415207	SHANK1/NRXN1/STX1B/RIMS1/GRIN1/RGS4/RIMS2/CUX2	8
BP	GO:0010715	regulation of extracellular matrix disassembly	6/2207	17/18723	0.0104113	0.0558634	0.0415207	CARMIL2/PDPN/DPP4/IL6/CST3/FAP	6
BP	GO:0010934	macrophage cytokine production	6/2207	17/18723	0.0104113	0.0558634	0.0415207	CD74/LILRB1/SPON2/CD36/LAPTM5/TGFB2	6
BP	GO:0010935	regulation of macrophage cytokine production	6/2207	17/18723	0.0104113	0.0558634	0.0415207	CD74/LILRB1/SPON2/CD36/LAPTM5/TGFB2	6
BP	GO:0016045	detection of bacterium	6/2207	17/18723	0.0104113	0.0558634	0.0415207	TLR2/SSC5D/TLR1/HLA-B/HLA-A/HLA-DRB1	6
BP	GO:0016264	gap junction assembly	6/2207	17/18723	0.0104113	0.0558634	0.0415207	CAV1/GJB2/ACE/GJD3/CNTNAP2/GJC1	6
BP	GO:0019885	antigen processing and presentation of endogenous peptide antigen via MHC class I	6/2207	17/18723	0.0104113	0.0558634	0.0415207	HLA-C/HLA-B/HLA-A/HFE/TAP1/B2M	6
BP	GO:0030903	notochord development	6/2207	17/18723	0.0104113	0.0558634	0.0415207	TEAD2/STIL/CRB2/EPHA2/GLI1/NOG	6
BP	GO:0042772	DNA damage response, signal transduction resulting in transcription	6/2207	17/18723	0.0104113	0.0558634	0.0415207	BRCA2/FOXM1/MUC1/RPS6KA6/CHEK2/SP100	6
BP	GO:0043117	positive regulation of vascular permeability	6/2207	17/18723	0.0104113	0.0558634	0.0415207	CXCR2/ANGPT1/TRPV4/VEGFA/FGFBP3/PDE2A	6
BP	GO:0045591	positive regulation of regulatory T cell differentiation	6/2207	17/18723	0.0104113	0.0558634	0.0415207	LILRB2/DUSP10/HLA-DRA/SOCS1/HLA-DRB1/IL4I1	6
BP	GO:0051797	regulation of hair follicle development	6/2207	17/18723	0.0104113	0.0558634	0.0415207	GAL/NGFR/TGFB2/FERMT1/WNT10B/FST	6
BP	GO:0070593	dendrite self-avoidance	6/2207	17/18723	0.0104113	0.0558634	0.0415207	IGSF9/CNTN6/EMB/DSCAML1/DSCAM/CNTN4	6
BP	GO:0098962	regulation of postsynaptic neurotransmitter receptor activity	6/2207	17/18723	0.0104113	0.0558634	0.0415207	DLGAP2/DLGAP3/DLGAP1/NPTX2/SHISA7/CACNG5	6
BP	GO:1903540	establishment of protein localization to postsynaptic membrane	6/2207	17/18723	0.0104113	0.0558634	0.0415207	ARHGAP44/GRIP2/STX1B/SNAP25/CPLX1/GRIP1	6
BP	GO:1903818	positive regulation of voltage-gated potassium channel activity	6/2207	17/18723	0.0104113	0.0558634	0.0415207	KCNC2/KCNA1/ABCC8/KCNC1/TREM2/KCNIP2	6
BP	GO:2000696	regulation of epithelial cell differentiation involved in kidney development	6/2207	17/18723	0.0104113	0.0558634	0.0415207	GDNF/PROM1/WWTR1/CITED1/MMP9/LIF	6
BP	GO:0043588	skin development	44/2207	263/18723	0.0104165	0.0558634	0.0415207	PLAAT4/CASP3/MET/IGFBP5/ZFP36/COL3A1/PDGFA/ALOX15B/ST14/EPHA2/EGFR/LRP4/WNT16/COL1A2/ERRFI1/COL1A1/CLDN1/GAL/ANXA1/UGCG/CYP27B1/SFN/NGFR/COL5A2/MACROH2A2/ATP8A2/ITGB4/COL5A3/TGFB2/ITGA3/COL5A1/FERMT1/CD109/SLC2A10/WNT10B/CSTA/JAG1/TNFRSF19/FST/SNAI1/FZD6/CLIC4/HOXA7/ITGA2	44
BP	GO:0001667	ameboidal-type cell migration	73/2207	475/18723	0.0104944	0.0562301	0.0417932	NODAL/CYP1B1/MIR27B/MET/EPHB4/S100A2/GDNF/SDC4/ITGB3/NRP1/ITGA4/LOXL2/PIK3CG/MAP2K3/DUSP10/SEMA3A/GADD45A/CRB2/EPHA2/MIR221/NR2E1/FN1/SOX8/RHOJ/RRAS/TMSB4X/SOX10/HMOX1/SRPX2/MEOX2/SEMA3D/ANGPT1/ATOH8/EGF/PTGS2/PAK3/ANGPT2/DPP4/HAND2/ANXA1/CD40/EFNB2/MMP9/EMP2/VEGFA/SYDE1/ITGB4/PRKCE/TGFB2/ITGA3/TWIST1/FERMT1/MIR210/FOLR1/SEMA3F/SERPINF1/PDLIM1/ARHGDIB/HAS2/DCN/ACVR1C/ZC3H12A/SEMA6B/CXCL13/SP100/F…	73
BP	GO:1901991	negative regulation of mitotic cell cycle phase transition	32/2207	179/18723	0.0105204	0.0563059	0.0418496	ZWILCH/GTSE1/BUB1B/MYO16/PLK3/AURKB/CHEK1/DTL/CLSPN/PLK1/CENPF/CDT1/CCL2/CDC6/MUC1/EZH2/ORC1/BUB1/PLK5/CCNB1/TTK/CDK2/GPNMB/WEE1/CDK1/CHEK2/MDM2/E2F7/DUSP1/NDC80/MAD2L1/TRIP13	32
BP	GO:0060761	negative regulation of response to cytokine stimulus	18/2207	86/18723	0.0105371	0.0563059	0.0418496	MIR27B/ECM1/MMP12/CAV1/ISG15/CCL5/NLRC5/IL6/F2RL1/TREM2/OAS1/IL1R2/IL1RN/OAS3/CARD16/PTPRC/H2BC11/PALM3	18
BP	GO:2001251	negative regulation of chromosome organization	18/2207	86/18723	0.0105371	0.0563059	0.0418496	ZWILCH/TOP2A/BUB1B/AURKB/PLK1/CENPF/CDT1/BUB1/MCM2/PTTG1/CCNB1/TTK/DUSP1/NDC80/MAD2L1/ESPL1/H3-5/TRIP13	18
BP	GO:0045930	negative regulation of mitotic cell cycle	40/2207	235/18723	0.0106776	0.056754	0.0421826	ZWILCH/GAS1/GTSE1/BUB1B/MYO16/BRINP1/PLK3/AURKB/TOM1L1/MAP3K20/EGFR/CHEK1/DTL/CLSPN/PLK1/CENPF/CDT1/CCL2/CDC6/MUC1/EZH2/ORC1/BUB1/PLK5/CCNB1/TTK/CDK2/FANCD2/GPNMB/EME1/WEE1/CDK1/CHEK2/BTG3/MDM2/E2F7/DUSP1/NDC80/MAD2L1/TRIP13	40
BP	GO:0048246	macrophage chemotaxis	10/2207	38/18723	0.0107222	0.056754	0.0421826	SAA1/LGALS3/CCL5/SLAMF8/MDK/RARRES2/CCL2/TRPV4/C5AR1/THBS1	10
BP	GO:0071392	cellular response to estradiol stimulus	10/2207	38/18723	0.0107222	0.056754	0.0421826	MYOD1/KIF18A/EGFR/SSTR1/RAMP3/POU4F1/CCNA2/SSTR3/SSTR2/ITGA2	10
BP	GO:0008406	gonad development	38/2207	221/18723	0.0107395	0.056754	0.0421826	ZP3/KIF18A/CASP3/HMGB2/CSMD1/NTRK1/PTX3/SDC1/SEMA3A/BRCA2/PRDX4/HOXA10/SOX8/HOXA11/YBX3/FGF9/STAR/FLNA/VEGFA/ANG/IRX5/CEBPB/SCX/RDH10/TGFB2/NUP107/GATA4/MMP14/FANCA/FST/HOXA9/ADAMTS1/ASPM/SFRP2/ICAM1/BRIP1/COL9A3/H3-5	38
BP	GO:0050679	positive regulation of epithelial cell proliferation	36/2207	207/18723	0.0107423	0.056754	0.0421826	NODAL/MIR27B/ECM1/MMP12/AREG/ITGB3/HMGB2/NRP1/ITGA4/CYBA/TNFAIP3/MDK/LAMB1/EGFR/HMOX1/F3/OSR2/LAMC1/EGF/FGF9/CLDN1/CAV2/IQGAP3/EYA1/VEGFA/BMP2/C5AR1/ANG/VIP/FZD7/TWIST1/THBS4/APLN/NOG/HAS2/CCL26	36
BP	GO:0007413	axonal fasciculation	7/2207	22/18723	0.0107458	0.056754	0.0421826	EPHA3/CASP3/NRP1/CRTAC1/SEMA3A/CDK5R1/CNTN4	7
BP	GO:0032069	regulation of nuclease activity	7/2207	22/18723	0.0107458	0.056754	0.0421826	GZMA/HMGB2/PCNA/OAS1/OAS2/OAS3/OASL	7
BP	GO:0043371	negative regulation of CD4-positive, alpha-beta T cell differentiation	7/2207	22/18723	0.0107458	0.056754	0.0421826	RUNX3/LOXL3/ANXA1/RUNX1/JAK3/HLX/ZC3H12A	7
BP	GO:0060713	labyrinthine layer morphogenesis	7/2207	22/18723	0.0107458	0.056754	0.0421826	FZD5/ST14/SPINT1/ADM/CCN1/SOCS3/WNT7B	7
BP	GO:0061042	vascular wound healing	7/2207	22/18723	0.0107458	0.056754	0.0421826	ALOX5/TNFAIP3/SERPINE1/NDNF/CXCR4/VEGFA/MCAM	7
BP	GO:0072574	hepatocyte proliferation	7/2207	22/18723	0.0107458	0.056754	0.0421826	TNFAIP3/MDK/RPS6KA1/GLI1/IL6/CEBPB/LIMS2	7
BP	GO:0072575	epithelial cell proliferation involved in liver morphogenesis	7/2207	22/18723	0.0107458	0.056754	0.0421826	TNFAIP3/MDK/RPS6KA1/GLI1/IL6/CEBPB/LIMS2	7
BP	GO:0106030	neuron projection fasciculation	7/2207	22/18723	0.0107458	0.056754	0.0421826	EPHA3/CASP3/NRP1/CRTAC1/SEMA3A/CDK5R1/CNTN4	7
BP	GO:0098754	detoxification	28/2207	152/18723	0.0107991	0.0569481	0.0423269	MT1M/MT1H/MT1E/GPX8/S100A9/ALOX5AP/MT1DP/MT3/CD36/SLC47A2/HBQ1/PRDX4/GLRX/SOD3/MGST2/HBA1/SOD2/PTGS2/HP/H19/SLC22A18/PXDNL/MT1A/GCH1/FBLN5/GPX7/SLC47A1/PTGS1	28
BP	GO:0110149	regulation of biomineralization	20/2207	99/18723	0.0108018	0.0569481	0.0423269	ALOX5/ECM1/ISG15/ADGRV1/SGMS2/SRGN/LTF/ASPN/OSR2/FBLN7/CYP27B1/CCR1/BMP2/CCN1/CEBPB/TWIST1/WNT10B/MGP/NELL1/ENPP1	20
BP	GO:0048145	regulation of fibroblast proliferation	17/2207	80/18723	0.0109369	0.057609	0.0428182	CD74/ANXA2/SPHK1/PDGFA/S100A6/FN1/CD300A/CDC6/PAWR/E2F1/NGFR/CCNB1/CDK4/CCNA2/AQP1/PDGFD/CDK6	17
BP	GO:0060538	skeletal muscle organ development	30/2207	166/18723	0.0111565	0.058713	0.0436387	ELN/MYOD1/PITX1/ATF3/NEURL1/CAV1/HDAC4/VAMP5/HOXD9/FGFRL1/RBFOX1/SHOX2/SOX8/DMRTA2/MEOX2/YBX3/HLF/CAV2/KCNAB1/SCX/TWIST1/HOXD10/WNT10B/HLX/DCN/MYL6/RCAN1/CHRNA1/BVES/STRA6	30
BP	GO:0060993	kidney morphogenesis	19/2207	93/18723	0.0113372	0.0596108	0.044306	IRX2/GDNF/GLI3/FOXJ1/WWTR1/NPNT/SOX8/HOXA11/CITED1/HOXB7/CALB1/GCNT1/EYA1/VEGFA/BMP2/HOXD11/NOG/LIF/WNT7B	19
BP	GO:0006775	fat-soluble vitamin metabolic process	11/2207	44/18723	0.0113765	0.0596586	0.0443415	CYP27A1/CYP4F3/RBP1/CRABP1/SNAI2/CYP11A1/LRAT/VKORC1/CYP27B1/CBR1/SNAI1	11
BP	GO:0048066	developmental pigmentation	11/2207	44/18723	0.0113765	0.0596586	0.0443415	RAB38/GLI3/SOX10/CD63/CITED1/RAB32/LRMDA/MREG/ADAMTS20/RAB27A/ENPP1	11
BP	GO:0062208	positive regulation of pattern recognition receptor signaling pathway	11/2207	44/18723	0.0113765	0.0596586	0.0443415	HSPA1B/SLC15A3/TLR2/CAV1/RSAD2/CYBA/LTF/TLR1/LBP/F2RL1/OASL	11
BP	GO:0006906	vesicle fusion	21/2207	106/18723	0.0114181	0.0598235	0.0444641	VAV3/RAB7B/ANXA2/SPHK1/RAB3A/STX1B/PLA2G5/SNAP25/RAB34/RUBCNL/VAMP8/CPLX1/CAV2/ANXA1/STXBP6/SYT1/STXBP1/SAMD9/SYT13/SYT4/CPLX2	21
BP	GO:0046637	regulation of alpha-beta T cell differentiation	15/2207	68/18723	0.0115785	0.0606101	0.0450487	CD86/GLI3/RUNX3/HLA-DRA/LOXL3/SOCS1/ANXA1/HLA-DRB1/SASH3/RUNX1/NFKBIZ/JAK3/HLX/ZC3H12A/IL18	15
BP	GO:0060537	muscle tissue development	63/2207	403/18723	0.0116732	0.061042	0.0453697	ELN/MYOD1/PITX1/ATF3/NEURL1/CAV1/IGFBP5/HDAC4/VAMP5/HOXD9/RBFOX1/SHOX2/NKX2-5/SOX8/DMRTA2/HOPX/MYH7/DKK1/MEIS1/MEOX2/YBX3/MSX2/HLF/GLI1/CENPF/RGS4/CAV2/LOX/EFNB2/RUNX1/EYA1/EFEMP2/VEGFA/TP73/BMP2/KCNAB1/POU4F1/ENG/SCX/CCNB1/TGFB2/FZD7/GJC1/TWIST1/GATA4/HOXD10/WNT10B/DSG2/HLX/NOG/ALPK3/DCN/CDK1/MYL6/RCAN1/RYR2/SOX6/CHRNA1/BVES/EYA2/STRA6/HAMP/LMNA	63
BP	GO:0015872	dopamine transport	12/2207	50/18723	0.011723	0.061042	0.0453697	GRM2/GDNF/RAB3A/NPY2R/SYT1/CHRNA4/HTR2A/SYT13/CHRNB2/SNCG/SYT4/SYT2	12
BP	GO:0046638	positive regulation of alpha-beta T cell differentiation	12/2207	50/18723	0.011723	0.061042	0.0453697	CD86/GLI3/RUNX3/HLA-DRA/SOCS1/ANXA1/HLA-DRB1/SASH3/RUNX1/NFKBIZ/HLX/IL18	12
BP	GO:0060337	type I interferon signaling pathway	12/2207	50/18723	0.011723	0.061042	0.0453697	MMP12/ISG15/MYD88/NLRC5/IFITM3/IFITM2/OAS1/IRF7/OAS2/OAS3/SP100/TRIM6	12
BP	GO:0070231	T cell apoptotic process	12/2207	50/18723	0.011723	0.061042	0.0453697	IL2RA/LGALS3/GLI3/CCL5/PTCRA/RIPK3/CD274/IDO1/KDELR1/JAK3/IL7R/FAS	12
BP	GO:1900047	negative regulation of hemostasis	12/2207	50/18723	0.011723	0.061042	0.0453697	PLAU/ANXA2/PDGFA/SERPING1/SERPINE1/C1QTNF1/TFPI/PROS1/THBD/PLAT/FAP/THBS1	12
BP	GO:0032623	interleukin-2 production	14/2207	62/18723	0.0117717	0.0610803	0.0453982	CD86/ZFP36/TNFAIP3/HAVCR2/CLEC7A/IL1A/ANXA1/SASH3/RUNX1/LAPTM5/GBP1/CD3E/PTPRC/VSIG4	14
BP	GO:0032663	regulation of interleukin-2 production	14/2207	62/18723	0.0117717	0.0610803	0.0453982	CD86/ZFP36/TNFAIP3/HAVCR2/CLEC7A/IL1A/ANXA1/SASH3/RUNX1/LAPTM5/GBP1/CD3E/PTPRC/VSIG4	14
BP	GO:0060135	maternal process involved in female pregnancy	14/2207	62/18723	0.0117717	0.0610803	0.0453982	NODAL/GJB2/CTSB/CSMD1/TPPP3/HAVCR2/PTGS2/ANGPT2/MMP7/SPP1/CYP27B1/ITGA3/LIF/STC1	14
BP	GO:0060393	regulation of pathway-restricted SMAD protein phosphorylation	14/2207	62/18723	0.0117717	0.0610803	0.0453982	NODAL/GDF10/TWSG1/LEFTY2/GDF15/RBPMS/DKK1/BMP2/EMILIN1/ENG/TGFB2/TTK/HFE/NOG	14
BP	GO:0001912	positive regulation of leukocyte mediated cytotoxicity	13/2207	56/18723	0.0118351	0.0613019	0.0455629	SPI1/HLA-DRA/HLA-B/HLA-A/HLA-DRB1/F2RL1/KLRC4-KLRK1/NOS2/B2M/MR1/TYROBP/PTPRC/KLRC2	13
BP	GO:0045599	negative regulation of fat cell differentiation	13/2207	56/18723	0.0118351	0.0613019	0.0455629	MIR27B/WWTR1/TRPV4/IL6/E2F1/MMP11/DDIT3/CCN4/WNT10B/JAG1/TGFB1I1/ENPP1/TLCD3B	13
BP	GO:0044070	regulation of anion transport	18/2207	87/18723	0.0118617	0.0613859	0.0456254	GRM2/CA2/SFRP4/CRY2/GABRE/HRH3/TCAF2/PRKG2/CCK/CA7/RGS4/CEBPB/GRM5/PLA2G4A/STXBP1/CES1/STC1/TRH	18
BP	GO:0003382	epithelial cell morphogenesis	9/2207	33/18723	0.0119383	0.0616203	0.0457996	MET/PLOD3/ST14/CNMD/COL15A1/TNMD/COL22A1/STC1/CLIC4	9
BP	GO:0010165	response to X-ray	9/2207	33/18723	0.0119383	0.0616203	0.0457996	CASP3/BRCA2/IKBIP/ANXA1/RAD51/THBD/SFRP2/XRCC2/HAMP	9
BP	GO:0035025	positive regulation of Rho protein signal transduction	9/2207	33/18723	0.0119383	0.0616203	0.0457996	GPR17/F2RL2/COL3A1/LPAR6/RTN4R/F2RL3/GPR65/F2RL1/F11R	9
BP	GO:0043271	negative regulation of ion transport	29/2207	160/18723	0.0119588	0.0616723	0.0458382	LILRB2/MAOB/KCNE3/LILRB1/CAV1/SFRP4/GABRE/HRH3/TCAF2/PRKG2/CD33/SLN/PTGS2/RGS4/KCNE5/MMP9/KCNE4/KCNAB1/VIP/PRKCE/TWIST1/HTR2A/FGF12/ICAM1/HECW1/STC1/TRH/HAMP/RRAD	29
BP	GO:0010948	negative regulation of cell cycle process	48/2207	294/18723	0.0120403	0.062021	0.0460974	ZWILCH/NEK2/CDC45/E2F8/GTSE1/BUB1B/MYO16/PLK3/AURKB/TOM1L1/SUSD2/MAP3K20/CHEK1/DTL/CLSPN/PLK1/CENPF/CDT1/CCL2/CDC6/E2F1/MUC1/ATF5/EZH2/ORC1/BUB1/PLK5/PTTG1/CCNB1/TTK/CDK2/FANCD2/WDR76/GPNMB/EME1/WEE1/CDK1/LIF/TMEM67/CHEK2/MDM2/E2F7/DUSP1/NDC80/BRIP1/MAD2L1/ESPL1/TRIP13	48
BP	GO:0060840	artery development	20/2207	100/18723	0.0120474	0.062021	0.0460974	FKBP10/GLI3/NRP1/MDK/HAND2/LOX/EYA1/EFEMP2/VEGFA/NGFR/ENG/TGFB2/LOXL1/SLC2A10/FOLR1/JAG1/NOG/STRA6/PDE2A/HOXA1	20
BP	GO:0031334	positive regulation of protein-containing complex assembly	40/2207	237/18723	0.0122345	0.0629296	0.0467727	HSPA1B/CARMIL2/MET/GBP5/LGALS3/MMP1/GMFG/ISG15/TFRC/CDC42EP5/RAP1B/CD36/LCP1/ANKRD53/PLEK/TPPP3/DNAI3/FCHSD1/HIP1R/CCK/CLEC7A/MYD88/PSRC1/PYCARD/CDT1/CSF3/IQGAP2/RHOC/VEGFA/CALY/PRKCE/CDK5R1/FERMT1/WNT10B/CCL26/FES/SCIN/CXCL13/ICAM1/MSN	40
BP	GO:0008361	regulation of cell size	32/2207	181/18723	0.0123159	0.0632381	0.047002	VAV3/L1CAM/NRP1/MT3/DRAXIN/KCNN4/PLEK/SEMA3A/SLC12A5/TRPV2/CRABP2/FN1/SEMA3D/RTN4R/TNR/SPP1/IQGAP3/TRPV4/VEGFA/SLC12A7/FSTL4/FGF13/DSCAM/CDK4/CDK5R1/SEMA3F/SEMA6B/IL7R/AQP1/MSN/SEMA3E/NKX6-1	32
BP	GO:0097696	receptor signaling pathway via STAT	32/2207	181/18723	0.0123159	0.0632381	0.047002	PARP9/CYP1B1/CAV1/CCL5/BCL3/TNFRSF1A/GADD45A/MIR221/PTPRT/EGF/HCLS1/LYN/CD300A/SOCS1/CCL2/CLCF1/CD40/IL6/CDK5R1/SOCS3/TNFRSF18/OCIAD2/CTF1/JAK3/LIF/IL7R/IL18/OSM/SOCS2/PTPRC/HAMP/NMI	32
BP	GO:0030316	osteoclast differentiation	19/2207	94/18723	0.0126825	0.0650641	0.0483592	LILRB3/ANXA2/LILRB1/CA2/TFRC/EPHA2/OSCAR/LTF/CAMK4/CCR1/TREM2/POU4F1/CEBPB/GPR183/CD109/CCN4/TCIRG1/SNX10/TYROBP	19
BP	GO:0033077	T cell differentiation in thymus	16/2207	75/18723	0.0128251	0.0652709	0.0485129	CD74/FZD5/GLI3/FOXJ1/CAMK4/IL1A/TESPA1/RIPK3/FZD7/IL7R/B2M/MR1/CD3E/CD3D/PTPRC/TOX	16
BP	GO:0043627	response to estrogen	16/2207	75/18723	0.0128251	0.0652709	0.0485129	LDHA/ARID5A/CA2/CAV1/GLI3/SLC34A2/HMOX1/CITED1/TNFRSF11B/GAL/CYP27B1/STAR/DTYMK/MMP14/MDM2/IGFBP2	16
BP	GO:0021681	cerebellar granular layer development	5/2207	13/18723	0.0129038	0.0652709	0.0485129	OPHN1/MDK/CBLN1/KIF14/FAIM2	5
BP	GO:0034144	negative regulation of toll-like receptor 4 signaling pathway	5/2207	13/18723	0.0129038	0.0652709	0.0485129	RAB7B/LILRA2/TNFAIP3/LYN/TREM2	5
BP	GO:0036462	TRAIL-activated apoptotic signaling pathway	5/2207	13/18723	0.0129038	0.0652709	0.0485129	ATF3/SPI1/MIR221/CASP8/TNFRSF10C	5
BP	GO:0042308	negative regulation of protein import into nucleus	5/2207	13/18723	0.0129038	0.0652709	0.0485129	CD36/MDFIC/ANGPT1/CABP1/FERMT1	5
BP	GO:0051709	regulation of killing of cells of other organism	5/2207	13/18723	0.0129038	0.0652709	0.0485129	PRF1/CLEC7A/CXCL6/F2RL1/NOS2	5
BP	GO:0060100	positive regulation of phagocytosis, engulfment	5/2207	13/18723	0.0129038	0.0652709	0.0485129	CD36/C3/F2RL1/TREM2/ITGA2	5
BP	GO:0060670	branching involved in labyrinthine layer morphogenesis	5/2207	13/18723	0.0129038	0.0652709	0.0485129	FZD5/ST14/SPINT1/ADM/SOCS3	5
BP	GO:0070254	mucus secretion	5/2207	13/18723	0.0129038	0.0652709	0.0485129	CYBA/EGFR/VAMP8/PRKCE/SCNN1B	5
BP	GO:0099150	regulation of postsynaptic specialization assembly	5/2207	13/18723	0.0129038	0.0652709	0.0485129	LRRTM1/GAP43/IL1RAP/CBLN1/ABI3	5
BP	GO:1900121	negative regulation of receptor binding	5/2207	13/18723	0.0129038	0.0652709	0.0485129	MIR27B/ATP2A3/HFE/NOG/B2M	5
BP	GO:1903054	negative regulation of extracellular matrix organization	5/2207	13/18723	0.0129038	0.0652709	0.0485129	TNFRSF1A/DPP4/CST3/EMILIN1/FAP	5
BP	GO:1904590	negative regulation of protein import	5/2207	13/18723	0.0129038	0.0652709	0.0485129	CD36/MDFIC/ANGPT1/CABP1/FERMT1	5
BP	GO:1905155	positive regulation of membrane invagination	5/2207	13/18723	0.0129038	0.0652709	0.0485129	CD36/C3/F2RL1/TREM2/ITGA2	5
BP	GO:0017158	regulation of calcium ion-dependent exocytosis	10/2207	39/18723	0.0129327	0.0652709	0.0485129	ZP3/RAP1B/SYT1/CDK5R2/KCNB1/STXBP1/CACNA1I/SYT13/SYT4/SYT2	10
BP	GO:0042417	dopamine metabolic process	10/2207	39/18723	0.0129327	0.0652709	0.0485129	MAOB/MOXD1/GPR37/ITGB2/SNCB/TGFB2/HTR1A/GCH1/SLC1A1/CHRNB2	10
BP	GO:0045622	regulation of T-helper cell differentiation	10/2207	39/18723	0.0129327	0.0652709	0.0485129	CD86/HLA-DRA/LOXL3/ANXA1/HLA-DRB1/NFKBIZ/JAK3/HLX/ZC3H12A/IL18	10
BP	GO:0071548	response to dexamethasone	10/2207	39/18723	0.0129327	0.0652709	0.0485129	GJB2/FBXO32/EGFR/ERRFI1/CLDN1/STAR/PCNA/SERPINF1/AQP1/ICAM1	10
BP	GO:0000303	response to superoxide	8/2207	28/18723	0.0130662	0.0656084	0.0487637	MT3/CD36/SOD3/SOD2/H19/UCP2/GCH1/FBLN5	8
BP	GO:0002675	positive regulation of acute inflammatory response	8/2207	28/18723	0.0130662	0.0656084	0.0487637	ZP3/ALOX5AP/PIK3CG/PTGS2/IL6/C3/OSMR/OSM	8
BP	GO:0010460	positive regulation of heart rate	8/2207	28/18723	0.0130662	0.0656084	0.0487637	ADRA1D/RGS4/ADM/SCN3B/APLN/GCH1/SLC1A1/RYR2	8
BP	GO:0010575	positive regulation of vascular endothelial growth factor production	8/2207	28/18723	0.0130662	0.0656084	0.0487637	NODAL/CYP1B1/IL1A/PTGS2/IL6/C3/C5AR1/GATA4	8
BP	GO:0031342	negative regulation of cell killing	8/2207	28/18723	0.0130662	0.0656084	0.0487637	LILRB1/HAVCR2/HLA-B/HLA-A/FCGR2B/MICA/IL7R/PTPRC	8
BP	GO:0034123	positive regulation of toll-like receptor signaling pathway	8/2207	28/18723	0.0130662	0.0656084	0.0487637	TLR2/CAV1/RSAD2/CYBA/LTF/TLR1/LBP/F2RL1	8
BP	GO:0032409	regulation of transporter activity	50/2207	310/18723	0.0131688	0.0660675	0.0491049	FXYD2/IFNGR2/KCNE3/JPH4/KCNC2/CAV1/SHANK1/RGN/JPH3/PON1/KCNA1/ABCC8/P2RY6/TCAF2/GLRX/TMSB4X/SHISA7/SLN/MAPK8IP2/SYNGR3/CACNG2/GAL/CACNG3/CCL2/KCNE5/MMP9/KCNC1/KCNE4/CACNG5/SCN2B/NIPSNAP2/KCNAB1/TREM2/FGF13/SCN3B/GRM5/PRKCE/ARC/PIRT/TWIST1/FXYD5/KCNIP2/FGF12/RYR2/HECW1/STAC/CTSS/RRAD/KCNJ11/KCNS2	50
BP	GO:0021987	cerebral cortex development	22/2207	114/18723	0.0132177	0.0662421	0.0492347	BCL2A1/PLCB1/GLI3/EMX1/GNG12/COL3A1/MDK/NR2E1/CNTNAP2/DMRTA2/LAMB1/NDE1/NEFL/FLNA/TACC3/FGF13/CDK5R2/CDK5R1/KIF14/WDR62/ASPM/TBR1	22
BP	GO:0050688	regulation of defense response to virus	15/2207	69/18723	0.013226	0.0662421	0.0492347	PARP9/MMP12/DTX3L/LILRB1/CGAS/HERC5/MICB/TNFAIP3/FGL2/PYCARD/APOBEC3G/ZDHHC1/ZC3H12A/APOBEC3F/TRIM6	15
BP	GO:0007260	tyrosine phosphorylation of STAT protein	18/2207	88/18723	0.0133146	0.0666296	0.0495227	PARP9/CAV1/CCL5/TNFRSF1A/MIR221/HCLS1/LYN/SOCS1/CLCF1/CD40/IL6/SOCS3/TNFRSF18/CTF1/JAK3/LIF/IL18/OSM	18
BP	GO:0098869	cellular oxidant detoxification	20/2207	101/18723	0.0134046	0.0669714	0.0497768	GPX8/S100A9/ALOX5AP/MT3/CD36/HBQ1/PRDX4/GLRX/SOD3/MGST2/HBA1/SOD2/PTGS2/HP/H19/PXDNL/GCH1/FBLN5/GPX7/PTGS1	20
BP	GO:0043254	regulation of protein-containing complex assembly	66/2207	428/18723	0.0134056	0.0669714	0.0497768	HSPA1B/CARMIL2/ELN/CAPG/MET/GBP5/LGALS3/MMP1/FBLIM1/GMFG/HJURP/ISG15/TFRC/CDC42EP5/RAB3A/STX1B/RAP1B/CD36/NAPB/LCP1/ANKRD53/PLEK/PTGER4/TPPP3/DNAI3/SSH3/FCHSD1/HIP1R/TMSB4X/CCK/CLEC7A/DKK1/MYD88/PSRC1/CAMSAP3/ARHGAP18/PYCARD/PAK3/SPTBN2/HCLS1/CDT1/CSF3/IQGAP2/STXBP6/RHOC/VEGFA/CALY/TREM2/MYADM/PRKCE/CDK5R1/STXBP1/KIF14/FERMT1/WNT10B/CAPZA1/CCL26/FES/KIF9/SCIN/CXCL13/AVIL/ICAM1/MSN/TMSB10/H3-5	66
BP	GO:0008584	male gonad development	26/2207	141/18723	0.0134891	0.0671841	0.0499349	KIF18A/HMGB2/CSMD1/NTRK1/SDC1/SEMA3A/PRDX4/HOXA10/SOX8/HOXA11/YBX3/FGF9/STAR/FLNA/SCX/TGFB2/GATA4/MMP14/FANCA/HOXA9/ASPM/SFRP2/ICAM1/BRIP1/COL9A3/H3-5	26
BP	GO:0002920	regulation of humoral immune response	11/2207	45/18723	0.0134937	0.0671841	0.0499349	ZP3/KLK7/FOXJ1/SERPING1/C3/TREM2/FCGR2B/CXCL13/PTPRC/VSIG4/CFH	11
BP	GO:0003197	endocardial cushion development	11/2207	45/18723	0.0134937	0.0671841	0.0499349	SNAI2/BMP2/ENG/TGFB2/TWIST1/GATA4/JAG1/NOG/TMEM100/MDM2/SNAI1	11
BP	GO:1904646	cellular response to amyloid-beta	11/2207	45/18723	0.0134937	0.0671841	0.0499349	CACNA1A/CD36/ITGA4/CASP4/NGFR/TREM2/GRM5/FCGR2B/NAMPT/ICAM1/FPR2	11
CC	GO:0062023	collagen-containing extracellular matrix	148/2331	425/19550	1.0855e-35	6.8278e-33	5.08472e-33	ZP3/LTBP2/ELN/COL4A2/HSPG2/ADAMDEC1/LGALS1/ANXA2/HAPLN1/CTHRC1/LUM/L1CAM/AEBP1/CTSC/ECM1/PLOD3/RBP3/LGALS3/GDF10/ADAMTS3/COL4A1/S100A9/SBSPON/LEFTY2/NID2/CTSB/ANGPTL4/TNC/COL3A1/MMRN1/SERPINA5/S100A6/LOXL2/VWA1/S100A4/COL14A1/COL6A3/S100A10/MFAP5/LAMA2/FBN3/COL6A2/NID1/ADAM19/CD151/MDK/SERPING1/C1QC/FN1/NPNT/COL6A1/GDF15/MFAP4/COL15A1/SSC5D/SOD3/LAMB1/THSD4/F3/NTNG1/COL1A2/SRPX2/ASPN/FGL2/EMILIN3…	148
CC	GO:0009897	external side of plasma membrane	121/2331	421/19550	4.31809e-21	1.35804e-18	1.01134e-18	IL2RB/TRPM8/CD74/CD48/CTSK/IGHV3-7/CD302/CD8A/IL2RA/IL13RA2/IGHG2/LILRB1/CD86/TFRC/MSR1/CTSB/ACE/IGHM/IL1R1/TRBC1/CD36/ENPEP/SERPINA5/ANPEP/PDCD1LG2/CD276/SDC1/MICB/TNFRSF4/IGHV3-48/CUBN/SPN/CD33/CLEC2B/IGHV4-39/IGHV3-33/CCR5/BTN2A3P/CXCR2/F3/IGHV3-23/IGHG3/IGHV3-11/ITGB2/CD163/CD14/RTN4R/IGHV4-34/FCGR3A/IL2RG/ITGA1/IGHA1/CXCL9/ANXA1/HLA-DRB1/CD40/CSF3R/KRT18/CCR1/KCNJ3/IGLC2/CXCR4/IGHV3-74/CD69/…	121
CC	GO:0005604	basement membrane	43/2331	96/19550	8.31214e-16	1.74278e-13	1.29786e-13	COL4A2/HSPG2/ANXA2/COL4A1/NID2/TNC/LOXL2/VWA1/LAMA2/NID1/CD151/FN1/NPNT/COL15A1/LAMB1/NTNG1/LAMC1/FREM2/COL28A1/FGF9/TGFBI/FBLN1/LAMA4/EFEMP2/ATRNL1/ANXA2P2/ANG/ITGB4/SMOC1/LAMC3/LOXL1/COL5A1/THBS4/SERPINF1/EGFLAM/NTNG2/ENTPD2/P3H2/ADAMTS1/COL8A1/COL8A2/TIMP1/COL9A3	43
CC	GO:0005788	endoplasmic reticulum lumen	88/2331	313/19550	4.68559e-15	7.3681e-13	5.48708e-13	FKBP10/ERP27/COL4A2/PLAUR/FUCA2/LGALS1/MSLN/COLGALT1/MTTP/CTSC/PLOD3/ARSD/SELENOF/COL4A1/IGFBP5/GPX8/ARSI/TNC/COL3A1/PDGFA/MXRA8/VWA1/COL14A1/COL6A3/P4HA2/SUMF2/SCG3/COL6A2/SERPING1/CHGB/FN1/COL6A1/COL15A1/LAMB1/COL1A2/COL21A1/ADAMTS7/COL27A1/LAMC1/PTGS2/COL28A1/IGFBP7/SPP1/COL1A1/IL6/COL12A1/LTBP1/CST3/RCN3/FAM20C/CTSZ/SERPINA1/PRSS23/ARSJ/C3/ARSL/COL5A2/CCN1/COL5A3/COL26A1/P3H1/COL5A1/ADAMTSL4/…	88
CC	GO:0005581	collagen trimer	38/2331	87/19550	1.05502e-13	1.32721e-11	9.88386e-12	COL4A2/CTHRC1/LUM/COL4A1/MSR1/COL3A1/COL14A1/COL6A3/C1QTNF2/COL6A2/C1QC/COL6A1/COL15A1/COL1A2/COL21A1/COL27A1/EMILIN2/C1QB/MARCO/COL28A1/COLEC12/COL1A1/LOX/C1QTNF1/COL12A1/EMILIN1/COL5A2/COL5A3/COL26A1/COL5A1/COLEC11/DCN/C1QL3/COL22A1/COL8A1/C1QA/COL8A2/COL9A3	38
CC	GO:0097060	synaptic membrane	96/2331	384/19550	7.14883e-13	7.49436e-11	5.58111e-11	LRRTM1/GRIK2/ANK1/GRM2/SYP/GRIP2/LRRTM3/IL1RAPL1/SNAP91/KCNC2/SHANK1/CNTN6/NRXN1/ITGB3/STX1B/GABRE/NRP1/KCNA1/P2RX6/LRRTM4/SHANK2/KPNA2/SNAP25/ATP2B3/HIP1R/GRIN3A/SHISA7/RIMS1/LRP4/NTNG1/SLC8A3/SRPX2/DNM3/GABBR1/GABRA5/GRIA4/GABBR2/GRIN1/CACNG2/GAD2/HTR5A/CACNG3/CBLN1/GABRB3/ANXA1/GABRA1/RGS7BP/GABRB2/EFNB2/SLC16A3/SCN2A/GRIK1/GABRA3/KCNC1/KCNJ3/SYT1/UNC13C/GRIN2B/GRIP1/CACNG5/RIMS3/CHRM4/DDN/GRM…	96
CC	GO:0042611	MHC protein complex	18/2331	25/19550	4.68186e-12	4.20698e-10	3.13297e-10	HLA-DPB1/HLA-DPA1/CD74/HLA-DRB5/HLA-DMA/HLA-DMB/HLA-C/HLA-DRA/HLA-B/HLA-A/HLA-DRB1/HLA-DQA2/HLA-DQB1/HLA-DQA1/HLA-DQB2/HLA-DOA/B2M/MR1	18
CC	GO:0072562	blood microparticle	48/2331	146/19550	2.00532e-11	1.57668e-09	1.17417e-09	HSPA1B/IGHV3-7/IGHG2/IGLV1-47/TFRC/IGKV3-20/ANGPTL4/PON1/IGHM/C1S/IGKV3-15/SERPING1/C1QC/FN1/IGHV3-23/IGHG3/HBA1/HSPA7/IGKV2-30/IGLV3-21/SERPINA3/C1QB/ACTG2/IGHA1/C1RL/HP/IGLC2/IGHG1/C3/F13A1/IGKV1-5/ENG/PROS1/JCHAIN/CLIC1/IGKV4-1/HSPA6/IGLV3-25/C1R/LGALS3BP/CP/APOL1/IGHG4/IGKC/IGLC3/MSN/IGHA2/CFH	48
CC	GO:0030666	endocytic vesicle membrane	57/2331	193/19550	3.64526e-11	2.54763e-09	1.89724e-09	HLA-DPB1/ROR2/HLA-DPA1/RAB7B/CD74/TLR2/RAB38/CAV1/FZD5/TFRC/MSR1/AREG/HLA-DRB5/CD36/HVCN1/STAB1/CYBA/RAC2/RAB34/SLC18A3/CAMK2A/EGFR/HLA-C/HLA-DRA/SH3GL2/CD163/TLR1/VAMP8/HLA-B/EGF/MARCO/GRIA4/COLEC12/CACNG2/LYN/HLA-A/CACNG3/HLA-DRB1/HLA-DQA2/CSF3R/HLA-DQB1/HLA-DQA1/RAB32/HLA-DQB2/SYT1/SLC11A1/FCGR1A/GRIA2/FZD2/TCIRG1/TAP1/IL7R/B2M/MDM2/WNT7B/CD3D/SYT2	57
CC	GO:0042613	MHC class II protein complex	14/2331	17/19550	5.42396e-11	3.41167e-09	2.5407e-09	HLA-DPB1/HLA-DPA1/CD74/HLA-DRB5/HLA-DMA/HLA-DMB/HLA-DRA/HLA-DRB1/HLA-DQA2/HLA-DQB1/HLA-DQA1/HLA-DQB2/HLA-DOA/B2M	14
CC	GO:0042571	immunoglobulin complex, circulating	31/2331	77/19550	2.40868e-10	1.37733e-08	1.02571e-08	IGHV3-7/IGHG2/IGKV3-20/IGHM/TRBC1/IGHV3-48/IGHV4-39/IGHV3-33/IGHV3-23/IGHG3/IGHV3-11/IGHV4-34/IGHA1/IGLC2/IGHV3-74/IGHG1/IGHV2-5/IGHV5-51/IGHV3-30/JCHAIN/IGHV3-21/IGHV1-18/IGHV1-3/TRBC2/IGHV4-59/IGHV3-15/IGHG4/IGKC/IGLC3/TRDC/IGHA2	31
CC	GO:0019814	immunoglobulin complex	49/2331	167/19550	1.08342e-09	5.67893e-08	4.22914e-08	IGHV3-7/IGHG2/IGLV1-44/IGLV2-8/IGLV1-47/IGKV3-20/IGHM/TRBC1/IGLV7-46/IGKV3-15/IGHV3-48/IGLV1-40/IGHV4-39/IGHV3-33/IGHV3-23/IGHG3/IGHV3-11/IGKV2-30/IGHV4-34/IGLV3-21/IGHA1/IGKV1-9/IGLV3-1/IGLC2/IGLV6-57/IGHV3-74/IGHG1/IGHV2-5/IGHV5-51/IGHV3-30/IGKV1-5/IGLV2-14/JCHAIN/IGHV3-21/IGHV1-18/IGKV4-1/IGHV1-3/TRBC2/IGHV4-59/IGLV3-25/IGHV3-15/IGLV2-23/IGLV3-19/IGHG4/IGKC/IGLC3/TRDC/IGLV2-11/IGHA2	49
CC	GO:0045211	postsynaptic membrane	68/2331	277/19550	3.60071e-09	1.74219e-07	1.29742e-07	LRRTM1/GRIK2/ANK1/GRM2/GRIP2/LRRTM3/IL1RAPL1/KCNC2/SHANK1/ITGB3/GABRE/NRP1/KCNA1/P2RX6/LRRTM4/SHANK2/KPNA2/GRIN3A/SHISA7/SLC8A3/DNM3/GABBR1/GABRA5/GRIA4/GABBR2/GRIN1/CACNG2/HTR5A/CACNG3/CBLN1/GABRB3/GABRA1/RGS7BP/GABRB2/SLC16A3/GRIK1/GABRA3/KCNC1/GRIN2B/GRIP1/CACNG5/CHRM4/DDN/GRM5/ARC/KCNB1/SLITRK1/GRIA2/GABRA4/ADGRL2/CDH9/CHRNA9/LZTS1/LRFN5/CHRNA4/HTR2A/GABRG2/GLRA3/CHRNB2/FAIM2/NRGN/KCTD16/CHRM…	68
CC	GO:0031983	vesicle lumen	76/2331	327/19550	6.05293e-09	2.71949e-07	2.02523e-07	NPC2/FUCA2/ALOX5/ANXA2/CTSC/ECM1/S100A11/GMFG/S100A9/LEFTY2/FTL/FABP5/GUSB/ARHGAP9/PDGFA/GGH/CHI3L1/MMRN1/PTX3/SCG3/SRGN/SERPING1/PRDX4/FN1/OSCAR/EGFR/TMSB4X/CXCL1/HEBP2/ACTN1/LTF/RNASE3/SERPINE1/RNASE2/EGF/SERPINA3/ALDOC/PYCARD/PPBP/RARRES2/OLFM4/PLAC8/FUCA1/LYZ/TTR/SLPI/HP/CTSZ/VEGFA/SERPINA1/SERPINB1/HK3/C3/F13A1/CFD/HGF/FERMT3/PROS1/PPIA/TGFB2/CPPED1/GLA/HSPA6/PYGL/LGALS3BP/S100A12/RAB27A/CTS…	76
CC	GO:0034774	secretory granule lumen	75/2331	322/19550	6.88716e-09	2.88802e-07	2.15073e-07	NPC2/FUCA2/ALOX5/ANXA2/CTSC/ECM1/S100A11/GMFG/S100A9/LEFTY2/FTL/FABP5/GUSB/ARHGAP9/PDGFA/GGH/CHI3L1/MMRN1/PTX3/SCG3/SRGN/SERPING1/PRDX4/FN1/OSCAR/TMSB4X/CXCL1/HEBP2/ACTN1/LTF/RNASE3/SERPINE1/RNASE2/EGF/SERPINA3/ALDOC/PYCARD/PPBP/RARRES2/OLFM4/PLAC8/FUCA1/LYZ/TTR/SLPI/HP/CTSZ/VEGFA/SERPINA1/SERPINB1/HK3/C3/F13A1/CFD/HGF/FERMT3/PROS1/PPIA/TGFB2/CPPED1/GLA/HSPA6/PYGL/LGALS3BP/S100A12/RAB27A/CTSW/B2M…	75
CC	GO:0034702	ion channel complex	68/2331	282/19550	7.87322e-09	3.09516e-07	2.30499e-07	GRIK2/OLFM3/KCNC2/KCNV1/CACNA1B/CACNA1A/GABRE/KCNA1/KCNN4/CACNA2D2/TTYH3/KCNQ5/ABCC8/UNC80/CNTNAP2/GRIN3A/VWC2L/SHISA7/CLIC6/GABRA5/GRIA4/GRIN1/KCNA4/CACNG2/SCN8A/CACNG3/GABRB3/GABRA1/GABRB2/KCNE5/SCN2A/DPP10/GABRA3/KCNC1/KCNJ3/GRIN2B/CACNG5/SCN2B/KCNAB1/SCN3B/KCNB1/CLIC1/TRPC3/GRIA2/GABRA4/SCN3A/CACNA1I/CACNA2D3/CHRNA9/RYR3/CACNA1E/KCNIP3/CHRNA4/KCNIP2/GABRG2/HCN1/MCUB/GLRA3/CHRNB2/RYR2/BEST4/CH…	68
CC	GO:0030139	endocytic vesicle	77/2331	336/19550	9.30149e-09	3.44155e-07	2.56295e-07	HLA-DPB1/ROR2/HLA-DPA1/RAB7B/CD74/TLR2/RAB38/SAA1/SPHK1/CAV1/FZD5/NCF4/TFRC/NCF2/MSR1/AREG/HLA-DRB5/CD36/HVCN1/PLA2G5/STAB1/CYBA/RAC2/RAB34/NCF1/SLC18A3/CUBN/CAMK2A/EGFR/ZYX/HLA-C/VIM/HLA-DRA/SH3GL2/HBA1/LTF/CD163/SCIMP/TLR1/VAMP8/HLA-B/EGF/MARCO/GRIA4/COLEC12/CACNG2/LYN/DPP4/HLA-A/CACNG3/CSF3/HLA-DRB1/HLA-DQA2/CSF3R/HLA-DQB1/HLA-DQA1/RAB32/HLA-DQB2/SYT1/HP/SLC11A1/FCGR1A/GRIA2/STXBP1/EHD2/FZD2/T…	77
CC	GO:0060205	cytoplasmic vesicle lumen	75/2331	325/19550	1.05292e-08	3.67936e-07	2.74005e-07	NPC2/FUCA2/ALOX5/ANXA2/CTSC/ECM1/S100A11/GMFG/S100A9/LEFTY2/FTL/FABP5/GUSB/ARHGAP9/PDGFA/GGH/CHI3L1/MMRN1/PTX3/SCG3/SRGN/SERPING1/PRDX4/FN1/OSCAR/TMSB4X/CXCL1/HEBP2/ACTN1/LTF/RNASE3/SERPINE1/RNASE2/EGF/SERPINA3/ALDOC/PYCARD/PPBP/RARRES2/OLFM4/PLAC8/FUCA1/LYZ/TTR/SLPI/HP/CTSZ/VEGFA/SERPINA1/SERPINB1/HK3/C3/F13A1/CFD/HGF/FERMT3/PROS1/PPIA/TGFB2/CPPED1/GLA/HSPA6/PYGL/LGALS3BP/S100A12/RAB27A/CTSW/B2M…	75
CC	GO:0030667	secretory granule membrane	72/2331	311/19550	1.79207e-08	5.93268e-07	4.41811e-07	OLR1/LILRB2/PLAU/CLEC5A/TEKT3/LILRB3/PLAUR/TLR2/LGALS3/SLC17A9/CAV1/FCGR2A/FABP5/ITGB3/RAB3A/RAP1B/MOXD1/CD36/SERPINA5/ADGRE5/CYB5R1/HVCN1/BST2/PCDH7/ANPEP/SNAP25/CYBA/SCG3/ITGAL/CD33/CXCR2/HLA-C/CD53/CD63/BST1/TMBIM1/NFAM1/GLIPR1/ITGB2/CD14/VAMP8/HLA-B/STBD1/CD300A/CAV2/SIGLEC9/IQGAP2/IQGAP1/CD58/SYT1/FPR1/SLC11A1/CD93/SIGLEC14/LAMP3/C5AR1/ATP8A1/CD109/GPR84/FCER1G/SELL/TCIRG1/RAB27A/LAIR1/FCGR3…	72
CC	GO:0060076	excitatory synapse	21/2331	49/19550	5.12255e-08	1.61104e-06	1.19976e-06	LRRTM1/BSN/SYP/SHANK1/SLC17A7/CNTN6/P2RX6/ATP2B3/SHISA7/SRPX2/SPTBN2/GRIN1/CACNG3/CBLN1/SLC16A3/KCNJ3/SYT1/UNC13C/ITGA3/GRIA2/SLC17A8	21
CC	GO:0000779	condensed chromosome, centromeric region	41/2331	144/19550	6.1571e-08	1.8442e-06	1.37339e-06	ZWILCH/BIRC5/NEK2/KIF18A/NUF2/HJURP/BUB1B/CENPA/CENPE/AURKB/NCAPG/CENPS/CENPI/PLK1/SPC24/NDE1/CENPF/CDT1/ERCC6L/DYNLT3/ITGB3BP/BUB1/SKA3/SGO1/KIF2C/CENPW/CEBPB/CENPH/CCNB1/NUP107/TTK/CENPM/SKA1/KNL1/CENPN/CENPU/NDC80/CENPK/MAD2L1/SGO2/DSN1	41
CC	GO:0000776	kinetochore	39/2331	134/19550	6.71181e-08	1.91897e-06	1.42907e-06	ZWILCH/BIRC5/NEK2/KIF18A/NUF2/HJURP/BUB1B/CENPA/CENPE/AURKB/CENPS/CENPI/PLK1/SPC24/NDE1/CENPF/CDT1/ERCC6L/DYNLT3/ITGB3BP/BUB1/SKA3/SGO1/KIF2C/CENPW/CENPH/CCNB1/NUP107/TTK/CENPM/SKA1/KNL1/CENPN/CENPU/NDC80/CENPK/MAD2L1/SGO2/DSN1	39
CC	GO:0098978	glutamatergic synapse	74/2331	338/19550	1.30689e-07	3.57405e-06	2.66162e-06	LRRTM1/DLGAP2/ARHGAP44/DLGAP3/BSN/GRIP2/LRRTM3/SLC30A3/PLCB1/IL1RAPL1/DLGAP1/SHANK1/ITGB3/NRP1/KCNA1/P2RX6/LRRTM4/NAPB/KPNA2/SNAP25/ATP2B3/OPHN1/SRGN/NPTX2/GRIN3A/SHISA7/SYN2/SH3GL2/IL1RAP/ACTN1/NTNG1/CAMK4/RTN4R/SLC6A17/DNM3/TNR/SYN3/PAK3/SPTBN2/CPLX1/CACNG2/CALB1/LYN/CACNG3/CBLN1/SLITRK4/RGS7BP/EFNB2/SCN2A/FLNA/SYT1/GRIP1/CACNG5/CALY/TSPOAP1/DNAJB1/ARC/SLITRK1/STXBP1/CTTNBP2/ADGRL2/SEMA3F/ADGRA…	74
CC	GO:0044306	neuron projection terminus	39/2331	141/19550	2.94808e-07	7.72643e-06	5.75393e-06	BSN/SYP/NTS/KCNC2/GAD1/PACSIN1/RAB3A/KCNA1/SLC32A1/SLC18A3/OPHN1/CCK/SLC8A3/ROR1/SLC8A2/GRIN1/CPLX1/CALB1/FLRT1/ATCAY/KCNC1/SNCB/SYT1/UNC13C/TSPOAP1/PRKCB/SLC17A8/CABP4/SLC4A10/GCH1/KCNIP3/PRKCG/UNC13A/SLC1A1/SNCG/CHRM1/SYT4/CPLX2/ITGA2	39
CC	GO:0031091	platelet alpha granule	29/2331	91/19550	3.88112e-07	9.49571e-06	7.07153e-06	LEFTY2/ITGB3/PDGFA/CD36/MMRN1/SERPINA5/CYB5R1/PCDH7/SRGN/SERPING1/FN1/TMSB4X/ACTN1/SERPINE1/EGF/SERPINA3/PPBP/VEGFA/SERPINA1/F13A1/CFD/HGF/FERMT3/PROS1/TGFB2/STXBP1/CD109/TIMP1/THBS1	29
CC	GO:0030669	clathrin-coated endocytic vesicle membrane	25/2331	72/19550	3.9251e-07	9.49571e-06	7.07153e-06	HLA-DPB1/ROR2/HLA-DPA1/CD74/FZD5/TFRC/AREG/HLA-DRB5/SLC18A3/EGFR/HLA-DRA/SH3GL2/VAMP8/EGF/HLA-DRB1/HLA-DQA2/HLA-DQB1/HLA-DQA1/HLA-DQB2/SYT1/FCGR1A/FZD2/IL7R/CD3D/SYT2	25
CC	GO:0000775	chromosome, centromeric region	49/2331	198/19550	4.0827e-07	9.51119e-06	7.08305e-06	ZWILCH/BIRC5/NEK2/KIF18A/TOP2A/NUF2/HJURP/CENPL/BUB1B/CDCA8/CENPA/CENPE/AURKB/ESCO2/NCAPG/SMC4/CENPS/CENPI/PLK1/SPC24/CDCA5/NDE1/CENPF/CDT1/ERCC6L/DYNLT3/ITGB3BP/BUB1/SKA3/SGO1/KIF2C/OIP5/CENPW/CEBPB/CENPH/CCNB1/NUP107/TTK/CENPM/SKA1/KNL1/CENPN/CENPU/SNAI1/NDC80/CENPK/MAD2L1/SGO2/DSN1	49
CC	GO:0030665	clathrin-coated vesicle membrane	33/2331	116/19550	1.18126e-06	2.65362e-05	1.97617e-05	HLA-DPB1/ROR2/HLA-DPA1/CD74/GAD1/FZD5/SLC17A7/TFRC/AREG/RAB3A/HLA-DRB5/SLC32A1/SLC18A3/HIP1R/EGFR/HLA-DRA/SH3GL2/VAMP8/EGF/GAD2/HLA-DRB1/HLA-DQA2/HLA-DQB1/HLA-DQA1/HLA-DQB2/SYT1/RASSF9/FCGR1A/FZD2/IL7R/NRGN/CD3D/SYT2	33
CC	GO:0099572	postsynaptic specialization	73/2331	356/19550	2.173e-06	4.71316e-05	3.50992e-05	LRRTM1/DLGAP2/ARHGAP44/DLGAP3/BSN/GRIP2/LRRTM3/DLGAP1/NEURL1/NEFH/GAP43/SHANK1/FABP5/MT3/P2RX6/LRRTM4/SYN1/SHANK2/KPNA2/CAMK2A/PSD/SRGN/HIP1R/GRIN3A/SHISA7/SYN2/LRP4/SLC8A3/MYD88/CPEB3/DNM3/SLC8A2/SYN3/PAK3/GABRA5/GRIN1/IQSEC3/MAPK8IP2/CACNG2/LYN/HTR5A/CACNG3/GABRA1/CABP1/RGS7BP/GABRB2/SLC16A3/GABRA3/GRIN2B/GRIP1/SH2D5/CACNG5/NGFR/DNAJB1/GRM5/ARC/CDK5R1/SLITRK1/GRIA2/GABRA4/ADGRA1/ABI3/CHRNA9/LZT…	73
CC	GO:0034703	cation channel complex	49/2331	210/19550	2.55697e-06	5.36111e-05	3.99246e-05	GRIK2/OLFM3/KCNC2/KCNV1/CACNA1B/CACNA1A/KCNA1/KCNN4/CACNA2D2/KCNQ5/ABCC8/UNC80/CNTNAP2/GRIN3A/VWC2L/SHISA7/GRIA4/GRIN1/KCNA4/CACNG2/SCN8A/CACNG3/KCNE5/SCN2A/DPP10/KCNC1/KCNJ3/GRIN2B/CACNG5/SCN2B/KCNAB1/SCN3B/KCNB1/TRPC3/GRIA2/SCN3A/CACNA1I/CACNA2D3/RYR3/CACNA1E/KCNIP3/KCNIP2/HCN1/MCUB/RYR2/KCNH1/SCNN1B/KCNJ11/KCNS2	49
CC	GO:0043679	axon terminus	33/2331	122/19550	3.99572e-06	8.10745e-05	6.03768e-05	SYP/NTS/KCNC2/GAD1/PACSIN1/RAB3A/KCNA1/SLC32A1/SLC18A3/OPHN1/CCK/SLC8A3/ROR1/SLC8A2/GRIN1/CPLX1/CALB1/KCNC1/SNCB/UNC13C/TSPOAP1/PRKCB/SLC17A8/CABP4/SLC4A10/KCNIP3/PRKCG/UNC13A/SLC1A1/SNCG/CHRM1/CPLX2/ITGA2	33
CC	GO:0031093	platelet alpha granule lumen	22/2331	67/19550	5.53551e-06	0.000108545	8.08343e-05	LEFTY2/PDGFA/MMRN1/SRGN/SERPING1/FN1/TMSB4X/ACTN1/SERPINE1/EGF/SERPINA3/PPBP/VEGFA/SERPINA1/F13A1/CFD/HGF/FERMT3/PROS1/TGFB2/TIMP1/THBS1	22
CC	GO:0099240	intrinsic component of synaptic membrane	40/2331	163/19550	5.69473e-06	0.000108545	8.08343e-05	LRRTM1/GRM2/LRRTM3/CNTN6/NRP1/KCNA1/P2RX6/LRRTM4/ATP2B3/SHISA7/NTNG1/SLC8A3/GABRA5/CACNG2/HTR5A/CACNG3/GABRA1/RGS7BP/GABRB2/EFNB2/SLC16A3/SCN2A/GABRA3/KCNC1/KCNJ3/CACNG5/SLITRK1/GABRA4/ADGRL2/CDH9/CHRNA9/NTNG2/LRFN5/HTR2A/CHRNB2/CHRM1/CHRNA1/KCNH1/GABRD/ADAM22	40
CC	GO:0030662	coated vesicle membrane	43/2331	181/19550	6.31744e-06	0.000116873	8.70359e-05	HLA-DPB1/ROR2/HLA-DPA1/CD74/GAD1/FZD5/SLC17A7/TFRC/AREG/RAB3A/HLA-DRB5/SLC32A1/SLC18A3/HIP1R/EGFR/HLA-C/HLA-DRA/SH3GL2/VAMP8/HLA-B/EGF/HLA-A/GAD2/HLA-DRB1/HLA-DQA2/HLA-DQB1/HLA-DQA1/HLA-DQB2/SYT1/RASSF9/FCGR1A/FZD2/FOLR1/COPZ2/KDELR1/KDELR2/SEC24D/IL7R/KDELR3/B2M/NRGN/CD3D/SYT2	43
CC	GO:0070820	tertiary granule	40/2331	164/19550	6.67633e-06	0.000119983	8.93524e-05	OLR1/LILRB2/PLAU/CLEC5A/TNFAIP6/LGALS3/GGH/PTX3/SNAP25/CYBA/CD33/OSCAR/CD53/CXCL1/LTF/ITGB2/VAMP8/ALDOC/STBD1/PPBP/CD300A/OLFM4/MMP9/CST3/LYZ/CD58/HP/FPR1/SLC11A1/CD93/SIGLEC14/GPR84/FCER1G/TCIRG1/LAIR1/B2M/DOK3/CTSS/FPR2/GSDMD	40
CC	GO:0031225	anchored component of membrane	41/2331	170/19550	6.93088e-06	0.000121098	9.01825e-05	OPCML/GAS1/RAB3C/CD48/PLAUR/MSLN/DPEP1/CNTN6/RAB3A/CNTN3/SYN1/BST2/PRMT8/BST1/NTNG1/CD52/CD14/RTN4R/NEGR1/GAD2/RGS7BP/CPM/RHBG/TFPI/VNN2/ULBP3/CNTN4/RTN4RL1/CD109/FOLR1/NTNG2/GFRA1/ART3/SPRN/EFNA4/LYPD6/FCGR3B/CD2/ULBP2/MDGA2/TNFRSF10C	41
CC	GO:0098644	complex of collagen trimers	11/2331	21/19550	7.59098e-06	0.000128127	9.54172e-05	COL4A2/LUM/COL4A1/COL3A1/COL1A2/COL27A1/COL1A1/COL5A2/COL5A3/COL5A1/COL8A1	11
CC	GO:0030658	transport vesicle membrane	48/2331	212/19550	7.74059e-06	0.000128127	9.54172e-05	HLA-DPB1/HLA-DPA1/RAB3C/CD74/BSN/SYP/SLC30A3/SLC17A7/AREG/RAB3A/HLA-DRB5/SYN1/ABCC8/SLC32A1/SVOP/SCG3/SLC18A3/HLA-C/HLA-DRA/SYN2/SH3GL2/SV2B/SLC6A17/ARFGEF3/HLA-B/SYN3/SYNGR3/HLA-A/GAD2/SYNGR2/HLA-DRB1/SYNPR/HLA-DQA2/HLA-DQB1/HLA-DQA1/HLA-DQB2/SYT1/UNC13C/RASSF9/SLC17A8/FOLR1/ATP6V1G2/SEC24D/B2M/UNC13A/NRGN/SYT4/SYT2	48
CC	GO:0071556	integral component of lumenal side of endoplasmic reticulum membrane	13/2331	29/19550	1.01143e-05	0.000159047	0.000118444	HLA-DPB1/HLA-DPA1/CD74/HLA-DRB5/HLA-C/HLA-DRA/HLA-B/HLA-A/HLA-DRB1/HLA-DQA2/HLA-DQB1/HLA-DQA1/HLA-DQB2	13
CC	GO:0098553	lumenal side of endoplasmic reticulum membrane	13/2331	29/19550	1.01143e-05	0.000159047	0.000118444	HLA-DPB1/HLA-DPA1/CD74/HLA-DRB5/HLA-C/HLA-DRA/HLA-B/HLA-A/HLA-DRB1/HLA-DQA2/HLA-DQB1/HLA-DQA1/HLA-DQB2	13
CC	GO:0098936	intrinsic component of postsynaptic membrane	32/2331	122/19550	1.11552e-05	0.000171137	0.000127447	LRRTM1/GRM2/LRRTM3/NRP1/KCNA1/P2RX6/LRRTM4/SHISA7/SLC8A3/GABRA5/CACNG2/HTR5A/CACNG3/GABRA1/RGS7BP/GABRB2/SLC16A3/GABRA3/KCNC1/CACNG5/SLITRK1/GABRA4/ADGRL2/CDH9/CHRNA9/LRFN5/HTR2A/CHRNB2/CHRM1/CHRNA1/GABRD/ADAM22	32
CC	GO:1902495	transmembrane transporter complex	72/2331	366/19550	1.16466e-05	0.000174422	0.000129893	GRIK2/OLFM3/FXYD2/KCNC2/KCNV1/CACNA1B/CACNA1A/GABRE/KCNA1/KCNN4/CACNA2D2/TTYH3/KCNQ5/ABCC8/UNC80/CNTNAP2/GRIN3A/VWC2L/SHISA7/UQCRHL/CLIC6/GABRA5/GRIA4/GRIN1/KCNA4/CACNG2/SCN8A/CACNG3/GABRB3/GABRA1/CNGA3/UQCRFS1P1/GABRB2/KCNE5/SCN2A/DPP10/GABRA3/KCNC1/KCNJ3/GRIN2B/CACNG5/SCN2B/KCNAB1/SCN3B/KCNB1/CLIC1/TRPC3/GRIA2/GABRA4/SCN3A/CACNA1I/CACNA2D3/CHRNA9/RYR3/CACNA1E/KCNIP3/CHRNA4/KCNIP2/GABRG2/HCN1/MC…	72
CC	GO:0099055	integral component of postsynaptic membrane	31/2331	117/19550	1.22052e-05	0.000178537	0.000132958	LRRTM1/GRM2/LRRTM3/NRP1/KCNA1/P2RX6/LRRTM4/SHISA7/SLC8A3/GABRA5/CACNG2/HTR5A/CACNG3/GABRA1/GABRB2/SLC16A3/GABRA3/KCNC1/CACNG5/SLITRK1/GABRA4/ADGRL2/CDH9/CHRNA9/LRFN5/HTR2A/CHRNB2/CHRM1/CHRNA1/GABRD/ADAM22	31
CC	GO:0005583	fibrillar collagen trimer	8/2331	12/19550	1.2812e-05	0.000179084	0.000133365	LUM/COL3A1/COL1A2/COL27A1/COL1A1/COL5A2/COL5A3/COL5A1	8
CC	GO:0098643	banded collagen fibril	8/2331	12/19550	1.2812e-05	0.000179084	0.000133365	LUM/COL3A1/COL1A2/COL27A1/COL1A1/COL5A2/COL5A3/COL5A1	8
CC	GO:0042734	presynaptic membrane	36/2331	146/19550	1.46083e-05	0.000199753	0.000148757	GRIK2/GRM2/SYP/SNAP91/KCNC2/CNTN6/NRXN1/STX1B/KCNA1/SNAP25/ATP2B3/RIMS1/NTNG1/GABBR1/GABRA5/GAD2/RGS7BP/EFNB2/SCN2A/KCNC1/KCNJ3/SYT1/UNC13C/RIMS3/STXBP1/FOSL1/CDH9/NTNG2/RIMS2/HTR2A/UNC13A/CHRNB2/KCTD16/CHRM1/KCNH1/PDE2A	36
CC	GO:0045121	membrane raft	66/2331	335/19550	2.52062e-05	0.000330306	0.000245981	OLR1/LCK/TRPM8/CD48/TLR2/KIF18A/ANXA2/CASP3/CD8A/KCNE3/CAV1/SDC4/UNC5A/CAVIN1/CD36/TNFRSF1A/CAVIN3/BST2/S100A10/PLVAP/PDPN/EGFR/LCP2/HMOX1/LRP4/NFAM1/ITGB2/CD14/RTN4R/MS4A4A/ANGPT1/TNR/TLR1/PTGS2/ITGA1/MAL2/MYOF/LYN/DPP4/CAV2/IQGAP1/EMP2/BIRC3/GRIP1/TREM2/TFPI/MYADM/LAT2/ARC/PLSCR1/EHD2/RTN4RL1/HAS2/HTR2A/CASP8/LYPD6/SLC1A1/CHRNB2/FAIM2/SERPINH1/ICAM1/FAS/BVES/SLC22A6/PTPRC/CD2	66
CC	GO:0098857	membrane microdomain	66/2331	335/19550	2.52062e-05	0.000330306	0.000245981	OLR1/LCK/TRPM8/CD48/TLR2/KIF18A/ANXA2/CASP3/CD8A/KCNE3/CAV1/SDC4/UNC5A/CAVIN1/CD36/TNFRSF1A/CAVIN3/BST2/S100A10/PLVAP/PDPN/EGFR/LCP2/HMOX1/LRP4/NFAM1/ITGB2/CD14/RTN4R/MS4A4A/ANGPT1/TNR/TLR1/PTGS2/ITGA1/MAL2/MYOF/LYN/DPP4/CAV2/IQGAP1/EMP2/BIRC3/GRIP1/TREM2/TFPI/MYADM/LAT2/ARC/PLSCR1/EHD2/RTN4RL1/HAS2/HTR2A/CASP8/LYPD6/SLC1A1/CHRNB2/FAIM2/SERPINH1/ICAM1/FAS/BVES/SLC22A6/PTPRC/CD2	66
CC	GO:1990351	transporter complex	73/2331	381/19550	2.57988e-05	0.000331173	0.000246627	GRIK2/OLFM3/FXYD2/KCNC2/KCNV1/CACNA1B/CACNA1A/GABRE/KCNA1/KCNN4/CACNA2D2/TTYH3/KCNQ5/ABCC8/UNC80/CNTNAP2/GRIN3A/VWC2L/SHISA7/UQCRHL/CLIC6/GABRA5/GRIA4/GRIN1/KCNA4/CACNG2/SCN8A/CACNG3/GABRB3/GABRA1/CNGA3/UQCRFS1P1/GABRB2/KCNE5/SCN2A/DPP10/GABRA3/KCNC1/KCNJ3/GRIN2B/CACNG5/SCN2B/KCNAB1/SCN3B/KCNB1/CLIC1/TRPC3/GRIA2/GABRA4/SCN3A/ATP8A1/CACNA1I/CACNA2D3/CHRNA9/RYR3/CACNA1E/KCNIP3/CHRNA4/KCNIP2/GABRG2/…	73
CC	GO:0099699	integral component of synaptic membrane	36/2331	150/19550	2.7431e-05	0.000343667	0.000255931	LRRTM1/GRM2/LRRTM3/NRP1/KCNA1/P2RX6/LRRTM4/ATP2B3/SHISA7/SLC8A3/GABRA5/CACNG2/HTR5A/CACNG3/GABRA1/GABRB2/EFNB2/SLC16A3/SCN2A/GABRA3/KCNC1/KCNJ3/CACNG5/SLITRK1/GABRA4/ADGRL2/CDH9/CHRNA9/LRFN5/HTR2A/CHRNB2/CHRM1/CHRNA1/KCNH1/GABRD/ADAM22	36
CC	GO:0045177	apical part of cell	81/2331	435/19550	2.78649e-05	0.000343667	0.000255931	NOX4/CTSK/SLC14A2/OTOG/UPK3A/DPEP1/CA2/KCNC2/ECRG4/AQP5/PROM1/CTSB/F2RL2/KCNA1/CD36/ENPEP/HVCN1/BST2/SHANK2/P2RY6/CYBA/PAPPA2/AJAP1/SLC34A2/CRB2/CUBN/SHROOM3/PRKG2/FN1/HIP1R/PDPN/EGFR/SAPCD2/SPTBN2/MAL2/CLDN1/DPP4/ANXA1/UPK2/TRPV4/SLC16A3/MUC1/EMP2/KCNE4/SLC2A9/C5AR1/CD300LG/SLC22A18/SLC39A8/MYO1B/SPEF1/FOLR1/SLC4A10/HFE/OSMR/JAG1/OXTR/MREG/TCIRG1/SLC25A27/USH1C/LZTS1/RAB27A/SLC29A1/PLB1/SLC1A1/A…	81
CC	GO:1902710	GABA receptor complex	10/2331	20/19550	3.38277e-05	0.000409186	0.000304724	GABRE/GABRA5/GABBR2/GABRB3/GABRA1/GABRB2/GABRA3/GABRA4/GABRG2/GABRD	10
CC	GO:0150034	distal axon	59/2331	294/19550	3.82044e-05	0.000453407	0.000337656	LRRTM1/SYP/L1CAM/NTS/KCNC2/GAD1/GAP43/PACSIN1/RAB3A/NRP1/KCNA1/ITGA4/SHANK2/SLC32A1/SNAP25/SLC18A3/TRPV2/OPHN1/CCK/SLC2A13/SLC8A3/ROR1/RTN4R/SLC8A2/GRIN1/CPLX1/CALB1/ATCAY/TRPV4/NEFL/KCNC1/SNCB/IQGAP1/FLNA/UNC13C/CTSZ/NGFR/TSPOAP1/ANG/FGF13/CDK5R2/DSCAM/CDK5R1/ITGA3/PRKCB/SLC17A8/CABP4/SLC4A10/KCNIP3/PRKCG/UNC13A/ZNF804A/SLC1A1/SNCG/CHRM1/KIF21B/NRSN1/CPLX2/ITGA2	59
CC	GO:0000793	condensed chromosome	51/2331	244/19550	4.15327e-05	0.000483779	0.000360274	ZWILCH/BIRC5/NEK2/KIF18A/TOP2A/NUF2/HJURP/BUB1B/HMGB2/CENPA/CENPE/AURKB/SYN1/NCAPG/BRCA2/CENPS/CHEK1/CENPI/PLK1/SPC24/NDE1/CENPF/CDT1/ERCC6L/DYNLT3/ITGB3BP/RSPH1/BUB1/SKA3/SGO1/KIF2C/CENPW/CEBPB/CENPH/CCNB1/NUP107/TTK/CENPM/FANCD2/RAD51/SKA1/KNL1/CENPN/EID3/CENPU/MKI67/NDC80/CENPK/MAD2L1/SGO2/DSN1	51
CC	GO:0045334	clathrin-coated endocytic vesicle	25/2331	91/19550	4.28409e-05	0.000488653	0.000363903	HLA-DPB1/ROR2/HLA-DPA1/CD74/FZD5/TFRC/AREG/HLA-DRB5/SLC18A3/EGFR/HLA-DRA/SH3GL2/VAMP8/EGF/HLA-DRB1/HLA-DQA2/HLA-DQB1/HLA-DQA1/HLA-DQB2/SYT1/FCGR1A/FZD2/IL7R/CD3D/SYT2	25
CC	GO:0016324	apical plasma membrane	70/2331	367/19550	4.35049e-05	0.000488653	0.000363903	NOX4/CTSK/SLC14A2/OTOG/UPK3A/DPEP1/KCNC2/ECRG4/AQP5/PROM1/CTSB/F2RL2/KCNA1/CD36/ENPEP/HVCN1/BST2/SHANK2/P2RY6/CYBA/PAPPA2/AJAP1/SLC34A2/CRB2/CUBN/SHROOM3/PRKG2/FN1/HIP1R/PDPN/EGFR/SAPCD2/SPTBN2/MAL2/CLDN1/DPP4/ANXA1/UPK2/TRPV4/SLC16A3/MUC1/EMP2/KCNE4/SLC2A9/CD300LG/SLC22A18/SLC39A8/SPEF1/FOLR1/SLC4A10/OSMR/JAG1/OXTR/MREG/TCIRG1/LZTS1/RAB27A/SLC29A1/PLB1/SLC1A1/ASPM/AQP1/MSN/STC1/SLC47A1/FZD6/SCNN…	70
CC	GO:0098687	chromosomal region	67/2331	348/19550	4.65919e-05	0.000514146	0.000382888	ZWILCH/BIRC5/NEK2/KIF18A/TOP2A/NUF2/HJURP/CENPL/BUB1B/CDCA8/H4C5/CENPA/CENPE/AURKB/RAD51AP1/ESCO2/NCAPG/SMC4/BRCA2/CENPS/CHEK1/CENPI/PLK1/H4C8/H4C9/SPC24/CDCA5/NDE1/CENPF/CDT1/ERCC6L/H4C11/DYNLT3/ITGB3BP/EZH2/ORC1/BUB1/SKA3/SGO1/KIF2C/OIP5/MCM2/PCNA/CENPW/MACROH2A2/H4C3/CEBPB/CENPH/CCNB1/NUP107/TTK/CENPM/RAD51/SKA1/KNL1/CENPN/EID3/CENPU/CDK1/CHEK2/SNAI1/SP100/NDC80/CENPK/MAD2L1/SGO2/DSN1	67
CC	GO:0098688	parallel fiber to Purkinje cell synapse	8/2331	14/19550	6.22663e-05	0.000675267	0.000502877	CNTN6/P2RX6/ATP2B3/SPTBN2/CBLN1/SLC16A3/KCNJ3/UNC13C	8
CC	GO:0098948	intrinsic component of postsynaptic specialization membrane	22/2331	78/19550	7.86911e-05	0.000838927	0.000624756	LRRTM1/LRRTM3/P2RX6/LRRTM4/SHISA7/GABRA5/CACNG2/HTR5A/CACNG3/GABRA1/RGS7BP/GABRB2/SLC16A3/GABRA3/SLITRK1/GABRA4/CHRNA9/LRFN5/CHRNB2/CHRM1/CHRNA1/ADAM22	22
CC	GO:0099634	postsynaptic specialization membrane	29/2331	117/19550	8.63165e-05	0.000904885	0.000673875	LRRTM1/LRRTM3/P2RX6/LRRTM4/KPNA2/SHISA7/GABRA5/CACNG2/HTR5A/CACNG3/GABRA1/RGS7BP/GABRB2/SLC16A3/GABRA3/GRIN2B/CACNG5/GRM5/ARC/SLITRK1/GRIA2/GABRA4/CHRNA9/LRFN5/CHRNB2/CHRM1/CHRNA1/KCNH1/ADAM22	29
CC	GO:0043204	perikaryon	36/2331	158/19550	8.77594e-05	0.000904929	0.000673907	KCNE3/NEURL1/KCNC2/FZD5/GAP43/KCNA1/CNTNAP2/FCHSD1/RBFOX3/CCK/SLC8A3/RTN4R/SLC8A2/ITGA1/CPLX1/HTR5A/CNGA3/NGB/FLNA/GRIP1/NGFR/KCNAB1/DDN/VIP/KCNB1/CDK5R1/RTN4RL1/SLC17A8/SLC4A10/TMEM100/PCSK2/SLC1A1/GLRA3/KCNH1/SEPTIN14/CPLX2	36
CC	GO:0005925	focal adhesion	76/2331	418/19550	0.000108537	0.00110113	0.000820017	HSPA1B/PLAU/HSPG2/NOX4/PLAUR/L1CAM/PEAK3/FBLIM1/CAV1/ITGA5/SDC4/ITGB3/TPM4/TNC/NRP1/FLNC/TES/ITGA4/ADGRE5/LCP1/ALOX15B/CYBA/RAC2/CD151/EPHA2/PDLIM7/RRAS/EGFR/ZYX/KIF23/VIM/ACTN1/FHL3/ITGB2/ITGA1/CAPN5/DPP4/FLRT1/CAV2/ANXA1/TRPV4/FBLN7/EFNB2/CNN1/IQGAP1/FLNA/TRIP6/SPRY4/ENG/ITGB4/PPIA/SLA/ITGA3/FERMT1/FZD2/PDLIM1/PROCR/PARVG/MRC2/MMP14/ANXA5/MCAM/CNN3/FZD1/B2M/FES/LIMS2/TGFB1I1/AVIL/ICAM1/MSN/PTPR…	76
CC	GO:0030055	cell-substrate junction	77/2331	425/19550	0.0001104	0.00110224	0.000820849	HSPA1B/PLAU/HSPG2/NOX4/PLAUR/L1CAM/PEAK3/FBLIM1/CAV1/ITGA5/SDC4/ITGB3/TPM4/TNC/NRP1/FLNC/TES/ITGA4/ADGRE5/LCP1/ALOX15B/CYBA/RAC2/CD151/EPHA2/PDLIM7/RRAS/EGFR/ZYX/KIF23/VIM/ACTN1/FHL3/ITGB2/ITGA1/CAPN5/DPP4/FLRT1/CAV2/ANXA1/TRPV4/FBLN7/EFNB2/CNN1/IQGAP1/FLNA/TRIP6/SPRY4/ENG/FERMT3/ITGB4/PPIA/SLA/ITGA3/FERMT1/FZD2/PDLIM1/PROCR/PARVG/MRC2/MMP14/ANXA5/MCAM/CNN3/FZD1/B2M/FES/LIMS2/TGFB1I1/AVIL/ICAM1/M…	77
CC	GO:0099060	integral component of postsynaptic specialization membrane	21/2331	75/19550	0.000127188	0.0012319	0.000917402	LRRTM1/LRRTM3/P2RX6/LRRTM4/SHISA7/GABRA5/CACNG2/HTR5A/CACNG3/GABRA1/GABRB2/SLC16A3/GABRA3/SLITRK1/GABRA4/CHRNA9/LRFN5/CHRNB2/CHRM1/CHRNA1/ADAM22	21
CC	GO:0008305	integrin complex	12/2331	31/19550	0.000127302	0.0012319	0.000917402	ITGA5/ITGB3/ITGA4/ITGAL/ITGB2/ITGA1/LYN/ITGA7/EMILIN1/ITGB4/ITGA3/ITGA2	12
CC	GO:1902711	GABA-A receptor complex	9/2331	19/19550	0.000144164	0.00133668	0.000995434	GABRE/GABRA5/GABRB3/GABRA1/GABRB2/GABRA3/GABRA4/GABRG2/GABRD	9
CC	GO:0031256	leading edge membrane	39/2331	180/19550	0.000144202	0.00133668	0.000995434	ANK1/ARHGAP44/KCNC2/ITGA5/UNC5A/PACSIN1/ITGB3/GABRE/ADGRV1/LCP1/PLEK2/PLEK/PSD/EPHA2/CNTNAP2/HIP1R/PDPN/EGFR/SHISA7/SPRY2/SCIMP/GABRA5/DPP4/GABRA1/TRPV4/GABRA3/KCNC1/SPRY4/MYO1G/DDN/KCNB1/GABRA4/FERMT1/ADGRE2/GABRG2/KCNH1/CD44/FAP/KCNJ11	39
CC	GO:0098984	neuron to neuron synapse	67/2331	361/19550	0.000146081	0.00133668	0.000995434	DLGAP2/ARHGAP44/DLGAP3/BSN/GRIP2/LRRTM3/SLC30A3/DLGAP1/NEURL1/NEFH/GAP43/SHANK1/FABP5/MT3/P2RX6/LRRTM4/SYN1/SHANK2/CAMK2A/PSD/HIP1R/GRIN3A/SHISA7/SYN2/SH3GL2/LRP4/SLC8A3/MYD88/CPEB3/DNM3/SLC8A2/SYN3/PAK3/GRIN1/IQSEC3/MAPK8IP2/CACNG2/CALB1/LYN/CACNG3/CABP1/RAPGEF4/RGS7BP/SLC16A3/SYT1/GRIN2B/GRIP1/SH2D5/CACNG5/NGFR/DNAJB1/GRM5/ARC/CDK5R1/SLITRK1/GRIA2/ADGRA1/ABI3/LZTS1/PRKCG/LRFN5/CNN3/SLC1A1/NRGN/…	67
CC	GO:0005775	vacuolar lumen	38/2331	174/19550	0.000146631	0.00133668	0.000995434	HSPG2/CD74/NSG2/NPC2/CTSK/FUCA2/ANXA2/LUM/CTSC/SDC4/FTL/FABP5/CTSB/GUSB/GGH/SDC1/CUBN/HEBP2/RNASE3/RNASE2/SERPINA3/PYCARD/FMOD/CSF3/PLAC8/FUCA1/LYZ/TTR/C3/NEU4/CPPED1/GLA/BGN/DCN/CTSS/ADA2/DSN1/HEXB	38
CC	GO:0098576	lumenal side of membrane	13/2331	36/19550	0.000153837	0.00136051	0.00101318	HLA-DPB1/HLA-DPA1/CD74/HLA-DRB5/HLA-C/HLA-DRA/HLA-B/HLA-A/HLA-DRB1/HLA-DQA2/HLA-DQB1/HLA-DQA1/HLA-DQB2	13
CC	GO:0000940	outer kinetochore	7/2331	12/19550	0.000155734	0.00136051	0.00101318	BUB1B/PLK1/CENPF/SKA3/CCNB1/SKA1/NDC80	7
CC	GO:0060198	clathrin-sculpted vesicle	7/2331	12/19550	0.000155734	0.00136051	0.00101318	GAD1/SLC17A7/RAB3A/SLC32A1/SLC18A3/GAD2/SYT1	7
CC	GO:0044305	calyx of Held	9/2331	20/19550	0.00023444	0.00202004	0.00150434	KCNA1/CPLX1/CALB1/KCNC1/UNC13C/TSPOAP1/PRKCB/PRKCG/CPLX2	9
CC	GO:0032279	asymmetric synapse	62/2331	335/19550	0.000273846	0.00232769	0.00173345	DLGAP2/ARHGAP44/DLGAP3/BSN/GRIP2/LRRTM3/DLGAP1/NEURL1/NEFH/GAP43/SHANK1/FABP5/MT3/P2RX6/LRRTM4/SYN1/SHANK2/CAMK2A/PSD/HIP1R/GRIN3A/SHISA7/SYN2/LRP4/SLC8A3/MYD88/CPEB3/DNM3/SLC8A2/SYN3/PAK3/GRIN1/IQSEC3/MAPK8IP2/CACNG2/LYN/CACNG3/CABP1/RGS7BP/SLC16A3/GRIN2B/GRIP1/SH2D5/CACNG5/NGFR/DNAJB1/GRM5/ARC/CDK5R1/SLITRK1/GRIA2/ADGRA1/ABI3/LZTS1/PRKCG/LRFN5/CNN3/SLC1A1/NRGN/CHRM1/KCNH1/ADAM22	62
CC	GO:0014069	postsynaptic density	61/2331	330/19550	0.000315752	0.00264811	0.00197207	DLGAP2/ARHGAP44/DLGAP3/BSN/GRIP2/LRRTM3/DLGAP1/NEURL1/NEFH/GAP43/SHANK1/FABP5/MT3/P2RX6/LRRTM4/SYN1/SHANK2/CAMK2A/PSD/HIP1R/GRIN3A/SHISA7/SYN2/LRP4/SLC8A3/MYD88/CPEB3/DNM3/SLC8A2/SYN3/PAK3/GRIN1/IQSEC3/MAPK8IP2/CACNG2/LYN/CACNG3/CABP1/RGS7BP/SLC16A3/GRIN2B/GRIP1/SH2D5/CACNG5/NGFR/DNAJB1/GRM5/ARC/CDK5R1/SLITRK1/GRIA2/ADGRA1/ABI3/LZTS1/PRKCG/LRFN5/CNN3/NRGN/CHRM1/KCNH1/ADAM22	61
CC	GO:0035578	azurophil granule lumen	23/2331	91/19550	0.000330081	0.00273185	0.00203443	NPC2/FUCA2/ANXA2/CTSC/FTL/FABP5/GUSB/GGH/HEBP2/RNASE3/RNASE2/SERPINA3/PYCARD/PLAC8/FUCA1/LYZ/TTR/C3/CPPED1/GLA/ADA2/DSN1/HEXB	23
CC	GO:0030672	synaptic vesicle membrane	26/2331	109/19550	0.000375494	0.00302803	0.00225499	RAB3C/BSN/SYP/SLC30A3/SLC17A7/RAB3A/SYN1/ABCC8/SLC32A1/SVOP/SYN2/SH3GL2/SV2B/SLC6A17/SYN3/SYNGR3/GAD2/SYNGR2/SYNPR/SYT1/UNC13C/SLC17A8/ATP6V1G2/UNC13A/SYT4/SYT2	26
CC	GO:0099501	exocytic vesicle membrane	26/2331	109/19550	0.000375494	0.00302803	0.00225499	RAB3C/BSN/SYP/SLC30A3/SLC17A7/RAB3A/SYN1/ABCC8/SLC32A1/SVOP/SYN2/SH3GL2/SV2B/SLC6A17/SYN3/SYNGR3/GAD2/SYNGR2/SYNPR/SYT1/UNC13C/SLC17A8/ATP6V1G2/UNC13A/SYT4/SYT2	26
CC	GO:0001772	immunological synapse	14/2331	44/19550	0.000398527	0.00317308	0.00236302	VAV3/LCK/LGALS3/GZMA/CD53/HAVCR2/HLA-DRA/SCIMP/CD37/HLA-DRB1/IL4I1/GZMB/ICAM1/CD3E	14
CC	GO:0030136	clathrin-coated vesicle	40/2331	196/19550	0.000443765	0.0034891	0.00259836	CLVS2/HLA-DPB1/ROR2/HLA-DPA1/CD74/SNAP91/GAD1/FZD5/SLC17A7/TFRC/AREG/RAB3A/HLA-DRB5/PHETA2/SLC32A1/SLC18A3/HIP1R/EGFR/HLA-DRA/SH3GL2/VAMP8/EGF/GAD2/HLA-DRB1/HLA-DQA2/HLA-DQB1/HLA-DQA1/HLA-DQB2/SYT1/RASSF9/FCGR1A/FZD2/FOLR1/TNK2/RAB27A/ECE1/IL7R/NRGN/CD3D/SYT2	40
CC	GO:1904724	tertiary granule lumen	16/2331	55/19550	0.00049179	0.00381896	0.00284401	TNFAIP6/GGH/PTX3/OSCAR/CXCL1/LTF/ALDOC/PPBP/OLFM4/MMP9/CST3/LYZ/HP/B2M/CTSS/GSDMD	16
CC	GO:0034707	chloride channel complex	15/2331	50/19550	0.000509306	0.00388915	0.00289628	GABRE/TTYH3/CLIC6/GABRA5/GABRB3/GABRA1/GABRB2/GABRA3/CLIC1/GABRA4/GABRG2/GLRA3/BEST4/GABRD/CLIC4	15
CC	GO:0044815	DNA packaging complex	27/2331	117/19550	0.000513195	0.00388915	0.00289628	H2AC8/H2BC4/H4C5/H3C6/CENPA/H2AC20/NCAPG/SMC4/H2BC8/H2AJ/H4C8/H4C9/H2BC17/H1-4/H1-2/H4C11/H3C2/H1-9P/H3C10/MACROH2A2/NCAPH/H4C3/H2AC11/H2AC6/H2BC12/H2BC11/H3-5	27
CC	GO:0042581	specific granule	34/2331	160/19550	0.000540451	0.00401833	0.00299248	OLR1/PLAU/CLEC5A/PLAUR/GGH/CHI3L1/CD36/HVCN1/PTX3/SNAP25/CYBA/ITGAL/CD33/OSCAR/CD53/CXCL1/BST1/TMBIM1/LTF/ITGB2/VAMP8/OLFM4/LYZ/SLPI/HP/CTSZ/CD93/ATP8A1/GPR84/RAB27A/LAIR1/B2M/FPR2/GSDMD	34
CC	GO:0043020	NADPH oxidase complex	7/2331	14/19550	0.000543017	0.00401833	0.00299248	NOX4/NCF4/NCF2/CYBA/NCF1/NCF1C/NCF1B	7
CC	GO:0098636	protein complex involved in cell adhesion	12/2331	36/19550	0.000638711	0.00461408	0.00343614	ITGA5/ITGB3/ITGA4/ITGAL/ITGB2/ITGA1/LYN/ITGA7/EMILIN1/ITGB4/ITGA3/ITGA2	12
CC	GO:0019897	extrinsic component of plasma membrane	36/2331	174/19550	0.000640027	0.00461408	0.00343614	LCK/CARMIL2/ANXA2/SNAP91/RGS1/GNG12/S100A6/ST14/CDH22/KPNA2/S100A10/SNAP25/CUBN/STYK1/MYZAP/GNGT2/GNG13/ERRFI1/CDH6/LYN/CAV2/ANXA1/IQGAP1/SYTL3/KCNAB1/SLA/GNG11/CDH18/CDH9/TNK2/PLEKHA4/GNG5/FES/STAC/GNAL/CDH19	36
CC	GO:0098685	Schaffer collateral - CA1 synapse	20/2331	78/19550	0.000645531	0.00461408	0.00343614	BSN/SYP/NEFH/SHANK1/SYN1/SRGN/SYN2/SH3GL2/NTNG1/GABBR1/TNR/INA/CPLX1/CACNG2/CACNG3/NEFL/GRM5/NTNG2/PLAT/CHRM1	20
CC	GO:0045335	phagocytic vesicle	30/2331	137/19550	0.000663886	0.00469196	0.00349414	RAB7B/TLR2/RAB38/NCF4/NCF2/CD36/HVCN1/PLA2G5/CYBA/RAC2/RAB34/NCF1/ZYX/HLA-C/VIM/LTF/SCIMP/TLR1/VAMP8/HLA-B/HLA-A/RAB32/SLC11A1/STXBP1/TCIRG1/TAP1/GNLY/B2M/UNC93B1/CTSS	30
CC	GO:0012507	ER to Golgi transport vesicle membrane	17/2331	62/19550	0.000706848	0.00488579	0.00363849	HLA-DPB1/HLA-DPA1/CD74/AREG/HLA-DRB5/HLA-C/HLA-DRA/HLA-B/HLA-A/HLA-DRB1/HLA-DQA2/HLA-DQB1/HLA-DQA1/HLA-DQB2/FOLR1/SEC24D/B2M	17
CC	GO:0032589	neuron projection membrane	17/2331	62/19550	0.000706848	0.00488579	0.00363849	ANK1/KCNC2/UNC5A/GABRE/ADGRV1/CNTNAP2/SHISA7/GABRA5/GABRA1/GABRA3/KCNC1/DDN/KCNB1/GABRA4/GABRG2/KCNH1/KCNJ11	17
CC	GO:0070821	tertiary granule membrane	19/2331	73/19550	0.000715426	0.00489134	0.00364262	OLR1/LILRB2/PLAU/CLEC5A/SNAP25/CYBA/CD33/CD53/ITGB2/VAMP8/STBD1/CD300A/SLC11A1/CD93/SIGLEC14/GPR84/FCER1G/LAIR1/FPR2	19
CC	GO:0043197	dendritic spine	37/2331	183/19550	0.000853295	0.00577121	0.00429786	ARHGAP44/NEURL1/SHANK1/MT3/P2RX6/FRMPD4/SHANK2/LAMA2/OPHN1/CAMK2A/PSD/HIP1R/SHISA7/SLC8A3/DNM3/SLC8A2/GRIA4/GRIN1/KCNA4/CALB1/NGFR/DNAJB1/DDN/SLA/FCGR2B/ARC/CDK5R1/GRIA2/CTTNBP2/ABI3/LZTS1/CNN3/ZNF804A/SLC1A1/NRGN/CD3E/PDLIM4	37
CC	GO:0032432	actin filament bundle	20/2331	80/19550	0.000912203	0.006104	0.00454569	NOX4/MYL12A/FBLIM1/TPM4/LCP1/CYBA/PDLIM7/ZYX/ACTN1/MYH7/FHL3/ROR1/MYL9/MICALL2/FLNA/TRIP6/PDLIM1/PDLIM3/PDLIM4/PLS3	20
CC	GO:0044309	neuron spine	37/2331	184/19550	0.000947815	0.00622014	0.00463218	ARHGAP44/NEURL1/SHANK1/MT3/P2RX6/FRMPD4/SHANK2/LAMA2/OPHN1/CAMK2A/PSD/HIP1R/SHISA7/SLC8A3/DNM3/SLC8A2/GRIA4/GRIN1/KCNA4/CALB1/NGFR/DNAJB1/DDN/SLA/FCGR2B/ARC/CDK5R1/GRIA2/CTTNBP2/ABI3/LZTS1/CNN3/ZNF804A/SLC1A1/NRGN/CD3E/PDLIM4	37
CC	GO:0098982	GABA-ergic synapse	18/2331	69/19550	0.000949337	0.00622014	0.00463218	LRRTM1/BSN/PLCB1/GAP43/SLC32A1/ATP2B3/SLC6A17/GABBR1/GABRA5/CALB1/GABRA1/GABRB2/GABRA3/SLITRK1/GABRA4/LRFN5/GABRG2/GABRD	18
CC	GO:0031253	cell projection membrane	61/2331	346/19550	0.00109812	0.00712077	0.00530289	ANK1/MTTP/CDHR1/DPEP1/KCNC2/GAP43/ITGA5/UNC5A/PACSIN1/ITGB3/PROM1/GABRE/CD36/ADGRV1/MXRA8/LCP1/SHANK2/PLEK2/PLEK/EVC2/SLC34A2/CUBN/PSD/EPHA2/CNTNAP2/HIP1R/PDPN/EGFR/SHISA7/SPRY2/SCIMP/GABRA5/GPR157/DPP4/GABRA1/TRPV4/GABRA3/KCNC1/SPRY4/DDN/PDE6B/KCNB1/ITGA3/GABRA4/FERMT1/SSTR3/PDE6G/FOLR1/ADGRE2/CA9/TMEM67/EVC/PLB1/GABRG2/AQP1/MSN/KCNH1/BVES/CD44/FAP/KCNJ11	61
CC	GO:0031594	neuromuscular junction	18/2331	70/19550	0.00113777	0.0073026	0.0054383	DLGAP3/SYP/HDAC4/STX1B/LAMA2/FCHSD1/LRP4/SLC8A3/SYNGR3/SYNGR2/SYNC/NEFL/DES/UNC13C/CDK5R1/UNC13A/CHRNA1/POSTN	18
CC	GO:0001725	stress fiber	18/2331	71/19550	0.00135708	0.00853606	0.00635687	NOX4/MYL12A/FBLIM1/TPM4/LCP1/CYBA/PDLIM7/ZYX/ACTN1/MYH7/FHL3/ROR1/MYL9/MICALL2/TRIP6/PDLIM1/PDLIM3/PDLIM4	18
CC	GO:0097517	contractile actin filament bundle	18/2331	71/19550	0.00135708	0.00853606	0.00635687	NOX4/MYL12A/FBLIM1/TPM4/LCP1/CYBA/PDLIM7/ZYX/ACTN1/MYH7/FHL3/ROR1/MYL9/MICALL2/TRIP6/PDLIM1/PDLIM3/PDLIM4	18
CC	GO:0001527	microfibril	6/2331	12/19550	0.00139027	0.0086582	0.00644783	MFAP5/MFAP4/THSD4/LTBP1/MFAP2/EFEMP2	6
CC	GO:0034705	potassium channel complex	21/2331	89/19550	0.00152445	0.00940077	0.00700082	GRIK2/KCNC2/KCNV1/KCNA1/KCNN4/KCNQ5/ABCC8/CNTNAP2/KCNA4/KCNE5/DPP10/KCNC1/KCNJ3/KCNAB1/KCNB1/KCNIP3/KCNIP2/HCN1/KCNH1/KCNJ11/KCNS2	21
CC	GO:0031234	extrinsic component of cytoplasmic side of plasma membrane	23/2331	101/19550	0.00155461	0.00949371	0.00707003	LCK/CARMIL2/RGS1/GNG12/S100A6/SNAP25/STYK1/MYZAP/GNGT2/GNG13/ERRFI1/LYN/CAV2/IQGAP1/KCNAB1/SLA/GNG11/TNK2/PLEKHA4/GNG5/FES/STAC/GNAL	23
CC	GO:0045178	basal part of cell	50/2331	276/19550	0.00163424	0.00988401	0.0073607	ANK1/ANXA2/MET/MTTP/SLC7A7/SLC1A5/TSHR/KCNE3/CA2/KCNC2/TFRC/FRMPD2B/AQP5/MPZ/MEGF11/ST14/P2RY6/AJAP1/PDPN/EGFR/SLC8A2/ITGA1/CLDN7/CLDN1/AQP9/ANXA1/SLC16A3/SLC13A3/RHBG/SLC2A9/C5AR1/ITGB4/CD300LG/ITGA3/SLC39A8/SPEF1/FOLR1/SLC4A10/HFE/CA9/SLC29A1/AQP1/MSN/ABCC3/ENPP1/SLC47A1/SLC22A6/CD44/FAP/ITGA2	50
CC	GO:0008328	ionotropic glutamate receptor complex	12/2331	40/19550	0.00181128	0.0108504	0.0080804	GRIK2/OLFM3/GRIN3A/VWC2L/SHISA7/GRIA4/GRIN1/CACNG2/CACNG3/GRIN2B/CACNG5/GRIA2	12
CC	GO:0048786	presynaptic active zone	18/2331	73/19550	0.00190437	0.0113005	0.00841553	ARHGAP44/BSN/SYP/GAD1/SLC17A7/RAB3A/STX1B/SYN1/SLC32A1/RIMS1/NTNG1/UNC13C/RIMS3/STXBP1/EGFLAM/NTNG2/RIMS2/UNC13A	18
CC	GO:0030135	coated vesicle	53/2331	299/19550	0.00198283	0.0116549	0.00867951	CLVS2/HLA-DPB1/ROR2/HLA-DPA1/CD74/CTSC/SNAP91/GAD1/FZD5/SLC17A7/TFRC/PACSIN1/AREG/RAB3A/HLA-DRB5/PHETA2/SLC32A1/SLC18A3/HIP1R/EGFR/HLA-C/HLA-DRA/SH3GL2/VAMP8/HLA-B/EGF/HLA-A/GAD2/HLA-DRB1/HLA-DQA2/HLA-DQB1/HLA-DQA1/HLA-DQB2/SYT1/CTSZ/SERPINA1/RASSF9/FCGR1A/FZD2/FOLR1/COPZ2/KDELR1/TNK2/KDELR2/SEC24D/RAB27A/ECE1/IL7R/KDELR3/B2M/NRGN/CD3D/SYT2	53
CC	GO:0098802	plasma membrane signaling receptor complex	54/2331	306/19550	0.00200116	0.0116549	0.00867951	GRIK2/OLFM3/IL2RB/TLR2/CD8A/IL2RA/TFRC/ITGA5/ITGB3/TRBC1/ITGA4/ITGAL/GRIN3A/VWC2L/SHISA7/ITGB2/GABBR1/TLR1/ITGA1/GRIA4/GABBR2/GRIN1/CACNG2/LYN/ITGA7/CACNG3/CD40/IL6/TRAF5/RAMP3/GRIN2B/CACNG5/BMP2/EMILIN1/TRDJ1/ITGB4/ITGA3/GRIA2/TRBC2/HFE/OSMR/CHRNA9/CSF2RB/CHRNA4/ACVR1C/GPR156/B2M/CHRNB2/TRDC/CD3E/CD3D/CHRNA1/TRAC/ITGA2	54
CC	GO:0000786	nucleosome	24/2331	109/19550	0.00202217	0.0116692	0.00869014	H2AC8/H2BC4/H4C5/H3C6/CENPA/H2AC20/H2BC8/H2AJ/H4C8/H4C9/H2BC17/H1-4/H1-2/H4C11/H3C2/H1-9P/H3C10/MACROH2A2/H4C3/H2AC11/H2AC6/H2BC12/H2BC11/H3-5	24
CC	GO:0005902	microvillus	21/2331	91/19550	0.00204638	0.0117016	0.00871425	CD302/MTTP/DPEP1/CA2/AQP5/ITGB3/PROM1/PDGFA/SPN/PDPN/ANGPT1/IQGAP2/MYO1G/MYO1B/SPEF1/OXTR/USH1C/CA9/MSN/CLIC4/CD44	21
CC	GO:0030133	transport vesicle	69/2331	412/19550	0.00216786	0.0122845	0.00914839	HLA-DPB1/HLA-DPA1/RAB3C/CD74/BSN/SYP/NTS/SLC30A3/SNAP91/SLC17A7/AREG/RAB3A/HLA-DRB5/STX1B/MT3/SYN1/ABCC8/FGFRL1/SLC32A1/SNAP25/SVOP/SCG3/SLC18A3/HLA-C/HLA-DRA/SYN2/SH3GL2/SV2B/SLC6A17/ARFGEF3/HLA-B/SYN3/GRIN1/SYNGR3/HLA-A/GAD2/CAV2/SYNGR2/HLA-DRB1/SYNPR/HLA-DQA2/HLA-DQB1/HLA-DQA1/HLA-DQB2/SYT1/UNC13C/LAPTM5/SYTL3/RASSF9/CTTNBP2/SLC17A8/BGN/FOLR1/COPZ2/ATP6V1G2/KDELR1/CHGA/KDELR2/SEC24D/RAB27A/PCS…	69
CC	GO:0043083	synaptic cleft	7/2331	17/19550	0.00222498	0.0124957	0.00930561	LAMA2/DNM3/GRIN1/CBLN1/ADGRB3/EGFLAM/SLC1A1	7
CC	GO:0019898	extrinsic component of membrane	54/2331	309/19550	0.00248727	0.0138451	0.0103105	LCK/CARMIL2/PIK3R6/PLAUR/ANXA2/ATP23/SNAP91/RGS1/GNG12/S100A6/ALOX15B/SYN1/ST14/PIK3CG/CDH22/KPNA2/S100A10/SNAP25/NCF1/CUBN/PSD/STYK1/MYZAP/SOX10/BST1/GNGT2/GNG13/ERRFI1/CDH6/LYN/SOCS1/CAV2/ANXA1/IQGAP1/SYTL3/KCNAB1/SLA/GNG11/SOCS3/EHD2/CDH18/CDH9/CISH/TNK2/PLEKHA4/GFRA1/ZC3H12A/GNG5/FES/SNX10/STAC/SOCS2/GNAL/CDH19	54
CC	GO:0005766	primary lysosome	31/2331	155/19550	0.00255943	0.013999	0.0104251	NPC2/FUCA2/ANXA2/CTSC/FTL/FABP5/GUSB/RAP1B/GGH/BST2/HEBP2/CD63/NFAM1/GLIPR1/RNASE3/RNASE2/VAMP8/SERPINA3/PYCARD/PLAC8/FUCA1/LYZ/TTR/FPR1/C3/CPPED1/GLA/ATP8A1/ADA2/DSN1/HEXB	31
CC	GO:0042582	azurophil granule	31/2331	155/19550	0.00255943	0.013999	0.0104251	NPC2/FUCA2/ANXA2/CTSC/FTL/FABP5/GUSB/RAP1B/GGH/BST2/HEBP2/CD63/NFAM1/GLIPR1/RNASE3/RNASE2/VAMP8/SERPINA3/PYCARD/PLAC8/FUCA1/LYZ/TTR/FPR1/C3/CPPED1/GLA/ATP8A1/ADA2/DSN1/HEXB	31
CC	GO:0098563	intrinsic component of synaptic vesicle membrane	13/2331	47/19550	0.00266718	0.0144233	0.0107412	RAB3C/SYP/SLC30A3/SLC17A7/RAB3A/SYN1/SLC32A1/SLC6A17/SYNPR/SYT1/SLC17A8/ATP6V1G2/SYT4	13
CC	GO:0042641	actomyosin	19/2331	81/19550	0.00268287	0.0144233	0.0107412	NOX4/MYL12A/FBLIM1/HDAC4/TPM4/LCP1/CYBA/PDLIM7/ZYX/ACTN1/MYH7/FHL3/ROR1/MYL9/MICALL2/TRIP6/PDLIM1/PDLIM3/PDLIM4	19
CC	GO:0098878	neurotransmitter receptor complex	12/2331	42/19550	0.00285983	0.0152444	0.0113526	GRIK2/OLFM3/GRIN3A/VWC2L/SHISA7/GRIA4/GRIN1/CACNG2/CACNG3/GRIN2B/CACNG5/GRIA2	12
CC	GO:0005614	interstitial matrix	5/2331	10/19550	0.00360129	0.0190354	0.0141758	TNC/VWA1/COL14A1/ADAMTSL4/EGFLAM	5
CC	GO:0005938	cell cortex	53/2331	308/19550	0.00377084	0.0197655	0.0147195	FRMPD1/CALD1/BSN/ANXA2/CD302/PDZD4/GAD1/CAV1/TPM4/FRY/RAC2/TNFAIP2/SHROOM3/EXOC3L2/GYPC/FCHSD1/HIP1R/MYZAP/RIMS1/ACTN1/FAM110C/SAPCD2/MYL9/SPTBN2/HCLS1/CALB1/TRPV4/CABP1/STXBP6/FLNA/RHOC/UNC13C/CTSZ/RIMS3/SEPTIN3/MELK/MYADM/ARC/CYTIP/AGTRAP/CTTNBP2/PRKCB/HFE/NOS2/RIMS2/RHOD/ECT2/UNC13A/SCIN/TRIP10/SEPTIN14/HAMP/PVALB	53
CC	GO:0035579	specific granule membrane	20/2331	91/19550	0.00468326	0.0243452	0.0181301	OLR1/PLAU/CLEC5A/PLAUR/CD36/HVCN1/SNAP25/CYBA/ITGAL/CD33/CD53/BST1/TMBIM1/ITGB2/VAMP8/CD93/ATP8A1/GPR84/LAIR1/FPR2	20
CC	GO:0008076	voltage-gated potassium channel complex	18/2331	79/19550	0.00476259	0.0245547	0.018286	KCNC2/KCNV1/KCNA1/KCNN4/KCNQ5/CNTNAP2/KCNA4/KCNE5/DPP10/KCNC1/KCNJ3/KCNAB1/KCNB1/KCNIP3/KCNIP2/HCN1/KCNH1/KCNS2	18
CC	GO:0009925	basal plasma membrane	45/2331	257/19550	0.00520407	0.0264738	0.0197152	ANK1/ANXA2/MET/MTTP/SLC7A7/SLC1A5/TSHR/CA2/KCNC2/TFRC/FRMPD2B/AQP5/MPZ/MEGF11/ST14/P2RY6/AJAP1/PDPN/EGFR/SLC8A2/CLDN7/CLDN1/AQP9/ANXA1/SLC16A3/SLC13A3/RHBG/SLC2A9/C5AR1/ITGB4/CD300LG/ITGA3/SLC39A8/SPEF1/FOLR1/SLC4A10/CA9/SLC29A1/AQP1/MSN/ABCC3/ENPP1/SLC47A1/SLC22A6/CD44	45
CC	GO:0005819	spindle	64/2331	391/19550	0.00521899	0.0264738	0.0197152	CAPG/PLK4/BIRC5/TPX2/NEK2/KIF18A/ALPK1/BUB1B/AURKA/CDCA8/STX1B/HASPIN/EFHC2/PLK3/SHCBP1/CENPE/AURKB/ANKRD53/FRY/NEK6/KIFC1/DCDC2/CXCR2/KIF23/CDC20/CKAP2L/KIF20A/FAM110C/PLK1/PTPN7/PSRC1/NDE1/CENPF/DYNLT3/CDC6/RSPH1/LATS2/SKA3/SGO1/KIF2C/TACC3/MAK/PLK5/KIF15/CCNB1/TTK/KIF4A/KIF14/SKA1/RASSF10/HNF4G/AUNIP/CDK1/WDR62/ECT2/ASPM/DLGAP5/SNCG/FAM83D/MAD2L1/HSPB1/ESPL1/CAPN6/POC1A	64
CC	GO:0030673	axolemma	6/2331	15/19550	0.00548615	0.0276063	0.0205586	ANK1/KCNC2/CNTNAP2/KCNC1/KCNH1/KCNJ11	6
CC	GO:0005911	cell-cell junction	78/2331	494/19550	0.00571552	0.0285322	0.0212482	PMP22/ANXA2/S100A11/FZD5/ITGA5/FRMPD2B/GJB2/VAMP5/ITGB3/RAP1B/MXRA8/ALOX15B/CCDC85A/FGFRL1/CDH22/AJAP1/CRB2/GJD3/CLDN23/SHROOM3/EPHA2/CNTNAP2/PDLIM7/ZYX/CD53/LCP2/ACTN1/SAPCD2/YBX3/CAMSAP3/CLDN7/CDH6/LYN/MICALL2/CLDN1/DPP4/FLRT1/GJD2/IQGAP3/ANXA1/TRPV4/EFNB2/STXBP6/SCN2A/KRT18/IQGAP1/FLNA/DES/VEGFA/NGFR/MYADM/FGF13/CDK4/GJC1/DSG2/CDH18/JAG1/OXTR/CDH9/PDLIM1/STEAP1/TNK2/PRKCG/PDLIM3/CNN3/ECT2/LIMS…	78
CC	GO:0016323	basolateral plasma membrane	41/2331	231/19550	0.00584201	0.0289341	0.0215474	ANK1/ANXA2/MTTP/SLC7A7/TSHR/CA2/KCNC2/TFRC/FRMPD2B/MPZ/MEGF11/ST14/P2RY6/AJAP1/PDPN/EGFR/SLC8A2/CLDN7/CLDN1/AQP9/ANXA1/SLC16A3/SLC13A3/RHBG/SLC2A9/C5AR1/CD300LG/ITGA3/SLC39A8/SPEF1/FOLR1/SLC4A10/CA9/SLC29A1/AQP1/MSN/ABCC3/ENPP1/SLC47A1/SLC22A6/CD44	41
CC	GO:0030285	integral component of synaptic vesicle membrane	10/2331	35/19550	0.00626829	0.0308028	0.0229391	SYP/SLC30A3/SLC17A7/SLC32A1/SLC6A17/SYNPR/SYT1/SLC17A8/ATP6V1G2/SYT4	10
CC	GO:0042383	sarcolemma	27/2331	138/19550	0.00632981	0.0308639	0.0229846	ANK1/ANXA2/CAV1/FLNC/ABCC8/COL6A3/LAMA2/COL6A2/COL6A1/SLC8A3/SLC8A2/SLC27A6/STBD1/CAV2/ANXA1/SYNC/SCN2A/KCNJ3/DES/KCNB1/BGN/RYR3/RYR2/AQP1/STAC/BVES/KCNJ11	27
CC	GO:0101002	ficolin-1-rich granule	34/2331	185/19550	0.00665558	0.0322028	0.0239817	HSPA1B/LILRB2/ALOX5/TNFAIP6/LGALS3/GMFG/CTSB/GUSB/PRDX4/ITGB2/FGL2/ALDOC/STBD1/CD300A/MMP9/CST3/CD58/FPR1/CTSZ/SLC11A1/SERPINA1/CD93/HK3/SIGLEC14/CFD/PPIA/HSPA6/FCER1G/TCIRG1/PYGL/DOK3/CTSS/FPR2/GSDMD	34
CC	GO:0030134	COPII-coated ER to Golgi transport vesicle	20/2331	94/19550	0.00683952	0.0328401	0.0244563	HLA-DPB1/HLA-DPA1/CD74/CTSC/AREG/HLA-DRB5/HLA-C/HLA-DRA/HLA-B/HLA-A/HLA-DRB1/HLA-DQA2/HLA-DQB1/HLA-DQA1/HLA-DQB2/CTSZ/SERPINA1/FOLR1/SEC24D/B2M	20
CC	GO:0032993	protein-DNA complex	36/2331	199/19550	0.00691368	0.0329447	0.0245342	H2AC8/CDC45/H2BC4/H4C5/H3C6/CENPA/H2AC20/NKX2-5/H2BC8/H2AJ/HOXA11/H4C8/H4C9/H2BC17/GINS2/H1-4/H1-2/H4C11/H3C2/H1-9P/H3C10/EYA1/MCM2/PCNA/DDIT3/RPA3/MACROH2A2/H4C3/H2AC11/GINS4/H2AC6/KCNIP3/H2BC12/H2BC11/GINS1/H3-5	36
CC	GO:0030670	phagocytic vesicle membrane	17/2331	76/19550	0.00725977	0.0343338	0.0255686	RAB7B/TLR2/RAB38/HVCN1/CYBA/RAC2/RAB34/HLA-C/TLR1/VAMP8/HLA-B/HLA-A/RAB32/SLC11A1/TCIRG1/TAP1/B2M	17
CC	GO:0098831	presynaptic active zone cytoplasmic component	6/2331	16/19550	0.00790314	0.0370976	0.0276268	BSN/RIMS1/UNC13C/RIMS3/RIMS2/UNC13A	6
CC	GO:0000307	cyclin-dependent protein kinase holoenzyme complex	11/2331	42/19550	0.00861013	0.0397731	0.0296193	CCNB2/CKS2/CCNJL/CKS1B/PCNA/CCNB1/CDK4/CDK2/CCNA2/CDK1/CDK6	11
CC	GO:0032281	AMPA glutamate receptor complex	8/2331	26/19550	0.00870571	0.0397731	0.0296193	OLFM3/VWC2L/SHISA7/GRIA4/CACNG2/CACNG3/CACNG5/GRIA2	8
CC	GO:0034706	sodium channel complex	8/2331	26/19550	0.00870571	0.0397731	0.0296193	GRIK2/SCN8A/SCN2A/SCN2B/SCN3B/SCN3A/CACNA1I/SCNN1B	8
CC	GO:0031252	cell leading edge	67/2331	422/19550	0.00872606	0.0397731	0.0296193	SWAP70/CARMIL2/CAPG/ANK1/ARHGAP44/KIF18A/ANXA2/ARAP3/GDPD2/S100A11/KCNC2/ITGA5/UNC5A/PACSIN1/ITGB3/GABRE/ADGRV1/S100A6/LCP1/PLEK2/PLEK/RAC2/SAMSN1/PSD/EPHA2/CNTNAP2/HIP1R/PDLIM7/PDPN/EGFR/VIM/SHISA7/ACTN1/SPRY2/SCIMP/ARHGAP18/GABRA5/ACTG2/DPP4/GABRA1/TRPV4/IQGAP2/GABRA3/KCNC1/IQGAP1/ACTA2/CXCR4/SPRY4/MYADM/MYO1G/ITGB4/DDN/KCNB1/GABRA4/FERMT1/SPEF1/ABI3/ADGRE2/GABRG2/AVIL/RINL/KCNH1/PDLIM4/CD44/FA…	67
CC	GO:0031261	DNA replication preinitiation complex	5/2331	12/19550	0.00922102	0.0417268	0.0310742	CDC45/GINS2/MCM2/GINS4/GINS1	5
CC	GO:0044853	plasma membrane raft	23/2331	116/19550	0.00949247	0.0426483	0.0317605	KIF18A/CD8A/CAV1/CAVIN1/CD36/CAVIN3/PLVAP/LCP2/HMOX1/LRP4/ITGB2/MS4A4A/PTGS2/MYOF/CAV2/TREM2/TFPI/EHD2/HAS2/HTR2A/CHRNB2/BVES/SLC22A6	23
CC	GO:0043202	lysosomal lumen	20/2331	97/19550	0.00974338	0.0434651	0.0323688	HSPG2/CD74/NSG2/NPC2/CTSK/LUM/SDC4/CTSB/GUSB/SDC1/CUBN/FMOD/CSF3/FUCA1/NEU4/GLA/BGN/DCN/CTSS/HEXB	20
CC	GO:0000922	spindle pole	31/2331	170/19550	0.0103315	0.0455331	0.0339088	PLK4/TPX2/NEK2/ALPK1/AURKA/PLK3/AURKB/ANKRD53/FRY/NEK6/CDC20/CKAP2L/FAM110C/PLK1/PSRC1/NDE1/CENPF/CDC6/LATS2/SGO1/TACC3/PLK5/CCNB1/RASSF10/AUNIP/WDR62/ASPM/DLGAP5/FAM83D/MAD2L1/POC1A	31
CC	GO:0032590	dendrite membrane	11/2331	43/19550	0.0103517	0.0455331	0.0339088	KCNC2/GABRE/SHISA7/GABRA5/GABRA1/GABRA3/KCNC1/DDN/KCNB1/GABRA4/GABRG2	11
CC	GO:0001518	voltage-gated sodium channel complex	6/2331	17/19550	0.0110003	0.04805	0.0357832	SCN8A/SCN2A/SCN2B/SCN3B/SCN3A/CACNA1I	6
CC	GO:0043195	terminal bouton	13/2331	55/19550	0.0111388	0.0483194	0.0359838	SYP/KCNC2/RAB3A/SLC18A3/OPHN1/CCK/GRIN1/CPLX1/CALB1/UNC13C/CABP4/UNC13A/CPLX2	13
CC	GO:0101003	ficolin-1-rich granule membrane	14/2331	61/19550	0.011226	0.048364	0.036017	LILRB2/LGALS3/ITGB2/STBD1/CD300A/CD58/FPR1/SLC11A1/CD93/SIGLEC14/FCER1G/TCIRG1/DOK3/FPR2	14
CC	GO:0001726	ruffle	32/2331	178/19550	0.0113931	0.0485492	0.0361549	CARMIL2/CAPG/KIF18A/ANXA2/ARAP3/S100A11/ITGA5/PACSIN1/ITGB3/S100A6/LCP1/PLEK/SAMSN1/PSD/EPHA2/HIP1R/PDLIM7/PDPN/EGFR/ACTN1/SPRY2/SCIMP/ARHGAP18/TRPV4/IQGAP1/SPRY4/MYADM/FERMT1/ADGRE2/RINL/FAP/CDK6	32
CC	GO:0031258	lamellipodium membrane	7/2331	22/19550	0.0114233	0.0485492	0.0361549	ITGB3/PLEK2/EPHA2/PDPN/DPP4/CD44/FAP	7
CC	GO:0009898	cytoplasmic side of plasma membrane	31/2331	172/19550	0.0121651	0.0513547	0.0382442	LCK/CARMIL2/ANK1/RGS1/GNG12/S100A6/SNAP25/AJAP1/STYK1/PRMT8/MYZAP/PTPN7/GNGT2/GNG13/ERRFI1/LYN/CAV2/TRAF5/IQGAP1/KCNAB1/SLA/GNG11/TNK2/PLEKHA4/LITAF/GNG5/FES/STAC/PTPRC/GNAL/CD2	31
CC	GO:0035580	specific granule lumen	14/2331	62/19550	0.0129509	0.0543076	0.0404432	GGH/CHI3L1/PTX3/OSCAR/CXCL1/LTF/OLFM4/LYZ/SLPI/HP/CTSZ/RAB27A/B2M/GSDMD	14
CC	GO:0042583	chromaffin granule	5/2331	13/19550	0.0135326	0.0563708	0.0419798	SLC17A9/SYT1/ATP8A1/CHGA/SYT2	5
CC	GO:0098889	intrinsic component of presynaptic membrane	16/2331	75/19550	0.0142141	0.0588204	0.043804	CNTN6/KCNA1/ATP2B3/NTNG1/GABRA5/RGS7BP/EFNB2/SCN2A/KCNC1/KCNJ3/CDH9/NTNG2/HTR2A/CHRNB2/CHRM1/KCNH1	16
CC	GO:0097440	apical dendrite	6/2331	18/19550	0.0148657	0.0607517	0.0452422	NEURL1/CPEB3/FLNA/SLC17A8/SLC4A10/SLC1A1	6
CC	GO:0046658	anchored component of plasma membrane	14/2331	63/19550	0.014874	0.0607517	0.0452422	GAS1/CNTN6/PRMT8/NTNG1/CD14/RTN4R/RGS7BP/RHBG/ULBP3/RTN4RL1/FOLR1/NTNG2/CD2/ULBP2	14
CC	GO:0030863	cortical cytoskeleton	21/2331	108/19550	0.0158247	0.0642178	0.0478235	CALD1/BSN/TPM4/SHROOM3/GYPC/FCHSD1/MYZAP/RIMS1/ACTN1/SPTBN2/HCLS1/CALB1/TRPV4/FLNA/RIMS3/MYADM/PRKCB/HFE/NOS2/RIMS2/PVALB	21
MF	GO:0005201	extracellular matrix structural constituent	71/2254	172/18368	6.51748e-22	7.13012e-19	5.96864e-19	ZP3/LTBP2/ELN/COL4A2/HSPG2/HAPLN1/CTHRC1/LUM/AEBP1/ECM1/COL4A1/SBSPON/NID2/TNC/COL3A1/CHI3L1/MMRN1/VWA1/COL14A1/COL6A3/MFAP5/LAMA2/FBN3/COL6A2/NID1/FN1/NPNT/COL6A1/MFAP4/COL15A1/LAMB1/THSD4/COL1A2/SRPX2/ASPN/FGL2/EMILIN3/COL21A1/COL27A1/LAMC1/EMILIN2/COL28A1/IGFBP7/MXRA5/COL1A1/FMOD/TGFBI/EFEMP1/FBLN1/COL12A1/LTBP1/LAMA4/MFAP2/EFEMP2/EMILIN1/COL5A2/TFPI2/CCN1/COL5A3/COL5A1/BGN/FBLN5/DCN/PCOLCE/MG…	71
MF	GO:0003823	antigen binding	66/2254	171/18368	1.27191e-18	6.95735e-16	5.82401e-16	HLA-DPB1/HLA-DPA1/CD48/IGHV3-7/LILRA2/IGHG2/IGLV1-44/IGLV2-8/IGLV1-47/IGKV3-20/SPON2/HLA-DRB5/IGHM/TRBC1/ITGA4/IGKV3-15/IGHV3-48/IGLV1-40/IGHV4-39/IGHV3-33/MFAP4/HLA-C/HLA-DRA/IGHV3-23/IGHG3/IGHV3-11/IGKV2-30/IGHV4-34/HLA-B/IGLV3-21/IGHA1/HLA-A/IGLV3-1/HLA-DRB1/CD40/HLA-DQB1/HLA-DQA1/IGLC2/IGLV6-57/IGHV3-74/IGHG1/IGHV2-5/IGHV5-51/IGHV3-30/IGKV1-5/IGLV2-14/JCHAIN/IGHV3-21/IGHV1-18/IGKV4-1/IGHV1-3/…	66
MF	GO:0019838	growth factor binding	51/2254	141/18368	2.1235e-13	7.74369e-11	6.48226e-11	LTBP2/IL2RB/SHC1/IL2RA/COL4A1/IGFBP5/TWSG1/ITGB3/COL3A1/NRP1/PDGFA/IL1R1/NTRK1/CD36/FGFRL1/HTRA3/EPHA2/COL6A1/EGFR/COL1A2/SRPX2/IL2RG/IGFBP7/COL1A1/LRRC32/LTBP1/WFIKKN2/NGFR/CCN1/ENG/FSTL4/ITGB4/COL5A1/IL1R2/CD109/CCN4/ESM1/OSMR/IGFBP4/FGFBP3/ACVR1C/S100A13/IGFBP6/FGFBP2/VASN/IL1RN/CXCL13/DUSP1/IGFBP2/IGFBP3/THBS1	51
MF	GO:0005518	collagen binding	32/2254	69/18368	2.68574e-12	7.3455e-10	6.14893e-10	CTSK/LUM/AEBP1/MMP12/NID2/CTSB/PDGFA/PCOLCE2/COL14A1/COL6A2/NID1/MMP13/FN1/COL6A1/ASPN/ITGA1/ECM2/TGFBI/LOX/C1QTNF1/MMP9/COL5A3/ITGA3/P3H1/MRC2/DCN/PCOLCE/SERPINH1/CTSS/CD44/ITGA2/THBS1	32
MF	GO:0005539	glycosaminoglycan binding	65/2254	230/18368	4.68044e-11	1.02408e-08	8.57259e-09	LTBP2/TLR2/HMMR/HAPLN1/TNFAIP6/EVA1C/SAA1/ADAMTS3/NRP1/IGHM/PCOLCE2/SERPINA5/FGFRL1/STAB1/LXN/MDK/FN1/SOD3/LTF/RTN4R/ECM2/FGF9/MMP7/CCL8/LRTM2/FBLN7/CXCL6/NDNF/EFEMP2/VEGFA/SUSD5/TREM2/CCN1/ENG/SLIT1/ANG/PPIA/COL5A3/JCHAIN/SMOC1/COL5A1/THBS4/RTN4RL1/CCN4/BGN/GPNMB/SELL/EGFLAM/ADGRE2/FGFBP3/DCN/ADAMTS1/PCOLCE/CXCL13/FSTL1/NELL1/LGR6/CXCL10/PTPRC/CXCL11/ADA2/POSTN/CD44/CFH/THBS1	65
MF	GO:0022836	gated channel activity	85/2254	340/18368	6.44772e-11	1.17563e-08	9.84125e-09	GRIK2/TRPM8/KCNE3/KCNC2/KCNV1/CACNA1B/CACNA1A/GABRE/KCNA1/ASIC1/KCNN4/CACNA2D2/TTYH3/P2RX6/KCNQ5/HVCN1/KCNK12/ABCC8/SNAP25/KCNK3/GRIN3A/KCNT1/CLIC6/GABRA5/GRIA4/KCNJ9/GRIN1/ASIC4/KCNA4/CACNG2/SCN8A/CACNG3/GABRB3/GABRA1/CNGA3/TRPV4/KCNK7/GABRB2/KCNE5/SCN2A/GRIK1/GABRA3/NMUR2/KCNC1/KCNJ3/GRIN2B/ANO3/KCNE4/CACNG5/SCN2B/KCNAB1/TSPOAP1/SCN3B/MCOLN2/KCNB1/CLIC1/GRIA2/GABRA4/SCN3A/CACNA1I/CACNA2D3/TMEM3…	85
MF	GO:0034987	immunoglobulin receptor binding	32/2254	79/18368	2.1516e-10	3.36265e-08	2.81488e-08	IGHV3-7/IGHG2/IGHM/TRBC1/IGHV3-48/IGHV4-39/IGHV3-33/IGHV3-23/IGHG3/IGHV3-11/IGHV4-34/IGHA1/FLNA/IGLC2/IGHV3-74/IGHG1/IGHV2-5/IGHV5-51/IGHV3-30/JCHAIN/IGHV3-21/IGHV1-18/IGHV1-3/TRBC2/IGHV4-59/IGHV3-15/IGHG4/IGKC/IGLC3/FES/TRDC/IGHA2	32
MF	GO:0140375	immune receptor activity	46/2254	144/18368	4.03917e-10	5.52356e-08	4.62378e-08	LILRB2/HLA-DPA1/IL2RB/CD74/LILRB3/LILRA2/IFNGR2/IL2RA/IL13RA2/LILRB1/GPR17/IL1R1/LILRA4/LILRA6/CCR5/CXCR2/HLA-DRA/F3/IL1RAP/IL2RG/HLA-DRB1/HLA-DQA2/CSF3R/HLA-DQB1/HLA-DQA1/IL20RA/HLA-DQB2/CCR1/FPR1/CXCR4/C5AR1/FCGR2B/IL1R2/FPR3/FCER1G/HLA-DOA/OSMR/CCRL2/GFRA1/CSF2RB/IL7R/MR1/FPR2/LILRA5/CD44/KLRC2	46
MF	GO:0005216	ion channel activity	97/2254	432/18368	1.6546e-09	2.01126e-07	1.68363e-07	GRIK2/ATP5F1EP2/TRPM8/ANXA2/CALHM6/KCNE3/KCNC2/KCNV1/CACNA1B/CACNA1A/GABRE/KCNA1/ASIC1/KCNN4/CACNA2D2/TTYH3/P2RX6/KCNQ5/HVCN1/KCNK12/ABCC8/SNAP25/GJD3/TRPV2/UNC80/KCNK3/GRIN3A/KCNT1/CLIC6/GABRA5/GRIA4/KCNJ9/GRIN1/ASIC4/KCNA4/CACNG2/SCN8A/CACNG3/GABRB3/GABRA1/CNGA3/TRPV4/KCNK7/GABRB2/KCNE5/SCN2A/GRIK1/GABRA3/NMUR2/KCNC1/KCNJ3/GRIN2B/ANO3/KCNE4/CACNG5/SCN2B/ANXA2P2/KCNAB1/TSPOAP1/SCN3B/MCOLN2/KCNB1…	97
MF	GO:0008201	heparin binding	49/2254	166/18368	2.26188e-09	2.47449e-07	2.0714e-07	LTBP2/EVA1C/SAA1/ADAMTS3/NRP1/PCOLCE2/SERPINA5/FGFRL1/LXN/MDK/FN1/SOD3/LTF/RTN4R/ECM2/FGF9/MMP7/CCL8/LRTM2/FBLN7/CXCL6/NDNF/EFEMP2/VEGFA/CCN1/SLIT1/ANG/COL5A3/SMOC1/COL5A1/THBS4/RTN4RL1/CCN4/GPNMB/SELL/FGFBP3/ADAMTS1/PCOLCE/CXCL13/FSTL1/NELL1/LGR6/CXCL10/PTPRC/CXCL11/ADA2/POSTN/CFH/THBS1	49
MF	GO:0015267	channel activity	103/2254	480/18368	6.93095e-09	6.89315e-07	5.77027e-07	GRIK2/ATP5F1EP2/TRPM8/ANXA2/CALHM6/PRF1/KCNE3/KCNC2/KCNV1/GJB2/AQP5/CACNA1B/CACNA1A/GABRE/KCNA1/ASIC1/KCNN4/CACNA2D2/TTYH3/P2RX6/KCNQ5/HVCN1/KCNK12/ABCC8/SNAP25/GJD3/TRPV2/UNC80/KCNK3/GRIN3A/KCNT1/CLIC6/GABRA5/GRIA4/KCNJ9/GRIN1/ASIC4/KCNA4/CACNG2/SCN8A/GJD2/AQP9/CACNG3/GABRB3/GABRA1/CNGA3/TRPV4/KCNK7/GABRB2/KCNE5/SCN2A/GRIK1/GABRA3/NMUR2/KCNC1/KCNJ3/GRIN2B/ANO3/KCNE4/CACNG5/SCN2B/ANXA2P2/KCNAB1/T…	103
MF	GO:0022803	passive transmembrane transporter activity	103/2254	481/18368	7.77889e-09	7.09175e-07	5.93652e-07	GRIK2/ATP5F1EP2/TRPM8/ANXA2/CALHM6/PRF1/KCNE3/KCNC2/KCNV1/GJB2/AQP5/CACNA1B/CACNA1A/GABRE/KCNA1/ASIC1/KCNN4/CACNA2D2/TTYH3/P2RX6/KCNQ5/HVCN1/KCNK12/ABCC8/SNAP25/GJD3/TRPV2/UNC80/KCNK3/GRIN3A/KCNT1/CLIC6/GABRA5/GRIA4/KCNJ9/GRIN1/ASIC4/KCNA4/CACNG2/SCN8A/GJD2/AQP9/CACNG3/GABRB3/GABRA1/CNGA3/TRPV4/KCNK7/GABRB2/KCNE5/SCN2A/GRIK1/GABRA3/NMUR2/KCNC1/KCNJ3/GRIN2B/ANO3/KCNE4/CACNG5/SCN2B/ANXA2P2/KCNAB1/T…	103
MF	GO:0030020	extracellular matrix structural constituent conferring tensile strength	20/2254	41/18368	1.13426e-08	9.54526e-07	7.99035e-07	COL4A2/COL4A1/COL3A1/COL14A1/COL6A3/COL6A2/COL6A1/COL15A1/COL1A2/COL21A1/COL27A1/COL28A1/COL1A1/COL12A1/COL5A2/COL5A3/COL5A1/COL8A1/COL8A2/COL9A3	20
MF	GO:0023023	MHC protein complex binding	18/2254	36/18368	3.76684e-08	2.94352e-06	2.46402e-06	LILRB2/HLA-DPB1/HLA-DPA1/CD74/CD8A/LILRB1/HLA-DRB5/HLA-DMA/HLA-DMB/HLA-DRA/HLA-DRB1/HLA-DQA2/HLA-DQB1/HLA-DQA1/HLA-DQB2/HLA-DOA/B2M/KLRC2	18
MF	GO:0005261	cation channel activity	76/2254	335/18368	6.06981e-08	4.21042e-06	3.52455e-06	GRIK2/ATP5F1EP2/TRPM8/ANXA2/CALHM6/KCNE3/KCNC2/KCNV1/CACNA1B/CACNA1A/KCNA1/ASIC1/KCNN4/CACNA2D2/P2RX6/KCNQ5/HVCN1/KCNK12/ABCC8/SNAP25/TRPV2/UNC80/KCNK3/GRIN3A/KCNT1/GRIA4/KCNJ9/GRIN1/ASIC4/KCNA4/CACNG2/SCN8A/CACNG3/CNGA3/TRPV4/KCNK7/KCNE5/SCN2A/GRIK1/KCNC1/KCNJ3/GRIN2B/KCNE4/CACNG5/SCN2B/ANXA2P2/KCNAB1/TSPOAP1/SCN3B/MCOLN2/KCNB1/TRPC3/GRIA2/SCN3A/CACNA1I/CACNA2D3/TMEM37/CHRNA9/RYR3/CACNA1E/KCNIP3…	76
MF	GO:0030246	carbohydrate binding	65/2254	271/18368	6.15784e-08	4.21042e-06	3.52455e-06	OLR1/CD72/ZP3/CLEC5A/PPP1R3B/LGALS1/CD302/CHODL/SIGLEC1/ALPK1/EVA1C/PLOD3/LGALS3/CLECL1/CLEC10A/CHI3L2/GUSB/CHI3L1/LOXL2/PTX3/P4HA2/GALNT3/CD33/CLEC2B/NPTX2/HLA-DRA/CLEC7A/GALM/PLOD2/GALNT9/STBD1/COLEC12/HLA-DRB1/SIGLEC9/GALNT13/HK2/CD69/CLEC4F/CD93/ATRNL1/HK3/SIGLEC14/GCK/ENG/P3H1/CRYBG1/KLRC3/CLEC17A/SIGLEC7/COLEC11/ADGRL2/KLRC4-KLRK1/SELL/PYGL/MRC2/PLOD1/CLEC18B/P3H2/FBP1/OS9/ENPP1/CD248/CLEC2…	65
MF	GO:0005178	integrin binding	41/2254	144/18368	1.3544e-07	8.71599e-06	7.29617e-06	ISG15/ITGB3/COL3A1/ITGA4/LCP1/IBSP/CD151/FN1/NPNT/LAMB1/EGFR/ACTN1/ITGB2/ECM2/LYN/SPP1/TGFBI/FBLN1/EMP2/EMILIN1/S1PR3/CCN1/FERMT3/ITGB4/PPIA/ITGA3/COL5A1/THBS4/FERMT1/CCN4/ESM1/GPNMB/FBLN5/MMP14/F11R/SFRP2/ICAM1/FAP/ADAM22/ITGA2/THBS1	41
MF	GO:0001968	fibronectin binding	15/2254	28/18368	1.60446e-07	9.75152e-06	8.16302e-06	CTSK/IGFBP5/SDC4/ITGB3/ITGA4/SSC5D/LOXL3/FBLN1/VEGFA/ITGA3/IGFBP6/SFRP2/CTSS/IGFBP3/THBS1	15
MF	GO:0005244	voltage-gated ion channel activity	51/2254	201/18368	2.51477e-07	1.37558e-05	1.1515e-05	KCNE3/KCNC2/KCNV1/CACNA1B/CACNA1A/KCNA1/CACNA2D2/KCNQ5/HVCN1/KCNK12/ABCC8/SNAP25/KCNK3/GRIN3A/KCNT1/CLIC6/KCNJ9/GRIN1/KCNA4/CACNG2/SCN8A/CACNG3/KCNK7/KCNE5/SCN2A/KCNC1/KCNJ3/GRIN2B/KCNE4/CACNG5/SCN2B/KCNAB1/TSPOAP1/SCN3B/KCNB1/CLIC1/SCN3A/CACNA1I/CACNA2D3/TMEM37/CACNA1E/KCNIP3/NALCN/KCNIP2/KCNJ12/HCN1/KCNH1/CLIC4/KCNJ11/KCNS2/KCNH7	51
MF	GO:0022832	voltage-gated channel activity	51/2254	201/18368	2.51477e-07	1.37558e-05	1.1515e-05	KCNE3/KCNC2/KCNV1/CACNA1B/CACNA1A/KCNA1/CACNA2D2/KCNQ5/HVCN1/KCNK12/ABCC8/SNAP25/KCNK3/GRIN3A/KCNT1/CLIC6/KCNJ9/GRIN1/KCNA4/CACNG2/SCN8A/CACNG3/KCNK7/KCNE5/SCN2A/KCNC1/KCNJ3/GRIN2B/KCNE4/CACNG5/SCN2B/KCNAB1/TSPOAP1/SCN3B/KCNB1/CLIC1/SCN3A/CACNA1I/CACNA2D3/TMEM37/CACNA1E/KCNIP3/NALCN/KCNIP2/KCNJ12/HCN1/KCNH1/CLIC4/KCNJ11/KCNS2/KCNH7	51
MF	GO:0050840	extracellular matrix binding	22/2254	56/18368	2.6783e-07	1.39527e-05	1.16798e-05	ELN/LGALS1/ANXA2/ECM1/LGALS3/ITGB3/NID1/SSC5D/OLFML2A/OLFML2B/SPP1/TGFBI/VEGFA/CCN1/SMOC1/ITGA3/BGN/DCN/CTSS/CD248/ITGA2/THBS1	22
MF	GO:0023026	MHC class II protein complex binding	14/2254	27/18368	7.09586e-07	3.52858e-05	2.95378e-05	HLA-DPB1/HLA-DPA1/CD74/HLA-DRB5/HLA-DMA/HLA-DMB/HLA-DRA/HLA-DRB1/HLA-DQA2/HLA-DQB1/HLA-DQA1/HLA-DQB2/HLA-DOA/B2M	14
MF	GO:0001540	amyloid-beta binding	27/2254	84/18368	1.40358e-06	6.67618e-05	5.58864e-05	LILRB2/HSPG2/CD74/DLGAP3/TLR2/FZD5/MSR1/CACNA1B/CACNA1A/CD36/ITGB2/MARCO/GRIA4/GRIN1/MAPK8IP2/CST3/RAMP3/GRIN2B/NGFR/TREM2/FCGR2B/TGFB2/GRIA2/C1QA/FPR2/ITGA2/GSAP	27
MF	GO:0043394	proteoglycan binding	16/2254	36/18368	1.62731e-06	7.41784e-05	6.20949e-05	CTSK/CTSB/TNC/NID1/FN1/FBLN7/COL5A3/COL5A1/GPNMB/FST/PTPRC/CTSS/ADA2/ITGA2/CFH/THBS1	16
MF	GO:0032395	MHC class II receptor activity	8/2254	10/18368	1.81844e-06	7.95748e-05	6.66122e-05	HLA-DPA1/HLA-DRA/HLA-DRB1/HLA-DQA2/HLA-DQB1/HLA-DQA1/HLA-DQB2/HLA-DOA	8
MF	GO:0016917	GABA receptor activity	12/2254	22/18368	2.23108e-06	9.35724e-05	7.83297e-05	GABRE/GABBR1/GABRA5/GABBR2/GABRB3/GABRA1/GABRB2/GABRA3/GABRA4/GPR156/GABRG2/GABRD	12
MF	GO:0030594	neurotransmitter receptor activity	32/2254	111/18368	2.30937e-06	9.35724e-05	7.83297e-05	GRIK2/GABRE/HRH3/GRIN3A/TSPO/HTR1D/HRH1/GABBR1/GABRA5/GRIA4/GRIN1/HTR5A/GABRB3/GABRA1/GABRB2/GRIK1/GABRA3/GRIN2B/CHRM4/GRM5/GRIA2/GABRA4/HTR1A/CHRNA9/CHRNA4/HTR2A/GABRG2/GLRA3/CHRNB2/CHRM1/CHRNA1/GABRD	32
MF	GO:0022843	voltage-gated cation channel activity	38/2254	143/18368	2.48781e-06	9.72022e-05	8.13682e-05	KCNE3/KCNC2/KCNV1/CACNA1B/CACNA1A/KCNA1/CACNA2D2/KCNQ5/HVCN1/ABCC8/SNAP25/KCNK3/GRIN3A/KCNT1/KCNJ9/GRIN1/KCNA4/CACNG2/CACNG3/KCNE5/KCNC1/KCNJ3/GRIN2B/KCNE4/CACNG5/KCNAB1/TSPOAP1/KCNB1/CACNA1I/CACNA2D3/CACNA1E/KCNIP2/KCNJ12/HCN1/KCNH1/KCNJ11/KCNS2/KCNH7	38
MF	GO:1901681	sulfur compound binding	59/2254	265/18368	3.33727e-06	0.000125896	0.000105388	LTBP2/EVA1C/SAA1/ADAMTS3/NRP1/PCOLCE2/SERPINA5/FGFRL1/LXN/MDK/FN1/SOD3/MGST2/PRMT8/GAL3ST4/LTF/RTN4R/ECM2/FGF9/MMP7/CCL8/LRTM2/FBLN7/CXCL6/NDNF/EFEMP2/VEGFA/CCN1/SLIT1/ACADL/ANG/PPIA/COL5A3/SMOC1/COL5A1/THBS4/RTN4RL1/CCN4/GPNMB/SELL/ADGRE2/FGFBP3/FST/ADAMTS1/PCOLCE/RYR2/CXCL13/FSTL1/NELL1/ENPP1/LGR6/CXCL10/PTPRC/CXCL11/ADA2/POSTN/ITGA2/CFH/THBS1	59
MF	GO:0022824	transmitter-gated ion channel activity	21/2254	60/18368	4.49423e-06	0.000158603	0.000132767	GRIK2/GABRE/GRIN3A/GABRA5/GRIA4/GRIN1/GABRB3/GABRA1/GABRB2/GRIK1/GABRA3/GRIN2B/GRIA2/GABRA4/CHRNA9/CHRNA4/GABRG2/GLRA3/CHRNB2/CHRNA1/GABRD	21
MF	GO:0022835	transmitter-gated channel activity	21/2254	60/18368	4.49423e-06	0.000158603	0.000132767	GRIK2/GABRE/GRIN3A/GABRA5/GRIA4/GRIN1/GABRB3/GABRA1/GABRB2/GRIK1/GABRA3/GRIN2B/GRIA2/GABRA4/CHRNA9/CHRNA4/GABRG2/GLRA3/CHRNB2/CHRNA1/GABRD	21
MF	GO:0015276	ligand-gated ion channel activity	37/2254	143/18368	6.5736e-06	0.000217925	0.000182425	GRIK2/TRPM8/GABRE/ASIC1/P2RX6/ABCC8/GRIN3A/GABRA5/GRIA4/KCNJ9/GRIN1/ASIC4/GABRB3/GABRA1/CNGA3/GABRB2/GRIK1/GABRA3/KCNJ3/GRIN2B/MCOLN2/GRIA2/GABRA4/CHRNA9/RYR3/CHRNA4/KCNJ12/GABRG2/HCN1/GLRA3/CHRNB2/RYR2/AQP1/CHRNA1/GABRD/SCNN1B/KCNJ11	37
MF	GO:0022834	ligand-gated channel activity	37/2254	143/18368	6.5736e-06	0.000217925	0.000182425	GRIK2/TRPM8/GABRE/ASIC1/P2RX6/ABCC8/GRIN3A/GABRA5/GRIA4/KCNJ9/GRIN1/ASIC4/GABRB3/GABRA1/CNGA3/GABRB2/GRIK1/GABRA3/KCNJ3/GRIN2B/MCOLN2/GRIA2/GABRA4/CHRNA9/RYR3/CHRNA4/KCNJ12/GABRG2/HCN1/GLRA3/CHRNB2/RYR2/AQP1/CHRNA1/GABRD/SCNN1B/KCNJ11	37
MF	GO:0061134	peptidase regulator activity	52/2254	230/18368	7.85626e-06	0.000252787	0.000211608	BIRC5/ANXA2/CTSC/DPEP1/CAV1/SIMC1/MT3/PCOLCE2/SERPINA5/BST2/SPINK8/COL6A3/CRB2/LXN/SERPING1/FN1/RPS6KA1/ATP2A3/LTF/SERPINE1/SERPINA3/PYCARD/COL28A1/FBLN1/CST3/SERPINB8/SLPI/BIRC3/SPINT1/WFIKKN2/SERPINA1/SERPINB1/C3/TNFAIP8/TFPI2/TFPI/PROS1/PTTG1/RARRES1/CST7/CD109/CSTA/SERPINF1/CASP1/PI15/PCOLCE/CARD16/SERPINH1/SFRP2/PI3/TIMP1/WFDC2	52
MF	GO:0005516	calmodulin binding	47/2254	201/18368	8.23719e-06	0.000257471	0.000215529	CAMK1G/CALD1/AEBP1/PLCB1/SPHK1/RGS1/GAP43/KCNN4/KCNQ5/MYO5C/RGS16/ATP2B3/CAMK2A/EGFR/ITPKC/MYH7/SLC8A3/CAMK4/SLC8A2/CAMSAP3/GRIN1/RGS4/IQGAP3/TRPV4/IQGAP2/CNN1/IQGAP1/SYT1/UNC13C/SPATA17/NGFR/MYO1G/MYO1B/RYR3/NOS2/CNN3/UNC13A/RYR2/ASPM/NRGN/KCNH1/FAS/CAMKV/ARPP21/RRAD/SPA17/IQCG	47
MF	GO:0042277	peptide binding	66/2254	321/18368	1.51346e-05	0.000459924	0.000385003	LILRB2/HLA-DPB1/HLA-DPA1/HSPG2/CD74/DLGAP3/TLR2/PPIC/FZD5/CCKBR/MSR1/CACNA1B/HLA-DRB5/CACNA1A/CD36/ENPEP/ANPEP/KPNA2/GLP1R/GPR37/TMEM158/MGST2/HLA-C/TRHDE/HLA-DRA/ITGB2/CD14/TLR1/HLA-B/MARCO/GRIA4/GRIN1/MAPK8IP2/SSTR1/HLA-A/HLA-DRB1/CABP1/LBP/HLA-DQB1/HLA-DQA1/CST3/NMUR2/RAMP3/VIPR2/GRIN2B/NGFR/TREM2/ANG/PPIA/FCGR2B/TGFB2/GRIA2/SSTR3/OXTR/KDELR1/TAP1/KDELR2/KCNIP2/ECE1/KDELR3/C1QA/SSTR2/FPR2/ITGA…	66
MF	GO:0035325	Toll-like receptor binding	8/2254	12/18368	1.59037e-05	0.000470234	0.000393634	TLR2/S100A9/CD36/MYD88/TLR1/LY96/UNC93B1/S100A8	8
MF	GO:0019955	cytokine binding	35/2254	139/18368	2.17297e-05	0.000617072	0.000516552	IL2RB/CD74/IL2RA/IL13RA2/TWSG1/ZFP36/ITGB3/NRP1/IL1R1/CD36/ITGA4/TNFRSF1A/CCR5/CXCR2/PDPN/IL2RG/LRRC32/CSF3R/LTBP1/IL20RA/CCR1/CXCR4/WFIKKN2/ENG/IL1R2/CD109/PLP2/OSMR/GBP1/NOG/CCRL2/TNFRSF14/VASN/IL1RN/THBS1	35
MF	GO:0099529	neurotransmitter receptor activity involved in regulation of postsynaptic membrane potential	17/2254	47/18368	2.1998e-05	0.000617072	0.000516552	GRIK2/GABRE/GRIN3A/GABBR1/GABRA5/GABRA1/GABRB2/GRIK1/GABRA3/GABRA4/CHRNA9/CHRNA4/GABRG2/CHRNB2/CHRM1/CHRNA1/GABRD	17
MF	GO:0001618	virus receptor activity	23/2254	76/18368	2.50612e-05	0.000685424	0.00057377	HSPA1B/CLEC5A/SLC1A5/CD86/TFRC/ITGA5/ITGB3/ANPEP/TNFRSF4/EPHA2/CCR5/EGFR/CLDN1/DPP4/EFNB2/CXCR4/PLSCR1/CDK1/HTR2A/TNFRSF14/F11R/ICAM1/ITGA2	23
MF	GO:0046873	metal ion transmembrane transporter activity	82/2254	430/18368	2.85418e-05	0.000761579	0.000637519	GRIK2/TRPM8/ANXA2/SLC30A3/KCNE3/KCNC2/KCNV1/SLC17A7/CACNA1B/CACNA1A/KCNA1/ASIC1/KCNN4/CACNA2D2/KCNQ5/KCNK12/ABCC8/SNAP25/SLC12A5/SLC34A2/TRPV2/ATP2B3/KCNK3/SLC6A7/GRIN3A/ATP2A3/SLC8A3/KCNT1/SLC8A2/KCNJ9/GRIN1/ASIC4/KCNA4/CACNG2/SCN8A/CACNG3/TRPV4/KCNK7/KCNE5/SCN2A/GRIK1/KCNC1/KCNJ3/GRIN2B/SLC13A3/SLC11A1/KCNE4/CACNG5/SCN2B/ANXA2P2/KCNAB1/SLC12A7/TSPOAP1/SCN3B/MCOLN2/KCNB1/SLC10A4/TRPC3/SCN3A/SLC3…	82
MF	GO:0098960	postsynaptic neurotransmitter receptor activity	20/2254	62/18368	2.99322e-05	0.000779663	0.000652657	GRIK2/GABRE/HRH3/GRIN3A/GABBR1/GABRA5/GABRA1/GABRB2/GRIK1/GABRA3/CHRM4/GRM5/GABRA4/CHRNA9/CHRNA4/GABRG2/CHRNB2/CHRM1/CHRNA1/GABRD	20
MF	GO:0140272	exogenous protein binding	23/2254	77/18368	3.16265e-05	0.000804638	0.000673564	HSPA1B/CLEC5A/SLC1A5/CD86/TFRC/ITGA5/ITGB3/ANPEP/TNFRSF4/EPHA2/CCR5/EGFR/CLDN1/DPP4/EFNB2/CXCR4/PLSCR1/CDK1/HTR2A/TNFRSF14/F11R/ICAM1/ITGA2	23
MF	GO:0050786	RAGE receptor binding	7/2254	10/18368	3.55303e-05	0.000883413	0.000739507	S100A9/HMGB2/S100A4/FPR1/S100A12/S100A13/S100A8	7
MF	GO:0022851	GABA-gated chloride ion channel activity	8/2254	13/18368	3.68807e-05	0.000896611	0.000750554	GABRE/GABRA5/GABRB3/GABRA1/GABRB2/GABRA3/GABRA4/GABRG2	8
MF	GO:0005230	extracellular ligand-gated ion channel activity	22/2254	73/18368	4.00995e-05	0.00095187	0.000796812	GRIK2/GABRE/P2RX6/GRIN3A/GABRA5/GRIA4/GRIN1/GABRB3/GABRA1/GABRB2/GRIK1/GABRA3/GRIN2B/GRIA2/GABRA4/CHRNA9/CHRNA4/GABRG2/GLRA3/CHRNB2/CHRNA1/GABRD	22
MF	GO:0048018	receptor ligand activity	90/2254	487/18368	4.08938e-05	0.00095187	0.000796812	ZP3/IL32/NODAL/CCL20/NTS/LGALS3/GDF10/GMFG/GDNF/CCL5/LEFTY2/AREG/HMGB2/TAFA1/PDGFA/SEMA3A/CMTM7/MDK/CXCL8/IL9/CHGB/GDF15/CCK/CXCL1/WNT16/DKK1/SEMA3D/IL1A/EGF/TYMP/FGF9/CCL8/CD70/SECTM1/IL11/CCL18/SPP1/ERFE/PPBP/DPP4/CXCL9/TNFRSF11B/GAL/CSF3/CCL2/EFEMP1/CLCF1/IL6/CXCL6/TTR/VEGFA/CXCL3/ADM/BMP2/TAFA2/HGF/FGF13/VIP/TGFB2/THBS4/WNT10B/APLN/GPNMB/SEMA3F/JAG1/CTF1/CXCL14/LIF/NAMPT/CCL26/SEMA6B/TNFSF8/F…	90
MF	GO:0005267	potassium channel activity	31/2254	121/18368	4.38214e-05	0.000998762	0.000836066	GRIK2/KCNE3/KCNC2/KCNV1/KCNA1/KCNN4/KCNQ5/KCNK12/ABCC8/SNAP25/KCNK3/KCNT1/KCNJ9/KCNA4/KCNK7/KCNE5/GRIK1/KCNC1/KCNJ3/KCNE4/KCNAB1/KCNB1/KCNIP3/KCNIP2/KCNJ12/HCN1/AQP1/KCNH1/KCNJ11/KCNS2/KCNH7	31
MF	GO:0030546	signaling receptor activator activity	91/2254	495/18368	4.54639e-05	0.00101505	0.000849702	ZP3/IL32/NODAL/CCL20/NTS/LGALS3/GDF10/GMFG/GDNF/CCL5/LEFTY2/AREG/HMGB2/TAFA1/PDGFA/SEMA3A/CMTM7/MDK/CXCL8/IL9/CHGB/GDF15/CCK/CXCL1/WNT16/DKK1/SEMA3D/IL1A/EGF/TYMP/FGF9/CCL8/CD70/SECTM1/IL11/CCL18/SPP1/ERFE/PPBP/DPP4/CXCL9/TNFRSF11B/GAL/CSF3/CCL2/EFEMP1/CLCF1/IL6/CXCL6/TTR/VEGFA/CXCL3/ADM/BMP2/TAFA2/HGF/FGF13/VIP/PRKCE/TGFB2/THBS4/WNT10B/APLN/GPNMB/SEMA3F/JAG1/CTF1/CXCL14/LIF/NAMPT/CCL26/SEMA6B/TN…	91
MF	GO:0044325	transmembrane transporter binding	33/2254	133/18368	5.05727e-05	0.00110653	0.000926279	ANK1/KCNE3/KCNC2/CAV1/ABCC8/S100A10/TCAF2/ATP2A3/TSPO/RIMS1/ACTN1/PYCARD/LYN/KCNE5/DPP10/KCNC1/FLNA/KCNE4/RIMS3/KCNAB1/FGF13/SCN3B/KCNB1/PIRT/CABP4/KCNIP3/RIMS2/KCNIP2/FGF12/RYR2/STAC/KCNH1/KCNJ11	33
MF	GO:0030414	peptidase inhibitor activity	42/2254	187/18368	6.60853e-05	0.0014176	0.00118667	BIRC5/ANXA2/DPEP1/SIMC1/MT3/SERPINA5/BST2/SPINK8/COL6A3/CRB2/LXN/SERPING1/RPS6KA1/LTF/SERPINE1/SERPINA3/COL28A1/CST3/SERPINB8/SLPI/BIRC3/SPINT1/WFIKKN2/SERPINA1/SERPINB1/C3/TNFAIP8/TFPI2/TFPI/PROS1/PTTG1/RARRES1/CST7/CD109/CSTA/SERPINF1/PI15/CARD16/SERPINH1/PI3/TIMP1/WFDC2	42
MF	GO:0005520	insulin-like growth factor binding	12/2254	29/18368	7.82098e-05	0.00164541	0.00137738	IGFBP5/ITGB3/HTRA3/IGFBP7/CCN1/ITGB4/CCN4/ESM1/IGFBP4/IGFBP6/IGFBP2/IGFBP3	12
MF	GO:0008503	benzodiazepine receptor activity	7/2254	11/18368	8.73051e-05	0.00173658	0.00145369	GABRE/TSPO/GABRA5/GABRA1/GABRA3/GABRA4/GABRG2	7
MF	GO:0019864	IgG binding	7/2254	11/18368	8.73051e-05	0.00173658	0.00145369	FCGR2A/FCGR2C/FCGR3A/FCGR1A/FCGR2B/FCER1G/FCGR3B	7
MF	GO:0048407	platelet-derived growth factor binding	7/2254	11/18368	8.73051e-05	0.00173658	0.00145369	COL4A1/COL3A1/PDGFA/COL6A1/COL1A2/COL1A1/COL5A1	7
MF	GO:0045236	CXCR chemokine receptor binding	9/2254	18/18368	0.000106523	0.0020395	0.00170727	CXCL8/CXCL1/PPBP/CXCL9/CXCL6/CXCL3/CXCL13/CXCL10/CXCL11	9
MF	GO:0099095	ligand-gated anion channel activity	9/2254	18/18368	0.000106523	0.0020395	0.00170727	GABRE/GABRA5/GABRB3/GABRA1/GABRB2/GABRA3/GABRA4/GABRG2/GLRA3	9
MF	GO:0033218	amide binding	75/2254	400/18368	0.000108127	0.0020395	0.00170727	LILRB2/FKBP10/HLA-DPB1/HLA-DPA1/HSPG2/CD74/DLGAP3/TLR2/PPIC/FZD5/CCKBR/MSR1/CACNA1B/HLA-DRB5/CACNA1A/CD36/ENPEP/CD300LF/ANPEP/KPNA2/GLP1R/GPR37/TMEM158/MGST2/HLA-C/TRHDE/HLA-DRA/ITGB2/CD14/RTN4R/TLR1/HLA-B/MARCO/GRIA4/GRIN1/MAPK8IP2/SSTR1/HLA-A/HLA-DRB1/CABP1/LBP/HLA-DQB1/HLA-DQA1/CST3/NMUR2/RAMP3/VIPR2/GRIN2B/TYMS/NGFR/TREM2/ACADL/ANG/PPIA/FCGR2B/TGFB2/PLA2G4A/GRIA2/SSTR3/FOLR1/OXTR/KDELR1/TAP1/…	75
MF	GO:0017147	Wnt-protein binding	12/2254	30/18368	0.000115856	0.00214824	0.0017983	ROR2/CTHRC1/APCDD1L/FZD5/SFRP4/FRZB/ROR1/FZD7/FZD2/FZD1/SFRP2/FZD6	12
MF	GO:0004866	endopeptidase inhibitor activity	40/2254	180/18368	0.000124306	0.00226652	0.00189731	BIRC5/ANXA2/DPEP1/MT3/SERPINA5/BST2/SPINK8/COL6A3/CRB2/LXN/SERPING1/RPS6KA1/LTF/SERPINE1/SERPINA3/COL28A1/CST3/SERPINB8/SLPI/BIRC3/SPINT1/WFIKKN2/SERPINA1/SERPINB1/C3/TNFAIP8/TFPI2/TFPI/PROS1/PTTG1/RARRES1/CST7/CD109/CSTA/SERPINF1/CARD16/SERPINH1/PI3/TIMP1/WFDC2	40
MF	GO:1904315	transmitter-gated ion channel activity involved in regulation of postsynaptic membrane potential	15/2254	44/18368	0.000144342	0.00258869	0.002167	GRIK2/GABRE/GRIN3A/GABRA5/GABRA1/GABRB2/GRIK1/GABRA3/GABRA4/CHRNA9/CHRNA4/GABRG2/CHRNB2/CHRNA1/GABRD	15
MF	GO:0005237	inhibitory extracellular ligand-gated ion channel activity	8/2254	15/18368	0.000146784	0.00259003	0.00216812	GABRE/GABRA5/GABRA1/GABRB2/GABRA3/GABRA4/GABRG2/GLRA3	8
MF	GO:0008009	chemokine activity	16/2254	49/18368	0.000156102	0.00270481	0.0022642	CCL20/CCL5/CXCL8/CXCL1/CCL8/CCL18/PPBP/CXCL9/CCL2/CXCL6/CXCL3/CXCL14/CCL26/CXCL13/CXCL10/CXCL11	16
MF	GO:0005249	voltage-gated potassium channel activity	24/2254	90/18368	0.000158234	0.00270481	0.0022642	KCNE3/KCNC2/KCNV1/KCNA1/KCNQ5/ABCC8/SNAP25/KCNK3/KCNT1/KCNJ9/KCNA4/KCNE5/KCNC1/KCNJ3/KCNE4/KCNAB1/KCNB1/KCNIP2/KCNJ12/HCN1/KCNH1/KCNJ11/KCNS2/KCNH7	24
MF	GO:0098631	cell adhesion mediator activity	18/2254	59/18368	0.000165467	0.00278493	0.00233127	IGSF9/ANXA2/S100A11/CNTN6/EMB/NTNG1/DSCAML1/ITGA1/ANXA1/STXBP6/KRT18/EMILIN1/DSCAM/CNTN4/DSG2/PDLIM1/CNN3/ITGA2	18
MF	GO:0004890	GABA-A receptor activity	9/2254	19/18368	0.000180379	0.00298992	0.00250287	GABRE/GABRA5/GABRB3/GABRA1/GABRB2/GABRA3/GABRA4/GABRG2/GABRD	9
MF	GO:0032396	inhibitory MHC class I receptor activity	7/2254	12/18368	0.000187267	0.00305776	0.00255966	LILRB2/LILRB3/LILRA2/LILRB1/LILRA4/LILRA6/LILRA5	7
MF	GO:0019865	immunoglobulin binding	10/2254	23/18368	0.000190191	0.00305983	0.00256139	LILRA2/LGALS3/FCGR2A/FCGR2C/FCGR3A/FCGR1A/JCHAIN/FCGR2B/FCER1G/FCGR3B	10
MF	GO:0005125	cytokine activity	48/2254	235/18368	0.000244519	0.00387687	0.00324534	IL32/NODAL/CCL20/GDF10/CCL5/LEFTY2/AREG/CMTM7/CXCL8/IL9/GDF15/CXCL1/WNT16/IL1A/CCL8/CD70/SECTM1/IL11/CCL18/SPP1/PPBP/CXCL9/TNFRSF11B/CSF3/CCL2/CLCF1/IL6/CXCL6/VEGFA/CXCL3/BMP2/TGFB2/WNT10B/CTF1/CXCL14/LIF/NAMPT/CCL26/TNFSF8/IL1RN/CXCL13/WNT7B/IL18/OSM/CXCL10/CXCL11/TIMP1/THNSL2	48
MF	GO:0061135	endopeptidase regulator activity	41/2254	194/18368	0.000321056	0.00501765	0.00420028	BIRC5/ANXA2/DPEP1/MT3/SERPINA5/BST2/SPINK8/COL6A3/CRB2/LXN/SERPING1/RPS6KA1/LTF/SERPINE1/SERPINA3/COL28A1/CST3/SERPINB8/SLPI/BIRC3/SPINT1/WFIKKN2/SERPINA1/SERPINB1/C3/TNFAIP8/TFPI2/TFPI/PROS1/PTTG1/RARRES1/CST7/CD109/CSTA/SERPINF1/CARD16/SERPINH1/SFRP2/PI3/TIMP1/WFDC2	41
MF	GO:0004222	metalloendopeptidase activity	27/2254	111/18368	0.000331658	0.00511033	0.00427787	ADAMDEC1/ATP23/KLK7/ECEL1/MMP12/MMP1/ADAMTS3/PAPPA2/ADAM19/ADAMTS14/MMP13/ADAMTS7/ADAM12/MMP7/MMP2/PHEX/MMP9/MMP11/MMP19/MMP24/ADAM33/ADAMTS20/MMP14/ECE1/ADAMTS1/MMEL1/ADAM22	27
MF	GO:0004859	phospholipase inhibitor activity	7/2254	13/18368	0.000362718	0.00536234	0.00448883	ANXA2/APOC1/ANXA1/SNCB/ANXA2P2/PINLYP/ANXA5	7
MF	GO:0005035	death receptor activity	7/2254	13/18368	0.000362718	0.00536234	0.00448883	TNFRSF1A/TNFRSF4/NGFR/TNFRSF18/TNFRSF19/TNFRSF14/FAS	7
MF	GO:0031994	insulin-like growth factor I binding	7/2254	13/18368	0.000362718	0.00536234	0.00448883	IGFBP5/ITGB3/ITGB4/IGFBP4/IGFBP6/IGFBP2/IGFBP3	7
MF	GO:0002020	protease binding	31/2254	135/18368	0.000375466	0.00547679	0.00458463	ANXA2/CASP3/ECM1/ITGB3/COL3A1/IL1R1/SERPINA5/TNFAIP3/BRCA2/FN1/F3/SLC2A13/COL1A2/SERPINE1/PYCARD/CD70/COL1A1/DPP4/CST3/BDKRB2/SERPINA1/ANXA2P2/CDK5R1/ITGA3/CSTA/ADAMTSL4/SELL/OS9/CARD16/FAP/TIMP1	31
MF	GO:0008528	G protein-coupled peptide receptor activity	33/2254	147/18368	0.000383978	0.00552727	0.00462689	KISS1R/TSHR/RXFP1/GPR17/CCKBR/F2RL2/PRLHR/GPR83/GLP1R/GPR37/CCR5/CXCR2/F2RL3/SSTR1/GAL/MCHR2/NPY2R/CCR1/NMUR2/RAMP3/VIPR2/FPR1/BDKRB2/CXCR4/F2RL1/AGTRAP/SSTR3/GPR84/FPR3/OXTR/CCRL2/SSTR2/FPR2	33
MF	GO:0032393	MHC class I receptor activity	8/2254	17/18368	0.000441752	0.00627631	0.00525391	LILRB2/LILRB3/LILRA2/LILRB1/LILRA4/LILRA6/MR1/LILRA5	8
MF	GO:0099094	ligand-gated cation channel activity	27/2254	113/18368	0.000449699	0.00630731	0.00527986	GRIK2/TRPM8/ASIC1/P2RX6/ABCC8/GRIN3A/GRIA4/KCNJ9/GRIN1/ASIC4/CNGA3/GRIK1/KCNJ3/GRIN2B/MCOLN2/GRIA2/CHRNA9/RYR3/CHRNA4/KCNJ12/HCN1/CHRNB2/RYR2/AQP1/CHRNA1/SCNN1B/KCNJ11	27
MF	GO:0005031	tumor necrosis factor-activated receptor activity	6/2254	10/18368	0.000458342	0.00634717	0.00531323	TNFRSF1A/TNFRSF4/TNFRSF18/TNFRSF19/TNFRSF14/FAS	6
MF	GO:1901981	phosphatidylinositol phosphate binding	37/2254	173/18368	0.000482281	0.00659519	0.00552085	CLVS2/CAPG/ANXA2/ARAP3/PLCB1/SNX22/SNAP91/GAP43/GSDMA/NCF4/CGAS/ARHGAP9/PHLDA2/FRMPD4/PLEK2/AMER3/DAPP1/HIP1R/RUBCNL/IQGAP2/STXBP6/SNX20/IQGAP1/SYT1/ANXA2P2/MYO1G/FZD7/PLA2G4A/PIRT/MYO1B/PLEKHA4/SCIN/NRGN/AVIL/KCNH1/VEPH1/GSDMD	37
MF	GO:0098632	cell-cell adhesion mediator activity	15/2254	49/18368	0.000545199	0.00736355	0.00616404	IGSF9/ANXA2/S100A11/CNTN6/EMB/NTNG1/DSCAML1/ANXA1/STXBP6/KRT18/DSCAM/CNTN4/DSG2/PDLIM1/CNN3	15
MF	GO:0004089	carbonate dehydratase activity	7/2254	14/18368	0.000648667	0.00858879	0.00718969	CA3/CA2/CA7/CA12/CA13/CA9/CA10	7
MF	GO:0001786	phosphatidylserine binding	17/2254	60/18368	0.000651617	0.00858879	0.00718969	ANXA2/GAP43/GSDMA/SMPD3/CD300LF/OSBPL10/CD300A/SYT1/ANXA2P2/TREM2/GRAMD1B/SYT13/SCIN/SYT4/SYT2/GSDMD/THBS1	17
MF	GO:0038024	cargo receptor activity	20/2254	77/18368	0.000779442	0.0101513	0.00849767	OLR1/TFRC/MSR1/CD36/LOXL2/STAB1/CUBN/SSC5D/ITGB2/CD163/MARCO/LOXL3/COLEC12/CFI/APOBR/FOLR1/LGALS3BP/ENPP1/LOXL4/FPR2	20
MF	GO:0001653	peptide receptor activity	33/2254	153/18368	0.000811354	0.0104426	0.00874153	KISS1R/TSHR/RXFP1/GPR17/CCKBR/F2RL2/PRLHR/GPR83/GLP1R/GPR37/CCR5/CXCR2/F2RL3/SSTR1/GAL/MCHR2/NPY2R/CCR1/NMUR2/RAMP3/VIPR2/FPR1/BDKRB2/CXCR4/F2RL1/AGTRAP/SSTR3/GPR84/FPR3/OXTR/CCRL2/SSTR2/FPR2	33
MF	GO:0042608	T cell receptor binding	6/2254	11/18368	0.000903587	0.0113624	0.00951144	LCK/HLA-DRA/HLA-A/HLA-DRB1/MR1/CD3E	6
MF	GO:0097493	structural molecule activity conferring elasticity	6/2254	11/18368	0.000903587	0.0113624	0.00951144	ELN/EMILIN3/LAMC1/EMILIN2/EMILIN1/FBLN5	6
[truncated: 46 more rows]
