# Supplementary material for: Bioinformatic profiling identifies the glutaminase to be a potential novel cuproptosis-related biomarker for glioma
Source: Front Cell Dev Biol. 2022 Sep 9;10:982439. doi: 10.3389/fcell.2022.982439 (PMC9500213; doi:10.3389/fcell.2022.982439)
Supplement: Supplementary file 9 [file Table12.XLSX]

## Sheet: Sheet1
ID	Description	GeneRatio	BgRatio	pvalue	p.adjust	qvalue	geneID	Count
hsa04512	ECM-receptor interaction	38/1040	88/8145	1.12909e-12	3.66953e-10	2.81677e-10	COL4A2/HSPG2/HMMR/COL4A1/ITGA5/SDC4/ITGB3/TNC/CD36/ITGA4/COL6A3/SDC1/LAMA2/COL6A2/IBSP/FN1/NPNT/COL6A1/LAMB1/COL1A2/SV2B/TNR/LAMC1/ITGA1/FREM2/SPP1/COL1A1/ITGA7/LAMA4/ITGB4/LAMC3/ITGA3/CHAD/THBS4/CD44/ITGA2/COL9A3/THBS1	38
hsa05322	Systemic lupus erythematosus	48/1040	136/8145	9.54358e-12	1.53304e-09	1.17678e-09	HLA-DPB1/HLA-DPA1/H2AC8/TRIM21/H2BC4/CD86/FCGR2A/C2/HLA-DRB5/C1S/H4C5/H3C6/HLA-DMA/H2AC20/HLA-DMB/H2BC8/C1QC/H2AJ/HLA-DRA/ACTN1/H4C8/H4C9/FCGR3A/H2BC17/C1QB/H4C11/H3C2/HLA-DRB1/HLA-DQA2/CD40/HLA-DQB1/HLA-DQA1/H3C10/GRIN2B/C3/MACROH2A2/H4C3/FCGR1A/C7/H2AC11/C1R/HLA-DOA/H2AC6/FCGR3B/H2BC12/C1QA/H2BC11/H3-5	48
hsa04640	Hematopoietic cell lineage	39/1040	99/8145	1.82331e-11	1.53304e-09	1.17678e-09	HLA-DPB1/HLA-DPA1/CD8A/IL2RA/TFRC/ITGA5/ITGB3/HLA-DRB5/IL1R1/CD36/ITGA4/HLA-DMA/ANPEP/HLA-DMB/CD33/HLA-DRA/IL1A/CD14/ITGA1/CD37/IL11/CSF3/HLA-DRB1/HLA-DQA2/IL6/CSF3R/HLA-DQB1/HLA-DQA1/CD7/FCGR1A/ITGA3/IL1R2/HLA-DOA/IL7R/CD3E/CD3D/CD2/CD44/ITGA2	39
hsa04145	Phagosome	51/1040	152/8145	1.88682e-11	1.53304e-09	1.17678e-09	OLR1/HLA-DPB1/HLA-DPA1/RAB7B/TLR2/NCF4/FCGR2A/TFRC/ITGA5/NCF2/MSR1/ITGB3/HLA-DRB5/CD36/SEC61G/HLA-DMA/TUBA1C/HLA-DMB/CYBA/NCF1/FCGR2C/HLA-C/HLA-DRA/CLEC7A/ITGB2/CD14/FCGR3A/HLA-B/MARCO/COLEC12/HLA-A/HLA-DRB1/HLA-DQA2/HLA-DQB1/HLA-DQA1/C3/FCGR1A/FCGR2B/THBS4/COLEC11/C1R/HLA-DOA/ATP6V1G2/TCIRG1/MRC2/TAP1/TUBB6/FCGR3B/CTSS/ITGA2/THBS1	51
hsa05323	Rheumatoid arthritis	35/1040	93/8145	8.70889e-10	5.66078e-08	4.34528e-08	HLA-DPB1/HLA-DPA1/CTSK/TLR2/CCL20/MMP1/CD86/CCL5/ACP5/HLA-DRB5/HLA-DMA/HLA-DMB/ITGAL/CXCL8/CXCL1/HLA-DRA/ITGB2/IL1A/ANGPT1/IL11/CCL2/HLA-DRB1/HLA-DQA2/IL6/HLA-DQB1/HLA-DQA1/CXCL6/VEGFA/CXCL3/TGFB2/HLA-DOA/ATP6V1G2/TCIRG1/ICAM1/IL18	35
hsa05140	Leishmaniasis	31/1040	77/8145	1.15642e-09	6.26394e-08	4.80827e-08	HLA-DPB1/HLA-DPA1/TLR2/IFNGR2/NCF4/FCGR2A/NCF2/HLA-DRB5/ITGA4/HLA-DMA/HLA-DMB/CYBA/NCF1/FCGR2C/HLA-DRA/ITGB2/MYD88/IL1A/FCGR3A/PTGS2/HLA-DRB1/HLA-DQA2/HLA-DQB1/HLA-DQA1/C3/FCGR1A/TGFB2/PRKCB/HLA-DOA/NOS2/FCGR3B	31
hsa05033	Nicotine addiction	21/1040	40/8145	1.6584e-09	7.69971e-08	5.91039e-08	SLC17A7/CACNA1B/CACNA1A/GABRE/SLC32A1/GRIN3A/GABRA5/GRIA4/GRIN1/GABRB3/GABRA1/GABRB2/GABRA3/GRIN2B/GRIA2/GABRA4/SLC17A8/CHRNA4/GABRG2/CHRNB2/GABRD	21
hsa05150	Staphylococcus aureus infection	35/1040	96/8145	2.35314e-09	9.55962e-08	7.33807e-08	HLA-DPB1/HLA-DPA1/FCGR2A/C2/HLA-DRB5/C1S/HLA-DMA/HLA-DMB/ITGAL/C1QC/FCGR2C/HLA-DRA/ITGB2/FCGR3A/C1QB/HLA-DRB1/HLA-DQA2/HLA-DQB1/HLA-DQA1/CFI/KRT18/FPR1/C3/CFD/C5AR1/FCGR1A/FCGR2B/FPR3/C1R/HLA-DOA/FCGR3B/ICAM1/C1QA/FPR2/CFH	35
hsa05416	Viral myocarditis	26/1040	60/8145	3.94063e-09	1.423e-07	1.09231e-07	HLA-DPB1/HLA-DPA1/CASP3/PRF1/CAV1/CD86/HLA-DRB5/HLA-DMA/HLA-DMB/RAC2/LAMA2/ITGAL/HLA-C/HLA-DRA/MYH7/ITGB2/HLA-B/HLA-A/HLA-DRB1/HLA-DQA2/CD40/HLA-DQB1/HLA-DQA1/HLA-DOA/CASP8/ICAM1	26
hsa04940	Type I diabetes mellitus	21/1040	43/8145	9.07965e-09	2.95089e-07	2.26513e-07	HLA-DPB1/HLA-DPA1/PRF1/GAD1/CD86/HLA-DRB5/HLA-DMA/HLA-DMB/HLA-C/HLA-DRA/IL1A/HLA-B/HLA-A/GAD2/HLA-DRB1/HLA-DQA2/HLA-DQB1/HLA-DQA1/GZMB/HLA-DOA/FAS	21
hsa04510	Focal adhesion	55/1040	201/8145	1.57322e-08	4.64815e-07	3.56797e-07	VAV3/COL4A2/MYL12A/MET/SHC1/COL4A1/CAV1/ITGA5/ITGB3/TNC/RAP1B/PDGFA/FLNC/ITGA4/COL6A3/RAC2/SHC3/LAMA2/COL6A2/IBSP/FN1/COL6A1/LAMB1/EGFR/ZYX/ACTN1/COL1A2/MYL9/TNR/LAMC1/EGF/ITGA1/PAK3/SPP1/COL1A1/ITGA7/CAV2/LAMA4/FLNA/BIRC3/VEGFA/HGF/ITGB4/LAMC3/ITGA3/CHAD/THBS4/PRKCB/PARVG/PRKCG/PAK5/PDGFD/ITGA2/COL9A3/THBS1	55
hsa05330	Allograft rejection	19/1040	38/8145	2.85732e-08	7.73857e-07	5.94021e-07	HLA-DPB1/HLA-DPA1/PRF1/CD86/HLA-DRB5/HLA-DMA/HLA-DMB/HLA-C/HLA-DRA/HLA-B/HLA-A/HLA-DRB1/HLA-DQA2/CD40/HLA-DQB1/HLA-DQA1/GZMB/HLA-DOA/FAS	19
hsa05332	Graft-versus-host disease	20/1040	42/8145	3.55049e-08	8.87623e-07	6.81349e-07	HLA-DPB1/HLA-DPA1/PRF1/CD86/HLA-DRB5/HLA-DMA/HLA-DMB/HLA-C/HLA-DRA/IL1A/HLA-B/HLA-A/HLA-DRB1/HLA-DQA2/IL6/HLA-DQB1/HLA-DQA1/GZMB/HLA-DOA/FAS	20
hsa05145	Toxoplasmosis	36/1040	112/8145	6.33509e-08	1.47064e-06	1.12888e-06	HSPA1B/PIK3R6/HLA-DPB1/HLA-DPA1/TLR2/ALOX5/CASP3/IFNGR2/HLA-DRB5/TNFRSF1A/HLA-DMA/PIK3CG/HLA-DMB/MAP2K3/LAMA2/CCR5/LAMB1/HLA-DRA/MYD88/LAMC1/SOCS1/HLA-DRB1/HLA-DQA2/CD40/HLA-DQB1/HLA-DQA1/LAMA4/BIRC3/LAMC3/TGFB2/LY96/HSPA6/HLA-DOA/CIITA/NOS2/CASP8	36
hsa04610	Complement and coagulation cascades	30/1040	85/8145	7.67962e-08	1.66392e-06	1.27724e-06	PLAU/PLAUR/C2/F2RL2/C1S/SERPINA5/SERPING1/C1QC/F3/ITGB2/F2RL3/SERPINE1/C1QB/CFI/BDKRB2/SERPINA1/C3/F13A1/CFD/TFPI/C5AR1/PROS1/C7/C1R/PROCR/THBD/PLAT/C1QA/VSIG4/CFH	30
hsa04514	Cell adhesion molecules	43/1040	149/8145	1.15365e-07	2.34335e-06	1.79878e-06	HLA-DPB1/HLA-DPA1/SIGLEC1/L1CAM/CD8A/CD86/SDC4/NRXN1/HLA-DRB5/MPZ/ITGA4/HLA-DMA/PDCD1LG2/HLA-DMB/CD276/SDC1/ITGAL/CLDN23/SPN/CNTNAP2/HLA-C/HLA-DRA/NTNG1/ITGB2/HLA-B/NEGR1/CLDN7/CLDN1/HLA-A/HLA-DRB1/HLA-DQA2/CD40/HLA-DQB1/HLA-DQA1/CD58/CD274/HLA-DOA/SELL/NTNG2/F11R/ICAM1/PTPRC/CD2	43
hsa05144	Malaria	21/1040	50/8145	2.39161e-07	4.57219e-06	3.50967e-06	TLR2/MET/CD36/SDC1/ITGAL/CXCL8/GYPC/HBA1/ITGB2/MYD88/CSF3/CCL2/CD40/IL6/HGF/TGFB2/THBS4/KLRC4-KLRK1/ICAM1/IL18/THBS1	21
hsa04613	Neutrophil extracellular trap formation	49/1040	190/8145	6.851e-07	1.23699e-05	9.49524e-06	H2AC8/TLR2/PLCB1/H2BC4/NCF4/HDAC4/FCGR2A/NCF2/ITGB3/H4C5/H3C6/H2AC20/CYBA/RAC2/NCF1/ITGAL/H2BC8/H2AJ/CLEC7A/ITGB2/H4C8/H4C9/FCGR3A/H2BC17/AQP9/H4C11/H3C2/SIGLEC9/CASP4/H3C10/FPR1/C3/MACROH2A2/H4C3/C5AR1/FCGR1A/H2AC11/PRKCB/FPR3/H2AC6/CASP1/PRKCG/FCGR3B/H2BC12/FPR2/H2BC11/GSDMD/TLR8/H3-5	49
hsa05152	Tuberculosis	47/1040	180/8145	7.876e-07	1.24522e-05	9.55844e-06	HLA-DPB1/HLA-DPA1/CD74/TLR2/CASP3/IFNGR2/SPHK1/IRAK2/FCGR2A/HLA-DRB5/PLK3/TNFRSF1A/HLA-DMA/HLA-DMB/CAMK2A/FCGR2C/HLA-DRA/CLEC7A/ITGB2/MYD88/IL1A/CD14/TLR1/FCGR3A/HLA-DRB1/HLA-DQA2/IL6/LBP/HLA-DQB1/HLA-DQA1/CYP27B1/C3/FCGR1A/CEBPB/FCGR2B/TGFB2/FCER1G/HLA-DOA/TCIRG1/CIITA/NOS2/MRC2/CASP8/FCGR3B/LSP1/IL18/CTSS	47
hsa04974	Protein digestion and absorption	32/1040	103/8145	8.06176e-07	1.24522e-05	9.55844e-06	ELN/COL4A2/FXYD2/SLC7A7/SLC1A5/KCNE3/COL4A1/COL3A1/KCNN4/COL14A1/COL6A3/COL6A2/COL6A1/COL15A1/COL1A2/SLC8A3/COL21A1/SLC8A2/COL27A1/COL28A1/COL1A1/DPP4/COL12A1/COL5A2/COL5A3/COL26A1/COL5A1/SLC1A1/COL22A1/COL8A1/COL8A2/COL9A3	32
hsa05169	Epstein-Barr virus infection	51/1040	202/8145	8.18337e-07	1.24522e-05	9.55844e-06	HLA-DPB1/HLA-DPA1/TLR2/CASP3/ISG15/HLA-DRB5/HLA-DMA/HLA-DMB/MAP2K3/GADD45A/ITGAL/TNFAIP3/HLA-C/RUNX3/VIM/HLA-DRA/MYD88/HLA-B/LYN/HLA-A/HLA-DRB1/RELB/HLA-DQA2/CD40/IL6/E2F1/HLA-DQB1/HLA-DQA1/TRAF5/CD58/CDK4/OAS1/CDK2/IRF7/CCNA2/HLA-DOA/JAK3/OAS2/TAP1/CASP8/B2M/MDM2/OAS3/E2F2/ICAM1/CD3E/CD3D/FAS/CXCL10/CD44/CDK6	51
hsa04380	Osteoclast differentiation	37/1040	128/8145	8.42917e-07	1.24522e-05	9.55844e-06	LILRB2/LCK/LILRB3/CTSK/LILRA2/IFNGR2/LILRB1/NCF4/FCGR2A/NCF2/ACP5/ITGB3/IL1R1/LILRA4/TNFRSF1A/LILRA6/CYBA/SPI1/NCF1/OSCAR/FCGR2C/LCP2/CAMK4/IL1A/FCGR3A/SOCS1/TNFRSF11B/RELB/TREM2/FCGR1A/FCGR2B/TGFB2/SOCS3/FOSL1/FCGR3B/TYROBP/LILRA5	37
hsa04061	Viral protein interaction with cytokine and cytokine receptor	31/1040	100/8145	1.26053e-06	1.78118e-05	1.36726e-05	IL2RB/CCL20/IL2RA/CCL5/TNFRSF1A/CXCL8/CCR5/CXCR2/CXCL1/IL2RG/CCL8/LTBR/CCL18/PPBP/CXCL9/CCL2/IL6/IL20RA/CXCL6/CCR1/CXCR4/CXCL3/CXCL14/CCL26/TNFRSF14/CXCL13/IL18/CXCL10/CXCL11/TNFRSF10C/TNFRSF10D	31
hsa05205	Proteoglycans in cancer	51/1040	205/8145	1.31948e-06	1.78422e-05	1.36959e-05	VAV3/PLAU/ANK1/HSPG2/PLAUR/TLR2/CASP3/LUM/MET/CAV1/FZD5/ITGA5/SDC4/ITGB3/FLNC/SDC1/CAMK2A/FN1/RRAS/EGFR/CD63/WNT16/COL1A2/HCLS1/MMP2/COL1A1/CAV2/MMP9/IQGAP1/FLNA/VEGFA/HGF/TWIST2/TGFB2/FZD7/TWIST1/FZD2/HOXD10/PRKCB/WNT10B/PRKCG/DCN/FZD1/MDM2/WNT7B/MSN/FAS/FZD6/CD44/ITGA2/THBS1	51
hsa05166	Human T-cell leukemia virus 1 infection	54/1040	222/8145	1.37247e-06	1.78422e-05	1.36959e-05	LCK/HLA-DPB1/HLA-DPA1/IL2RB/IL2RA/CDKN2C/CCNB2/ZFP36/BUB1B/HLA-DRB5/NRP1/IL1R1/TNFRSF1A/HLA-DMA/HLA-DMB/SPI1/ITGAL/HLA-C/CHEK1/HLA-DRA/TSPO/CDC20/ITGB2/HLA-B/MSX2/IL2RG/MMP7/LTBR/HLA-A/HLA-DRB1/RELB/HLA-DQA2/CD40/IL6/E2F1/HLA-DQB1/HLA-DQA1/PTTG1/CDK4/TGFB2/CDK2/CCNA2/IL1R2/FOSL1/HLA-DOA/JAK3/CHEK2/B2M/E2F2/ICAM1/CD3E/CD3D/MAD2L1/ESPL1	54
hsa05310	Asthma	15/1040	31/8145	1.44766e-06	1.80958e-05	1.38905e-05	HLA-DPB1/HLA-DPA1/HLA-DRB5/HLA-DMA/HLA-DMB/IL9/HLA-DRA/RNASE3/HLA-DRB1/HLA-DQA2/CD40/HLA-DQB1/HLA-DQA1/FCER1G/HLA-DOA	15
hsa04612	Antigen processing and presentation	26/1040	78/8145	1.97924e-06	2.38242e-05	1.82877e-05	HSPA1B/HLA-DPB1/HLA-DPA1/CD74/CD8A/CTSB/HLA-DRB5/KLRC4/HLA-DMA/HLA-DMB/HLA-C/HLA-DRA/HLA-B/HLA-A/HLA-DRB1/HLA-DQA2/HLA-DQB1/HLA-DQA1/KLRC3/HSPA6/HLA-DOA/CIITA/TAP1/B2M/CTSS/KLRC2	26
hsa04060	Cytokine-cytokine receptor interaction	66/1040	295/8145	2.30723e-06	2.67804e-05	2.05569e-05	IL32/NODAL/IL2RB/IFNGR2/CCL20/IL2RA/IL13RA2/GDF10/CCL5/IL1R1/TNFRSF1A/TNFRSF4/CXCL8/IL9/GDF15/CCR5/CXCR2/CXCL1/IL1RAP/IL1A/IL2RG/CCL8/CD70/LTBR/IL11/CCL18/PPBP/CXCL9/TNFRSF11B/CSF3/CCL2/CLCF1/CD40/IL6/CSF3R/IL20RA/CXCL6/CCR1/CXCR4/CXCL3/BMP2/NGFR/TGFB2/IL1R2/TNFRSF18/OSMR/CTF1/CXCL14/CSF2RB/ACVR1C/TNFRSF19/LIF/CCL26/IL7R/TNFRSF14/TNFSF8/IL1RN/CXCL13/TNFRSF12A/IL18/OSM/FAS/CXCL10/CXCL11/TNFRSF10C/…	66
hsa05320	Autoimmune thyroid disease	20/1040	53/8145	3.48045e-06	3.9005e-05	2.99407e-05	HLA-DPB1/HLA-DPA1/PRF1/TSHR/CD86/HLA-DRB5/HLA-DMA/HLA-DMB/HLA-C/HLA-DRA/HLA-B/HLA-A/HLA-DRB1/HLA-DQA2/CD40/HLA-DQB1/HLA-DQA1/GZMB/HLA-DOA/FAS	20
hsa05146	Amoebiasis	30/1040	102/8145	6.1986e-06	6.71515e-05	5.15463e-05	COL4A2/RAB7B/TLR2/CASP3/PLCB1/COL4A1/COL3A1/IL1R1/LAMA2/CXCL8/FN1/LAMB1/CXCL1/ACTN1/COL1A2/ITGB2/CD14/LAMC1/COL1A1/IL6/LAMA4/CXCL3/LAMC3/TGFB2/IL1R2/PRKCB/NOS2/PRKCG/GNAL/HSPB1	30
hsa05164	Influenza A	43/1040	171/8145	6.64079e-06	6.96211e-05	5.3442e-05	HLA-DPB1/HLA-DPA1/NXT1/CASP3/IFNGR2/CCL5/RSAD2/HLA-DRB5/TNFRSF1A/HLA-DMA/HLA-DMB/KPNA2/CXCL8/HLA-DRA/MYD88/IL1A/PYCARD/CCL2/HLA-DRB1/HLA-DQA2/IL6/HLA-DQB1/HLA-DQA1/MX1/DNAJB1/MX2/CDK4/OAS1/SOCS3/IRF7/PRKCB/HLA-DOA/CASP1/CIITA/OAS2/CASP8/OAS3/ICAM1/IL18/FAS/CXCL10/IFIH1/CDK6	43
hsa04080	Neuroactive ligand-receptor interaction	75/1040	362/8145	9.70607e-06	9.85773e-05	7.5669e-05	GRIK2/KISS1R/GRM2/NTS/TSHR/RXFP1/ADRA2B/CCKBR/GZMA/F2RL2/GABRE/PRLHR/HRH3/P2RX6/ADRA1D/P2RY6/PTGER4/GPR83/GLP1R/GRIN3A/CCK/TSPO/LPAR6/HTR1D/HRH1/F2RL3/GABBR1/GABRA5/GRIA4/GABBR2/GRIN1/SSTR1/GAL/HTR5A/GABRB3/MCHR2/GABRA1/GABRB2/GRIK1/NPY2R/GABRA3/NMUR2/VIPR2/FPR1/BDKRB2/GRIN2B/ADM/C3/F2RL1/S1PR3/C5AR1/CHRM4/GRM5/VIP/GRIA2/GABRA4/HTR1A/SSTR3/FPR3/APLN/OXTR/CHRNA9/CHRNA4/GPR156/HTR2A/LYPD6/GABRG2/GL…	75
hsa05202	Transcriptional misregulation in cancer	46/1040	193/8145	1.46486e-05	0.000144266	0.00011074	PLAU/IL2RB/BCL2A1/MET/CDKN2C/RUNX2/CD86/PROM1/PDGFA/NTRK1/H3C6/DUSP6/TLX1/LMO2/SPI1/GADD45A/CXCL8/HOXA10/HOXA11/WNT16/PTCRA/MEIS1/CD14/H3C2/CD40/IL6/H3C10/MMP9/RUNX1/EYA1/BIRC3/SPINT1/NGFR/DDIT3/NFKBIZ/ETV7/FCGR1A/CEBPB/GZMB/CCNA2/IL1R2/HOXA9/MDM2/PLAT/H3-5/IGFBP3	46
hsa05133	Pertussis	23/1040	76/8145	4.48712e-05	0.000428916	0.000329241	CASP3/ITGA5/C2/C1S/CXCL8/SERPING1/C1QC/ITGB2/MYD88/IL1A/CD14/C1QB/PYCARD/IL6/CXCL6/C3/LY96/C1R/CASP7/CASP1/NOS2/IRF1/C1QA	23
hsa04010	MAPK signaling pathway	61/1040	294/8145	6.33209e-05	0.00058798	0.00045134	HSPA1B/CASP3/MET/GNG12/CACNA1B/AREG/MAP3K6/RAP1B/CACNA1A/PDGFA/IL1R1/NTRK1/CACNA2D2/FLNC/TNFRSF1A/PTPN5/DUSP6/MAP2K3/DUSP10/RAC2/GADD45A/MAP3K20/EPHA2/RRAS/EGFR/RPS6KA1/IL1RAP/PTPN7/MYD88/IL1A/CD14/ANGPT1/EGF/ANGPT2/MAPK8IP2/FGF9/CACNG2/CACNG3/RELB/FLNA/VEGFA/CACNG5/NGFR/DDIT3/HGF/TGFB2/PLA2G4A/DUSP5/HSPA6/PRKCB/CACNA1I/CACNA2D3/DUSP9/CACNA1E/RPS6KA6/PRKCG/EFNA4/DUSP1/PDGFD/FAS/HSPB1	61
hsa04672	Intestinal immune network for IgA production	17/1040	49/8145	6.59691e-05	0.000595554	0.000457154	HLA-DPB1/HLA-DPA1/CD86/HLA-DRB5/ITGA4/HLA-DMA/HLA-DMB/HLA-DRA/LTBR/HLA-DRB1/HLA-DQA2/CD40/IL6/HLA-DQB1/HLA-DQA1/CXCR4/HLA-DOA	17
hsa04115	p53 signaling pathway	22/1040	73/8145	7.01164e-05	0.000615887	0.000472762	CASP3/GTSE1/CCNB2/GADD45A/CHEK1/SERPINE1/SFN/RRM2/TP73/CCNB1/CDK4/CDK2/RPRM/CDK1/STEAP3/CHEK2/CASP8/MDM2/FAS/IGFBP3/CDK6/THBS1	22
hsa04110	Cell cycle	32/1040	126/8145	8.01873e-05	0.000685813	0.000526438	CDC45/CDKN2C/CCNB2/BUB1B/GADD45A/CHEK1/CDC20/PLK1/CDC6/CDC25C/E2F1/SFN/ORC1/BUB1/MCM2/PCNA/PTTG1/CCNB1/CDK4/TGFB2/TTK/CDK2/ORC6/CCNA2/WEE1/CDK1/CHEK2/MDM2/E2F2/MAD2L1/ESPL1/CDK6	32
hsa05410	Hypertrophic cardiomyopathy	25/1040	90/8145	0.000102426	0.000853552	0.000655196	ITGA5/ITGB3/TPM4/ACE/CACNA2D2/ITGA4/LAMA2/ATP2A3/MYH7/SLC8A3/SLC8A2/ITGA1/CACNG2/ITGA7/CACNG3/IL6/DES/CACNG5/ITGB4/TGFB2/ITGA3/CACNA2D3/RYR2/LMNA/ITGA2	25
hsa04151	PI3K-Akt signaling pathway	69/1040	354/8145	0.000163629	0.00132949	0.00102053	PIK3R6/IL2RB/COL4A2/TLR2/MET/IL2RA/COL4A1/GNG12/ITGA5/AREG/ITGB3/TNC/PDGFA/NTRK1/ITGA4/PIK3CG/COL6A3/LAMA2/COL6A2/IBSP/EPHA2/FN1/COL6A1/LAMB1/EGFR/LPAR6/COL1A2/ANGPT1/TNR/LAMC1/GNGT2/GNG13/EGF/IL2RG/ITGA1/ANGPT2/FGF9/SPP1/COL1A1/ITGA7/CSF3/IL6/CSF3R/LAMA4/VEGFA/NGFR/HGF/ITGB4/LAMC3/GNG11/CDK4/ITGA3/CHAD/CDK2/THBS4/OSMR/JAK3/EFNA4/IL7R/GNG5/MDM2/PPP2R2C/PDGFD/CHRM1/OSM/ITGA2/COL9A3/CDK6/THBS1	69
hsa05412	Arrhythmogenic right ventricular cardiomyopathy	22/1040	77/8145	0.00016807	0.00133226	0.00102266	ITGA5/ITGB3/CACNA2D2/ITGA4/TCF7/LAMA2/ATP2A3/SLC8A3/SLC8A2/ITGA1/CACNG2/ITGA7/CACNG3/DES/CACNG5/ITGB4/ITGA3/CACNA2D3/DSG2/RYR2/LMNA/ITGA2	22
hsa04650	Natural killer cell mediated cytotoxicity	32/1040	131/8145	0.000176523	0.00136595	0.00104852	VAV3/LCK/CD48/CASP3/IFNGR2/SHC1/PRF1/MICB/RAC2/SHC3/ITGAL/HLA-C/LCP2/ITGB2/FCGR3A/HLA-B/HCST/HLA-A/ULBP3/GZMB/KLRC3/PRKCB/KLRC4-KLRK1/FCER1G/PRKCG/MICA/FCGR3B/ICAM1/FAS/TYROBP/ULBP2/KLRC2	32
hsa05165	Human papillomavirus infection	65/1040	331/8145	0.000202251	0.00152461	0.00117031	COL4A2/CASP3/COL4A1/FZD5/ISG15/ITGA5/ITGB3/TNC/ITGA4/TNFRSF1A/COL6A3/PTGER4/TCF7/LAMA2/COL6A2/IBSP/FN1/COL6A1/LAMB1/EGFR/HLA-C/WNT16/COL1A2/TNR/LAMC1/HLA-B/EGF/PTGS2/ITGA1/SPP1/COL1A1/HLA-A/ITGA7/E2F1/LAMA4/VEGFA/MX1/ITGB4/LAMC3/MX2/CDK4/FZD7/ITGA3/CHAD/CDK2/THBS4/CCNA2/FZD2/WNT10B/JAG1/ATP6V1G2/TCIRG1/IRF1/FZD1/CASP8/MDM2/PPP2R2C/WNT7B/FAS/OASL/FZD6/ITGA2/COL9A3/CDK6/THBS1	65
hsa04721	Synaptic vesicle cycle	22/1040	78/8145	0.000206408	0.00152461	0.00117031	SLC17A7/CACNA1B/RAB3A/STX1B/CACNA1A/SLC32A1/SNAP25/SLC18A3/SLC6A7/RIMS1/DNM3/CPLX1/SYT1/UNC13C/STXBP1/SLC17A8/ATP6V1G2/TCIRG1/SLC1A6/UNC13A/SLC1A1/CPLX2	22
hsa04727	GABAergic synapse	24/1040	89/8145	0.000230415	0.00166411	0.00127739	GAD1/GNG12/CACNA1B/CACNA1A/GABRE/SLC32A1/SLC12A5/GABBR1/GNGT2/GNG13/GABRA5/GABBR2/GAD2/GABRB3/GABRA1/GABRB2/GABRA3/GNG11/GABRA4/PRKCB/PRKCG/GNG5/GABRG2/GABRD	24
hsa04668	TNF signaling pathway	28/1040	112/8145	0.000291746	0.00206125	0.00158224	CASP3/CCL20/CCL5/BCL3/TNFRSF1A/MAP2K3/TNFAIP3/CXCL1/PTGS2/CCL2/IL6/MMP9/CXCL6/TRAF5/RIPK3/BIRC3/CXCL3/CEBPB/SOCS3/CASP7/JAG1/MMP14/IRF1/LIF/CASP8/ICAM1/FAS/CXCL10	28
hsa05032	Morphine addiction	24/1040	91/8145	0.000331589	0.0022929	0.00176006	GNG12/CACNA1B/CACNA1A/GABRE/SLC32A1/GABBR1/GNGT2/GNG13/GABRA5/GABBR2/KCNJ9/GABRB3/GABRA1/GABRB2/GABRA3/KCNJ3/GNG11/GABRA4/PRKCB/PRKCG/GNG5/GABRG2/GABRD/PDE2A	24
hsa05219	Bladder cancer	14/1040	41/8145	0.00034827	0.00235808	0.00181009	UPK3A/MMP1/CXCL8/EGFR/EGF/TYMP/MMP2/E2F1/MMP9/VEGFA/CDK4/MDM2/E2F2/THBS1	14
hsa05143	African trypanosomiasis	13/1040	37/8145	0.000410536	0.00272295	0.00209016	PLCB1/HBA1/MYD88/IL6/LAMA4/F2RL1/PRKCB/IDO1/PRKCG/APOL1/ICAM1/IL18/FAS	13
hsa05134	Legionellosis	17/1040	57/8145	0.000523363	0.00340186	0.0026113	HSPA1B/TLR2/CASP3/CXCL8/CXCL1/ITGB2/MYD88/CD14/PYCARD/IL6/CXCL3/C3/HSPA6/CASP7/CASP1/CASP8/IL18	17
hsa04724	Glutamatergic synapse	27/1040	114/8145	0.000919804	0.00586149	0.00449935	GRIK2/GRM2/PLCB1/DLGAP1/SHANK1/SLC17A7/GNG12/CACNA1A/SHANK2/GRIN3A/GNGT2/GNG13/GRIA4/GRIN1/GRIK1/KCNJ3/GRIN2B/GRM5/GNG11/PLA2G4A/GRIA2/PRKCB/SLC17A8/PRKCG/SLC1A6/GNG5/SLC1A1	27
hsa05321	Inflammatory bowel disease	18/1040	65/8145	0.000965005	0.00603128	0.00462968	HLA-DPB1/HLA-DPA1/TLR2/IFNGR2/HLA-DRB5/HLA-DMA/HLA-DMB/HLA-DRA/IL1A/IL2RG/HLA-DRB1/HLA-DQA2/IL6/HLA-DQB1/HLA-DQA1/TGFB2/HLA-DOA/IL18	18
hsa05222	Small cell lung cancer	23/1040	92/8145	0.000984902	0.00603949	0.00463598	COL4A2/CASP3/COL4A1/CKS2/GADD45A/LAMA2/FN1/LAMB1/LAMC1/PTGS2/E2F1/LAMA4/TRAF5/CKS1B/BIRC3/LAMC3/CDK4/ITGA3/CDK2/NOS2/E2F2/ITGA2/CDK6	23
hsa05414	Dilated cardiomyopathy	23/1040	96/8145	0.00181977	0.0109523	0.00840714	ITGA5/ITGB3/TPM4/CACNA2D2/ITGA4/LAMA2/ATP2A3/MYH7/SLC8A3/SLC8A2/ITGA1/CACNG2/ITGA7/CACNG3/DES/CACNG5/ITGB4/TGFB2/ITGA3/CACNA2D3/RYR2/LMNA/ITGA2	23
hsa05142	Chagas disease	24/1040	102/8145	0.00190267	0.011243	0.00863029	TLR2/IFNGR2/PLCB1/CCL5/ACE/TNFRSF1A/CXCL8/C1QC/MYD88/SERPINE1/C1QB/CCL2/IL6/BDKRB2/C3/TGFB2/NOS2/CASP8/PPP2R2C/CD3E/CD3D/C1QA/FAS/GNAL	24
hsa04726	Serotonergic synapse	26/1040	115/8145	0.0023079	0.0132055	0.0101367	ALOX5/CASP3/MAOB/PLCB1/GNG12/CACNA1B/CACNA1A/ALOX15B/HTR1D/GNGT2/GNG13/PTGS2/KCNJ9/HTR5A/GABRB3/GABRB2/KCNJ3/GNG11/PLA2G4A/HTR1A/PRKCB/PRKCG/HTR2A/GNG5/DUSP1/PTGS1	26
hsa04658	Th1 and Th2 cell differentiation	22/1040	92/8145	0.00232346	0.0132055	0.0101367	LCK/HLA-DPB1/HLA-DPA1/IL2RB/IFNGR2/IL2RA/HLA-DRB5/HLA-DMA/HLA-DMB/RUNX3/HLA-DRA/IL2RG/HLA-DRB1/HLA-DQA2/HLA-DQB1/HLA-DQA1/HLA-DOA/JAG1/JAK3/DLL3/CD3E/CD3D	22
hsa05167	Kaposi sarcoma-associated herpesvirus infection	39/1040	194/8145	0.00235667	0.0132055	0.0101367	PIK3R6/CASP3/CD86/MAP1LC3C/GNG12/ZFP36/TNFRSF1A/PIK3CG/MICB/TCF7/CXCL8/CLEC2B/CCR5/HLA-C/CXCL1/GNGT2/GNG13/HLA-B/PTGS2/ANGPT2/LYN/HLA-A/IL6/E2F1/CCR1/VEGFA/CXCL3/C3/GNG11/CDK4/IRF7/MICA/RCAN1/CASP8/GNG5/E2F2/ICAM1/FAS/CDK6	39
hsa04933	AGE-RAGE signaling pathway in diabetic complications	23/1040	100/8145	0.00319522	0.0176008	0.0135106	COL4A2/NOX4/CASP3/PLCB1/COL4A1/COL3A1/CXCL8/FN1/F3/COL1A2/IL1A/SERPINE1/MMP2/COL1A1/CCL2/IL6/VEGFA/PRKCE/CDK4/TGFB2/PRKCB/THBD/ICAM1	23
hsa04659	Th17 cell differentiation	24/1040	108/8145	0.00422184	0.0226914	0.0174182	LCK/HLA-DPB1/HLA-DPA1/IL2RB/IFNGR2/IL2RA/HLA-DRB5/IL1R1/HLA-DMA/HLA-DMB/HLA-DRA/IL1RAP/IL2RG/HLA-DRB1/HLA-DQA2/IL6/HLA-DQB1/HLA-DQA1/RUNX1/AHR/HLA-DOA/JAK3/CD3E/CD3D	24
hsa04670	Leukocyte transendothelial migration	25/1040	114/8145	0.004259	0.0226914	0.0174182	VAV3/MYL12A/NCF4/NCF2/RAP1B/ITGA4/CYBA/RAC2/NCF1/ITGAL/CLDN23/ACTN1/ITGB2/MYL9/CLDN7/MMP2/CLDN1/RAPGEF4/MMP9/CXCR4/PRKCB/PRKCG/F11R/ICAM1/MSN	25
hsa05162	Measles	29/1040	139/8145	0.00469634	0.0246179	0.018897	HSPA1B/IL2RB/TLR2/CASP3/IL2RA/TNFAIP3/MYD88/IL1A/IL2RG/IL6/TP73/MX1/FCGR2B/MX2/CDK4/OAS1/CDK2/IRF7/HSPA6/JAK3/OAS2/CASP8/OAS3/MSN/CD3E/CD3D/FAS/IFIH1/CDK6	29
hsa05417	Lipid and atherosclerosis	41/1040	215/8145	0.00499171	0.0257509	0.0197667	OLR1/HSPA1B/VAV3/TLR2/CASP3/PLCB1/MMP1/CASP6/NCF4/CCL5/NCF2/RAP1B/CD36/TNFRSF1A/MAP2K3/CYBA/NCF1/CAMK2A/CXCL8/CXCL1/SOD2/MYD88/CD14/PYCARD/LYN/CCL2/CD40/IL6/LBP/MMP9/CXCL3/DDIT3/IRF7/LY96/HSPA6/CASP7/CASP1/CASP8/ICAM1/IL18/FAS	41
hsa04064	NF-kappa B signaling pathway	23/1040	104/8145	0.0053566	0.0272015	0.0208802	LCK/PLAU/BCL2A1/IL1R1/TNFRSF1A/GADD45A/TNFAIP3/CXCL8/CXCL1/MYD88/CD14/PTGS2/LTBR/LYN/RELB/CD40/LBP/TRAF5/BIRC3/CXCL3/LY96/PRKCB/ICAM1	23
hsa04062	Chemokine signaling pathway	37/1040	192/8145	0.00623283	0.0307215	0.0235822	VAV3/PIK3R6/SHC1/CCL20/PLCB1/GNG12/CCL5/RAP1B/PIK3CG/RAC2/NCF1/SHC3/CXCL8/CCR5/CXCR2/CXCL1/GNGT2/GNG13/CCL8/CCL18/LYN/PPBP/CXCL9/CCL2/CXCL6/CCR1/CXCR4/CXCL3/GNG11/PRKCB/CXCL14/JAK3/CCL26/GNG5/CXCL13/CXCL10/CXCL11	37
hsa04723	Retrograde endocannabinoid signaling	30/1040	148/8145	0.00629581	0.0307215	0.0235822	PLCB1/SLC17A7/GNG12/CACNA1B/CACNA1A/GABRE/SLC32A1/NDUFA4L2/RIMS1/GNGT2/GNG13/PTGS2/GABRA5/GRIA4/KCNJ9/GABRB3/GABRA1/GABRB2/GABRA3/KCNJ3/GRM5/GNG11/GRIA2/GABRA4/PRKCB/SLC17A8/PRKCG/GNG5/GABRG2/GABRD	30
hsa05340	Primary immunodeficiency	11/1040	38/8145	0.00633335	0.0307215	0.0235822	LCK/CD8A/IL2RG/CD40/CIITA/JAK3/TAP1/IL7R/CD3E/CD3D/PTPRC	11
hsa05170	Human immunodeficiency virus 1 infection	40/1040	212/8145	0.00663315	0.0316905	0.024326	TLR2/CASP3/APOBEC3B/CCNB2/GNG12/CGAS/APOBEC3C/TNFRSF1A/BST2/MAP2K3/RAC2/CCR5/HLA-C/CHEK1/MYD88/GNGT2/GNG13/HLA-B/PAK3/TRIM5/HLA-A/CDC25C/TRAF5/APOBEC3G/CXCR4/CCNB1/GNG11/PRKCB/WEE1/TAP1/PRKCG/CDK1/CASP8/B2M/GNG5/PAK5/CD3E/CD3D/FAS/APOBEC3F	40
hsa04657	IL-17 signaling pathway	21/1040	94/8145	0.00672815	0.0316905	0.024326	CASP3/CCL20/MMP1/S100A9/TNFAIP3/CXCL8/MMP13/CXCL1/PTGS2/CSF3/CCL2/IL6/MMP9/CXCL6/TRAF5/CXCL3/CEBPB/FOSL1/CASP8/S100A8/CXCL10	21
hsa04621	NOD-like receptor signaling pathway	35/1040	184/8145	0.00939579	0.0436233	0.0334857	GBP5/PLCB1/MAP1LC3C/CCL5/CTSB/CYBA/TRPV2/TNFAIP3/CXCL8/CXCL1/MYD88/PYCARD/CCL2/GBP3/IL6/CASP4/TRAF5/RIPK3/BIRC3/TRIP6/CXCL3/GBP2/OAS1/GBP4/IRF7/CASP1/GBP1/OAS2/NAMPT/CASP8/OAS3/CARD16/IL18/GSDMD/ANTXR2	35
hsa04930	Type II diabetes mellitus	12/1040	46/8145	0.0108297	0.0495726	0.0380525	CACNA1B/CACNA1A/ABCC8/SOCS1/HK2/HK3/GCK/PRKCE/SOCS3/CACNA1E/SOCS2/KCNJ11	12
hsa04020	Calcium signaling pathway	43/1040	240/8145	0.0124755	0.0563131	0.0432266	CAMK1G/MET/PLCB1/SPHK1/GDNF/CCKBR/CACNA1B/CACNA1A/PDGFA/NTRK1/P2RX6/ADRA1D/ATP2B3/CAMK2A/EGFR/ATP2A3/ITPKC/SLC8A3/CAMK4/HRH1/SLC8A2/EGF/GRIN1/FGF9/HTR5A/BDKRB2/CXCR4/VEGFA/HGF/GRM5/MCOLN2/PRKCB/CACNA1I/OXTR/RYR3/NOS2/CACNA1E/PRKCG/HTR2A/RYR2/PDGFD/CHRM1/GNAL	43
