# Supplementary material for: Bioinformatic profiling identifies the glutaminase to be a potential novel cuproptosis-related biomarker for glioma
Source: Front Cell Dev Biol. 2022 Sep 9;10:982439. doi: 10.3389/fcell.2022.982439 (PMC9500213; doi:10.3389/fcell.2022.982439)
Supplement: Supplementary file 10 [file Table5.XLSX]

## Sheet: Sheet1
ID	TCGA-06-AABW-11A-31R-A36H-07	TCGA-06-0675-11A-32R-A36H-07	TCGA-06-0680-11A-32R-A36H-07	TCGA-06-0681-11A-41R-A36H-07	TCGA-06-0678-11A-32R-A36H-07	TCGA-KT-A74X-01A-11R-A32Q-07	TCGA-76-4927-01A-01R-1850-01	TCGA-HT-8013-01A-11R-2403-07	TCGA-28-5215-01A-01R-1850-01	TCGA-WY-A858-01A-11R-A36H-07	TCGA-06-2559-01A-01R-1849-01	TCGA-FG-A6J3-01A-11R-A31N-07	TCGA-QH-A6CU-01A-11R-A31N-07	TCGA-DU-6393-01A-11R-1708-07	TCGA-DU-6397-01A-11R-1708-07	TCGA-DB-A75O-01A-11R-A32Q-07	TCGA-DB-A64O-01A-11R-A29R-07	TCGA-HT-A74H-01A-11R-A32Q-07	TCGA-06-0644-01A-02R-1849-01	TCGA-WY-A859-01A-12R-A36H-07	TCGA-06-2567-01A-01R-1849-01	TCGA-06-0158-01A-01R-1849-01	TCGA-QH-A65S-01A-11R-A29R-07	TCGA-06-5416-01A-01R-1849-01	TCGA-06-5408-01A-01R-1849-01	TCGA-QH-A6X3-01A-21R-A32Q-07	TCGA-DB-A64P-01A-11R-A29R-07	TCGA-DB-A64S-01A-11R-A29R-07	TCGA-DU-8161-01A-11R-2256-07	TCGA-DH-A66G-01A-21R-A31N-07	TCGA-S9-A6U0-01A-12R-A32Q-07	TCGA-E1-A7YL-01A-11R-A34F-07	TCGA-HT-A74J-01A-12R-A32Q-07	TCGA-EZ-7264-01A-11R-2027-07	TCGA-QH-A6X4-01A-51R-A32Q-07	TCGA-CS-5397-01A-01R-1896-07	TCGA-TQ-A7RM-01A-11R-A33Z-07	TCGA-12-5295-01A-01R-1849-01	TCGA-06-2569-01A-01R-1849-01	TCGA-DU-7304-02A-12R-A36H-07	TCGA-P5-A77W-01A-11R-A32Q-07	TCGA-HT-A619-01A-11R-A29R-07	TCGA-S9-A6UA-01A-12R-A33Z-07	TCGA-FG-8187-01A-11R-2256-07	TCGA-IK-7675-01A-11R-2090-07	TCGA-HT-7858-01A-11R-2403-07	TCGA-HT-7690-01A-11R-2256-07	TCGA-S9-A6TW-01A-12R-A32Q-07	TCGA-FG-7634-01A-11R-2090-07
CFAP58-DT	5.5029	9.9262	13.2971	11.7614	19.7084	2.7954	1.7366	1.6014	3.2756	0.2757	2.6835	0.3094	2.2723	2.6708	0.5307	1.3702	4.4842	3.8789	2.8464	11.5973	2.1999	4.2798	1.553	24.0558	1.4858	0.9247	1.1512	1.5025	3.3071	5.474	0.8078	7.3207	2.098	4.004	2.6712	3.5808	0.228	2.1686	1.6316	0.9133	0.4406	0.4931	1.4696	3.7318	0.9734	0.9638	2.9438	0.6012	0.7549
AL121768.1	0.2508	0.5127	0.5689	0.6251	0.3196	0.3031	0.148	0.1043	0.0853	0.0215	0	0.0967	0.1092	0.1789	0.2369	0.1071	0.1668	0.1063	0.0287	0.4003	0.2989	0.2907	0.1517	0.1311	0.1548	0.3131	0.1919	0.2934	0.0646	0.3228	0.0721	0.4575	0.3782	0.1756	0.1431	0.3481	0.2137	0.0357	0	0	0.1573	0.1541	0.1021	0.0952	0.1955	0.0821	0.253	0.0564	0.2097
AC005618.4	1.6319	0.4757	1.0014	0.5483	0.4411	1.985	1.6646	1.0201	0.9114	0.3997	2.8937	0.435	2.1655	3.3189	1.279	0.602	2.7017	1.9373	0.6293	0.6043	2.8742	2.2072	0.6141	1.5484	1.671	2.2343	2.8321	1.3366	3.2327	1.4701	0.6692	2.3585	1.2336	3.5551	2.6556	1.4263	0.9614	0.7822	0.5161	3.5308	2.3226	2.2874	0.3013	1.325	2.1259	3.0025	3.2591	1.3311	4.2452
HCG25	0.4975	0.2077	0.229	0.3038	0.1345	0.6086	0.3425	0.555	0.51	0.349	1.632	0.317	0.3002	1.1958	0.7265	0.4129	0.2316	0.1723	0.2656	0.6705	1.5564	0.9588	0.2457	0.4046	0.6447	0.836	0.5134	0.7301	0.5606	0.6909	0.3547	2.5002	1.0796	1.9559	1.7939	0.6186	1.415	0.227	1.5143	0.6422	1.2404	1.3729	0.62	0.8537	0.352	0.7604	0.5589	0.413	0.6825
UBE2D3-AS1	7.0189	2.3635	3.1355	3.3137	3.5991	2.5168	8.8128	5.1065	11.7966	2.4204	8.5661	4.9212	4.8787	4.8666	4.1639	3.0842	6.8249	3.6761	7.9363	3.1567	6.803	10.3871	4.1948	14.4809	5.886	4.3709	4.6985	4.7345	8.6845	5.2074	6.1304	5.4926	2.5427	3.6682	2.1989	6.5911	5.4045	8.3236	3.9173	5.3905	3.9099	3.5514	5.5868	5.2112	5.5712	5.5222	6.361	2.7605	5.8151
NPTN-IT1	2.2356	7.8844	8.3788	5.5723	5.0825	1.6489	0.4948	2.8812	1.2674	0.264	6.2439	0	0.3043	2.9673	2.2969	0.835	1.9333	0.3318	0.1279	2.0662	1.6986	2.4947	0.4732	0.3409	0.3794	2.1199	1.4698	1.635	3.3349	7.2651	1.0449	2.3227	3.5404	5.9196	2.2591	1.4409	4.4452	0.1987	4.1287	0.0353	2.6738	2.9188	2.303	2.3603	4.3338	3.2953	1.2045	1.6748	4.0017
LINC01785	2.075	6.9672	3.7468	5.5699	3.1064	0	0	0.0619	0	0.8957	0.0566	0	1.4196	0.0885	0.1407	0	1.8829	2.8108	0	2.8789	0.0444	0.1295	0.1351	1.5578	0	0.1073	0.4986	0	0.4157	0.9587	0	0	0.4494	0.6194	0.1063	0.4062	0.0705	0.053	0	2.0251	0.1753	0	0.6821	0.8483	0	0.0813	0.3757	0.3627	0.0779
Z68323.1	0.199	14.1184	9.2835	7.7991	6.2653	0.1155	0.0228	0	0	0.01	0.3175	0	0	0.1288	0.1425	0	0.2934	0.4921	0	2.0478	0.0415	0.0135	0.014	0.0607	0	0.0557	0	0	0.2292	0.5527	0	0.0353	0	0.254	0.1656	1.0472	0	0	0	0.0294	0.0091	0.0285	0	0.0551	0	0.0127	0.7131	0.0522	0
AC000403.1	1.9322	6.1852	5.8273	5.3583	4.556	0.6832	1.1203	0.5623	0.9483	0.4892	0.7303	0.1143	0.1357	0.2679	0.5548	0.1773	1.3495	0.7545	2.362	2.6017	0.2333	0.3714	0.2152	0.2791	1.2301	0.8202	0.5616	0.5831	3.9419	2.2675	2.2009	0.1443	1.521	0.701	0.7785	2.4881	1.0616	0.1012	0.8442	0.27	0.1814	0.4811	0.6337	0.6587	0.6476	0.5246	1.5667	0.2533	0.9673
WARS2-IT1	0	0.0317	0.0611	0.1235	0.0359	0.3523	4.5696	4.3262	2.4229	0.6119	2.4008	11.5023	0.4385	3.6321	0.673	2.2474	3.049	3.8868	0.7087	1.9516	6.0167	2.5134	1.1987	0.5397	5.6576	1.3977	0.4443	1.1959	2.6324	3.6272	3.3403	5.3051	3.8926	0.6506	1.1782	2.2417	5.8648	1.1452	1.1754	3.5246	0.3886	1.1036	0.7562	0.3821	5.1786	4.2945	3.465	0.4408	2.3955
AL049796.1	3.7159	15.4365	14.3236	9.905	11.5923	1.6436	1.5636	4.2053	1.3107	1.8308	2.0317	0.6964	0.3934	1.6317	1.7065	1.5935	2.6434	0.9803	1.2401	4.7048	3.4015	2.4292	1.7041	1.1962	1.9174	3.6771	1.7965	1.6909	3.4428	3.9056	1.6105	2.8195	3.0876	4.8382	2.5768	4.6209	3.7284	1.9011	2.1056	1.4618	2.1533	2.5304	2.3523	2.4685	4.3506	2.3667	4.5388	1.2449	1.9636
FAM87A	0.2507	1.7169	1.7184	1.1747	0.6679	0.0446	0.1233	0.073	0.27	0.2692	0.5525	0.0161	0.041	0.1589	0.1421	0.1248	0.1834	0.2126	0.1578	0.674	0.1345	0.0436	0.0303	0.0874	0.2011	0.0481	0.1199	0.088	0.2906	0.5323	0.8652	0.1779	0.2773	0.1646	0.0954	0.2734	0.0237	0.107	0.2888	0.0317	0.0393	0.1232	0.0893	0.2379	0.0977	0.2327	0.5862	0.4413	0.0786
AC092376.2	2.7679	11.44	12.4747	9.705	6.7694	0.9476	2.5919	1.1342	1.6871	0.679	5.7015	0.4781	1.705	3.3654	0.6297	1.8526	4.7636	2.2739	0.7094	4.2977	2.7896	1.7431	2.1373	0.2701	1.9515	1.6223	1.0969	1.2515	5.0037	7.9397	3.6111	1.9639	3.2418	1.3975	0.4128	4.2727	0.0587	0.2205	3.1514	0.1176	0.8631	0.8381	2.0974	1.8387	0.2014	2.0478	3.9517	1.4747	2.5112
LINC01168	0.2736	0.9026	1.1752	0.9334	6.1496	0.0681	0.0837	0.2654	0.0362	0.0457	0.1294	0	0	1.2392	0.0905	0.0151	0.0283	0.0361	0.0852	0.7419	0.0254	0.0247	0.193	0.0742	0	0.1226	0.1323	0.1494	0.0639	1.2186	0	0.0863	0.8237	0.1304	0.1619	0.5169	0.2418	0	0.0288	0.0807	0.0918	0.6013	0.2922	0.1111	0.1475	0.1859	0.2537	0.0478	0.3002
LINC01534	4.7154	5.9562	6.7555	3.8625	5.3855	1.0465	2.195	2.6156	1.8624	0.7587	3.2034	0.478	0.5063	2.3577	1.3469	1.2127	2.2884	1.0775	1.3121	2.7082	2.4934	2.8207	1.0121	2.7007	2.7543	3.4522	1.3634	1.6138	3.4724	3.9888	1.5377	1.8377	2.1191	2.8486	1.9159	4.4407	5.4289	1.4326	0.7982	1.5088	1.4098	2.6659	1.3559	2.1765	7.1157	2.7241	2.6859	1.1145	2.5916
AC097381.2	0.1061	0.8351	1.0988	0.5924	0.6023	0	0	0	0.0842	0	0	0	0	0	0	0	0.6917	0.063	0	0.4368	0	0	0	0	0	0	0	0	0	0.2868	0	0	0	0.065	0.1413	0	0	0	0	0	0	0	0	0.0705	0	0	0	0	0
LINC02600	2.9206	5.7651	7.4674	5.2995	6.0922	0.6014	0.4715	1.1137	0.7673	0.436	1.993	0.4711	0.5221	1.3072	0.2398	1.7253	1.1442	1.614	0.0323	8.7188	1.8653	0.425	1.7565	0.6634	0.0348	0.6498	0.3775	0.9899	0.4963	4.4458	2.7981	0.3144	1.7437	0.4443	0.7643	2.3626	0.0534	0.0401	0.0956	1.8185	0.3207	0.2079	0.875	0.8965	8.9416	1.2315	2.4567	0.3908	0.5453
IL12A-AS1	0.1485	0.5426	0.5667	0.4147	0.2282	0.0428	0.0754	0.0774	0.1365	0.0141	0.2163	0.1055	0.0536	0.0607	0.0879	0.1168	0.0946	0.0371	0.0438	0.354	0.1631	0.1269	0.1059	0.0858	0.0135	0.1209	0.0366	0.0897	0.0423	0.2043	0.0944	0.0499	0.066	0.0431	0.0364	0.1194	0.114	0.0856	0.0742	0.0208	0.0815	0.0471	0.0724	0.0727	0.0948	0.0956	0.1255	0.0369	0.0572
AC021683.3	0.2307	1.0251	1.3998	1.11	0.4726	0.6827	0.0669	0.0989	0.1349	0.0073	0.4134	0.0109	0.0185	0.431	0.1044	0.0242	0.1244	0.1585	0.0097	0.814	0.5774	0.0788	0.0617	0.9479	0.0105	0.0571	0.0081	0.0398	0.0876	0.4156	0.0733	0.0603	0.1111	0.0298	0.1455	0.2191	0.2012	0.0483	0.0346	0.0752	0.04	0.1566	0.0346	0.0645	0.1473	0.0557	0.2182	0.0382	0.0888
AC018685.2	0.0967	1.9788	2.1896	2.1459	1.819	0.2213	0.1332	0.2814	0.1688	0.0465	0.144	0.0174	0.3096	0.3433	0.2174	0.0385	0.3602	0.1951	0.0155	1.3193	0.1452	0.0314	0.2292	0.0472	0	0.286	0.2201	0.0475	0.1743	0.5924	0	0.0686	0.0544	0.2844	0.1287	0.1342	0.3717	0	0.1651	0.2225	0.0318	0.2329	0.0275	0.334	0.5747	0.2069	0.1862	0.0913	0.2688
AC019171.1	1.2083	1.8528	1.7876	2.5901	2.5895	0.0429	0	0.2009	0.0685	0.1038	0.0918	0	0.0658	0.1436	0	0.1719	0.0804	0.4098	0	1.1675	0.144	0.3502	0	0.3159	0	0	0	0.1414	0.0519	0.5443	0.3475	0.0612	0.1822	0	0.1149	0.4193	0.1144	0	1.8834	0.0764	0.0474	0	0.1229	0.0573	0.157	0	0.6095	0.2263	0
AL844892.2	0.3584	2.0701	1.4317	1.5723	0.8719	0.4586	0.1058	0.2086	0.0813	0.077	0	0.023	0	1.3065	0.4741	0.1275	0.1907	0.0608	0.0615	0.9034	0.1922	0.374	0.0867	0.2186	0.0885	0.1205	0.3085	0.0419	0.0462	0.7381	0.0773	0.1998	0.2703	1.3648	0.5795	0.2132	0.0679	0.0255	0.0243	0.0453	0.3092	0.2863	0.1823	0.2041	0.1397	0.1957	0.2958	0.2551	0.0749
SNHG16	2.8036	2.5289	3.4489	3.1899	3.2379	8.1932	9.7339	5.2414	16.2905	3.637	20.6274	5.4567	3.7694	6.409	6.1578	5.1279	4.2249	4.6899	14.0987	4.8068	8.6472	9.818	4.8481	13.8674	11.451	7.6634	5.1184	4.7459	8.2611	5.7251	4.2932	6.944	4.114	7.7355	3.4161	7.2176	24.967	12.9577	43.9788	5.6851	17.1543	10.9177	16.784	5.0117	10.418	10.7267	8.8242	6.05	12.0093
COX10-AS1	1.9521	1.1329	1.4751	1.3141	1.396	4.1495	2.4554	3.6054	3.2633	1.3031	5.8793	1.7768	1.1777	4.992	3.0445	1.5386	1.9325	0.9352	2.5976	2.0973	4.078	3.8545	3.1494	3.9847	3.8381	3.3733	2.8965	2.2033	3.0345	3.1573	2.0115	3.0209	2.0718	6.7058	2.5429	3.318	9.9482	1.9894	6.5846	1.5306	4.5652	11.2184	2.9009	2.6549	6.1711	4.4818	3.1822	1.9909	6.4329
AC135782.1	2.7914	5.5382	7.5626	5.9623	11.0088	0.5472	0.2912	3.6432	0.1678	0.3052	1.215	0.1902	0	0.8445	1.4824	0.2949	0.5514	0.5523	0.271	6.6414	0.2117	0.5835	0.7878	0.3096	0.1462	1.3645	1.0758	1.8014	0.5083	5.601	0.1703	0.18	2.173	1.4512	0.5631	2.7594	0.0561	0.0421	0.2809	0.6738	0.1161	0.3638	0.1807	1.0676	2.411	1.196	1.8733	0.1996	0.8355
AC090241.2	0.5204	1.6788	1.9909	1.3635	1.9509	0.1019	0.094	0.1043	0.3521	0.0667	1.0076	0.046	0.0585	0.071	0.1523	0.1445	0.437	0.2228	0.0273	1.4702	0.2562	0.7201	0.1445	1.7069	1.0172	0.2408	0.2456	0.0559	0.2102	0.9684	0.2405	0.3753	0.2462	0.1934	0.5112	0.456	0.1301	0.2038	0.0567	0.151	0.2154	0.2128	0.8446	0.2494	0.1345	0.2021	0.345	0.0716	0.1561
LNCAROD	0.3323	0.2576	0.0956	0.3092	0.0674	0.2343	1.4874	2.4984	1.4507	0.7327	0.7072	1.5197	0.7178	0.0768	0.1099	0.4689	0.5158	0.7069	0.8207	0.1466	1.2015	0.6518	0.8441	1.1149	0.5264	0.2978	0.3708	2.0643	0.8988	0.6487	0.4182	1.7684	0.7017	0.1188	0.295	0.6728	0.1285	0.772	0.0263	0.0245	0.0912	0	2.6429	0.9199	0.3695	0.6985	1.44	0.0726	0.9118
AL138778.1	0.6976	0.9662	1.3362	0.8167	3.0293	0.0448	0.2789	0.0393	0.0179	0	0.1437	0.1012	0	0.0624	0.1042	0.0224	0.0629	0.0668	0.1442	0.675	0.1502	0.2009	0.0381	0.1922	0.0778	0.0908	0.0452	0	0.5139	0.2838	0	0.0958	0.1901	0.2758	0.1049	0.2031	0.0447	0.0448	0.1922	0	0.0618	0.0387	0.1122	0.2691	0.0409	0.0688	0.3178	0.0236	0.0659
LINC00653	5.6261	1.4408	2.6985	2.3558	0.7684	7.2496	1.468	4.7912	2.1621	3.8457	4.5997	1.0655	6.8172	10.0848	3.2507	2.2415	6.6734	4.3589	0.7115	6.4785	4.0515	5.9115	3.3594	4.6238	3.7353	6.8069	4.9951	4.6082	3.5235	3.5747	1.0135	12.2273	4.5017	13.6801	13.3257	1.7264	5.6914	0.2948	2.8656	4.0888	3.5763	11.1559	1.6027	8.5764	16.3057	3.621	4.8281	4.7204	5.373
PAQR9-AS1	0.2268	0.8999	0.5693	0.6618	0.4681	0.4514	0.0852	0.108	0.2618	0.0868	0.9212	0.1298	0.0943	0.2973	0.2045	0.0616	0.2688	0.1346	0.0991	0.3637	0.0344	0.0837	0	0.6036	0.2316	0.0693	0.2208	0.0844	0.3097	0.1857	0.1453	0.0439	0.2612	0.2274	0.5215	0.1002	0.0137	0.1026	0.0196	0.0912	0.0905	0.0532	0.0881	0.1096	0.0625	0.063	0.3706	0.0649	0.1056
AC112482.2	0.464	4.2688	3.478	3.0532	5.9125	0	0	0	0	0	0.0705	0	0	0.1471	0	0	0.0617	0.0393	0.0531	0.6238	0.1106	0.1076	0	0.2426	0	0	0.1775	0	0.0797	1.7915	0	0.047	1.213	0.0406	0.1324	6.349	0	0	0	0	0	0	0	0	0	0.0507	0.2128	0	0
AL133516.1	1.519	5.4348	4.661	2.9448	2.3267	0.9239	0.4649	0.0982	0.2679	0.1015	0.7183	0	0.5147	0.5617	0.7813	0.1681	0.6287	0.2004	0	2.1839	0.2816	0	0.2858	0.8236	0.4375	0.2269	0.226	0.2765	0.71	2.1288	0.1699	0.2395	0.594	4.3435	2.3596	1.5229	0.3356	0	0	0	0.4633	1.0163	0	0.6727	0.2047	0.129	0.5417	0.6196	0.3705
AC110491.1	1.9045	25.6976	22.5399	26.3608	8.8982	0.3385	0.1249	0.8973	0.108	0.9542	0.6272	3.2632	0.1383	0.4024	0.8996	1.1291	24.7035	2.4493	0	14.0277	0.3026	0.4784	0.3455	0.0553	0.5093	2.6516	0.1821	1.9313	0.2453	8.0885	0.0456	0.1287	0.5426	0.8613	0.0906	3.9341	3.8168	0.0451	0.5163	0.9231	0.1991	0.195	0.1615	0.5422	0.0275	1.6288	6.2292	0.1189	0.0664
LINC01007	0.3796	25.3609	19.7754	15.3179	4.5614	0	0	0.0201	0.0822	0	0.0367	0	0	0.0191	0	0	1.7355	0.9833	0	13.9034	0	0	0.0292	0.1684	0.0596	0.1392	0	0.0283	0.0415	0.3109	0	0.0245	0	0.0211	0.0689	0.503	0	0	0.0982	0.0916	0	0	0	0.1834	0.0209	0.0264	1.0191	0.0181	0
AC025253.1	0.6714	5.5249	3.1288	5.3885	3.6749	0	0	0.0977	0.1332	0.1009	0.3572	0	0	0.2793	0.111	0	1.4068	0.8967	0	2.9615	0.14	0	0.1421	0	0	0.2256	0	0.1375	0.7061	0.9073	0.169	0.8336	0.7088	0.1028	0.1117	0.932	0.2225	0	0.1593	0	0.0921	0.8663	0.2391	0.5575	0.2036	0	0.5387	0.088	0.1228
AC022400.1	2.8674	9.8192	16.6855	9.434	12.6222	3.2614	0.5641	2.2649	3.0885	0.4926	1.9612	0	1.8737	2.0449	2.3026	2.448	3.624	1.3373	0.3281	9.8776	3.0757	1.8284	0.6936	2.2488	1.7696	1.3767	0.4113	2.3487	7.2622	6.2736	0.6185	4.3595	3.8922	2.0079	2.727	2.2745	3.9367	0.6117	3.6922	0	2.0239	1.7617	1.4586	3.4015	4.2232	2.5046	2.3666	1.1814	2.8472
DLGAP1-AS1	5.5995	1.6643	3.0629	2.2245	2.9688	4.9727	9.965	9.376	5.1962	3.2891	14.39	10.8104	16.0241	2.9626	3.3328	9.6528	10.1886	14.9056	14.1786	4.3826	10.9962	10.6964	6.9654	11.1398	5.359	6.7168	4.4692	3.5986	6.3938	9.2743	9.7992	9.0459	4.3049	2.5072	4.2725	5.8596	7.3654	9.8199	3.2694	10.1033	1.2769	1.1485	4.5093	11.7602	4.6497	4.938	5.7789	1.3326	6.0824
LYRM4-AS1	0.9775	0.3218	0.3644	0.3547	0.3329	0.8075	3.096	1.7296	3.4136	0.3056	1.9969	1.2135	0.4322	1.2254	0.8921	0.8568	0.7283	0.6034	3.2882	0.6324	3.4415	2.2212	0.8442	1.7649	2.8209	1.1958	0.6413	0.4644	2.0678	1.092	1.5941	2.3026	0.4541	1.8088	0.7418	2.4018	4.4444	1.5181	12.4462	0.398	0.805	1.7489	1.6708	0.8442	0.8299	1.1505	1.3052	0.6049	3.3614
AC021683.1	2.8369	26.648	30.732	21.3106	10.0382	3.1314	0.6393	0.7505	1.1053	0.2171	0.2744	0.1856	0.4719	0.7725	1.9443	0.5137	1.0087	1.4696	0	2.9729	0.6885	0.5442	0.4367	0.4405	0.2228	0.1733	0.5179	0.3802	0.713	5.9015	2.8038	0.5124	0.3267	10.1767	2.0946	8.3058	5.0596	0	0.3426	0.8675	0.4531	4.836	0.6245	1.0965	0.0626	0.1971	2.3509	0.568	1.0567
ELAVL4-AS1	0.4249	1.8243	1.3934	1.3344	4.9099	0.0529	0.2926	0	0	0	0	0	0	0.2946	0.1405	0.2116	0.0989	0.0631	0	0.9371	0.2659	0.3448	0	0.1296	0	0	0	0	0.0638	0.2871	0	0	0.1495	0.0651	0	0.5161	0.1408	0	0	0	0	0.0914	0	0	0.0644	0.0812	0.1364	0.1671	0.0777
AC061961.1	0.67	2.7935	3.5491	2.7515	1.5045	0.2757	0.0177	0.1125	0.0307	0.031	0.1097	0.058	0.1179	0.1644	0.1789	0.0642	0.6719	0.3671	0.0103	0.7805	0.8169	0.1359	0.0545	0.0786	0	0.4243	0.1207	0.1055	0.0852	1.0795	0.013	0.2377	0.3083	0.2368	0.1287	0.4561	0.7429	0	0.22	0.0114	0.1839	0.1441	0.0275	0.2568	0.1328	0.2265	0.306	0.1419	0.1508
LINC01511	0.5946	5.7636	7.203	5.3195	7.8685	0.1883	0.1117	0.1259	0.0858	0.2113	0.1438	0.1459	0.103	0.2549	0.1251	0.1077	0.7048	0.5936	0.0433	3.7199	0.0902	0.5923	0.3662	0.033	0.0934	0.0727	0.1267	0.155	0.13	3.7013	0.0272	0.1726	0.6849	0.2815	0.1979	1.1444	0.1254	0.0538	0.1539	0.311	0.0297	0.0697	0.0577	0.0898	0.1475	0.1653	0.5899	0.0992	0.2373
LINC02035	9.3539	12.6838	12.4791	10.7562	8.1788	5.2096	5.8676	7.1589	8.943	3.3925	3.949	3.1741	5.862	10.8293	6.4832	7.8578	12.8496	6.1648	3.7592	10.3762	7.1235	8.8068	5.7353	6.1929	6.5863	8.0101	5.7379	6.9664	8.4522	9.1617	7.3553	7.8058	10.918	11.2792	9.5733	8.9761	8.7919	2.4524	5.0375	3.3295	4.1757	6.4997	10.1702	6.4903	7.6007	8.2939	10.9622	3.0897	7.4528
AC015967.1	9.5738	11.783	11.2364	12.6948	6.2106	3.049	0.2637	1.4488	1.2157	2.1874	0.4074	2.0669	5.2549	1.0621	1.2663	1.1443	4.8145	3.1823	0.3067	9.4595	1.278	0.3108	1.6211	0.7008	0.3309	3.7323	2.179	3.764	1.611	3.795	0.5782	1.3585	4.043	2.3464	1.5296	2.1264	1.0153	0.1906	0	1.0169	2.3126	1.8117	0.6818	3.8159	1.1612	2.6342	2.8271	0.9037	1.2609
AL358472.2	4.0494	2.3456	2.6181	2.6017	1.9284	5.2135	3.0094	3.2547	3.877	1.8164	7.7277	1.7924	1.862	7.594	3.5281	1.4084	4.7886	2.6707	1.6988	3.7425	4.0218	3.8078	1.9047	9.8015	3.3321	3.5858	4.9911	2.5797	4.1332	3.9376	2.3293	6.3845	3.7549	5.553	4.4929	2.1414	7.5403	1.9197	6.1593	7.8512	3.7756	6.5791	3.7078	2.5619	4.7166	3.6352	6.3542	3.9772	3.5271
MIR4500HG	0.4804	2.394	2.263	1.8577	0.8386	0.2447	0.2101	0.8914	0.1211	0.1767	0.0601	0.1627	0.1422	0.5768	0.2579	0.4222	0.5368	0.1711	0.1901	0.944	0.3961	0.0963	0.3493	0.5516	0.1611	0.4596	0.2459	0.5555	0.0917	1.2474	0.5291	0.0601	0.3938	0.5541	0.3687	1.2278	0.5619	0.0338	0.1662	0.1251	0.3289	0.3014	0.0443	0.2966	0.1302	0.3326	0.6421	0.0771	0.6947
AL627095.2	4.958	3.4722	4.5882	3.9755	1.8819	8.5039	6.3918	4.0522	5.5257	2.2199	6.622	1.8979	6.2726	4.681	10.6736	4.2027	7.7609	4.07	1.2673	5.0254	9.7689	14.6391	3.6618	4.6328	7.9294	6.6651	11.7927	9.4181	5.1985	7.2227	6.2652	8.682	7.5732	20.5541	12.1491	6.5164	21.3244	5.5661	7.1061	1.2138	4.6329	6.5331	5.5594	10.3714	10.8757	6.1274	9.2096	7.6337	9.4162
AC025171.1	5.8352	2.4205	1.7223	1.6378	1.9029	3.1667	7.4532	4.1222	4.8828	1.7924	5.1512	2.1491	1.515	5.5821	4.3483	3.643	3.544	3.313	3.4204	2.2506	15.5923	4.907	1.79	10.6004	10.8869	3.7232	2.8588	2.7534	9.9358	2.7046	6.4273	8.1301	3.2737	4.4562	5.0668	4.3289	4.5961	2.8415	2.8684	1.4597	3.2382	3.437	3.0866	2.8089	4.4235	3.8295	3.0944	2.5277	3.8517
AC009061.2	2.473	1.3103	1.9159	1.7654	0.8572	1.9821	1.7418	2.5601	1.8728	2.2815	4.4389	1.6472	1.727	4.0314	2.4969	1.0153	4.8874	1.6696	1.4968	3.7749	3.7169	2.9262	1.5024	3.3854	2.2998	2.4109	3.0582	3.4172	4.3225	2.0068	1.7483	4.7147	3.1623	5.5868	5.8061	1.4282	3.1655	0.8081	1.415	3.0746	2.2075	3.6698	1.5327	2.0817	2.45	2.2796	2.4358	1.8611	2.0442
AC004943.2	1.0898	0.6406	1.1465	0.8692	0.6944	1.5753	4.3058	2.0615	2.7081	0.5305	3.4096	1.5639	0.9099	2.5619	1.5015	1.7962	2.2956	1.1475	2.1406	1.5032	4.1348	3.622	1.2193	6.0303	4.2821	0.9505	1.6762	1.254	3.3839	2.326	2.3378	4.3172	0.6483	2.5041	1.7188	3.4399	4.4886	1.0333	2.5358	1.6996	1.567	2.1092	2.1159	1.5255	2.5178	1.7948	2.0655	0.9729	3.0281
LINC00507	0.1142	9.1677	9.3707	5.9491	3.0139	0.0126	0.0175	0	0.0101	0	0.108	0.0228	0	0.0563	0	0	1.3585	0.3313	0.0203	6.625	0.0529	0.1853	0.0107	0.2167	0	0.0085	0.017	0.0104	0.061	6.4225	0	0.045	0	0.0777	0.0253	0.0792	0.0084	0.0379	0	0	0.0209	0.0109	0	0.0674	0.0077	0	0.684	0.0333	0.0093
AL365205.4	2.6965	9.2616	5.2126	10.5386	4.8105	1.3418	0	1.8833	0	1.6213	0	2.4257	2.0557	0.2991	1.7833	3.2229	4.5202	4.8018	0	14.5904	1.3498	2.1883	1.3698	1.9738	0.466	0.3625	2.1661	1.3252	0.6482	0.9717	0	1.9132	7.2121	0.6609	3.5903	0.7486	1.4298	0.5369	0.5117	17.6624	0.2961	1.3917	0.3841	2.1496	0.6541	0	4.1544	2.2624	0
AL021395.1	3.5055	18.8127	24.7164	19.4415	10.0397	0.6681	0.2568	0.7597	0.3552	0.2691	0.3968	0	0.4264	1.2204	0.4686	1.0772	3.6119	1.2617	0	14.2345	0.5911	0.6356	1.2314	0.1365	1.0311	0.3509	0.7988	1.008	0.9637	4.8379	0	0.2381	2.0736	1.0968	0.72	1.6048	0.0741	0	0	0.9243	0.2457	0.1283	0.0266	0.768	1.7867	0.9691	3.4952	0.3129	0.4911
LINC02012	1.5323	4.0454	5.8364	2.1387	4.7557	0.8151	0.8731	0.9533	0.5871	0.1271	0.6184	0.4753	0.282	0.6741	1.4326	0.5263	2.3126	1.1604	0.2116	5.407	0.2204	1.1148	0.9841	0.3867	0.8217	0.4972	0.3537	0.3029	1.4924	2.9512	0.3191	0.1125	3.161	0.9388	1.7939	1.0635	0.2802	0.3156	0.2507	0.2806	0.4641	0.0454	1.3923	0.5265	0.2243	0.2827	2.0351	0.3879	0.5799
AC003684.1	0.3189	0.9887	0.4036	0.7047	0.6895	0	0	0	0	0.032	0	0	0.081	0	0	0	0	0.0631	0	4.032	0.0443	0	0	0	0	0	0.0712	0	0.0319	0.2873	0	0.1131	0	0	0	0	0	0	0	0.2352	0	0	0	0.1412	0	0	0.5117	0.0279	0.0389
AC116456.1	0.445	3.8207	4.1471	4.1405	11.4859	0.1476	0	0.1295	0	0.1338	0.1578	0	0	0.3702	0.3433	0.1477	0.4834	0.4842	0	1.1776	0.0619	0.0602	0.1256	0.9952	0.0641	0	0.2482	0.1215	0.1783	0.2672	0	0.0526	0.4698	0.8634	0.7899	3.6546	0.2458	0.2215	0	0.1313	0.7735	0.4465	0.1056	0.0493	0	0.17	0.4761	0.0389	0.3798
LINC00472	0.8667	0.9319	1.1556	0.7745	0.7772	3.658	0.7452	1.6975	1.9071	1.2215	2.3761	0.2021	2.4751	3.6145	1.5588	1.7585	2.3446	3.0487	0.1726	1.0141	4.2008	2.7465	1.3123	0.5371	0.7449	2.996	2.4497	2.2312	3.2162	2.7845	2.6266	1.8936	2.3433	4.0265	4.8632	1.1427	2.4588	0.4337	1.9231	0.4384	1.7522	2.556	1.2574	4.4142	1.1931	2.1625	2.0459	2.145	3.5062
ACAP2-IT1	2.7739	12.4764	12.676	8.6654	6.6409	0.9202	0.5457	1.5376	1.4677	0.2383	3.654	0.2376	0.3021	2.7842	0.5241	1.0525	3.1983	0.5488	0.4232	5.205	1.8734	1.2864	0.5592	1.128	3.7662	2.3084	1.3263	1.1901	3.4928	4.998	0.5319	0.9372	1.8594	3.3993	1.8466	4.7674	3.2392	0.1315	2.3812	0.9354	2.6106	3.9766	1.7874	2.6324	1.6022	2.4229	2.1199	1.3853	2.5128
AC091729.2	0.3018	2.1595	3.3337	1.0531	16.8859	0.1502	0.4156	0.1757	0.2395	0.3629	0.3211	0	0.6902	0.1674	0	0.6012	0.2811	0.1791	0	7.2774	1.0071	0.9797	0.2555	0	0.2608	0.2029	0.202	0	0.1814	5.9815	2.4304	0.2141	0.8497	0	0.8036	0.6284	0.6001	0	2.5771	1.0685	0	1.0384	0	0.2005	0.3661	0.2307	0.1937	0	0.2208
FGD5-AS1	186.47	95.4509	104.089	88.6221	99.5632	164.96	179.246	174.125	242.471	90.3543	220.339	61.9917	149.166	205.825	193.68	123.77	158.083	102.425	126.89	130.916	261.452	211.839	165.529	135.636	166.389	185.269	175.352	162.829	161.118	214.883	132.912	105.48	118.431	267.91	149.491	209.327	302.599	110.988	175.596	33.8357	73.5319	157.75	178.293	183.609	241.871	193.323	137.293	94.3934	245.439
AL139275.1	0.1106	1.2664	1.7564	0.6947	0.8072	0.1101	0	0	0.0878	0.0665	0	0	0	0.2454	0.0731	0	0.412	0	0	0.9758	0	0.4488	0	0.1349	0	0.0743	0.1481	0	0.3324	0.5979	0	0.5493	0.4671	0.2033	0.0736	0.0768	0	0	0	0	0.0607	0	0	0	0.1342	0	0.213	0	0.4046
AC006449.1	0.3192	1.4848	2.204	0.557	0.7766	0	0	0	0	0	0	0	0	0.0885	0	0	0	0.0947	0	0.8449	0.1332	0.1295	0	0.1947	0.1379	0.1073	0	0	0.2878	0.2876	0	0.1133	0	0.2934	0.3188	0.2216	0	0	0	0.1413	0	0	0	0.4241	0	0	0.1025	0	0.1168
AL356019.2	0.7617	3.1169	3.944	2.5583	2.3741	0.5212	0.9834	0.6789	0.5479	0.3864	0.6331	0.0642	0.4718	1.2279	0.913	0.5216	0.8424	0.7347	0.2097	1.9879	0.7546	0.9079	0.7658	1.2487	0.4113	1.216	1.0994	0.7409	0.6008	1.9085	0.6709	0.6249	1.2733	1.123	0.7131	0.9252	0.5679	0.1185	2.9811	0	0.9409	1.0647	1.0171	1.012	1.0538	1.4554	0.9932	0.6366	1.0798
AC004816.1	4.8807	14.3493	14.0279	12.9215	9.3351	1.716	1.0228	1.266	1.8526	0.5423	0.3951	0.3341	2.2244	2.413	1.7893	1.1096	3.0631	4.1567	0.2124	7.6443	4.6031	0.6458	0.9882	2.7182	1.1459	0.4992	2.1308	0.6953	1.3391	5.7831	2.2964	7.4528	1.9417	1.6253	1.8012	6.002	0.0352	0.2641	0.5033	0.9861	0.1456	0.3651	2.2669	2.5022	1.3513	0.5677	3.7802	1.2519	0.6211
C2CD4D-AS1	26.6583	34.0265	38.9233	17.2219	48.3459	0.8067	15.6269	0.9435	4.8605	0.1083	3.8329	1.6203	1.3732	1.3988	2.8589	0.897	4.8646	4.4905	27.1216	13.5599	3.9071	3.6544	2.8975	6.8119	14.9402	0.7264	1.0852	0.7377	16.3457	17.0387	8.3407	3.4506	8.3673	5.1872	2.2783	34.3806	0	0.538	2.2217	0.3189	0.2967	1.3944	1.2828	5.5042	2.1848	2.3403	3.3532	0.9445	3.1629
LINC00390	0.2044	3.7688	3.6037	3.8075	4.5897	0.0939	0.0866	0.1373	0.0873	0.0945	0.1004	0.0424	0.1918	1.2558	0.7278	0.1879	0.5125	0.5506	0.3148	0.8785	0.0656	0.051	0.0133	0.2877	0	0.3487	0.7893	0.0644	0.1512	0.6799	0.3798	0.0558	0.2988	0.5395	0.6489	0.3056	0.0417	0.0626	0.0746	0.1809	0.0518	0.1082	0.0448	0.1984	0.3337	0.1562	0.2523	0.1154	0.1035
SUCLG2-AS1	0.295	0.5336	0.5318	0.4061	0.4718	0.6769	0.9931	0.9348	0.9626	0.2956	0.8021	0.1474	0.3936	0.6773	0.8942	0.2449	1.2592	0.4135	1.2208	0.5253	1.3195	1.6094	0.5134	0.6498	0.7364	0.4021	0.3785	0.2953	3.5213	1.4618	1.1796	1.0756	0.7383	2.1641	0.4255	2.0647	0.9288	0.1958	0.552	0.0653	0.4274	0.4018	0.7587	0.7023	1.1878	0.7704	0.384	0.3352	1.7628
AC073941.1	0.6764	0.242	0	0.118	0.4114	0.0841	0	3.9367	1.342	0.5084	0.5397	0	0.1289	0.2814	2.2365	4.0421	1.2598	0.4015	0.4063	0.1989	1.1286	1.3723	1.0022	0.2063	0.4383	4.66	0.6792	1.385	6.1989	4.5701	0.8511	0.7198	2.4993	1.4505	0.788	2.4647	3.026	0.1683	0	0	0.557	0	0.2409	1.685	3.7943	7.8835	1.3026	0.266	2.3507
AC021683.2	0.4845	5.4701	6.8883	3.2812	2.1973	0.7054	0.3213	0.2298	0.3418	0.0216	0.1718	0.0484	0.1231	0.1692	0.6408	0.0715	0.2507	0.1917	0.0719	0.2111	0.2545	0.2184	0.0152	0.1751	0.093	0.0362	0.0841	0.0441	0.1078	1.0508	0.56	0.2419	0.0632	3.4745	0.3942	1.9057	1.451	0.0179	0.2554	0.0318	0.0985	1.204	0.1534	0.2027	0.0544	0.096	0.3456	0.1412	0.3282
AC018685.3	0.1347	1.3302	1.4322	0.9025	0.8957	0.0938	0.1484	0.0627	0.0214	0.0162	0.1147	0.0242	0	0.4184	0.0178	0	0.2007	0.096	0	1.0141	0.1124	0.0656	0.0228	0.0329	0	0.0724	0.0721	0.0662	0.0324	0.2427	0	0.0191	0.1707	0.1156	0.1614	0.2618	0.1607	0	0.0256	0.1192	0.0592	0.3244	0	0.1432	0.0163	0.0206	0.1557	0.0283	0.0394
AC008915.2	0.2715	0.4533	0.4999	1.137	0.4404	1.4863	2.6174	3.2661	3.017	0.653	1.7334	6.8392	3.7259	2.8616	2.2745	1.7128	5.563	4.8889	2.9721	1.8631	3.0204	3.2319	5.9005	3.975	2.8934	1.2167	0.8482	2.224	2.3389	2.12	0.5467	4.5594	1.5926	1.8855	2.3499	1.1936	2.3995	4.5054	3.6926	5.8483	0.4472	0.8564	1.9337	1.8639	1.5918	1.176	5.2872	0.5221	3.0462
SAP30-DT	2.0408	0.7122	0.7774	0.7577	0.5543	1.6259	1.9936	1.8139	2.641	2.3332	7.7548	1.2209	2.897	2.7436	1.1435	1.6622	3.1176	3.0195	0.7086	0.9815	4.4285	2.6923	1.83	4.6359	3.1791	1.9326	1.0902	1.8857	2.4409	1.7933	4.382	8.5451	2.4199	1.195	1.9409	2.1631	1.5325	1.8416	0.4197	1.1835	0.8279	2.0408	1.5823	2.3374	1.1645	2.1591	2.7363	0.427	1.8683
AC025366.1	0	3.2286	5.2956	0.9447	2.5611	0	0	0	0	0	0	0	0	0	0	0	0.4202	0	0	0.5307	0	0	0	1.6513	0	0	0	0	0	3.6584	0	0	0	0	0.3004	0.9395	0	0	0.4281	0	0	0	0	0	0	0	0	0.2366	0
AC025253.2	1.6448	8.5156	6.613	7.6978	5.9627	0	0	0.1689	0.2304	0.0582	0.7206	0.3481	0.0738	0.322	0.128	0.1927	1.6219	0.6892	0	3.7557	0.2422	0.0785	0	0	0	0.1951	0.1943	0.0793	0.8141	3.2251	0.0974	0.4119	1.2939	0.1186	0.1932	1.746	0.1924	0	0	0.1713	0.1593	1.1651	0.1378	0.3856	0	0	0.8695	0	0.4247
ATP1A1-AS1	1.5349	0.3912	0.721	0.7533	0.8241	0.9766	0.9845	1.7541	1.2071	0.826	1.5213	0.9079	0.5557	1.3918	0.8621	0.8656	1.6644	1.2106	0.4884	1.1336	3.9937	2.1955	1.2046	1.3595	1.0173	2.087	0.7882	1.3434	2.2198	2.0963	1.0865	2.3571	1.5934	1.6147	0.8912	1.1091	2.03	0.6489	1.9351	0.6142	0.7195	0.9405	1.168	1.5132	1.934	2.4534	1.5027	0.4557	1.3179
AC090772.3	4.3401	3.5492	4.0237	3.7213	4.3238	4.0109	0.8538	0.6496	1.5747	0.5965	0.3958	1.5617	1.1344	0.5503	0.9021	0.6175	2.1941	1.9137	0	3.136	0.7242	1.107	1.2599	3.1768	0.2143	0.5834	0.4981	1.3204	1.6395	2.5694	1.1234	1.0558	0.5237	0.6838	1.651	2.6681	0.2466	0.8642	1.8824	0.1098	1.6338	0.2133	2.0312	2.1418	3.0833	1.2321	1.5124	0.1301	0.998
UMODL1-AS1	0.2129	6.0009	5.3196	2.6738	1.6224	0	0.1172	0.0991	0.1689	0	0.0906	0	0.4219	1.1334	0.0282	0.3816	2.2201	0.6823	0.0341	2.8792	0.0355	0.0691	0	0.0519	0.0368	0.372	0	0.0349	2.3537	1.7258	0	0.0906	0.1498	0.0522	0.0283	1.566	0.0564	2.4157	0.0404	0.1884	0	0	0	0.9615	0.0258	0	0.6012	1.0938	0.4672
AC092376.3	1.1973	5.3009	6.716	2.0367	4.1261	0.2979	1.0305	0.6097	0.6533	0.045	3.105	0	0.1711	2.2829	0.3959	0.7453	0.8362	0.2221	0.4795	0.22	1.1237	0.668	0.5068	0.2739	0.5172	0.7042	0.6011	0.1226	4.3621	4.4493	1.1299	0.9026	1.264	1.1004	0.1993	3.6356	0.1984	0	1.4199	0.0662	0.493	0.3862	0.4796	1.0439	0.363	0.8007	1.0088	0.3139	2.5185
AC148477.3	0.4008	0.6812	1.0724	0.4546	2.0721	0.0499	0	0.4083	0.1988	0	0.1599	0	0	0.2779	0.2651	0.0499	0.14	0.0595	0	1.2966	0.0836	0.0407	0.1273	6.6627	0.0433	0.0674	0.2348	0.0821	0.1506	1.3542	0	0.0356	0.7053	0.0921	0.2001	0.4521	0.4981	0	0	0	0.8527	0.0431	1.3203	0.1331	0.2735	0.8425	0.3538	0.1051	0
AC020612.4	0.3851	4.8683	5.7606	3.7627	2.3942	0.4472	0	0.5977	0	0.3859	0.2732	0.1155	0.0979	1.4953	0.2547	0.5114	0.3586	0.9144	0	2.265	0	0.8334	0.1087	0.3132	0.1109	0.3451	0	0.1051	0.0771	1.2721	0	0.5465	0.7228	0.4719	0.6837	0.2673	0.1702	0	0.4872	0	0	0	0	0.8528	0.4671	0.5887	0.3296	0.4712	0.0939
AC090907.2	0.5063	0.9058	0.6992	1.8552	1.4371	0.4409	1.5689	0.3684	0.4019	0.3806	1.3468	1.0249	0.4825	0.0702	0.3349	0.7565	1.7683	0.2254	0.8111	3.4992	0.528	0.5137	0.2144	0.1544	0.7656	0.3403	0.0847	0.5184	0.3804	1.8247	0.7646	0.6287	0.6237	0.6205	0.0843	0.3514	0.5873	0.6301	1.8016	0.112	0.3475	0.3267	0.5409	0.4205	0.5374	0.4837	1.3002	0.0664	0.2779
AL133297.2	0	0.1345	0.2595	0	0	0.0935	0.2588	0.9844	0.2983	0.339	0.1999	0	0	1.2509	0.9942	0	0.175	0.2231	0	0.3316	1.411	0.305	0.4773	0	0.1624	0.5053	0.1258	0.6157	1.2423	0	0	0.1333	0.5291	0.5757	0.1251	1.8261	1.4946	0	0.3566	0	0.1032	0.6466	0.4015	0.3745	0.6838	0.8618	0.3619	0.2956	0.6875
AC006450.3	1.1467	5.6222	5.4831	5.3649	5.0281	0.3381	0.7603	0.1236	1.0449	0.1788	0.6778	4.0116	0.8742	1.0365	1.0111	0.2115	0.8701	1.7395	0.102	5.6951	1.063	0.517	0.1438	1.7616	1.1008	0.1998	0.3127	0.0696	2.9863	1.7601	0.171	0.6027	0.9566	0.2602	2.2054	2.0045	0.5911	0.4651	0.4433	5.8645	0.1632	0.1461	1.8753	0.5925	0.0258	0.0974	1.4177	1.893	0.0932
AC040174.2	0.392	1.122	0.6766	0.2736	0.3179	0	0	0	0	0	0	0.1763	0	0	0	0	0.1825	0	0	1.7292	0	0	0	0.2391	0	0	0	0	0	0.1766	0	0	0	0	0	0.136	0	0	0	0	0	0	0	0	0	0	0.3775	0	0
LINC00290	1.0759	1.5397	3.7139	0.6436	3.9882	0.0765	0	0	0.366	0	0.1635	0	0	0.0853	0.1016	0	0.4294	0.8211	0.2462	0.6328	0.1282	0.2495	0	0.75	0	0	0	0	0.1847	0.6923	0	0	1.7308	0	0	0	0	0	0	0	0	0	0	0.1021	0	0	0.3947	0	0
AL591222.1	1.5412	0.7465	0.6711	0.364	0.9613	0.0708	0.1633	0.0414	0.414	0.1283	0.2018	0.1493	0.1085	0.2236	0.1411	0	0.1325	0.197	0.1709	0.2928	0.2176	0.1924	0.0803	0.3471	0.1024	0.0797	0.0476	0.0388	0.228	0.2563	0.0716	0.4037	0.0668	0.0726	0.1421	0.181	0.3457	0	0.0225	0.021	0.2083	0.1224	0.0169	0.3465	0.0144	0.1631	0.2283	0.0622	0.1908
AC087894.3	0.3214	1.2373	2.3031	1.4417	1.7124	0.0152	0.0211	0.0178	0.0121	0	0.0814	0	0.035	0.017	0.0202	0	0.2565	0.1362	0.1471	1.143	0.0638	0.0373	0.0259	0.0187	0.0132	0.0617	0.1332	0.0251	0.092	0.5101	0.0308	0.1954	0.3231	0.0563	0.0102	0.5098	0.0203	0	0.0145	0.0542	0.0084	0.079	0.0327	0.1728	0.0186	0.0234	0.2456	0.016	0.0336
AC116158.1	0.4709	1.1947	1.5369	0.717	0.6943	0.1917	0.1769	0.3987	0.3058	0.1287	0.3188	0	0.1958	0.285	0.453	0.1279	0.4784	0.2033	0.1714	0.5036	0.3572	0.2085	0.2175	0.2611	0.074	0.1726	0.2866	0.2455	0.4374	0.4628	0.2586	0.3037	0.1808	0.4197	0.228	0.5646	0.8228	0.0426	0.0406	0	0.235	0.0736	0.2134	0.6257	0.4933	0.4581	0.1649	0.1122	0.3445
AL353576.1	0.0906	1.6211	1.439	1.2016	0.8083	0	0	0	0.036	0	0.0241	0	0.0345	0.0503	0.0449	0.0226	0.2532	0.1883	0	0.7861	0	0.0368	0.0192	0.0829	0	0	0	0	0.0136	0.3674	0.0228	0	0.1913	0.0278	0.0151	0.5818	0.015	0	0.0645	0.0602	0	0.0195	0	0	0.0275	0.0173	0.1018	0.0119	0.0332
AC009093.4	0.3249	0.465	3.7014	2.948	0.2635	0.1617	0	0.2837	0.1289	0	0.1729	0	0	0.0901	0.1074	0	0	0.0964	0.1301	0.9555	0.4066	0.2637	0	0.3964	0	0	0	0.1331	0.7811	1.4636	0	0.3458	0	0.4977	0	1.1276	0	0.1617	0	0	0	0	0.1157	0.3238	0.2956	0	0.1043	0	0
ZNNT1	42.7483	26.7334	25.1919	32.7833	26.6063	6.4058	2.6657	19.6228	10.6008	30.1064	12.6665	5.8045	20.4632	10.5227	11.5002	19.7304	21.753	19.3419	2.8941	30.1511	4.7104	7.8286	16.2527	2.2828	2.2021	28.2346	11.9863	18.7625	5.1769	12.3238	4.287	9.431	32.1768	6.8793	10.6746	6.2476	15.5883	2.7623	6.4894	7.3678	8.4839	4.3292	5.3306	20.5322	10.8005	14.4989	14.104	4.2972	5.8305
AL139423.2	0.4437	1.0658	1.2033	0.2654	2.1329	0.0946	0.0873	0.0922	0.0755	0.0191	0.2023	0	0	0.1758	0.0838	0.0316	0.1771	0.0188	0	0.7642	0.0529	0.1286	0.0268	0.0387	0	0.1917	0.0212	0.1298	0.1905	1.0564	0.0319	0.6296	0.3346	0.1942	0.0844	0.8138	0.5671	0	0.451	0.0561	0.0522	0.1636	0.0677	0.0421	0.2498	0.3391	0.2238	0.0831	0.1159
AC011978.2	1.5974	3.0481	2.9103	3.4994	3.2024	0.5741	1.0388	1.3171	1.0917	0.5603	1.0859	1.9958	0.778	0.7876	0.4695	0.8397	1.2397	0.9219	0.8174	3.0534	0.8515	0.7922	0.9392	0.7037	1.1502	0.2684	0.5644	0.4361	0.7467	1.4791	1.3847	1.0704	1.749	0.4894	0.9157	0.924	2.1175	0.5743	2.0208	0.3928	0.4872	0.916	0.9796	0.5011	0.5382	0.407	0.997	0.3723	0.2273
FAM111A-DT	1.8149	1.4001	1.9774	1.2864	0.8968	3.6125	4.8033	3.4166	5.5591	2.4894	4.3146	2.1173	2.1835	11.4984	5.176	2.5985	6.8399	2.4744	4.9059	0.984	17.2709	6.9271	3.5054	6.5384	5.8313	3.9837	2.8854	3.4609	13.6169	4.5219	5.6236	6.0964	3.0937	4.4134	4.1155	7.381	0.921	5.8723	0.5381	4.2169	2.3041	4.2686	3.5545	4.5024	2.1669	4.5081	6.8811	1.9332	9.6688
AC100797.4	1.0975	3.1056	4.2018	3.5164	3.5598	0	0	0.029	0	0.03	0.0531	0	0	0.0553	0	0.0994	0.3252	0.2665	0	1.7017	0.0416	0.0405	0.0422	0.1217	0	0	0	0	0.0899	1.0337	0	0.0354	0.3511	0.0611	0.0332	0.5886	0	0	0	0.0442	0	0	0	0.1657	0	0	0.3202	0	0
PEG13	9.1143	26.8372	29.6801	22.9889	22.499	2.8256	1.9326	2.3284	8.2963	0.3007	3.5013	0.4063	0.8239	10.809	4.7793	2.8599	3.966	1.398	1.0078	15.6638	1.3593	3.6787	1.2019	4.1917	5.7562	2.5806	3.8119	0.8853	2.3364	14.2421	1.3803	1.2475	3.145	5.2188	3.866	7.0538	2.6194	0.6585	0.6428	0.5711	7.2707	6.7296	1.1948	3.3327	2.9936	1.7137	7.2281	1.2604	6.1138
DOCK9-DT	4.6305	9.8594	7.5633	8.5914	9.7077	0.562	0.1555	1.7748	1.8824	1.9693	1.3218	0.3048	0.6027	0.4385	0.8963	2.4748	3.8916	2.4804	2.2614	4.1847	3.0152	1.0082	3.3467	4.1334	5.9524	1.2905	0.2268	0.6476	2.4435	2.4419	3.1833	0.4007	1.5103	1.038	0.7519	2.5868	0.2246	0.2249	2.3574	1.0996	0.992	0.5829	1.5282	1.8006	0.5479	1.3811	3.4075	1.7175	0.909
AL139280.3	0.1584	8.3895	5.6333	6.3027	3.1798	0	0.0545	0.0231	0.0314	0	0.5479	0	0	0.0439	0	0	0.5902	0.4232	0	5.2183	0.0661	0.2572	0	0.0966	0.1027	0.0799	0.1856	0.0324	0.2142	3.39	0	0.1124	0.0279	0.0728	0.0791	0.4949	0.0263	0	0	0.0351	0	0	0	0.1579	0	0	1.1951	0.1039	0
AL683813.1	2.8086	3.9978	4.3367	3.7726	2.7672	6.4469	2.9111	7.7866	3.4754	3.2321	10.3463	1.5485	4.0289	10.3523	6.9302	7.0686	6.9748	2.3303	1.0884	6.625	4.1824	10.7101	4.8325	4.2736	5.1663	7.7947	7.7022	6.8519	6.08	6.8561	3.1616	12.149	8.4597	14.6922	16.2043	2.8507	6.5251	1.0824	2.4928	1.791	7.6596	8.2085	3.6993	6.1188	5.8974	8.7247	6.8821	2.5496	7.8219
LINC02192	1.7885	4.2822	3.4668	3.4084	3.3467	0	0	0.1201	0	0	0.1464	0.1856	0.1049	0.0763	0.3639	0	0.5765	0.245	0.2755	6.4325	0	0.3349	0.0582	0.4196	0	0.0462	0	0.0563	0.124	0.4958	0	0.0488	2.6144	0.1264	0.1374	0.5729	0.0456	0	0	0	0.0378	0	0.3429	0.5483	0	0.0526	0.9273	0	0.1007
UBL7-AS1	2.1123	0.4292	0.6661	0.637	0.4652	2.245	3.1961	1.8062	2.0904	0.9094	3.4405	1.1964	1.1133	1.7069	1.8626	1.5065	1.4086	0.712	1.838	1.4724	3.0894	2.4761	1.5014	3.0223	2.1405	1.8054	2.5138	1.6447	2.4919	1.5271	2.2314	1.9983	1.3215	3.4034	2.4826	1.3394	5.3926	3.8684	1.4103	0.9002	1.1883	1.8842	1.8572	2.1481	2.0402	2.5312	2.8961	0.8342	2.9384
AC067945.2	0.3505	1.0033	0.9681	0.4893	0.2843	0	0.2414	0.204	0.2782	0	0.373	0	0	0.0972	0	0.1746	0.4897	0.104	0	0.6185	0.1462	0.1422	0	0	0	0.1178	0	0.4307	0.316	0	0.5293	0.4974	0.2467	0	0	0.365	0	0	0	0.1551	0	0	0.1248	0.1164	0.1063	0	0.1125	0	0.1282
AC148477.1	5.1698	11.2349	14.4091	14.0311	23.7556	0.3811	0.2637	7.9125	0.6079	0.4605	0.4074	0	0	0.531	1.1396	1.5257	2.8531	0.6819	0	10.0226	0	2.0201	1.6211	13.7817	0.1654	1.4157	0.1282	0.1568	0.5754	4.6575	0	0	3.3692	0.4693	1.1472	1.7277	30.9651	0	0	2.3728	10.6168	3.6234	11.7273	0.3816	0.4645	16.0977	2.5812	0.4016	0.8406
AC010266.2	0.504	4.1475	3.4217	2.9899	2.6338	0.0139	0	0.1141	0.1556	0.0842	0.3277	0	0.064	0.0311	0	0.0558	0.3651	0.3823	0	1.5974	0.1869	0.4545	0.403	0.2733	0.0484	0.2258	0.0187	0.2294	0.1683	2.4217	0	0.3179	0.2365	0.1544	0.1118	0.3304	0	0.0279	0.0266	0.0744	0.123	0	0.0199	0.093	0.034	0.4708	0.5752	0.0587	0.0205
AC073210.3	2.2196	6.1875	7.9493	6.0671	2.8873	0.092	0.191	0.2691	0.5872	0.1668	0.492	0.2912	0.1763	0.5899	0.5199	0.4145	1.0335	0.796	0.2222	6.9351	0.9259	0.8631	0.0783	0.3385	0	0.1865	0.2476	0.0379	0.2779	1.7913	0.8844	0.6562	0.7811	0.51	0.3078	0.674	0.0306	0.3683	1.053	1.0233	0.5077	0.2387	0.1647	0.5837	0.3926	0.106	1.3655	0.2425	0.812
AC026979.4	1.9671	2.1185	2.4143	1.8859	3.3997	0.8701	0.5199	2.0238	1.2143	0.6093	1.8815	0.6971	0.1212	1.9177	1.1038	0.6333	0.6476	0.5543	0.5092	2.1386	0.5636	1.0481	0.6897	1.0908	0.3777	0.8548	0.5453	0.5371	1.7315	2.2555	0.54	1.0714	1.7761	1.3392	1.0185	1.0757	2.5812	0.2769	2.6581	0.5628	0.9708	1.0767	0.9198	1.5179	0.6989	1.5794	1.2373	0.2813	1.2357
AC093620.1	2.6577	1.0068	0.7555	1.3093	1.3945	7.0015	3.6598	15.7413	2.1093	3.2899	11.6433	6.0472	14.659	10.2325	2.6881	14.0139	2.7662	3.7118	0.5008	9.9301	3.7824	3.2987	9.3976	6.103	7.1589	5.0438	4.9186	10.116	1.6911	8.7321	5.9801	10.7592	13.7541	5.2684	16.3397	1.9531	10.1542	2.3346	1.4833	12.5924	1.974	9.0096	1.6701	10.9046	17.1606	5.2573	22.8813	2.6233	9.9513
AC124852.1	0.4237	1.0227	0.9824	1.4521	0.6154	0.0252	0.0087	0.0184	0.6425	0.0038	0.1009	0.0626	0.0482	0.0421	0.0042	0.0315	0.212	0.4317	0.0253	0.8257	0.0317	0.0667	0.0321	0.0386	0.0164	0.0213	0.0254	0.0984	0.133	0.4672	0.0127	0.0942	0.2359	0.0659	0.0379	0.2414	0.0084	0.0252	0.12	0.0168	0.0174	0.0054	0.3468	0.0714	0.0115	0.0483	0.1177	0.0332	0.037
MIR7-3HG	7.4922	15.953	15.4924	17.6152	27.9582	3.9816	0.1503	0.1905	0.4618	0.0875	1.2383	0.1636	0.2218	3.4094	1.828	0.7245	0.7113	1.5328	0.0874	15.9999	0.4248	1.3577	0.1232	4.8362	7.0389	0.22	1.7042	0.1192	0.4371	7.3722	0.0366	1.4192	6.7068	1.3148	13.5588	11.7382	0.0964	0.1448	0.2415	1.4165	1.3976	3.6915	0.0777	0.9423	0.0221	0.0556	2.3114	0.7247	0.4258
MIR600HG	7.2043	21.176	25.8257	21.3018	18.7113	4.8886	4.8031	8.0848	7.1079	4.2126	6.0122	0.9317	2.2061	9.8171	3.2736	6.7811	10.5673	5.1713	1.0369	24.2669	4.4983	6.9219	3.8299	4.9611	4.0795	4.8014	3.3748	5.3645	8.3205	13.0767	2.2078	7.1863	9.423	4.5169	8.1827	6.6072	10.4986	0.8795	29.162	1.3212	5.5605	9.7734	3.5036	5.3423	6.6507	6.0882	8.4477	4.1372	4.3684
AC034139.1	0.8685	3.9358	3.964	2.1551	3.6386	0.8643	0.9302	0.7582	1.4934	0.3481	0.924	0	0.1103	1.4184	0.7977	0.1922	0.8537	0.8019	0.7729	1.1635	1.1674	1.0964	0.6536	0.5886	1.2089	0.9081	0.6137	0.2766	1.0439	2.9558	1.2142	0.6504	0.9169	1.3599	0.5782	3.1814	0.2558	0.7205	0.0458	0.0427	0.1324	0.415	0.6529	0.8654	1.3168	0.295	0.7743	0.2024	1.7651
AC017076.1	1.1038	5.5288	5.0078	3.4115	6.0097	0.0785	0.2171	0.0918	0.1251	0.2844	0.8389	0	0.8415	0.3499	0.1043	0	1.1748	0.2808	2.7785	6.4918	0	0.3839	0.534	1.9237	0.1362	0	0.4222	0.2583	0.6634	1.7047	0	0.1119	0.222	0.6763	0.4199	1.4228	0	0	3.5906	0	0.0866	0	0	0.838	0.1913	0.241	0.7086	0.0827	0.3461
AC026790.1	3.1794	12.5885	5.9997	9.4672	6.0156	1.5821	0.2919	0.7402	0.6729	0.1274	0	0	5.4939	0.3527	0.2803	0.8445	2.9609	2.7679	0	8.4769	0.1768	0.172	0.8973	0.5172	0	0.1425	1.4189	0.1736	0.5095	3.4372	0	0.4512	0.4476	0.1299	2.5399	0.1471	0.9834	0	0.4022	1.8761	1.7454	1.0939	0	3.8017	0	0.162	1.9049	0.778	0.4652
MAPT-IT1	1.6319	4.0004	4.3604	4.2813	10.6351	0.5714	0.3745	0.8443	0.5037	0.1454	3.0545	0.299	0.1843	1.056	0.9992	0.5117	0.4503	0.5381	0.0484	2.897	0.3278	0.6131	0.8443	7.2626	0.5744	0.4062	1.0924	0.5198	0.454	1.9602	0.3955	1.0721	1.4676	0.9814	0.6237	1.3004	2.8041	0.0602	0	1.0432	0.647	0.7018	1.1622	0.8432	0.3849	0.7622	1.4743	0.2535	0.7075
LINC01123	0.5809	4.6513	5.0225	4.7296	1.4355	0	0.0381	0	0.1976	0	0.0294	0	0.1476	0.1074	0.0549	0.0551	0.7728	0.5582	0	3.8719	0.2077	0.2469	0	0.2362	0	0.1116	0	0	0.1164	1.1712	0.0835	0.0785	0.292	0.1356	0.0368	0.4416	0	0	0.0262	0.2448	0.0456	0.0476	0	0.1838	0.0839	0.0211	0.5505	0.0725	0.0405
LY86-AS1	0.5713	6.5571	6.156	5.2584	6.6294	0.0192	0.0638	0.0944	0.0797	0.0325	0.2628	0.0069	0.0235	0.1542	0.0408	0.0461	0.8627	0.4903	0.0371	3.6596	0.1997	0.2067	0.0327	0.0942	0.0267	0.0415	0.031	0.0632	0.1763	1.3771	0.0855	0.1095	0.201	0.175	0.0668	0.6055	0.0154	0.0154	0.0879	0.1298	0	0.0066	0.044	0.1436	0.0047	0.0649	0.8276	0.0607	0.0565
AL109933.5	0.2437	1.1771	0.9674	0.8079	0.5928	0.2526	0.0559	0.0355	0	0.0244	0.1296	0	0.0155	0.2253	0.2149	0.0202	0.0378	0.0362	0	0.418	0	0.0165	0.0516	0.3716	0.0175	0.0273	0.068	0.0499	0.0366	0.3293	0.0204	0.0144	0.0429	0.0995	0.0676	0.1973	0.0135	0	0	0	0.1338	0.1921	0.3326	0.054	0.0123	0.357	0.2868	0	0.4755
LINC01476	0.4762	7.507	6.0729	6.1975	3.0099	0	0.0579	0	0.0222	0.0084	0.0298	0.0504	0.0214	0.0078	0.0093	0.014	0.6783	0.7815	0	3.5752	0.0351	0.0568	0.0119	0.0342	0.0121	0.113	0.0094	0.0229	0.0505	0.6436	0	0.0497	0.0394	0.0772	0.028	0.8069	0.0093	0.0279	0.0133	0.0868	0.0154	0	0	0.1489	0.0085	0.0107	0.4046	0.022	0.0102
LINC01197	0.3719	1.5312	1.8422	1.3842	0.8253	0.0909	0.3953	0.1443	0.1709	0.2707	0.2499	0.1115	0.0448	0.1086	0.2287	0.078	0.2127	0.2633	0.1045	1.0514	0.1851	0.1694	0.0608	0.1433	0.7553	0.1096	0.2577	0.1817	0.1255	0.6583	0.637	0.1389	0.225	0.1279	0.0738	0.4936	0.0995	0.0779	0.3343	0.0808	0.2077	0.1571	0.2555	0.1474	0.1741	0.1496	0.3309	0.2908	0.2864
AL162586.2	0.2345	1.1187	1.2142	1.0638	0.7289	0.2528	0.0538	0.1365	0.2171	0.141	0.3327	0	0.1192	0.607	0.1551	0.0389	0.3276	0.0696	0.0626	0.4827	0.2609	0.2537	0	0.3814	0.0338	0.0788	0.1047	0.2241	0.1174	0.5634	0.3147	0.1941	0.2476	0.0718	0.9107	0.1356	1.1657	0	0.6675	0	0.0858	0.437	0.167	0.3116	0.0237	0.0896	0.3011	0.3074	0.2002
AC018953.2	0	2.0411	1.1117	1.6697	0.8208	0	0	0	0	0	0	0	0	0	0.0609	0	0.1714	0.0819	0	1.6506	0	0.0373	0	0.0561	0	0	0	0	0	0.1243	0	0	0	0.0282	0	0	0	0	0.2183	0.0407	0	0.0396	0.0328	0	0	0	0.2067	0.0483	0
DPP10-AS1	0.6963	3.0528	2.8777	2.9432	1.9485	0.8248	0.1351	0.822	0.7862	0.2182	0.0939	0.7852	0.1346	0.3699	0.1686	0.4787	0.411	0.8791	0.0314	2.4169	0.18	0.2229	0.382	2.381	1.7626	0.534	0.1641	0.5784	0.112	1.4314	0.1382	0.0418	0.5868	0.1923	0.3852	0.354	2.6456	0.0586	0.2512	0.7119	0.4846	0.7255	0.3492	0.3909	1.6714	0.4498	1.8447	0.5966	0.4377
AL049594.1	0.6793	0.4051	0.6253	0.158	1.0099	0.0563	0.3118	0.0659	0	0.2042	0.1205	0	0.2589	0	0	0	0	0.2016	0	0.7991	0	0	0.5752	0	0	0.0761	0.1516	0.1855	0.068	0.102	0.2279	0.0803	0.2391	0.0694	0.1507	0.2358	0.1501	0	0	0.1002	0	0.0974	0.0806	0	0.1373	0.2596	0.218	0	0
AC021613.1	0.1526	0.8786	1.0775	0.8085	1.0294	0.0069	0.0478	0.0081	0.0055	0	0.0148	0.0499	0.0317	0.0385	0	0.0069	0.168	0.1441	0.0056	0.7303	0.0347	0.0225	0.0235	0.0254	0.006	0.0326	0.0232	0	0.0834	0.4937	0.007	0.0246	0.0879	0.051	0.0462	0.0433	0	0	0.0263	0.0307	0.0038	0	0.0049	0.0276	0.0084	0	0.1559	0.0109	0.0051
C17orf102	0.5701	3.6549	5.022	3.9626	1.923	1.5092	0.1256	0.7034	1.2668	0.0686	1.4557	0.2256	0.3998	5.2491	2.2017	0.3634	0.5734	0.6632	0.0913	2.0251	0.799	0.3146	0.5599	1.1684	0.1773	0.2146	1.4348	0.4483	0.2878	2.0338	0.5279	0.3398	0.3049	1.984	2.3378	0.7439	0.0605	0.0454	0.0433	0.0202	1.6399	3.3147	1.0231	0.9998	0.0415	0.4531	0.9661	1.124	2.269
AL353611.1	0.1382	2.3733	2.4807	2.6523	0.3362	0.0344	0	0	0	0	0.0735	0.0622	0	0	0	0	0.1931	0.123	0	1.1786	0	0	0	0	0	0	0	0	0.0415	0.9338	0	0	0.0486	0	0.046	0.0959	0	0	0	0.0612	0	0	0	0.0459	0	0	0.1774	0	0
AC090125.2	0.2046	1.6835	0.9887	0.5711	0.4977	0	0	0	0	0	0	0	0	0.0567	0	0	0.1905	0.0607	0.2458	1.2032	0	0	0	0	0	0.0688	0	0	0.0615	0.0922	0	0	0	0	0.1362	0.071	0	0	0	0.1811	0	0	0	0.2039	0	0.0782	0.1313	0.0536	0
AC103681.2	0.1607	4.4859	4.5501	3.3655	1.8249	0.24	0.2214	0.7485	0.1276	0	0.171	0	0.1225	0.6241	0	0	0.5988	0.8587	0	4.8215	0.2682	0	0	0	0	0.2161	0.1076	0	0.3864	1.1585	0.4854	0	0	0.6894	0.6421	0.5579	1.1719	0.16	1.0676	0.2846	0.6177	0.2765	0.1145	0.6407	0.195	0.6143	0.6191	0.0843	0.8233
AC096733.2	1.0461	3.5556	4.7396	2.6009	4.5595	1.5292	0.6303	2.093	1.5567	0.8649	1.9478	0.4705	0	4.4608	2.2484	0.7163	0.2436	0.7762	0.8902	1.0767	0.6546	1.3796	0.6643	1.4357	1.1863	1.3184	1.0504	1.0175	1.1002	2.8862	0.8556	1.9483	1.1965	1.6826	1.5234	1.4976	1.2133	0.1302	0.6824	1.6783	1.5434	1.5747	1.7694	0.999	1.6257	1.3992	3.3157	0.7886	2.3919
CERNA1	0.9591	3.2296	3.1939	2.6774	1.9901	0.4352	0.4662	0.2791	0.7612	0.2375	0.1201	0.0761	0.5161	0.4694	0.4291	0.0843	1.5499	0.653	0.3163	1.4766	1.2238	0.7326	0.1672	0.5162	0.6093	0.6257	0.3965	0.2311	1.7292	1.1436	0.4543	0.8206	0.5361	0.9333	0.8075	1.6446	0.2244	0.4774	0.1338	0.4494	0.1703	0.461	0.2813	0.7121	1.8989	0.4312	1.1046	0.6952	0.3096
EMX2OS	10.1587	26.2098	28.181	22.0252	29.5029	1.719	1.7452	2.3555	1.314	3.0909	1.7616	0.6527	13.2839	4.0363	7.5495	6.1585	15.9326	11.702	0.3765	19.6492	7.2901	3.2264	14.606	1.0598	2.8345	5.3513	1.9635	2.9048	18.4505	15.238	7.4793	6.062	10.8546	13.5136	3.2862	14.9106	0.3251	0.5189	2.6763	1.0765	3.0466	0.6593	1.2155	12.4039	1.2334	3.2338	6.8296	1.6078	3.679
AC090578.1	0.921	4.7814	3.5751	3.4303	1.8442	0.7062	0.7247	1.8215	1.7305	0.3447	0.43	0.372	0.129	1.6421	0.578	0.3651	0.3501	0.5634	0.1204	1.9843	0.2666	0.45	0.4456	2.3389	0.406	1.1118	0.4341	0.7467	0.3841	1.651	0.2649	0.5935	0.9459	1.1402	0.8321	2.0091	3.9615	0.2058	0.963	0.4492	0.7481	1.0347	0.8902	0.412	0.8093	1.2139	1.3816	0.3154	1.5678
STXBP5-AS1	0.8498	1.9799	2.5115	2.0046	1.8109	0.4962	0.2128	0.3188	0.2452	0.2491	0.2914	0.0505	0.9262	1.2894	0.6874	0.3288	0.811	0.5336	0.3994	1.6026	0.6328	0.4559	0.2616	0.1971	0.0728	0.3493	0.3432	0.4602	0.3419	0.6011	0.403	0.2292	0.4844	0.895	0.7247	0.4484	0.1815	0.1258	0.2732	0.0808	0.6361	0.3624	0.13	1.171	0.3237	0.4187	0.4914	0.2394	0.5138
AC134312.4	0.8152	3.9667	6.3037	3.1861	2.1154	0.0811	1.1226	0	0.1294	0	0.5204	0	0.1243	0	0.1078	0	0.4555	1.8388	0	1.9179	0.2721	4.3665	0	0.3978	0.1409	0.4384	0	0	0.3919	3.2315	0.8206	1.5039	0.6885	0.0999	0	1.8107	0	0	0	0	0	0	0	0.2166	0.0989	0	0.1047	0	0
C5orf66	0.0822	0.1275	0.123	0.067	0.0778	0.1364	0.0755	0.2313	0.3155	0.0494	0.3791	0	0.1045	0.2965	0.1631	0.1365	0.0383	0.0488	0.1537	0.1209	0.2859	0.4338	0.116	0.1505	0.3789	0.1935	0.0459	0.1684	0.4201	0.1852	0.0276	0.4862	0.1736	0.2267	0.1004	0.1046	0.1635	0.1092	0.2861	0.0364	0.2408	0.1415	0.2831	0.1639	0.2078	0.2724	0.1144	0.0431	0.361
MAP4K3-DT	1.8505	6.2947	6.1681	5.4381	3.9916	1.8488	2.2496	1.8175	1.3768	1.6168	1.9688	2.1588	2.1325	2.2854	2.1081	1.7063	3.3254	1.9908	2.3157	3.5158	3.0153	2.3406	1.2362	2.3633	2.6668	4.363	2.5307	2.9426	3.5187	4.0114	2.001	3.99	2.0757	2.6175	2.2857	3.3564	3.0757	3.9148	1.015	2.4505	1.8373	2.4746	1.4208	1.8823	2.6127	3.0274	4.6355	1.6223	2.9088
AL139815.1	0.3852	0.7442	0.8244	0.5646	0.4686	0.1725	0	0.0897	0.1223	0.0926	0	0.1733	0.2056	0.1282	0.1783	0.2302	0.1435	0.1829	0	0.4758	0.2571	0.1876	0.1305	0.376	0.0333	0.1036	0.0258	0.1893	0.1158	0.2776	0.1551	0.082	0.1627	0.118	0.3334	0.1872	0.0766	0.1151	0.3289	0.1023	0.148	0.0994	0.0274	0.2303	0.7242	0.1472	0.3215	0.101	0.0564
RFPL1S	6.0026	37.6588	36.8033	30.1282	32.6561	6.4447	0.7348	1.5598	0.3753	0.9479	6.193	0.6981	0.8875	7.4259	8.7734	1.7272	4.6527	4.0093	0.2428	11.6109	1.2242	0.7873	1.2628	3.3285	0.5343	0.8803	2.4921	0.9635	2.2883	12.6508	0.5493	0.4904	2.68	4.4878	5.6994	8.1558	0.1206	0.1449	1.0125	0.7943	1.0252	2.9936	0.7773	3.4559	0.2942	1.279	6.2431	5.9265	1.9342
LINCR-0003	2.2018	5.1964	5.9204	5.2029	6.4838	0.0192	0.0266	0.0562	0.0613	0.0116	0.1027	0	0.1472	0.0214	0.0639	0.0192	0.8813	0.4586	0.0155	4.3279	0.0645	0.1724	0.0818	0.0707	0.0167	0.1298	0.181	0.0158	0.1393	2.5752	0.0194	0.3015	0.0136	0.0473	0.09	0.2011	0.1536	0.0192	0	0.2222	0	0.0166	0.0138	0.5517	0	0.059	1.0787	0.0506	0.0707
AC245164.1	0.4424	3.9574	2.2909	2.007	0.8969	0.2202	0	0	0.3511	0	0.2354	0.199	0.3373	0	0.1463	0.8813	0.206	0.2626	0.1772	1.0409	0.1846	0.1795	0	1.0795	0.5734	0.1487	0	0.1812	1.7283	1.1958	0.2227	0.7848	1.2456	0.4066	0	0.1535	0	0	0.2099	0	0.1214	0	0	0	0.1342	0	0	0.116	0
LINC01018	1.6689	4.0282	4.6002	3.2247	3.1106	0.031	0.1201	0.1015	0.3855	0.1647	0.1988	0.0224	0.1329	0.2625	0.14	0.0868	0.6495	0.4214	0.1097	3.5892	6.0162	0.2729	0.2742	0.6381	1.1729	0.2428	0.2585	0.153	0.4117	1.2006	0.1881	0.6716	0.4997	0.2137	0.1327	2.2303	0.0743	0.0496	0.6027	0.0882	0.0205	0.0857	0.3371	0.4633	0.0227	0.3522	1.0154	0.0588	0.246
AC100793.3	1.1409	7.9821	7.0888	4.9542	4.6256	1.6401	1.0474	3.1725	0.6036	0.686	4.181	0	0.1933	3.0938	0.8383	1.5151	0.8264	0.6772	0.1015	2.0875	3.1727	1.4402	0.322	0.7732	1.3143	1.3633	0.8486	0.2077	1.0665	5.4816	0.5104	4.407	3.3904	1.7088	1.1814	1.4077	3.8647	0.3786	4.45	0.1122	2.1573	0.6542	1.5347	0.7579	2.3832	2.3252	1.7089	0.5983	2.1332
KRTAP5-AS1	2.6743	7.6988	6.097	6.3152	6.0265	0.4023	0.1713	0.4706	0.1481	0.2244	4.9628	0	0.0711	0.8107	0.2056	0.1549	0.6081	0.3138	0.1245	2.6336	0.0519	0.5047	0.1316	0.2276	0.0806	0.5643	0.2706	0.2038	0.3924	5.0986	0.0939	0.7722	0.9192	0.2477	0.7245	0.5612	2.1846	0	0.1475	0.0275	0.4439	0.1337	0.0886	0.9296	0.0754	0.404	1.0979	0.4566	0.8191
AC004817.1	1.2641	4.7036	3.2291	2.1173	1.4351	0	0	0	0	0	0.538	0.1137	0	0	0	0	0.1177	0.075	0.1012	2.8995	0	0.1026	0	0.1542	0	0	0	0	0	2.6193	0	0.0897	0.1779	0.2324	0.0842	0.5264	0	0	0.1199	0	0	0	0.09	0.084	0	0	0.3246	0	0
AP002765.1	0.9705	1.6782	1.5912	0.8466	9.2137	0.161	0.1114	0.0471	0.0321	0	0.1291	0.0364	0	0.1794	0.0802	0.0403	0.0753	0.144	0	0.9513	0.1349	0.0656	0	0.0987	0.1397	0	0.0541	0.0662	0.0243	0.51	0	0.0861	0.0854	0.0496	0.1077	0.8139	0.0536	0.0403	0.0384	0.0358	0.0222	0.2782	0.0576	0.1074	0.0245	0.0309	0.2336	0.0424	0.355
AC008674.1	0.0758	1.2203	0.6279	0.767	0.9219	0.1131	0.1044	0.0221	0.1805	0	0.121	0	0.0867	0.1682	0.3007	0	0.1765	0.135	0.0304	0.4458	0.0632	0.0308	0	0.0462	0.0327	0.0255	0.1268	0	0.2278	0.239	0.0763	0.1882	0.0267	0.4644	0.1766	0.4472	0	0	0	0	0.0208	0.0652	0	0.1007	0.0689	0	0.0487	0	0.0555
AC066612.1	0.1464	1.0685	0.9096	0.9603	0.6173	0.0874	0.121	0.017	0.0232	0	0.2181	0	0.0223	0.0487	0.0194	0.0292	0.1363	0.0695	0.0234	0.5166	0.2198	0.0475	0.0496	0.1429	0.4047	0.0984	0.1176	0.0719	0.0704	0.4484	0	0.2077	0.2679	0.0718	0.0195	0.2032	0.097	0	0.2778	0.0259	0.0804	0.1007	0.0626	0.0972	0.0888	0.0448	0.1504	0.0461	0.0857
AC015819.3	0.3408	4.4389	1.506	2.9972	1.2714	0	0.0469	0	0	0	0.0363	0	0	0.0378	0.0451	0	0.6983	0.1214	0	1.8242	0	0.083	0	0	0	0	0.0228	0	0.0205	2.7022	0	0.0484	0.1919	0.0418	0	1.0882	0	0.0679	0.4204	0	0	0.0586	0	0.0226	0	0	0.4595	0	0.0499
AL512353.1	0.8207	0.3627	0.4833	0.2358	0.8221	0.3003	1.2631	1.433	1.6475	0.8708	1.1813	0.5863	0.4968	0.4284	0.7343	0.9857	1.4161	0.9599	1.5272	0.2839	3.4032	1.6063	0.7357	0.7656	1.1887	1.0546	0.6948	1.0083	1.5521	1.8918	0.656	1.37	0.7985	0.3845	0.3856	1.3403	1.9197	0.817	0.6641	0.5555	0.1723	0.4152	2.0456	0.7376	0.8051	1.3098	1.1931	0.5949	1.4305
NNT-AS1	20.9757	11.0889	12.6442	10.4784	8.917	29.9764	16.8857	21.9038	17.9831	13.8355	26.5088	13.4242	21.6688	42.6251	30.9353	20.5802	27.7341	12.1254	7.982	21.7807	27.055	21.9135	20.8516	27.6896	18.5514	29.6971	35.1818	25.5683	28.0574	19.8959	15.7444	17.9736	20.0794	51.1135	30.316	25.6228	51.1738	13.597	6.7576	18.1162	24.7565	37.0048	16.4712	26.222	35.9239	27.3372	27.2066	30.1799	34.3878
SLC26A4-AS1	4.6132	37.2864	35.2079	27.2709	17.9219	0.0626	0.1588	0.1831	0.025	0.0252	0.4351	0.0566	0.2638	0.2733	0.1387	0.731	9.022	1.7986	0.042	12.5053	7.4001	0.5275	0.142	0.2046	0.5616	0.4158	0.0912	0.0945	6.5404	4.9306	0.3061	0.1265	1.0036	0.257	0.2234	6.6149	0.0069	0.1357	0.0995	0.5847	0.0576	0.0361	0.2165	1.3024	0.159	0.1202	2.9816	0.1869	0.1458
SND1-IT1	0.1469	0.552	0.5072	0.7691	0.417	0.1462	0.0506	0.2566	0.0583	0.0442	0.0782	0	0	0.1223	0.0729	0.1464	0.1368	0.0654	0.0588	0.4969	0.0306	0.0298	0.0933	0.1793	0.0635	0.1235	0	0.1204	0.1104	0.3641	0.074	0.0521	0.4137	0.09	0.2201	0.153	0.8278	0	0.1394	0.065	0.0403	0.2844	0.1308	0	0.0446	0.1404	0.3773	0.0771	0.1881
ATP2B1-AS1	6.374	22.9482	23.995	18.3538	13.5726	5.4944	3.0756	2.1178	2.4497	1.1769	1.3884	0.6095	1.913	3.6469	2.3566	1.7996	8.1093	3.3961	3.276	11.2757	1.7586	4.4803	1.6785	5.1737	2.2549	2.3614	2.251	1.8499	5.2783	9.1786	1.4651	2.7241	2.9673	6.135	3.291	6.0264	4.3077	2.0236	2.7857	0.733	0.9506	1.3167	4.5751	4.4176	4.246	1.8028	6.653	1.2896	2.8275
AC121757.2	2.1635	3.1358	3.1788	1.5486	2.9689	0.1104	0.1528	0.0969	0.1321	0.0667	0.059	0.0499	0.3383	0.3385	0	0.1105	0.2583	0.3951	0	1.2398	0	0.045	0.2818	0.0677	0	0	0.1857	0.1817	0.1	1.2994	0	0.0787	0.3124	0.068	0.0369	0.3465	0	0	0.1579	0	0.0914	0.334	0.1185	0.5528	0.0336	0.5512	0.5342	0.1454	0.0406
AL109946.1	0.9468	3.1229	4.4001	2.6107	3.3704	0.0115	0	0	0.0367	0.0139	0.0246	0	0	0.0769	0.0153	0.023	0.3011	0.1371	0.2404	1.0457	0.0771	0.1124	0.0587	0	0	0.0466	0.0618	0	0.0555	1.6018	0.0697	0.0492	0.13	0.0566	0.0154	0.9616	0.0153	0	0.5039	0.0204	0.0127	0.0199	0.0164	0.1381	0.014	0.0176	0.3706	0.0121	0.0845
AL161734.1	3.109	3.8639	4.9707	4.9105	7.2978	0.0814	0	0.1905	0.2597	0	0.5223	0	0	0.2723	0.1082	0.6519	0	1.2627	0	2.6946	0	0.3984	0.1385	0.1996	0	0.22	0.1095	0	0.0983	0.5897	0	0.1161	1.8427	0.2005	0.3268	0.9086	0	0	0	0.4345	0.3593	0.2815	0.2331	0.5435	0.2977	0.2501	0.3151	0.0858	0
AC103855.2	1.0309	5.5163	6.5136	3.8474	2.7985	0.2007	0.0617	0.0391	0.0711	0	0.1669	0	0.0342	0.087	0.163	0.2009	2.1079	2.7669	0	2.0034	0.187	0.0909	0.0949	0	0	0.1054	0.195	0.0184	0.1212	0.9893	0	0.0477	0.3628	0.2746	0.3282	0.5911	0	0.0446	0.0638	0.0595	0.0492	0	0	0.4168	0.0408	0.1028	0.7481	0.0588	0.0492
AC010857.1	1.0741	7.7953	7.9449	8.1384	4.2303	0.7635	0	0	0	0	0.3265	0	0	0.4255	0.1015	0.1528	2.1434	1.7305	0.2458	7.6706	0.128	0.4981	0.1299	0.1872	0.1326	0.2063	0.2054	0	0.5533	3.0411	0	0.2177	1.5119	0.4701	0.5107	0.852	0	0	0.4367	0.8149	0	0	0	0.2039	0	0.2345	1.379	0.3218	0
AL353604.1	0.4625	2.8131	2.4547	2.1182	1.0314	0.1726	0.199	0.0505	0	0.0869	0	0.364	0.2644	0.0641	0.0956	0.0288	0.4307	0.2574	0.0463	0.527	0.0723	0.1642	0.1958	0.2116	0.0999	0.1166	0.0774	0.0947	0.0521	0.7813	0	0.2256	0.2035	0.1771	0.0577	0.0803	0.0192	0	0	0.1279	0.1111	0	0	0.288	0.0526	0.4419	0.1485	0.0303	0.148
TUSC8	0.1453	0.6239	0.4816	0.6491	0.165	0.0434	0	0.0169	0.0461	0.0175	0.1855	0	0.0665	0.1451	0.0384	0	0.5954	0.1553	0.0233	0.4102	0.097	0	0.0246	0.1418	0.0251	0.0781	0.0195	0.0238	0.2445	0.2095	0	0	0.1432	0.1068	0.058	0.0202	0	0	0.0276	0.1286	0.0638	0.025	0	0.0772	0.0176	0.1777	0.0746	0.0457	0.0638
AC026585.1	1.5654	4.4806	3.7226	4.1272	5.0775	0.9521	0.2395	0.4049	0.138	0.2092	0	0.1565	0.1326	0.5789	0.2301	0.5197	0.324	0.7227	0	4.6034	0	0.1412	0.4418	0.4244	0	0.4676	0.815	0.4274	0.1045	2.1938	0	0	0.2448	0.8526	0.8106	5.0705	0.3458	0	1.8153	0	0.9549	1.0473	0	1.271	0.4219	0.1329	1.0049	0.1824	0.1273
AC079296.1	0.5742	2.2985	2.961	1.8034	1.8335	0.1429	0.0741	0.0731	0.0997	0.0539	0.0764	0.0969	0.0137	0.1294	0.2017	0.1609	0.5181	0.2982	0.0144	0.9393	0.1797	0.2184	0.0456	0.613	0.0775	0.0603	0.0481	0.0294	0.0539	0.9862	0.0723	1.6806	0.2147	0.3409	0.1792	0.3612	0.4401	0.0357	0.1703	0.0635	0.0591	0	0.1022	0.2861	0.3265	0.096	0.3686	0.0471	0.2363
AL133227.1	0.7024	0.4558	0.5526	0.5016	0.2649	0.4552	0.4499	1.1028	1.076	0.5402	1.008	0.382	0.772	1.4587	0.6589	0.846	1.3234	1.9294	0.314	0.4803	1.4036	0.7025	0.4287	0.5978	0.4657	1.4602	0.7107	0.7626	1.2663	1.0153	0.2137	1.8079	1.2876	1.281	0.4349	0.6009	3.356	0.2114	1.0693	0.3759	0.5649	0.843	0.8492	1.1068	1.8425	1.4231	0.5977	0.2741	1.2548
AL023775.2	0.1739	1.3068	1.471	1.9422	0.4231	0	0	0	0.069	0.0261	0.0925	0	0.0331	0.0724	0	0.0433	0.243	0.2065	0	0.3836	0.0726	0.0353	0.0736	0.1061	0	0.1169	0.1455	0.0712	0.0523	0.0392	0	0.0926	0.1836	0.0799	0.0868	0.1811	0.0576	0	0	0.2309	0.0716	0.0374	0	0.0867	0.1055	0	0.2512	0.0228	0.0318
AF111167.2	1.6167	6.0413	7.4876	5.2027	2.4217	3.1063	1.3296	2.653	1.6752	1.2016	1.6246	0.707	1.2154	2.2793	2.8066	1.2301	3.9731	1.906	0.6115	5.5334	3.1285	1.5307	1.1407	4.876	1.2028	1.1018	2.1044	1.8208	5.9241	2.8725	1.1528	0.924	1.2327	2.5728	0.7325	4.0677	1.9347	0.5589	1.2143	0.5565	0.4068	2.9744	2.5426	2.3866	1.4571	1.7676	2.9982	0.8125	2.2343
AC104024.2	3.4952	27.596	25.6031	19.7004	10.1841	0.0737	0.2447	0.0172	0.047	0	0.3152	0	0.1129	0.4272	0.1371	0.0295	1.6275	1.7055	0.0712	8.6408	0.3213	0.0962	0.1755	0.1445	0	0.2787	0.0991	0.0485	0.445	3.9494	0.1491	0.021	1.8763	0.2904	0.1775	7.5452	0	0	0.0562	0.0787	0.0325	0.0255	0	0.6887	0	0.1358	1.9775	0.0932	0.0867
AC226101.1	0.7321	1.4842	0.5896	1.1921	1.0883	0.0607	0	0	0.0968	0	0	0.1098	0.186	0.6091	0	0	0.2273	0.2173	0	0.7176	0	0.198	0	0	0	0	0.0817	0	0.1467	0.3298	0	0.1731	0	0.0748	0.3249	0.0847	0	0.1215	0.1158	0	0	0.4198	0	0.0811	0.074	0	0.0783	0	0.0893
AL645768.1	2.1977	4.2517	6.1252	3.2947	8.3658	0.0405	0.028	0.0592	0.0808	0	0.065	0.0183	0	0.2032	0.0807	0.0405	0.1516	0.1691	0.0978	4.2486	0.2716	0.7101	0	0.0248	0.0527	0.0274	0.5857	0	0.159	6.7096	0	0	0.2721	0.3491	0.1219	1.0875	0	0.0405	3.4752	0.054	0.0112	0.0525	0.058	0.1081	0	0.0156	1.3455	0.0427	0
AL583722.2	0.2521	2.2551	2.4369	1.1437	1.5333	0	0	0	0	0	0	0	0	0.1398	0	0	0.1174	0.2245	0	1.1121	0	0.4092	0	0	0.1089	0.0847	0.1688	0	0	0.9086	0	0	0.0887	0	0.1678	0.35	0	0.251	0.1196	0	0.0692	0.1084	0.0898	0	0.0765	0.1927	0.1618	0	0
AL603756.1	0.7163	0.7538	1.3382	0.4999	0.6834	0.5242	0.1741	0.515	0.3679	0.4054	0.4932	0.0379	0.1285	0.7713	1.1982	0.1679	0.2354	0.1251	0.135	0.1983	0.2812	0.342	0.1784	0.4626	0.182	0.9063	0.4231	0.2761	0.6837	0.8351	0.0424	0.5082	0.4152	1.8073	0.533	0.3802	0.782	0	1.4392	0.0746	0.8559	0.5437	0.6902	0.3079	1.0477	0.9661	0.4057	0.5082	0.8941
PITPNA-AS1	2.8587	1.0829	1.5092	1.2909	0.9545	3.5145	8.105	6.0681	2.2688	1.8199	5.9042	3.4792	3.2049	6.0629	4.6707	2.6798	1.566	2.695	5.522	2.8681	7.8564	5.8681	1.7085	11.2829	5.3757	1.8085	2.9268	1.6528	1.6169	0.303	0.8464	5.6076	2.6038	2.885	4.7018	2.9179	10.3651	12.556	10.211	5.2096	2.1233	3.9054	3.8323	2.2342	2.9575	1.4137	2.5908	2.9981	0.8612
AC015712.2	0.3788	5.7433	6.1461	4.8249	2.2367	1.5081	0.2282	0.4754	0.808	0.1566	0.126	0.1917	0.1805	0.5516	0.6576	0.1533	0.7166	0.6886	0.3887	3.3907	0.1481	0.7974	0.2706	0.0289	0.0921	0.1034	0.7766	0.1842	0.5905	0.9065	0.1549	0.1008	0.3083	0.1741	0.1655	1.7419	0.0706	0.0825	12.6808	0.1886	0.0455	0.8553	1.644	0.2517	0.0862	0.6967	0.8283	0.2173	0.1126
MIR193BHG	4.4901	6.167	5.7421	4.4585	7.5018	2.1144	1.4109	1.0085	1.5187	0.7157	2.9497	0.9894	1.4013	2.7664	2.3217	1.2756	2.9607	3.1034	0.9413	7.0096	1.6593	3.9496	1.9518	1.6359	2.5906	1.1849	1.7348	1.6414	3.0244	3.8686	2.7453	2.2771	2.9058	3.5174	3.8417	3.5139	1.0785	0.495	0.5432	1.7071	1.3566	0.985	0.9765	2.0019	3.2987	1.2667	3.5981	5.1673	0.7166
AC073389.3	4.1916	1.4648	2.019	1.4286	1.5018	5.2873	1.8793	5.787	1.3152	4.5716	2.178	2.1045	11.0724	11.0302	3.8034	2.136	4.9929	3.5295	0.2342	7.6823	2.8464	2.7688	7.5103	12.3675	1.0107	6.9452	7.4388	6.4673	2.6362	4.3031	1.57	2.8356	4.0479	9.6758	9.0851	1.9621	7.9466	0.097	0.7399	8.8871	3.2644	8.8039	0.9719	6.0222	11.7051	4.8426	9.6366	4.1916	4.4219
AL356776.2	5.214	6.0766	6.451	5.2601	3.7675	2.7744	1.4929	0.9615	1.0448	0.6363	1.5105	0.2554	1.2003	3.5937	1.0071	0.5913	1.5144	1.1644	0.5375	3.3854	1.2059	1.5292	0.8523	1.2911	0.736	0.9889	1.9352	0.9937	0.6515	3.8834	0.4677	1.1171	1.09	5.0768	2.1823	2.114	2.2924	0.4369	3.2082	0.7083	0.9494	1.865	0.8456	2.0062	1.675	0.8483	2.2038	0.3655	2.0585
AF106564.1	8.5323	22.8631	23.7844	22.5729	15.8061	7.2659	0.3933	4.3842	3.5984	0.6869	0.7977	1.9911	4.3273	3.3268	4.108	1.6712	4.0228	2.5005	0.1144	14.0047	0.3574	0.6953	1.6624	6.8377	0.3701	1.1518	3.0589	1.1697	1.2229	9.713	0.8625	0.1266	11.0308	9.2528	15.7096	6.7398	8.4708	0.1066	5.7243	1.1376	1.4895	21.4954	9.4326	3.8182	6.1705	5.839	5.2022	3.1825	7.81
AC010931.1	1.5186	3.1413	4.0793	3.6226	10.7468	0.0412	0.3042	0.0321	0.1972	0.0166	0.235	0.0248	0.021	0.0766	0.0183	0.22	0.5657	0.3278	2.4325	2.582	0.2304	0.1568	0	0.2695	0.1193	0.1299	0.0739	0.1357	0.6139	0.5224	0.0834	0.1371	0.1555	0.203	0.2206	0.6707	0.0183	0.0275	18.2327	0.5865	0.0455	0.0237	1.9664	0.2201	0	0.1266	0.6735	0.1303	0.1818
AC121757.1	1.3146	5.5393	6.1512	2.6503	5.2114	0.5815	0.4023	0.17	0.2318	0.2635	0.1554	0.2628	1.5589	0.3241	0.1932	0.291	0.4081	0.867	0	1.0308	0.1219	0	1.6076	0.1782	0	0.6872	0.4889	0.1196	0.1756	2.3686	0	0	0.6168	0.179	0	1.1152	0	0	0	0	0.3207	0.3769	0.208	0.9703	0.1772	1.6745	0.7501	0	0.7481
LINC01166	0.5568	2.1166	2.6429	2.4044	1.3545	0.2251	0	0.1013	0	0.0837	0.037	0	0.0531	2.7411	0.6214	0	0.9399	0.3099	0	0.7164	0.029	0.1695	0.0589	0	0.0902	0.0702	0.396	0.3706	0.1255	1.5049	0.1051	0.0741	0.4409	0.8956	0.3938	0.6039	0.0231	0	0.033	0.1848	2.0442	1.0477	0.0248	0.3237	0.0844	0.6383	0.4468	0.6752	0.1782
AP003559.1	0.5973	3.6687	7.423	2.9528	4.44	0.0248	0.0685	0.1449	0.079	0.0299	0.6355	0.9403	0	0.1933	0.1317	0.1487	0.1391	0.2068	0.1595	1.3467	0.2076	0.404	0	0.2429	0.086	0.0335	0.0666	0	0.0598	2.6458	0.0501	0.4944	0.5606	0.2135	0.0663	1.2438	0.3299	0.0496	0.3778	0.3084	0.0547	0.1284	0.0709	0.0661	0.0604	0	0.2237	0.0783	0.1457
AL031590.1	0.1814	0.8944	0.9186	0.8864	0.5231	0.0201	0.0555	0.1408	0.064	0.2182	0.1716	0.0907	0.0154	0.0224	0.0933	0.0803	0.1502	0.2274	0.113	0.6284	0.0336	0.0818	0.1195	0	0.0174	0	0.0675	0.1156	0.1454	0.3632	0.0812	0.1144	0.298	0.0124	0.0805	0.1679	0.0134	0	0.153	0.2677	0.0221	0.0173	0.1292	0.1741	0.0122	0.1695	0.1553	0.0317	0.059
AL161734.2	1.8327	3.5503	3.5489	2.9012	5.3282	0.1557	0	0.1041	0.071	0.2956	0.1902	0	0.0682	0.0496	0.1478	0.5343	0.2081	0.2919	0	0.7361	0	0.1451	0.1514	0.3272	0	0.5108	0.1795	0.1465	0.2418	0.443	0.225	0.0634	1.227	0.1369	0.2678	0.6826	0.1481	0	0.0424	0.0396	0.2454	0	0.1273	0.2079	0.1627	0	0.2296	0.5626	0
DLEU2L	0.4358	0.954	1.0974	0.662	0.4989	0.1659	0.2118	0.6267	0.407	0.1696	0.7638	0	0.0195	0.384	0.1356	0.3064	0.9789	0.1217	0.1437	0.3468	0.492	0.3329	0.2388	0.2502	0.2437	0.7582	0.0858	0.336	1.2326	0.9932	0.3871	0.7458	0.5955	0.7226	0.3926	0.4093	1.6992	0.0766	0.3405	0	0.2815	0.5293	0.2739	0.2044	1.1195	0.8818	0.1975	0.0941	0.8441
AC097658.3	0.0688	0.8368	0.5699	0.8161	0.2231	0	0.0947	0.1201	0.273	0.2895	0	0	0	0.0382	0	0.137	0	0.0817	0	0.4855	0.2296	0.1116	0.0582	0.5035	0	0.0462	0	0	0	0.1239	0	0.1464	0.0484	0.0843	0.0458	0	0.2735	0	0.1305	0	0.0755	0	0.049	0.0914	0.0417	0.0526	0.0883	0.0721	0.1007
AL035409.2	0.3668	5.1177	5.9506	4.2235	2.6767	0.0913	0	0	0	0	0.3902	0	0	0.4069	0.1213	0	0.3416	0.3266	1.4688	2.6964	0.459	0.1488	0	0.4474	0.6338	0.1233	0	0.1502	0.8817	2.1478	1.1076	0	0.5163	0.4495	0.1221	2.5457	1.2154	0	1.044	0.1623	0.2014	0	0	0	0.2224	0.1402	1.5304	0.0962	0.5367
AC015961.1	0.8153	4.1759	4.8289	3.7134	3.6188	0.4484	0	0.1748	0.3065	0.129	0.2283	0	0.229	0.7379	0.4824	0.3847	0.5595	0.5604	0	2.3975	0.2864	0.4179	0.1453	1.204	0.3337	0.3461	0.3734	0.1054	0.5673	1.8169	0.0432	0.5785	0.9665	1.3409	0.8284	0.5063	0.7395	0.0427	0.4886	0	0.8009	0.812	0.3362	0.5131	0.3123	0.2952	0.6336	0.1575	0.5337
AC092636.1	0.8038	2.6547	2.604	1.6182	1.7549	0.0462	0.0852	0.018	0.0491	0.0558	0.1645	0.0834	0.0236	0.0343	0.0409	0.0308	0.3455	0.1835	0	1.5092	0.1548	0.0502	0.1047	0	0	0.1662	0.0207	0.0253	0.0929	1.3091	0.0311	0.0877	0.0435	0.1326	0.0412	0.794	0.0205	0	0.0293	0.1095	0.017	0	0	0.1232	0	0	0.2977	0.0162	0.0226
AC079336.5	1.2796	2.6023	2.1698	2.0837	2.3847	0.0559	0.5565	0.1699	0.392	0.135	0.3583	0.0808	0.0342	0.2117	0.1633	0.1118	0.3345	1.8655	0.2517	1.4787	0.1686	0.2733	0.114	0.1917	0.2715	0.2112	0.1653	0.0368	0.2159	1.4561	0.0904	0.4141	0.5214	0.4402	1.0611	0.5142	0.7142	0.0223	0	0	0.0863	0.1545	0.064	0.3579	0.7352	0.2059	0.6773	0.1648	0.3121
AC067969.1	0.1651	5.6711	4.3317	9.9099	3.0794	0.4108	0	0.8649	0	0.6949	0.1757	0	0.6294	0	0.6552	0.1645	3.0753	1.4701	0	3.4959	0.6888	0.134	0.5592	0.2014	0	0.8879	0.1105	0.6762	0.5954	0.7438	0	0.5857	0.5811	0.4047	0.7694	0	0.1094	0	0.3133	1.4615	0.2719	0	0.2352	1.4259	0.3004	0.1262	0.636	0.5195	0.1208
AP003355.2	2.0161	24.1021	20.8547	14.9194	13.1352	0.0692	0.1436	0.1214	0.0828	0.0418	0.5548	0.0625	0	0.8291	0.1609	0.5193	2.1689	1.2174	0	16.7231	0.319	0.2821	0	0.0424	0.3003	0.3505	0.4188	0	0.5014	10.7414	0	0.0493	1.3946	0.5112	0.162	5.0907	0.023	0	0.033	0.6154	0	0.1196	0.0495	0.4156	0	0.0797	3.1017	0.2552	0.1017
GRASLND	2.4107	8.5696	8.9404	6.5894	12.7438	0.0846	0.3405	0.1349	0.8585	0.0836	0.5097	0.5004	0.6361	0.3257	0.2657	0.1385	0.8203	0.587	3.1437	6.162	0.3739	0.4264	0.2878	3.695	0.0668	0.1662	0.2586	0.1772	0.5572	2.5616	0.0778	0.2083	0.1196	0.9847	0.2469	4.0972	0.0512	0.1385	2.2286	0.3556	0.1018	0.0399	0.4512	0.3696	0.1031	0.2008	1.2698	0.1053	0.3053
AC008105.1	0.7552	4.892	6.833	2.774	2.2884	0.4351	0.1095	0.7172	0.8202	0.2629	0.3383	0.2145	0.1515	0.7276	0.2103	0.5147	0.9254	1.1561	0.0318	2.6884	1.8902	1.2258	0.4038	0.9213	0.6182	0.2939	0.1064	0.1953	0.4539	1.4324	0.2401	1.2127	3.0494	0.3166	1.032	1.1035	0.1844	0.0396	0.1508	0.3166	0.24	0.3077	0.8209	0.6601	0.3857	0.2734	1.4034	0.3335	0.4071
AL031289.2	0.109	1.7162	1.8817	1.3315	2.0333	0.0814	0	0.0952	0.0865	0.0983	0.116	0	0.0416	0.1512	0.036	0.0543	0.1015	0.0324	0.131	0.545	0.3183	0.0885	0.0462	0.266	0	0.1832	0	0.1339	0.0655	0.442	0	0.2707	0.0767	0.1002	0.1089	0.3784	0.0723	0.0543	0.1034	0.193	0.0599	0	0.1941	0.0362	0.3306	0.125	0.3499	0.0572	0
LINC00957	30.4146	12.4741	17.7388	19.2965	11.4838	1.3088	3.0646	2.1195	3.2381	1.703	4.1616	4.2162	4.9354	1.6272	1.338	2.8883	10.2997	7.7657	4.267	12.7714	10.071	10.8089	4.739	5.183	7.4581	1.1559	1.3092	1.6847	3.2423	5.1034	2.2063	5.957	3.4412	1.157	5.6119	10.9061	0.0894	1.6113	0.3519	2.0295	1.2773	0.4641	3.41	7.2127	1.002	5.0253	4.394	0.778	2.6151
ZRANB2-AS2	0.2941	0.149	0.2115	0.1368	0.1888	0.1921	0.2278	0.3637	0.4473	0.2063	0.2281	0.2811	0.2615	0.3908	0.2066	0.1892	0.542	0.3527	0.2012	0.1802	0.3578	0.2834	0.3112	0.2242	0.2064	0.4077	0.2543	0.266	0.5191	0.4305	0.1973	0.2478	0.1768	0.289	0.1591	0.54	0.5482	0.1464	0.1744	0.1681	0.1783	0.3373	0.2225	0.407	0.613	0.4636	0.2399	0.1157	0.4527
LINC01331	0.1245	1.817	1.9938	1.3378	1.0094	0	0.0343	0	0.0395	0	0	0	0	0	0	0.0248	0.1159	0.2217	0.0798	0.4246	0.1246	0.0404	0	0.243	0.0215	0.0167	0.0167	0	0.0299	0.1794	0.0251	0.0707	0.035	0.0305	0.0497	1.2096	0.066	0.1735	0.0709	0.0441	0.0137	0	0.0177	0.0662	0.0302	0	0.0959	0	0.0729
AP000866.5	0	2.7846	3.9593	4.2882	1.8269	0.1019	0.282	0	0.1626	0	0.4358	0	0	0.2272	0.2709	0	1.1444	0.3647	0.164	1.8069	0.3417	0	0	0.2499	0	0	0.1371	0.1678	0.1231	1.2916	0.4124	0	0.4325	0	0.1363	0	0	0	0.1943	0.5439	0	0.1762	0	0	0.1242	0	0.1315	0.1074	0
SAPCD1-AS1	0.5931	2.9709	2.5934	1.6557	3.2064	0	0.2723	0.1151	0	0.1189	0.2104	0	0	0.2193	0	0	0.5524	0.8215	0.1583	3.0232	0.3299	0.3209	0	0	0	0.1329	0.397	0	0.2376	2.1374	0.199	0.1403	0.9741	0	0.1316	2.0584	0.131	0	0.9379	0	0.4342	0	0.2816	0	0.1199	0	0.7615	0.2073	0
FO393414.3	0.3256	3.48	4.8187	1.5763	0.9735	0.9822	0.1121	0.2132	0.4361	0.208	0.1732	0.6773	0.2482	4.7293	0.8343	0.7094	0.1137	0.157	0.1304	1.2686	0.1528	0.0661	1.0165	1.8122	0.1231	0.8207	0.9263	0.1667	0.4647	1.7416	0.1434	0.4476	0.6875	0.7481	0.6096	0.9745	0.5799	0.0203	0.1545	0.1801	0.5809	1.5053	0.1739	0.2298	1.2464	0.8243	0.9928	0.3415	0.6998
AC011374.1	1.2214	2.6636	1.8472	2.3949	1.8394	0.2605	0	0	0.277	0.9442	0.6188	0	0.0443	0.1613	0.577	0.4055	0.3792	0.3798	0.6522	1.9157	0.1456	0.1888	0.4432	1.4901	0	0.43	0.1557	0.7623	1.2584	1.048	0.2928	0.9492	1.8422	0.1069	0.1549	0.0404	0.0771	0.1737	0.607	0.2574	0.1277	0.1001	0.2485	0.1932	0.0353	0.8446	0.336	0.4575	0.8511
SEC24B-AS1	0.7266	0.887	0.9443	0.696	0.7741	0.8721	1.2557	1.0034	1.2212	0.968	1.0611	0.1666	1.4229	2.3235	1.2061	0.5393	2.0035	1.2686	0.8216	0.8882	1.4383	1.4106	0.9892	0.8691	2.0189	1.5323	1.4116	1.3071	1.4642	0.8985	0.8605	1.6882	1.9454	2.1737	1.6124	1.0186	0.576	0.8511	1.1761	1.3999	0.923	1.5932	0.8016	1.3724	2.0651	1.4156	1.9115	0.8741	1.449
AC103923.1	0.5195	1.0622	1.3835	0.6216	0.4213	0.2585	4.7016	2.2463	3.7111	0.6694	5.2908	1.6024	0.9619	0.5764	0.6872	1.7003	4.2854	1.6741	1.4861	1.7024	10.0312	9.3963	1.3196	1.1771	4.9377	4.1905	0.9937	3.4044	12.1324	8.0238	2.3908	5.8452	1.5149	1.2733	0.5929	2.6788	4.0337	1.6995	1.7605	1.7738	0.4482	0.3192	2.22	0.8382	9.0023	1.8152	8.1473	0.1946	5.1589
AL583827.1	0.2316	3.1098	2.3733	2.25	2.2387	0	0	0	0.0283	0	0.019	0.032	0.0136	0.1087	0.0118	0	0.1493	0.0952	0.1141	1.2466	0	0.0434	0	0.0217	0	0.0359	0.0358	0.0438	0.0107	1.0109	0	0.0126	0	0.0546	0	0.1113	0	0.0177	0	0	0.0098	0	0	0.0592	0.0324	0.0136	0.1143	0.0187	0.0261
AC104260.1	0	0.605	1.8679	1.0621	0.9598	0	0.2329	0	0	0	0.1799	0.3042	0.1289	0	0.2237	0	0.3149	0.5019	0	1.3923	0	0.1372	0	0.4126	0.7305	0.1137	0.1132	0	0	0.1523	1.0213	0.2399	0.238	0	0	0	0	0.1683	0	0.1497	0	0	0.2409	0.337	0.1025	0.1292	0.1085	0.266	0
AC007922.3	0.4615	1.7261	1.3468	3.5574	0.9015	0	0	0.0366	0	0	0	0	0.016	0.0582	0	0	0	0.3486	0	0.037	0	0	0	0	0	0.0282	0.014	0.0172	0.0252	0.0189	0	0	0	0.0129	0.0279	0.0146	0	0	0.0199	0.0557	0.0115	0	0	0.1393	0	0	0.2828	0	0.0153
AC060809.1	0	0.5782	1.1157	0.6767	0.3931	0.0804	0	0	0	0	0	0	0	0.1793	0.1069	0	0	0.0959	0	0.4752	0	0	0	0	0	0	0.2164	0	0	0.1456	0	0	0.1137	0.5941	0	0	0	0	0	0	0.1774	0	0	0	0.098	0	0.1037	0	0.1182
AC027045.3	0.7585	1.0176	1.5491	1.0587	22.5	0.0315	0	0	0.0251	0	0.1009	0	0	0.1052	0	0	0.1472	0.0375	0	0.7806	0.0527	0.1539	0	0.0771	0	0	0.2327	0	0.076	0.4271	0	0.0448	0.0445	0.0775	0.0842	0.0439	0.0209	0	0	0.028	0	0	0.045	0	0.0192	0	0.3043	0.0166	0.0231
AL035252.5	0.382	1.0154	1.055	0.2285	0.5311	0.0543	0	0.0635	0.2166	0.0656	0.2323	0	0	0.2422	0.2526	0	0.1017	0.0972	0.1311	0.1284	0.4098	0.0443	0.0462	0.1997	0	0.1467	0.0365	0.0447	0.6888	0.4917	0	0.1162	0.1152	0.2675	0.109	0.947	0.0362	0	0.3107	0	0.0599	0.0469	0.2332	0.1088	0.1655	0.2503	0.0701	0.0859	0.1597
AC092718.5	3.3813	5.4989	6.4728	6.2213	7.4779	2.1415	2.5399	2.2364	1.9517	1.0165	2.4529	0.1383	1.0545	1.6198	2.3378	0.6123	2.7195	1.6422	1.8465	2.8926	2.1799	4.1161	0.9109	0.375	1.7263	1.8595	2.4693	2.266	1.8474	4.4309	1.2377	3.7077	3.678	2.9194	2.7626	3.307	1.3243	0.306	1.0208	0	1.6032	3.1729	1.3135	2.8588	1.8642	3.0542	1.8746	1.0478	1.6868
AC008708.2	0.9731	4.1776	5.8221	5.2063	2.6301	0	0.1117	0	0.0644	0.0488	0.5176	0	0.1236	0.3598	0	0	1.1327	0.6738	0.1948	6.4382	0.2706	0.1316	0	0.1978	0	0.1635	0.1086	0	0.1462	0.6575	0	0.1151	0.3995	0.2484	0.108	0.0563	0	0	0	0.2871	0	0.1395	0	0.1616	0	0	1.2493	0.0425	0.0593
LINC01106	1.282	6.8268	6.4015	5.4099	5.6572	0.0148	0.2874	0.0174	0.0473	0	0.1586	0	0.0909	0.1323	0.0789	0.0297	0.6664	0.4778	0.191	3.6999	0.1492	0.2903	0	0.2182	0	0.0802	0.0599	0.2442	0.5196	3.0889	0.1501	0.0212	0.2518	0.1096	0.0595	0.8277	0.0198	0	0.2546	0.1056	0.0164	0	0	0.1386	0.0542	0.0456	0.555	0.0938	0.0436
AC073529.1	0.1041	0.0931	0.1078	0.0545	0.0211	0.1683	0.2508	0.2877	0.764	0.0939	0.609	0.3511	0.238	0.4185	0.2581	0.3628	0.1454	0.139	0.3334	0.153	0.5861	0.2534	0.1101	0.9522	0.3147	0.2448	0.1568	0.1705	0.1876	0.211	0.1571	0.1477	0.0733	0.2551	0.1905	0.2889	1.0347	0.7253	0.0247	0.2994	0.1428	0.4252	0.1853	0.1901	0.3629	0.179	0.2839	0.0546	0.4569
LINC01126	1.2736	0.317	0.7263	0.5024	0.1796	1.2124	0.61	1.6114	0.9668	0.5993	3.2403	0.2989	0.4221	4.2385	1.4281	1.103	1.2892	0.5587	0.2661	1.4655	1.7555	1.1234	1.6408	1.7563	1.5788	1.3771	1.0008	1.1339	2.7287	1.8956	0.2787	2.9465	2.0656	4.7838	4.1286	0.6149	5.6517	0.2205	0.6304	0.3431	1.7935	2.3338	1.0253	1.7656	0.8731	1.3542	1.9195	0.5227	1.418
AC139491.1	1.3828	7.0982	12.701	8.1817	6.3864	0.0299	0.0828	0.07	0	0	0.3198	0.0541	0.0458	0.3335	0.0398	0	0.5039	0.7137	0	4.7381	0.1505	0.5855	0.2036	0.0733	0	0.1212	0.2415	0.0492	0.2168	3.8455	0.0605	0.0427	0.3808	0.2947	0.2401	1.7526	0	0	0	0.9047	0.066	0.0517	0	0.4793	0.0365	0.0459	0.6561	0.0946	0.044
AC124804.1	0.9231	1.9142	0.7804	0.4733	0.3514	0.0187	0.0519	0.0219	0.0748	0	0.0601	0.1017	0.0287	0.0418	0.2118	0.0375	0.1053	0.0335	0.0453	0.6426	0	0.0153	0	0.0919	0.0163	0.0633	0.0378	0.0772	0.0679	0.0849	0.0759	0.0134	0.0398	0.1847	0.2383	0.0915	0	0.0188	0	0.0667	0.031	0.2431	0.161	0.0876	0.0457	0.0432	0.3265	0	0.0414
AC011455.8	5.9369	8.6662	8.8533	6.6624	3.8513	2.7179	1.2427	2.4326	2.5255	0.3998	0.8591	1.709	2.1362	0.3425	3.2038	2.791	5.9269	3.3548	1.8639	5.1677	1.3076	1.3105	2.9757	0.8112	4.0215	0.3512	1.1446	0.5057	2.2264	3.5514	1.1474	1.2805	1.2034	0.7857	1.9287	4.5822	0.1574	0.993	0.2253	1.5975	2.477	3.7993	2.5368	2.4294	1.5842	4.1745	3.6891	0.2491	1.668
AC015468.3	0	0.5741	1.1078	0.336	1.1711	0	0	0	0	0	0	0	0	0	0	0	0.1494	0	0	0.5662	0	0	0	0	0	0	0	0	0	0.4337	0	0	0	0.295	0	0	0	0	0	0	0	0	0	0	0	0	0.103	0	0
OSER1-DT	13.5643	6.9601	7.8663	8.4406	4.8716	15.2178	6.2627	12.2814	11.2901	7.1593	12.4377	12.9208	13.251	20.6402	13.7003	15.1708	10.5926	8.6663	4.7801	16.6457	12.4688	13.3297	12.971	15.5127	10.569	9.9859	11.6225	10.2862	6.5214	10.3715	7.9941	15.9023	13.0396	21.7119	20.9957	7.8878	16.8819	16.1165	3.9124	25.4448	10.0353	17.5393	4.5315	12.5234	20.0541	14.1293	17.7823	6.1197	11.83
AC007686.4	1.1845	3.7339	2.8732	3.4183	3.6862	0.1115	0.2204	0.205	0.0508	0.0385	0.3406	0.0576	2.0988	0.4617	0.2964	0.3826	0.3578	1.0831	0.0256	1.4121	0.3472	0.2338	0.3795	0.4687	0.0553	0.1937	0.2572	0.6555	0.1347	0.8652	0.1289	0.5678	0.383	0.2158	0.1492	1.0666	0.1061	0.1275	0.9416	0.085	0.0879	0.1652	0.0912	0.2339	0.3301	0.367	0.5549	0.5036	0.4216
MFF-DT	0.5334	0.4792	0.5074	0.4591	0.3941	0.8199	0.4652	1.1694	1.0725	0.5167	0.7441	0.2079	0.6687	1.2624	0.8113	0.5785	1.1536	0.5945	0.451	0.5333	0.539	0.481	0.4667	0.5423	0.6913	0.6772	0.6626	0.5097	1.122	0.5767	0.352	0.7864	0.826	1.7867	1.1166	0.5841	0.9035	0.9146	0.9728	0.2203	0.8557	1.6161	0.4263	0.6772	0.5787	0.8788	0.4375	0.3978	1.2576
AC099684.1	1.0613	1.6771	2.1677	0.895	17.3919	0	0.0609	0.103	0.0351	0	0.0471	0	0	0.1962	0.0292	0.0881	0.0412	0.0262	0.0354	1.8726	0.2214	0.7895	0.0374	0	0	0	0.1184	0.0362	0.1063	2.1115	0	0	0.0623	0.0542	0.1178	0.9208	0	0.044	0	0	0.0243	0	0.0315	0	0	0.0338	0.511	0.0232	0.0324
AC114284.1	0.2454	2.5759	2.8807	2.0555	2.0566	0.0814	0.4507	0.4762	0.3896	0.0492	1.0446	0.5152	0	0.1361	0.0541	0	0.3048	0.0486	0.3932	1.203	0.3413	0.664	0.1385	1.2975	0.1414	0.22	0.0548	0.067	0.0983	0.8108	1.153	0.1741	0.2303	0.1003	0	0.7382	0.4338	0.3258	0.5434	0	0	0.2111	0.0583	0.0544	0	0.0625	2.3109	0.3432	1.736
AC097639.1	1.7351	5.7595	4.4589	4.6083	13.132	1.0553	0.8628	0.7855	1.3771	1.7098	0.6667	0.2601	0.6614	0.6684	3.0918	0.7201	1.167	0.8297	0.5404	2.5796	0.2011	0.3129	0.4897	8.0554	0.4164	1.879	3.0651	1.3423	0.4924	1.7369	1.2615	0.2052	0.9159	0.8269	0.738	1.104	0.0639	0.6718	0.2286	0.1706	0.7409	0.9121	1.0298	1.761	1.0815	0.7736	1.547	2.6033	0.6348
AC080078.2	0.3937	2.3946	2.1745	4.2588	2.2348	0.098	0.5422	0.2291	0	0.1184	0.2094	0	0.3001	0.1092	0	0	0.7333	0.2337	0	3.7048	0	0.1598	0.3333	0.4803	0.1701	0	0.1318	0.1612	0.2366	1.5961	0	0.419	0	0.1206	0.131	0.6832	0	0	0	0.3485	0.1081	0.1693	0	0.1308	0.2388	0	0.6318	0	0
AL356379.2	0	2.0833	1.5731	0.6184	0.8212	0	0.3486	0	0	0	0.2694	0	0	0	0	0	0	0.0751	0.2028	0.3723	0	0.1027	0	0.3089	0.1094	0	0.0847	0	0.1522	0.3421	0	0.1796	0	0.0776	0.0843	0.0879	0	0	0	0.112	0	0	0	0.0841	0.2303	0.1935	0.1625	0.0664	0.0926
AL805961.1	0.4352	3.0734	3.8666	1.4393	2.0406	0.0094	3.8302	0.022	0.03	0.0114	0.1208	0	0.0144	0.084	0.0125	0.0188	0.4934	0.0562	0.0152	1.2463	0.0158	0.1843	0	0.0231	0.0327	0	0.0507	0	0.0682	2.1307	0.019	0.0805	0.0666	0.1043	0	0.1313	0	0	0.0359	0.0335	0	0	0.0135	0.0377	0.0115	0.0289	0.4858	0.0198	0
AC008459.1	0.088	0.96	1.0174	0.614	1.0344	0.0109	0	0	0	0.0264	0.0468	0	0	0.0732	0	0	0.041	0.0261	0	0.9572	0	0.0178	0.0186	0	0	0.0148	0	0	0.0529	0.3765	0	0	0.0464	0.0674	0.0146	0	0	0	0	0.0584	0	0	0	0.0146	0	0	0.1412	0	0.0161
AC015726.1	16.3221	17.7526	20.2835	18.408	13.8707	7.7323	12.4073	15.6558	5.6998	7.5371	6.5297	7.0477	9.6557	9.1985	5.7857	10.0143	11.1874	8.4483	3.242	21.3495	4.3575	8.3715	10.0604	8.7613	6.5435	5.7927	5.6816	6.0964	6.5917	10.352	5.2578	11.9512	19.5756	10.401	12.7784	3.8065	16.0106	3.1199	12.1411	3.8141	4.086	12.1302	9.3923	7.1996	4.7514	9.381	12.0704	3.4921	7.1653
ECI2-DT	0.3602	0.5442	0.3869	0.419	0.357	0.3386	0.7166	0.6756	1.2072	0.4091	0.5962	0.18	0.5798	0.6439	0.9	0.917	0.8574	0.4752	0.4168	0.4237	3.9739	1.3968	0.5083	0.9766	1.0029	0.7802	0.5091	0.4918	1.4914	1.2982	1.3297	1.136	0.6198	0.9075	0.4264	1.6669	1.0612	0.2391	0.5697	0.1772	0.3296	0.6197	0.3991	0.9041	0.6069	0.7648	1.4646	0.5038	1.3179
LINC01771	0.4822	6.6713	3.5513	3.8142	1.0428	0.5599	0	0.6549	0.2552	0.0967	0.8551	0.2892	0	0.9808	0.6378	0	0.2994	0.3817	0.3862	1.7963	0	0.2609	0.1361	2.1571	0.1389	0	0.2152	0	0.1932	0.1448	0	0.114	0.4526	2.9548	0.9631	0.6694	0.7458	0.16	0	0.1423	0.706	0.4148	0	0.6407	0.2925	0.2457	0.5159	0.3372	0.8233
AC092640.1	0.3455	0.4203	0.3816	0.0723	0.4202	0.0172	0	0	0.0548	0	0	0	0.0263	0	0.0457	0.1376	0.0965	0.123	0.0277	0.4674	0.1441	0	0	0.0843	0	0.0464	0	0	0.0208	0.1245	0.0696	0.0735	0.0973	0	0	0.024	0.0229	0	0	0.0306	0	0	0	0.0459	0.021	0	0.0665	0.0725	0
AC002091.1	0.1636	0.2342	0.3389	0.6852	0.1327	0.3257	4.2813	2.0952	3.2467	2.9516	0.3482	0.4416	1.8711	0.8169	0.6493	3.0966	2.4382	1.6512	3.1453	0.8661	3.4129	2.3903	2.2166	0.1996	0.8483	1.0999	0.7668	2.4125	3.6385	1.0319	3.4591	2.3219	1.382	0.401	0.8715	2.4986	0.3254	5.8646	0.7763	0	0.1797	0.1407	7.2251	2.3914	1.1908	2.2511	2.9412	0.5148	4.1903
AL132822.1	3.0203	3.941	0.8586	2.2319	1.7288	0	0.4893	0.2068	0.564	0	0.3781	0	0.8126	0	0	0.177	0	0.4218	0.2846	1.6719	0	0.1442	0.1504	2.3842	0.1535	0.2388	0.1189	0.1455	0	0.6402	0.8942	0	0.7503	0.3266	0.1183	1.7264	0	0	0	0.1573	0.0975	0	0	0.4721	0	0.2716	1.5967	0.1863	0
LINC02033	0.2713	1.9895	1.4046	1.0412	0.4399	0.27	0.9339	0.3158	0.4844	0.1631	0.2886	0	0	0.3762	0.2242	0.1351	0.3789	0.6843	0.0543	0.6381	0.3395	0.2201	0.1148	0.1655	0.5859	0	0.3178	0.3333	0.5706	0.3055	0.2048	0.3368	0.1432	0.374	0.0451	0.3765	0.1798	0	0.4504	0	0.1489	0.175	0.3381	0.045	0.5758	0.2073	0.2177	0.1422	0.2977
AC138649.1	4.5494	6.2048	8.4072	6.0516	5.8803	0.2213	0.2355	0.3683	2.4705	0.4216	0.7825	0.2154	3.6116	0.2751	0.2375	0.7325	1.7043	1.5228	0.1507	5.7135	0.5565	0.4997	0.8543	2.775	0.133	0.2414	0.2977	0.2101	0.4934	2.0031	0.3788	1.347	0.8547	0.6183	0.3302	1.3414	0.8502	0.0851	0.0649	0.2876	0.4507	0.4855	2.1438	2.4768	1.1721	0.8104	0.9332	0.4395	0.5881
AC011407.1	0.5622	2.9164	2.4257	2.2069	1.3676	1.8883	1.0645	0.2045	1.4501	0.2958	0.2243	0.8218	0.6964	0.2729	0.2324	0.21	0.1309	0.3754	0.6191	1.5292	0.9967	0.4562	0.595	1.6288	1.0929	0.5196	0.5174	0.2302	0.4223	0.3798	2.0514	0.8476	0.1484	1.1625	0.0936	0.6828	0.5123	0.1399	0.3334	0	0.4244	0.6649	0.2502	0.2334	0.1279	0	0.8571	0.6633	1.6453
AC009955.4	0	0.1199	0.9254	0.3508	0.4076	1.3339	0.6922	1.2677	0.6649	1.4103	3.9217	0	0.8941	1.9516	2.216	0.3337	0.6241	0.4972	0.6709	0.6898	1.8171	1.7676	0.1418	0.6132	0.2895	1.2387	1.6823	2.6074	1.611	1.2075	0.1687	4.1605	2.0047	3.0797	2.8999	0.2326	1.1104	0.1668	3.974	0.1483	2.0235	4.0351	1.1932	1.7808	0.508	2.561	0.4302	1.5814	1.1033
LINC01574	1.302	7.337	5.1688	3.9755	2.6395	0	0.4483	0.0947	0.2583	0.0979	0.1732	0	0.2481	0.3611	0	0.1621	1.3641	1.3525	0	3.7331	0.9505	0.2642	0.1378	1.1913	2.953	0	0	0.2666	0.1956	1.3196	0.4915	0.4619	1.4892	0.1994	0.325	1.5815	0	0.3241	0	1.5847	0	0	0.1159	0.2162	0	0.1244	1.7761	0	0
AL049775.1	1.0651	5.4127	6.0028	4.5662	4.1774	0.0216	0.0599	0.0506	0.0518	0.0261	0.185	0.0782	0.0663	0.1809	0.0575	0.065	0.4251	0.2064	0.4526	2.3779	0.2358	0.2293	0.0368	0.4243	0.0563	0.2045	0.2037	0.0712	0.1959	1.9387	0.1969	0.1696	0.2142	0.0932	0.0434	2.0971	0.1441	0	0.9899	0.077	0	0.0748	0.5573	0.2599	0.0264	0.1495	0.8651	0.1026	0.0954
SNAI3-AS1	7.3786	12.9216	13.1272	13.52	9.4715	3.8947	1.3164	2.6776	3.2007	2.0386	1.9229	4.8774	3.1313	5.1036	3.5462	2.2613	3.5192	4.7255	2.0815	16.4449	3.4892	2.7031	2.9465	1.4395	3.2392	2.1585	3.4495	2.5447	2.7558	6.2975	2.6012	2.395	4.1421	7.23	5.7673	5.3391	1.9997	1.264	4.1381	5.1165	2.5912	3.6102	3.9677	3.9193	2.2918	2.3174	4.4298	3.1252	3.7047
DARS-AS1	0.1527	0.0497	0.0671	0.0484	0.09	0.2694	0.497	0.0566	0.1432	0.0334	0.5021	0.1998	0.0317	0.3003	0.1836	0.2627	0.349	0.2472	0.4336	0.2694	0.3822	0.4168	0.0705	0.6943	0.3598	0.1679	0.1301	0.1364	0.2836	0.1751	1.2017	0.9553	0.2052	0.4848	0.1386	0.1252	0.4324	0.1106	0.1976	0.0737	0.16	0.1194	0.0593	0.166	0.1599	0.244	0.1871	0.1456	0.1727
AC008574.1	0.421	2.2593	2.1798	4.2601	0.6827	0	0	0	0	0	0	0	0	0	0	0	0.196	0.1249	0.1686	0.9904	0	0.1708	0	0	0	0	0	0	0	0	0	0	0	0	0	0.2922	0	0	0	0	0	0	0	0	0	0	0	0	0
AC019080.1	1.4871	0.7276	0.9565	0.887	0.6081	1.8721	1.3302	1.6718	1.5232	0.6496	1.9067	0.4459	0.7558	2.4886	1.2188	0.7722	1.1955	0.4979	0.6515	1.2857	2.0889	2.3105	1.1622	0.5737	0.7687	2.2126	1.7697	1.3325	1.6499	2.1641	0.9084	1.9478	1.3687	3.629	1.7092	2.2319	2.5608	0.4555	0.5547	0.2025	1.8979	2.11	1.5388	1.4607	3.2142	2.0302	0.9872	1.393	2.4457
CACNA1C-IT2	0.7737	0.8858	1.0683	1.1879	0.7529	0.308	0	0.0901	0	0	0	0	0.118	0.0858	0.2047	0.3082	0.1441	0.5511	0.1239	0.7281	0	0.2512	0.262	0	0	0	0.4143	0	0.372	0.5576	0.1558	0.2196	0.3267	0	0.309	0.6444	0	0	0	0.137	0.4248	0.3993	0	0.514	0.2815	0.2365	0.0993	0.2434	0
TMEM99	5.911	3.6101	3.0916	4.2086	3.9217	8.3637	11.5932	8.1665	15.8509	5.726	13.8804	13.7766	8.7165	13.1977	10.3057	9.515	11.7879	9.1614	17.287	9.0423	18.6549	11.5564	9.8322	10.3431	15.7856	7.0031	10.2119	9.3164	6.4588	8.4988	7.573	18.4912	7.9425	10.6825	9.1222	8.6612	16.8974	26.9865	21.0167	14.19	10.489	11.4783	9.2485	10.3323	20.7482	10.4043	13.0316	9.4711	15.2243
AC105393.1	0.3001	3.2743	2.4341	1.335	1.2774	0.0187	0.0517	0	0.0298	0	0	0	0.0286	0.0416	0	0	0.4192	0.2004	0	0.7721	0	0	0	0	0	0.1008	0.0502	0	0	0.2027	0.0378	0	0.1848	0	0	0.4165	0	0	0.1779	0	0.0206	0	0	0.0249	0	0	0.1926	0	0
LINC01202	0.1454	4.7709	4.3163	2.7687	1.8527	0.0103	0	0.0242	0	0	0.0442	0	0.0158	0.0346	0	0	0.1354	0.0986	0	2.0034	0.0173	0.0169	0	0	0.0359	0	0.0139	0	0.1123	1.2912	0	0	0	0.0127	0.0277	0.7064	0	0	0	0	0	0	0.0148	0.0828	0	0	0.4267	0.0436	0
AC007922.4	2.9814	13.547	14.038	10.9654	42.0907	0.0148	0	0.0521	0	0	0.0634	0	0	0.8103	0.138	0.0297	0.2221	0.5132	0.0239	4.7519	0.1492	0.3387	0	0.1455	0.0258	0.1202	0.459	0	0.2329	6.5269	0.03	0.0846	0.063	0.4567	0.1191	0.9105	0	0	0.0849	0.1583	0.0327	0.0513	0	0.2773	0.0362	0.0456	1.0335	0.4534	0.0436
AC140125.2	1.4419	7.5234	1.3688	0.587	4.2385	0	0.0827	0	0	0.0361	0.3196	0	0.0916	0.1666	0.0795	0.2394	0.1119	0.0357	0	1.4488	0	0.0488	0.1017	0	0	0.0808	0	0	0.2527	1.5155	0.121	0	0.5074	0.2577	0.04	1.0008	0	0	0	0.585	0.066	0	0.0428	0.2395	0	0.0459	1.2342	0	0
GNG12-AS1	0.5787	1.2799	1.253	1.028	1.1944	0.4843	1.304	2.9394	2.6513	1.0913	3.1904	1.2304	1.143	1.0067	0.9393	3.9298	4.3603	1.7018	1.7907	1.8874	1.207	3.6076	1.8039	2.7276	1.0454	2.4399	0.7571	2.4992	3.288	7.2987	1.3239	4.1618	3.4991	0.9509	0.5954	4.053	5.0557	2.0426	2.321	0.0466	0.5776	0.5883	2.2292	0.8387	2.4247	3.4176	2.4146	0.4828	1.8476
AL158065.1	0.0825	2.5379	2.4486	2.9933	1.2039	0	0	0.144	0	0	0.0878	0	0.1886	0.1373	0	0.3286	0.3841	0.3427	0	2.28	0	0.0669	0.1397	0	0	0	0.1104	0	0	0.5945	0	0	0.1742	0.0505	0.1647	0.1717	0.0547	0	0	0.146	0.1358	0.1419	0.0587	0.4383	0	0.2522	0.2647	0	0.1207
LINC02668	0.4312	2.5666	1.6509	2.9684	1.796	0.0098	0.4589	0.0913	0.1556	0	0.2085	0.194	0.0149	0.1631	0.0259	0.1952	0.1825	0.2676	0.0157	3.6889	0.0818	0.2704	0.0498	0.7173	0.1693	0.0395	0.0262	0.0321	0.1296	0.5297	0.0197	0.0556	0.0276	0.0841	0.0913	0.721	0.026	0.0195	0.0186	0.0694	0.0215	0.0337	0.1117	0.1693	0.0238	0	0.7675	0.0103	0.0717
LINC02458	0.8853	2.6998	3.2743	2.1036	2.4271	0.1259	0.1742	0.0491	0.1004	0.0507	0.1346	0.0569	0.1125	0.3741	0.2509	0.105	0.157	0.0375	0.2026	1.748	0.1407	0.3079	0.0714	0.1029	0.1275	0.0992	0.1834	0.1036	0.4054	3.0383	0.0849	0.2841	0.8308	0.2454	0.1684	1.9458	0.014	0.1469	0.64	0.0746	0.0694	0.0725	0.1651	0.3081	0.0511	0.1933	0.3924	0.2432	0.2159
CHROMR	1.3739	2.5918	2.7938	2.2954	1.9716	5.5688	3.5316	4.0612	3.78	2.3881	7.1316	1.5205	1.8408	6.3506	3.8105	2.6373	2.2875	1.2109	2.3808	2.3212	4.571	4.0882	1.8964	3.7381	4.1007	3.5931	3.8738	3.3623	6.3751	4.6809	4.9705	7.4319	3.4225	12.9588	7.2615	4.0744	8.3773	1.9481	4.1713	0.8549	6.2625	10.0556	4.7203	4.2647	4.161	4.1238	3.6454	1.7684	7.993
RASGRF2-AS1	1.8391	1.3672	1.5005	1.4835	0.8715	0.1783	0.0658	0.0973	0.1516	0.2298	0.2287	0.1074	0.6919	0.0397	0.158	0.0952	0.4893	0.2977	0.0956	0.5759	0.1594	0.2326	0.2629	0.1748	0.0413	0.0803	0.2558	0.2152	0.1579	0.3658	0.1202	0.0847	0.2185	0.0732	0.1272	0.0663	0.0317	0	0.1813	0.148	0.1573	0.0616	0.1531	1.1106	0.1014	0.5476	0.2453	0.0877	0.1573
LY6E-DT	1.9634	4.5871	5.275	3.6979	4.8721	1.1536	0.6515	1.0601	0.4881	0.2702	0.2013	0	0.4508	1.3777	1.0325	0.3534	1.4319	0.9127	1.5725	2.3234	3.0392	0.3072	0.1802	0.1154	1.2263	0.2544	0.7284	0.2325	0.4691	2.0885	0.5001	0.1343	1.4318	1.7393	0.8504	1.8881	0.0157	0.2119	2.8728	0.8375	0.7662	1.994	0.0505	0.6443	0.6456	0.452	1.0478	1.5629	0.4327
IQCH-AS1	1.3253	0.8636	1.0947	0.8368	0.6013	1.5505	2.3464	2.842	1.5527	1.2142	1.3177	1.2205	2.0807	1.4439	2.0241	1.8621	2.27	1.3626	1.2004	1.1831	2.6785	2.4455	1.8367	0.9816	1.479	3.1336	2.1703	2.1322	3.5129	1.7198	1.2388	2.1044	1.5768	3.8619	2.3632	1.5714	4.1303	1.6099	2.0358	2.1576	1.9098	1.2078	2.1011	2.7616	2.7556	3.0085	2.3395	1.0879	2.3721
LINC01885	0.2259	3.7713	2.3912	2.1019	0.7632	0	0	0	0	0	0	0	0.0287	0.1253	0.0249	0	0.1052	0.2458	0	0.3764	0	0.0306	0	0	0	0.0253	0.0252	0	0.0679	0.1357	0	0.0534	0.212	0.1845	0.0251	1.6723	0	0	0	0	0	0	0	0.025	0	0	0.145	0.0197	0
AF131215.6	5.159	5.1487	5.3738	5.8744	7.7796	19.5243	7.1044	17.5683	12.3553	9.6867	12.8558	20.1104	7.8313	18.475	9.2477	16.3168	16.1834	6.9572	4.4581	13.2014	8.6837	13.258	21.0349	2.0427	8.5238	7.2395	10.7543	17.1251	13	13.3725	6.2866	20.9025	17.4229	14.3356	19.5825	6.125	18.0862	2.3428	2.705	13.0585	19.8007	29.9729	10.1199	14.881	18.8822	9.2348	11.2135	6.0514	12.0193
LINC01361	0.5377	1.1955	1.591	0.898	1.3237	0	0.0529	0.0112	0	0.0115	0	0	0	0	0.0127	0.0191	0.1073	0.0684	0	0.9262	0.0801	0.1091	0.0163	0	0	0.0129	0.0643	0	0.0231	0.5363	0	0.0273	0	0.1294	0	0.3066	0	0.0191	0.7106	0.017	0.0105	0	0	0.0383	0	0	0.1603	0.0302	0
AL137786.1	2.1387	8.4759	5.7926	5.0662	0.6837	0.0205	0.1699	0.1317	0.1632	0.1236	0.6783	0.037	0.4076	0.1483	0.1496	0.1639	1.513	0.9155	0.0329	2.5278	0.1373	0.1502	0.2263	0.4265	0.0178	0.1244	0.2891	0.2695	0.7292	1.1301	0.1035	0.1021	0.4487	0.126	0.178	0.885	0	0.0409	0.039	0.4187	0.1016	0	0.1172	0.4781	0.1372	0.3143	1.0033	0.1078	0.1655
C22orf24	0.9857	3.2975	2.7573	2.5461	2.3251	0.2739	0.4054	0.1788	0.3454	0.1231	0.6537	0.2879	0.2537	0.774	0.237	0.204	0.6914	0.4331	0.2153	1.9575	0.8544	0.3428	0.1951	0.406	0.2876	0.1721	0.2485	0.1678	0.2308	1.6607	0.5541	0.6267	0.4325	0.4706	0.5454	0.5597	0.8569	0.0765	3.5707	0.17	0.1687	0.3634	0.3464	0.3742	0.3105	0.2642	0.756	0.1275	0.5339
LINC02217	0.7574	1.3288	1.0243	2.0129	1.5732	0.0052	0.0143	0.0664	0	0.0125	0.011	0.084	0.0949	0.0173	0	0.031	0.1353	0.4372	0.0166	1.6109	0.0087	0.0168	0.0439	0.0127	0.009	0.0418	0.0139	0.0085	0.1247	0.2524	0.0418	0.0147	0.0511	0.0064	0.0898	0.0504	0	0	0.0295	0.1928	0	0	0.0296	0.2964	0.0126	0.0396	0.1598	0.0272	0.038
CELF2-DT	0.3419	2.1074	1.643	1.9361	1.0662	0.0065	0	0.0306	0.0104	0.0079	0.042	0.0118	0.0401	0.0365	0.0261	0	0.1837	0.2185	0	1.593	0.0329	0.0107	0.0223	0.1444	0.0227	0.053	0.044	0.0431	0.0553	0.5449	0	0	0.111	0.0403	0.0525	0.4289	0.0087	0	0.0499	0.0582	0.0072	0.0113	0	0.1223	0	0.0402	0.2701	0.0069	0.0385
AL365361.1	3.4038	24.2621	29.9887	19.9174	14.8832	0.5602	1.6586	1.402	2.3482	0.0945	11.9509	1.9549	1.0379	4.9088	3.6535	0.5476	5.7057	3.2326	0.5033	9.917	1.0485	1.2962	0.532	8.5284	3.1218	0.8799	5.0653	0.8364	2.14	9.9778	1.8713	1.9692	1.1978	1.861	4.375	5.5791	14.5943	0.2085	0.1987	0.4403	1.7249	0.3829	2.4241	2.0002	1.4926	2.3413	4.3868	0.7277	4.521
AC095032.1	0.3614	1.152	1.1795	0.5732	0.9591	0.0817	0.2262	0.4972	0.2347	0.2173	0.1049	0.5616	0.0501	0	0.0217	0.0982	0.153	0.2535	0.0789	0.6184	0.3563	0.24	0.0835	0.5211	0.1703	0.265	0.1979	0.3768	0.1382	0.3256	0.0661	0.2098	0.1619	0.1611	0.0219	0.5701	0.0653	0.0327	0.8417	0.1163	0.018	0.0283	0	0.0873	2.0125	0.3013	0.6538	0.1206	0.1202
AP000679.1	0.5256	0.188	0.4536	0.5502	0.4262	0.0654	0.0603	0	0.1738	0.0527	0.0932	0.1576	0.2003	0.0243	0	0	0.0408	0.104	0.1403	0.8758	0.0365	0.0355	0.0371	0.0534	0.0757	0	0.0586	0.0359	0.0526	0.1578	0	0	0.0308	0.0537	0.0583	0.0608	0	0.0436	0	0.2714	0	0	0.0312	0.1746	0	0.0669	0.3093	0.023	0
AC012360.3	5.9458	3.0633	3.5394	3.3196	3.1071	5.9306	4.4033	5.6754	7.3825	3.575	9.8969	2.5436	4.9558	7.6515	4.1593	2.8952	5.1188	3.8273	2.0107	5.9059	4.4093	7.3987	5.8171	5.835	4.0641	7.6555	5.8199	7.5108	9.1476	6.047	2.3941	13.4245	5.4868	8.1282	6.5619	4.3653	13.8715	1.2891	5.2903	3.2747	4.0621	8.2056	3.2182	6.0037	14.5357	7.1497	7.5489	3.0763	7.5212
AC096570.1	0.0385	0.67	0.7792	0.7788	0.5096	0.0319	0	0.0149	0	0.0077	0.2047	0	0	0.0498	0.0254	0.0128	0.0239	0.0305	0	2.082	0	0.0104	0	0	0.0111	0.0086	0.0258	0.0315	0.0231	0.1387	0	0.0091	0.0361	0.0314	0.0512	0	0	0	0.0852	0.0568	0.0141	0.0552	0	0.0511	0.0156	0.0098	0.1564	0.0673	0.0469
AC019118.2	0.6702	0.4795	1.2558	1.0022	1.0092	0	0	0.1114	0.076	0	0	0	0	0.2655	0	0.0954	0.0892	0.1137	0.0767	0.8446	0	0.1554	0	0	0	0	0.0641	0.0784	0	0.2588	0	0.2038	0.3369	0.4693	0.4461	0.3987	0.4442	0	0.0908	0	0.3679	0.3294	0	0.0636	0.0581	0	0.1844	0.1004	0.2802
AC090707.1	0.4603	1.8116	1.589	0.9638	1.4931	0	0	0	0	0	0	0	0	0	0	0	0	0	0	0.1354	0	0	0	0	0	0	0	0	0	0	0	0	0	0	0.1532	0.3195	0	0	0	0	0	0	0	0.1529	0	0.1759	0	0.3621	0
LINC00398	0.4024	2.3035	1.5974	1.4041	0.8973	0.0501	0	0.0586	0	0.0605	0.5352	0	0.1534	0.1674	0.1331	0.2004	0.2811	0.2389	0.3223	1.5975	0	0.0816	0	0.4909	0.5215	0.0676	0.202	0	0.1209	0.725	0.2025	0.571	0.2832	0.0616	0.067	0.6982	0	0.3005	0	0	0.0552	0	0.6448	0	0	0.0769	0.5812	0.211	0.1472
AC134312.3	1.5229	4.6105	7.4409	2.6163	9.4995	0	0.3227	0.1364	0	0	0.7479	0	0	0.065	0	0.2334	0.1091	0.5563	0	1.9981	0.0977	0.0951	0	0.1429	0.1012	0	0.0784	0	0.2112	4.1161	0.1179	0.3325	0.5772	0	0.234	1.5449	0.1553	0	0	0.1037	0.1286	0	0	0.1556	0	0	0.1504	0	0
LINC01378	0.0466	0.7898	0.8801	0.792	0.895	0	0	0	0.0123	0.0093	0.0165	0.014	0	0.0259	0	0	0.0724	0.0461	0.0125	0.5669	0.013	0.0126	0	0	0	0.0836	0	0.0127	0.0187	0.3361	0	0.1434	0.1094	0	0	0.0324	0.0206	0	0.0147	0.0413	0.0085	0	0	0.0207	0	0.0238	0.0998	0.0163	0
AC125616.1	1.2888	6.5707	7.8134	6.4086	4.6702	1.1223	0.1664	0.1641	0.2238	0.2422	0.0857	0	0.1228	0.2457	0.293	0.0401	0.9377	0.9323	0	9.5696	0.1008	0.0327	0.1364	0.0491	0	1.8138	0.701	1.6164	0.5809	1.5602	0.0405	0.1143	0.3685	0.4935	0.1609	0.3914	0.0801	0	0.0382	0.5704	0.1106	0.0693	0.0287	0.7759	0.6351	0.2463	0.9566	0.3168	0.2947
AP005671.1	1.5748	2.1129	2.7181	1.5112	1.4366	0	0	0	0	0.1184	0	0	0.1501	0	0	0.1961	0.1833	0.2337	0	1.042	0.3285	0.1598	0.1667	0.2401	0	0	0	0	0.2366	0.8867	0	0	0.1386	0.3618	0	0.1366	0	0	0	0	0	0	0.1402	0.5231	0	0.1505	0	0.1032	0.144
AC084809.2	1.4241	0.8916	2.2122	1.615	2.0209	0	0	0	0	0	0	0	0	0.0987	0	0.1773	0.1658	0.2113	0	1.4657	0.1485	0	0	0	0.1538	0	0.2383	0	0.214	0.3207	0	0	1.7541	0	0	0.4942	0	0	0	1.2605	0	0	0	0.1183	0.108	0.1361	0.2285	0	0
LINC00663	4.9209	2.0164	1.9019	2.1574	1.8758	5.0021	3.7648	4.2839	1.9027	1.9725	1.9242	1.7593	3.4148	8.3403	4.7841	2.6601	6.2082	4.1318	2.2401	3.76	5.8073	4.4714	3.5966	3.5404	2.6346	3.3359	4.8708	3.4278	4.2465	4.0354	2.6673	7.326	5.1509	5.3474	7.5319	3.6929	3.0803	0.9631	1.8556	1.4705	3.348	9.0082	2.2166	2.9617	4.7188	2.9252	4.0364	2.9554	4.1698
AC073525.1	0.2573	1.8002	2.1514	0.818	1.391	0.0427	0.0787	0.0166	0	0	0.0304	0	0	0.444	0.208	0	0.1065	0	0	0.2018	0	0.0928	0.0242	0.0349	0.0247	0	0.0383	0.0468	0.0344	0.8242	0	0	0.0604	0.1401	0.0952	0.2778	0.0189	0	0	0.0253	2.4013	2.3362	0	0.057	0	0	0.0734	0.4348	0.1046
AC107959.1	0.1298	0.5368	0.6374	0.4732	0.5615	0.3589	4.8671	9.8572	2.1868	0.7286	1.3046	3.4259	1.8586	3.4248	0.6964	2.888	0.4836	1.1988	3.3737	1.1454	6.0056	2.5522	2.8947	2.0766	3.5647	3.8786	1.4099	2.0914	1.6732	5.7963	4.3129	5.6294	8.5796	2.033	1.2773	1.4018	6.1	1.1489	4.0924	2.873	0.5702	1.6379	2.2089	2.2233	1.3298	6.3617	9.1864	0.4009	1.7838
MGAT3-AS1	3.6603	4.1907	5.5595	1.6604	6.0847	0.4554	0	1.0652	1.3073	0.3301	0.7789	0	0.1395	0.7106	0.3631	0.9114	0.6818	0.3259	0	1.6146	0	0.2971	0.3099	2.2327	0.3163	0.4921	0.245	0.8994	0.11	4.122	0.1842	0.2597	1.0305	0.4486	0.1218	4.0649	0.6065	0.3644	1.2155	0	0.6028	0.4723	0.782	1.2158	0.444	1.2589	0.3525	0.096	0.6695
AC106881.1	23.6275	7.4445	8.2979	8.0823	8.0811	0.9673	0.754	0.6852	0.3042	0.8889	0.5243	0.8127	2.442	0.3037	0.4889	0.6817	2.5242	4.4853	0.7017	3.7196	0.5482	0.711	1.2285	0.2004	4.5654	0.5705	0.5681	1.3904	1.3821	1.7266	0.7166	0.4856	1.1177	0.5704	2.1689	2.2613	0.0907	0.0818	1.1949	0.2181	0.6012	0.2119	2.8662	3.8921	0.4815	2.511	1.5642	0.5599	1.1618
AL121929.2	2.5459	10.9303	11.4687	10.5717	22.399	2.7238	0.5259	0.9261	1.667	0.8036	1.2189	0.2863	0.9704	3.8128	0.7576	0.6973	3.0822	4.1179	0.051	6.5882	1.4868	3.5124	0.7544	8.7739	1.4848	0.5561	1.1504	1.0948	1.7595	4.3578	0.897	1.0386	3.091	0.429	5.3811	3.2249	0.1266	0.3802	5.5556	1.7464	4.3677	2.6826	2.357	1.2261	0.5018	0.4378	1.144	0.3671	1.2108
AC021733.4	0.2484	0.7619	1.2374	0.6688	0.5036	0.1236	0.1955	0.3202	0.3239	0.0854	0.151	0.0639	0.0135	0.0295	0.1056	0	0.1653	0.0843	0.3695	0.7619	0	0.1152	0.015	0.368	0.0613	0.4175	0.5583	0.1454	0.0747	0.4317	0.268	0.1385	0.1374	0.0761	0.0118	0.3202	0.0118	0.0353	1.751	0	0.0877	1.2211	0.1011	0.1061	0.0538	0.0407	0.2734	0.1489	0.9219
SMC5-AS1	0.1518	0.5159	0.7597	0.5031	0.2769	0.7742	0.7838	0.53	1.4154	0.3422	1.1708	0.8533	0.6075	1.7259	1.2296	0.8314	1.4135	0.6982	0.8813	0.6025	2.3109	0.9238	0.2891	2.4997	1.3114	1.0202	1.2446	0.5905	5.1308	0.9913	0.6111	1.0769	0.5875	1.4415	1.6167	2.1596	2.5149	1.851	0.72	0.403	0.3541	0.4243	0.9728	1.0587	1.4267	0.841	1.5589	1.3729	1.166
AC083799.1	7.7121	5.2317	2.9042	6.5006	5.7663	15.1512	26.4815	9.7934	27.6626	9.9364	13.1072	31.2637	23.8986	7.5	14.5719	8.3796	17.8152	11.7712	15.7226	6.833	23.898	16.8252	13.0589	29.6909	18.5186	8.617	9.7216	10.0905	16.2517	11.5496	18.8537	13.0043	6.0625	13.8692	6.4676	15.5022	15.4006	21.1389	11.4032	7.0922	8.0277	9.735	27.8183	12.6415	6.56	11.4822	20.0599	10.084	20.1522
AC092675.1	0.8613	0.3362	0.4325	0.1093	0.3175	0.5845	7.8714	4.1472	3.6665	0.3296	2.4993	1.8314	1.4923	0.5646	0.725	4.0554	8.3129	8.5519	7.0238	2.2105	23.5826	3.3679	2.7181	2.8657	6.3593	4.3157	0.9959	1.7958	4.2351	7.689	4.414	9.2221	0.8267	1.2474	3.8574	7.2825	2.6986	2.6504	0	1.2475	0.4299	1.6164	0.5019	3.173	1.3771	1.0174	4.5238	0.4106	4.354
AL606753.2	5.2751	7.717	1.9423	2.7407	7.2481	0.0292	0.0807	0	0.093	0.0176	0.1559	0	0.0894	0.1951	0.0969	0.6422	0.6277	0.2609	0.0939	2.4992	0.3178	0.214	0	0.1788	0.1013	0.0591	0.1373	0	0.9687	3.0098	0.5605	0.2287	0.2063	0.2334	0.2926	2.2172	0.0388	0.2626	0.0278	0.0259	0.0161	0	0.0417	0.292	0.1955	0.0224	0.9406	0.0154	0
AC011995.2	2.8848	5.6359	4.5493	3.1503	20.8601	0.0258	0.0857	0.151	0.0659	0.0062	0.1546	0	0.0079	0.6101	0.1167	0.0413	0.2899	0.1725	0.0166	5.2731	0.2164	0.4884	0.0176	0.038	0.009	0.0977	0.1737	0.017	0.1247	5.1699	0.0209	0.0295	1.249	0.5277	0.1382	3.8678	0.2545	0	0.0492	0.0919	0.0399	0.2053	0	0.1586	0.0944	0.0476	0.8327	0.0435	0.0683
PTPRD-AS2	0.289	1.126	1.9511	0.9413	0.7031	0.1278	0	0.0748	0	0	0.0342	0	0	0	0	0.032	0.1196	0.0381	0.1286	0.4722	0.0268	0	0	0.0392	0	0.0863	0.258	0.1052	0	0.4919	0	0	0.1356	0.059	0.0641	0.1783	0.596	0	0.0305	0	0.0705	0	0	0.064	0	0.0982	0.2062	0.0168	0.094
AP001267.2	0.8302	2.0634	1.6892	2.3174	1.3463	0.4783	0.1203	0.3815	0.1734	0.7356	0.5578	0.0786	0.5996	1.0664	0.8957	0.5222	0.9766	0.4668	0.105	2.287	0.1823	0.2837	0.6289	0.4797	0.2643	0.4699	0.7605	0.7873	0.8665	1.1022	0.1319	0.217	1.4454	0.937	1.1926	0.1516	0.2606	0.174	0.2073	0.9282	0.9595	0.5637	0.0934	0.7256	0.1855	0.4007	0.8134	0.3895	0.3516
AC015722.2	1.4887	0.2367	1.2562	0.9235	0.2683	0.0823	0.2278	0	0	0.0995	0	0.2976	0.1261	0	0	0	0.4621	0.5891	0	2.4321	0.138	0.1342	0.4201	0	0	0.1112	0.1107	0.1355	0.0994	0.5961	0.1665	0	0.1164	0.1014	0	6.1997	0	0.1647	0.7847	0	0.0908	0.1423	0	0.1099	0	0	0	0	0
AC073270.2	0.9923	5.4621	9.8549	2.7702	3.4663	1.4434	2.1024	0.5776	1.3328	0.2754	1.7868	0.3433	0	1.0162	2.625	0.4562	0.4976	1.3593	0.9782	1.706	1.4647	0.8673	0.2585	3.4455	0.5936	0.5131	0.6643	0.2501	0.367	2.7508	0.7684	1.2998	0.4298	1.4031	1.2196	4.8743	0.3036	2.3558	1.5933	0.473	1.2572	1.0505	0.4893	0.5578	2.7313	1.4002	2.5971	0.4403	0.7819
AL021707.2	1.3738	0.8216	1.0476	1.3165	0.9477	1.7448	0.48	2.6494	1.7576	1.1096	3.1851	0.8854	1.9852	3.503	2.4137	1.8789	1.203	0.4503	0.8047	1.3989	3.4727	1.8803	0.9375	0.7754	0.9744	1.8606	2.1138	2.0322	1.2199	3.1034	0.8876	4.3208	3.5502	3.455	3.7948	0.6404	4.376	0.2654	6.3616	1.1616	2.0487	3.3158	1.4019	2.7515	1.8901	1.7552	1.1188	0.9892	2.7754
ARNILA	2.8718	3.6773	3.7219	2.9536	2.533	1.0781	0.6938	1.6128	0.9197	0.3938	0.4824	0.4079	1.037	0.9222	1.666	0.7025	0.7038	0.6878	0.2018	2.6965	0.4624	1.104	1.237	0.4917	1.0447	0.745	0.8432	1.1968	0.4845	1.9064	0.355	0.572	1.3121	1.1113	0.9727	1.2239	0.5343	0	1.0995	1.7392	0.9681	0.5634	2.0094	1.2049	1.2833	1.8098	1.3261	0.2906	1.4745
ANKRD34C-AS1	0.9641	4.2733	4.3233	3.0842	2.0409	0.0085	0.0587	0.005	0.0135	0	0.0454	0	0	0.0663	0.0451	0.034	0.3814	0.2329	0	1.8616	0.0356	0.0554	0.0289	0.0416	0.0147	0.0573	0.0571	0	0.1795	0.9454	0	0.0121	0.4384	0.0889	0.0625	1.0363	0	0	0.0162	0.0831	0.0047	0	0	0.2154	0	0.0391	0.4984	0.0403	0.0312
AC012508.3	1.3679	5.0999	6.5111	6.0794	1.9848	0.8956	0.1983	0.0838	0.7428	0	0.5362	0	0.3842	0.2396	0.0476	0.3585	1.0057	0.4273	0	2.7522	0.0601	0.0584	0.1829	2.1957	0.311	0.0968	0.0482	0.1179	0.2163	1.6215	0	0.0511	0.7601	1.4998	1.1982	2.0487	1.4792	0	0.4098	0.0637	0.1186	0.3096	0.5127	0.7174	0.2183	0.11	0.6008	0.0378	0.0527
AC010641.2	0.3276	0.6739	1.4134	1.0287	0.4648	0.0611	0.0564	0.0715	0.6174	0.0246	0.0436	0	0.0936	0.0681	0.0542	0.0408	0.4194	0.2673	0.2623	1.3485	0.0683	0.1329	0	0.2497	0.0708	0	0.0822	0.1006	0.0492	0.664	0.0824	0.2324	0.7781	0.1505	0.0545	0.1989	0.0543	0	0.0777	0.0725	0.0225	0.1057	0.1458	0.1904	0.0497	0.0626	0.2628	0.0215	0
AC010327.7	0.3642	1.922	2.3259	1.4933	1.5505	0.1812	0.3762	0.265	0.2891	0.0274	0.6297	0.2867	0.0694	0.303	0.2409	0.4988	0.3392	0.1621	0.2188	1.4191	0.3039	0.4064	0.3854	0.6665	0.2753	0.0918	0.2743	0.0746	0.3557	0.9023	0.1375	0.6783	1.0574	0.3068	0.3637	1.3587	0.2112	0.0453	0.3456	0.4433	0.5249	0.1175	0.3891	0.1815	0.0552	0.174	0.8767	0.191	0.0999
STX18-AS1	1.0149	0.6343	0.8308	0.6456	0.5139	0.9994	0.802	1.0244	1.0366	0.5768	0.852	0.6125	0.7411	1.4181	1.0705	0.7763	1.3679	0.7448	0.3224	1.1435	1.3862	1.0982	0.8992	0.768	0.9546	1.0305	1.0979	0.9436	1.4232	1.0147	0.7544	1.1272	1.2087	1.821	1.4568	1.0998	1.6292	0.4008	1.2027	0.7505	0.6935	0.6888	0.5551	1.0583	1.3297	1.2143	1.2096	0.3436	1.2
AL355578.1	0.2745	3.0448	2.8903	2.6823	0.7235	0.2391	0.0945	1.3981	0	0.5365	0.073	0.4939	0.3662	0.4568	0.1816	0.6152	1.1505	0.6111	0	1.8971	0.1718	0.1114	0.9297	0.6698	0.2372	0.4613	0.0919	0.7308	0.165	1.3603	0.4836	0	0.2898	0.4626	0.2741	1.2385	0.2274	0	0.1953	0.5467	0.1507	0.059	0	0.2736	0.2497	0.3672	0.9252	0.036	0.4519
LINC02298	0.3052	1.6013	1.7381	1.686	0.8248	0.2278	0.1051	0.1776	0.0807	0.1223	0.0812	0.1144	0.0969	0.2821	0.2691	0.2533	0.1184	0.317	0.0611	1.3461	0.0849	0.0826	0.323	0.0931	0.2637	0.0513	0.2553	0.2083	0.0917	0.4811	0.256	0.0902	0.7696	0.1402	0.6264	0.4942	0.0506	0.0506	2.0267	1.6882	0.1815	0.5906	0.1992	0.4561	0.0925	0.0972	0.2775	0.5734	0.1116
AC116565.1	5.5697	16.9379	19.6859	14.6397	20.4955	2.2895	3.7099	2.0437	5.1171	0.091	4.5733	0.354	0.3231	3.2405	2.6424	1.5376	2.086	2.192	0.5818	7.673	2.6264	1.7196	0.3332	0.8124	1.5953	0.2645	1.7021	0.0992	1.3825	7.2266	0.1219	0.0644	2.3649	1.7434	5.6625	5.7777	2.4677	0.3918	2.0391	1.1789	1.5122	2.3954	2.3713	1.85	0.0918	1.0873	2.9536	0.7937	2.4362
LINC01164	0.1768	3.3621	2.616	1.4985	5.756	0	0	0.0147	0.0401	0.0152	0.2419	0	0.0193	0.1822	0.0167	0.0252	0.1647	0.1949	0	1.9463	0.0843	0.205	0.0428	0	0.0218	0.017	0.0846	0	0.0911	2.0254	0	0.0896	0.2134	0.0774	0	0.4909	0	0	0	0.1565	0	0.0217	0.018	0.1007	0.0153	0	0.2432	0.0265	0.0554
AC004817.4	1.2069	4.03	3.5585	2.2987	1.631	0	0.0346	0.0146	0.02	0	0.321	0	0.0192	0.1674	0	0.025	0.3278	0.4328	0.0201	3.9482	0.1049	0.1632	0	0.0613	0.0434	0.0338	0.0842	0.0206	0.1209	2.3331	0	0	0.3893	0.1387	0.067	0.349	0	0	0.0477	0.0668	0	0	0.0358	0.0501	0	0	0.6617	0	0.0184
APTR	6.7941	4.7403	4.2332	4.8168	4.9221	4.9601	12.9627	6.7968	5.7712	3.8257	10.9168	4.0606	6.3304	7.6397	5.9908	5.3706	9.2253	6.9042	10.846	7.6111	7.4291	14.1781	5.087	8.2696	8.6122	4.7841	5.5381	4.5807	13.6658	7.0924	6.2189	17.7187	10.3229	6.8343	9.6921	6.9719	9.4246	11.9327	7.864	4.2274	5.4298	12.6023	4.4107	5.3526	9.8664	6.8529	7.2591	4.6695	5.9629
AL133387.1	0.2386	4.0974	4.4475	2.1647	3.4825	0	0	0	0.1894	0	3.0463	0	0	0.1323	0.3156	0	0.6666	0.1416	0	0.421	0.1991	0.1936	0	2.6196	0	0	0	0	0	0.2149	0.4804	0	0.1679	0.1462	0	1.4904	0	0	0.4527	0	0	0	0	0	0	0	1.0721	0.1251	0
AC027251.1	0.0788	0.7665	0.5003	0.9674	0.6131	0.0862	0.1085	0.0917	0.05	0	0.1508	0	0	0.2097	0.0938	0.0314	0.1467	0.1683	0	0.4169	0.0131	0.0639	0.1467	0.4612	0.0544	0.0529	0.0316	0.0258	0.0473	0.1703	0	0.0782	0.1552	0.1158	0.1783	0.0219	0.0418	0.0314	0.0299	0.0279	0.0605	0.1761	0	0.2197	0	0.0843	0.0607	0.0248	0.2075
AC090587.1	1.5565	7.1776	6.567	3.983	5.1889	2.2376	3.0961	2.4158	3.0197	0.4159	2.5761	0.3112	0	4.9884	4.5749	1.378	1.7717	0.4106	1.3852	1.424	4.1843	2.2456	0.2929	2.7428	0.8966	2.0924	1.7366	0.8499	1.7669	1.4023	1.3928	2.086	1.4607	1.6955	1.4967	3.121	5.3874	1.7218	0.9845	0	0.9494	2.6777	4.8035	0.5744	0.6293	1.3218	1.9984	1.179	2.2777
AC012076.1	0.0545	0.8196	2.1464	0.8374	1.7249	0.0271	0	0.0317	0.0433	0.0328	0.1161	0.0981	0.0416	0.2723	0.0361	0.0543	0	0.0324	0	0.3208	0	0	0.2309	0	0.0943	0.0733	0.0365	0.0894	0.2622	0.7862	0	0.1935	0.3071	0.1003	0.0363	0.3407	0.0362	0	0	0.0966	0.1497	0	0.2331	0.0362	0.0662	0.1251	0.035	0.0572	0
AC145207.1	0.7914	2.9258	5.0995	2.3933	2.8878	0.4594	0.3633	0.0768	0.1047	0.0793	0.2807	0	0	0.1463	0.3489	0.5255	0.2457	0.0783	0.1056	1.5515	0.5502	0.6423	0	0.1609	0.5698	0.3546	0.1766	1.4045	0.6341	1.6636	0	0.5615	0.557	0.5657	0.7025	0.7324	0.5245	0	0.2503	0.2335	0.3621	0.3404	0.2818	0.5257	0.4	0	0.762	0.3458	0.386
AC004408.1	0.1591	1.4796	1.3178	0.8881	2.3217	0	0	0	0	0	0	0	0	0	0	0	0.1481	0.1888	0	1.4032	0	0.1291	0	0.194	0	0	0	0	0	0.4299	0	0	0	0.0975	0	0.3312	0	0	0	0.1408	0	0	0.1133	0	0	0	0.1021	0	0
AC134312.1	2.823	7.9177	8.7356	6.6141	12.672	0.1003	0.4165	0.0293	0.12	0.0152	0.6973	0.0453	0	0.4054	0.1	0.3013	0.7981	1.4213	0.0404	5.2477	0.4626	0.9205	0.0427	0.0615	0.3702	0.2541	0.2362	0	0.4393	6.6079	0.3552	0.5007	1.0822	0.2471	0.1846	4.3211	0.1002	0	0.0717	0.1785	0.0969	0.0867	0.1436	0.6028	0.0153	0.1156	1.3591	0.0397	0.1107
AC005052.2	1.6811	0.5202	0.8469	0.8244	0.4421	1.2209	0.876	1.3751	1.1179	0.8742	1.2085	0.7766	1.143	0.8821	1.0517	1.6291	2.7503	1.2675	0.9461	1.3361	1.592	2.3967	0.9232	1.8291	1.7273	1.0078	1.4599	0.7815	1.9933	0.7368	0.9605	3.4815	1.2791	2.4498	1.6333	0.883	3.192	1.0404	0.8191	0.925	1.4716	1.5632	1.4561	1.7506	1.24	1.5279	1.3125	1.0721	1.4959
AC120193.1	0.4078	2.4317	1.8769	1.6127	1.4329	0.1015	0	0	0.0539	0.0409	0	0	0	0.2262	0.0899	0	0	0.0403	0.0544	0.7995	0.0567	0	0.1726	0.1658	0	0.0457	0	0.0557	0.0817	0.4286	0	0	0.1913	0.2499	0.2715	0.6604	0.045	0.0677	0.6449	0	0.0373	1.1692	0.0968	0	0.2473	0.2078	0.2618	0.0356	0.1989
KIAA1671-AS1	0.2857	1.7037	2.7616	2.3263	1.6218	0.0474	0.2623	0.1663	0	0.1145	0.304	0	0	0.0528	0.063	0.3794	0.4435	0.6784	0.0763	1.0642	0.2384	0.2319	0.1613	0.1162	0	0.128	0.0638	0	0.0572	0.6006	0.2876	0.2703	0.1341	0.1751	0.0634	0.9254	0.0631	0.0948	0.3614	0.6744	0.0523	0	0.0678	0.1265	0	0.2184	0.3668	0.0499	0.0697
AC005495.1	1.0702	1.1486	1.7239	2.4895	0.7232	0.1775	0	0.2076	0.1416	0.1072	0.3795	0.1604	0.136	0	0	0.1776	1.9932	0.6352	0	1.4686	0	0	0	0.4352	0.1541	0	0	0	0.4288	0.1607	0	0.1265	0.2511	0	0	0.4952	0.2364	0	0.1692	0.3158	0.0979	0	0.254	0.4739	0	0.1363	0.458	0	0
AL353746.1	0.8212	9.7812	8.9891	5.3523	3.4155	0.0527	0.0365	0.0231	0.021	0.0159	0.0564	0.0119	0.0303	0.0808	0.035	0.0396	0.6414	0.3381	0.0318	2.9525	0.21	0.0967	0.0112	0	0.0229	0.73	0.0355	0.0108	0.1194	2.0644	0.04	0.047	0.9043	0.0893	0.0353	1.5905	0.2985	0	2.3375	0.0234	0.0364	0.057	0.0189	0.2288	0.0803	0.0911	0.6122	0.0208	0.0291
AL117372.1	0.3782	1.0655	0.9302	0.9897	0.46	0.0118	0	0	0	0	0.0251	0	0.018	0.0656	0.0156	0	0.022	0.014	0	1.4179	0.0592	0.0192	0	0	0.0613	0	0.0158	0.0194	0.0284	0.4259	0	0.218	0.1664	0	0	0.5086	0	0.0235	0.0897	0.1255	0	0	0	0.0628	0	0	0.2731	0	0.0346
SYP-AS1	0.8408	1.3236	1.161	0.5868	2.1817	0.0837	0	0	0.1335	0	0	0	0	0.0933	0	0	0	0.0998	0	0.8901	0.1403	0.4094	0	0.6154	0	0	0	0.2755	0.2021	0.909	0	0.1193	0.7101	0.103	0.2239	0.9337	0.1115	0	0	0	0	0.1446	0	0.1117	0	0	0.3238	0	0
AC107373.2	3.7201	11.047	11.6859	14.5389	8.7481	0.3702	1.0246	0.3248	0.1476	0	0.3958	0.502	0.1418	0.4127	0.246	0.5558	2.2519	1.4353	0.2979	14.6591	0.7759	0.151	0.315	0.6807	0.3214	0.125	0.3735	0	1.1178	3.0163	2.8086	0	2.8802	0.3419	0.9906	3.744	0.1233	0	4.059	1.9757	0.1021	0	1.5896	0.2471	0.2256	0.1422	2.9851	0	0
AC092058.1	0.6413	1.0198	1.0824	1.1438	0.2889	0.0709	0.0981	0.0415	0.0566	0	0	0.0641	0.163	0	0	0.142	0.1327	0.8037	0	1.1316	0.0595	0.0578	0.724	0	0	0.0479	0.0477	0.0584	0	0.1284	0	0.0506	0	0	0.2846	0	0	0	0	0.1262	0.0782	0	0	0.2367	0	0.0545	0.183	0.0374	0
AL390778.1	0.3459	1.2375	1.194	0.8449	0.9817	0	0.2382	0	0.1373	0.104	0.184	0	0	0	0	0	0.3221	0.1027	0	1.1189	0.1443	0	0	0	0	0	0.1158	0	0	0.4674	0.1741	0.2454	0.2435	0	0	0	0	0	0	0	0	0	0	0	0	0	0.4441	0	0.1265
AL139243.1	2.1537	2.6506	2.7358	2.0441	2.0258	0.3001	0.5932	0.9526	0.8888	0.4144	0.5499	0	0.5254	0.0956	0.2849	0.3432	1.765	1.125	1.1039	2.2799	1.2218	0.2796	0.2188	3.2579	0.6699	0.5211	0.173	0.5645	1.0354	1.2417	1.2141	1.1002	1.8796	0.4751	0.2867	1.1361	0	0.1715	0	0.0763	0.2838	0	0.4908	0.1717	0.1567	1.1851	0.553	0.271	0.2521
LINC00621	0.2635	1.593	1.9098	1.048	0.972	0.1835	0.3084	0.7207	0.0732	0.0317	0.5746	0.237	0.1004	0.285	0.1481	0.1968	0.2576	0.1564	0	0.9607	0.1209	0.0962	0.3457	0.0482	0.0797	0.3453	0.1411	0.2913	0.5146	1.3054	0.0133	0.1495	1.1126	0.1534	0.8857	0.4663	0.0349	0.0262	0.0625	0.1283	0.1085	0.5665	0.2252	0.21	0.016	0.5437	0.4228	0.0829	0.4144
AL353709.1	2.0314	4.2595	2.4942	1.5792	3.1589	0.0064	0	0.0224	0.0204	0	0.041	0	0.0098	0.0642	0.0935	0.0128	0.1916	0.0458	0	2.1777	0.0536	0.0417	0.0871	0	0.0111	0.2333	0.3012	0.0421	0.2009	1.2394	0.0129	0.0182	0.2624	0.1339	0.0257	0	0	0	0	0.0114	0	0	0.0092	0.3587	0.0156	0.0295	1.0812	0.0405	0.0376
AP005264.2	1.6913	1.3447	0.6487	1.9673	1.0667	0	0.5176	0.2188	0	0	0.3999	0.3381	0.2865	0	0	0	0.7	0.1115	0	1.7684	0.1568	0	0	1.6048	0	0.2526	0.1258	0.1539	0.4517	0.1693	0.1892	0.6667	0.3968	0.1151	0.1251	0	0.4982	0	0.1783	0	0	0	0.1338	0.6242	0	0.2873	0.4825	0	0
RAP2C-AS1	1.8512	1.1576	1.2243	0.7708	0.9461	2.7712	2.5921	2.0643	2.8149	0.5612	1.5061	0.9096	1.6602	2.1313	2.6233	1.4254	1.5646	0.9326	1.1587	0.9423	2.6346	3.194	1.5146	3.1123	0.8199	3.0009	1.6557	1.5163	3.1599	2.0321	1.2997	1.1699	0.9197	4.6323	1.8019	2.7857	2.7425	0.9137	1.1365	0.4131	1.7251	1.9	1.6507	2.9658	4.8397	2.6513	2.4865	1.1094	6.1006
AL450322.2	0.0365	2.5867	1.5378	1.3252	0.7995	0	0.0503	0	0	0	0.0389	0.1642	0.0278	0.0203	0.0241	0.0727	0.17	0.0867	0	1.4389	0.0305	0.0296	0	0.1782	0	0.0245	0	0	0.0439	1.0198	0	0.0259	0.2313	0.0671	0	0.9124	0.0242	0	0.0346	0.0323	0	0	0.104	0	0	0.0837	0.2578	0.0383	0.0267
AP001178.3	3.6786	3.0038	4.1232	2.0538	2.5267	0.2584	0.1788	0.1259	0.687	0.1561	1.3353	0.0779	0.3299	0.216	0.2862	0.0862	1.5718	0.7193	0.0347	1.9344	1.372	0.3512	0.1099	0.6336	0	0.1454	0.3766	0.709	2.1847	1.5985	0.5663	0.3071	0.4264	0.1856	0.5186	2.403	0.7745	0.0862	1.2729	0.0383	0.3564	0.5584	0.1233	0.4025	0.3674	0.6615	0.5834	0.1135	0.5383
AC015712.7	0.2871	10.3732	9.3147	8.1137	3.2589	1.7142	0.1977	0	0.3417	0	0	0	0	0.3981	0.6644	0	0.9357	0.1704	0.2299	4.8961	0	0.4659	0	0	0	0.193	1.2491	0	0.1725	1.2931	0	0	0.202	0	0	2.1917	0	0	2.0427	0.3811	0	0.6173	0.7155	0.286	0	0.7679	0.9214	0.0753	0
AC022893.2	0.8019	3.3638	3.8373	3.4351	2.758	2.2154	0.0381	0.0966	0.1975	0	0.2059	1.1443	0.1476	0.7669	0.5852	0.0551	0.3348	0.2298	0	3.2527	0.0461	0.0449	0.2809	0.1687	0.215	0.0372	0.5553	0	0.0997	1.1958	0.0557	0.5493	0.2919	0.7963	0.6259	0.4222	0	0.0275	0.0262	0.0734	1.5484	0.3568	0	0.3674	0.0168	0.1479	1.1361	0.261	0.6879
AC092720.3	0.685	2.4999	3.4051	2.2948	1.0554	0.8011	0.566	0.1395	0.4621	0.1853	0.5102	0	0.235	0.7599	1.0873	0.2047	1.563	0.5693	0.1372	1.7526	1.4002	0.3336	0.29	0.3343	0.5031	0.0921	0.8713	0.2525	1.091	0.5554	0.2414	0.6561	0.6509	1.3851	1.7329	0.8796	0.1816	0.3751	0.0975	0.1516	0.6393	2.0034	0.1464	0.7964	0.4154	0.288	0.5937	0.2515	0.426
AL353572.4	2.4197	3.9438	4.362	5.7228	3.7062	0.2007	0.3702	0.6259	0.9602	0.1617	0.4291	0	0	0.4474	0.2667	0	2.3786	1.1969	0.323	2.609	1.1215	0.2182	0.3414	2.4599	0.4646	0.1807	0	0	0.8079	1.4533	0.406	0.763	0.8515	0.4118	0.358	1.3996	0	1.4721	13.137	0.8329	0	0.3469	0.5744	1.0716	0.0815	0.5137	0.6041	0.2115	0
AC079154.1	0.6002	2.8018	2.3481	3.7698	1.7382	0.0853	0	0.0333	0.0454	0	0.5169	0.0771	0.0218	0.0159	0.0567	0	0.3992	0.3393	0	1.9162	0.0238	0.0464	0.0242	0.1743	0.321	0.1729	0.1148	0.0234	0.1202	0.7467	0	0	0.2012	0.0876	0.0761	0.238	0.0379	0	0.1085	0.0253	0.0941	0.3688	0.285	0.1899	0.052	0.0874	0.6421	0.045	0.0836
ZNF252P-AS1	0.6478	0.2015	0.2917	0.3342	0.2512	1.3455	0.3491	1.2131	0.7377	0.4234	1.3185	0.228	0.5583	2.031	0.7823	0.4769	0.7344	0.3511	0.1805	0.646	1.1044	1.5771	0.2862	0.1374	0.3164	1.1927	0.9993	0.5537	0.4232	0.7866	0.482	1.2789	1.348	1.7085	2.1938	0.2932	1.5681	0.1122	0.4276	0.723	1.005	1.2113	0.4212	0.9168	1.3836	0.9472	0.904	1.0634	0.7419
PRKAG2-AS1	17.868	49.9645	59.7318	58.9589	37.1756	5.1867	7.7703	8.1646	6.0954	4.0052	30.6009	7.4022	7.2887	7.7811	6.5302	8.352	14.3046	12.4667	2.1968	34.5684	3.7921	6.9959	5.3744	7.0747	14.2192	3.5819	4.9313	4.3008	5.0865	17.1563	7.81	28.1351	9.9285	4.9459	8.0866	12.4018	0.5194	9.1284	1.264	14.0816	5.2058	29.7274	10.2136	8.642	2.9942	7.2474	14.5389	2.589	10.3784
AC118755.1	0.4674	2.0067	1.9361	2.2834	2.274	0.2326	0	0.272	0.7419	0.281	0.4973	0	0	0.7778	0	0.9311	0	0	0	3.5736	0	0	2.3743	2.2808	0	0	0	0.3828	0.2809	2.9475	0	0	0.9869	1.1455	1.5558	0.3244	0.9293	0	0	4.1371	1.283	0.402	0.3329	0.3105	0	0	0.9001	0.2451	1.3679
UBE2E1-AS1	1.0543	0.1677	0.4853	0.6541	0.475	2.5067	3.7105	4.6365	3.5331	2.254	4.8611	3.0561	4.8226	2.4693	1.627	2.8004	2.182	3.6159	1.0321	2.3426	7.3302	5.7043	3.5707	2.5725	3.4414	3.6222	2.3526	3.8382	1.9009	3.6939	3.0661	4.6546	1.9789	2.0816	1.8717	2.1141	7.5315	4.3153	2.0007	6.8438	0.4502	1.1084	0.8343	2.8795	5.6837	2.7756	2.3313	2.8259	2.8286
LANCL1-AS1	7.9278	5.6337	4.3409	3.8157	2.6158	1.0883	0.527	1.3047	0.8245	0.7232	1.1634	0.8361	2.6259	2.5172	1.4825	0.9802	3.1059	1.9797	0.0438	3.3121	0.8211	1.553	1.9442	1.2006	0.4252	1.911	1.83	1.4778	1.2815	2.4136	0.3853	0.8146	0.8851	4.7236	2.6207	2.3528	2.3554	0.3266	0.9337	0.3872	1.0505	1.9282	1.0513	4.5037	1.5253	3.4683	1.439	0.6594	2.6402
HTR5A-AS1	2.1307	11.7518	11.917	8.7383	5.7852	0	0.033	0.0139	0.114	0	0.1528	0	0.0365	0.2258	0.0633	0.1669	1.4715	0.5826	0	7.2796	0.1198	0.4663	0.1419	1.9568	0	0.2253	0.1603	0.0392	0.2734	4.2705	0.0723	0.051	0.7583	0.1907	0.255	2.5091	0.0317	0	0.0454	0.0848	0.0263	0.0618	0	0.2227	0	0.0732	1.291	0.0753	0.1051
AC037441.1	0.2492	2.0912	5.0833	4.4903	1.0288	0.0225	0	0.0264	0.0719	0	0.0241	0	0.0173	0.0503	0	0.1354	0.654	0.0941	0	2.1186	0.0378	0.0368	0	0.0276	0	0.0152	0.0303	0.0371	0.2315	1.1022	0.0228	0	0.0478	0.0139	0.0302	1.4309	0.03	0	0	0.0802	0	0	0	0.0753	0.2061	0	0.4218	0.0119	0.0332
LINC01962	0.0766	0.9182	0.6082	0.6282	0.1553	0.0381	0.1055	0.078	0.0608	0.0691	0.0408	0	0	0.0425	0.114	0.0763	0.0713	0.1137	0.0153	0.169	0.1438	0.0777	0.0324	0.0701	0.1489	0.0129	0.0897	0.0471	0.1266	0.1898	0.0771	0.0951	0	0.0469	0.0765	0.0532	0.0381	0.0191	0.0363	0.1356	0.0526	0.0165	0.0682	0.0382	0.0581	0.0585	0.0984	0.0603	0.028
RAPGEF4-AS1	0.2271	0.9376	1.3629	1.3899	1.445	0.0522	0.3128	0.061	0.0416	0.0105	0.1487	0.0314	0.1731	0.0775	0.0231	0.0348	0.1627	0.0933	0	0.8631	0.0146	0.0567	0.0148	0	0.0453	0.0587	0.0351	0	0.0525	0.6768	0.1934	0.1116	0.123	0.0749	0.0698	0.3395	0	0.0522	0.0497	0.0464	0.0959	0.015	0.0373	0.2205	0.0424	0.0668	0.2131	0.1008	0.0895
AC079766.1	2.1345	1.9855	1.4736	2.5324	1.7308	0.3186	0.2939	0.1242	0.3388	0.5134	0.6813	0.768	0.3254	0.1184	0	0.4252	1.3915	1.9005	0.171	3.515	0.3562	0.8661	0	0.2604	1.1065	0	0	1.7483	0.8979	0.9615	0.4297	2.2716	1.0516	0	0	0.5926	0	1.0625	0.8101	0.7557	0	0	1.2161	0.9926	0.3883	0.8157	0.5481	0.2239	0.6247
AC005753.2	0.8371	3.2197	4.3346	3.5054	1.697	0.8852	0.2882	0.8527	0.2491	0.755	0.334	0.2824	0.8775	2.2637	0.4844	0.1042	1.6566	1.118	0	2.4002	0	0.2548	1.0631	0.5106	0.0904	0.9144	0.7005	0.6	0.3773	1.3198	0	0.3712	0.7365	0.9617	2.1595	1.0168	0.2774	0	0.2978	0.3705	1.034	1.8002	0.6707	0.9732	1.0154	0.5598	1.2763	0.5487	0.8422
AC138904.3	0.102	1.1433	1.4082	1.0676	0.4962	0.0677	0	0.0989	0	0.0409	0.3255	0	0	0.3771	0.2923	0.0677	0	0.0605	0	0.9197	0.1985	0.1379	0.0288	0.0829	0.0294	0	0.0683	0.1114	0.0204	0.9494	0.0342	0.0724	0.3589	0.2708	0.3395	0.7079	0.0901	0	0.0645	0.0602	0.0373	0.2047	0.0242	0.0903	0.1031	0.1039	0.1091	0.0713	0.199
AC026979.3	4.9457	4.4489	4.0974	6.4101	7.4479	2.672	1.3621	2.7963	1.7944	1.2744	3.3076	5.2117	1.939	3.6839	1.0279	2.1111	2.3687	2.6002	0.4527	8.1445	0.5895	2.0642	2.2731	1.7238	1.2209	1.8996	1.8918	3.125	2.3778	3.1826	1.138	2.707	2.9837	1.4719	2.3518	0.9808	4.6827	0.7034	4.4243	4.0024	2.0945	1.9447	1.6102	2.5345	1.1141	2.052	1.7235	0.5928	1.1373
PP12613	0.2452	0.9651	1.044	1.1124	0.7954	0	0	0	0.0649	0	0.3044	0	0	0.0453	0	0.0814	0.1522	0.0243	0	0.5288	0	0.0995	0.0346	0	0	0	0	0	0.0491	0.5891	0.0411	0	0.489	0	0	0.0851	0.0271	0	0	0.0362	0	0.0352	0	0.0272	0.0496	0.0312	0.1837	0.0214	0.0299
AC092125.2	0.5383	2.0678	2.0342	1.8784	1.2176	0.2679	0	0.1319	0.2473	0.017	0	0.8156	0.1296	0.0943	0	0.1975	0.0792	0.1177	0.0227	1.1664	0	0.046	0.2159	0	0.049	0.0381	0	0.0464	0.0681	0.485	0.1426	0.1206	0.1994	0.0521	0.0754	0.4326	0.2066	0.0282	0.1075	0.0752	0	0	0.1009	0.1317	0.0344	0.1949	0.3274	0.0446	0.0829
AC010327.4	0.1664	0.913	1.6851	1.3163	1.3045	0.0276	0.2292	0.0323	0.0881	0	0.118	0	0	0	0.0367	0	0.2066	0.1317	2.0438	0.522	0.1388	0.045	0.047	0.203	0.2396	0.0373	0.0371	0.0454	0.1667	0.4498	0	0.2362	0.1562	0.068	0.0739	0.1925	0.1103	0.0552	0	0	0.1218	0.1909	0.2765	0	0.1346	0.1272	0.0712	0	0.1218
AL121749.1	0.2508	2.01	2.4761	1.7504	2.0948	0.0374	0.1382	0.0438	0.0199	0	0.3736	0	0.0191	0.0835	0	0.0749	0.3737	0.3871	0.1004	2.1536	0.0628	0.2239	0.0637	0.4589	0	0	0.0168	0.0616	0.1507	1.3105	0.0252	0.0356	0.0706	0.7837	0.0334	0.8356	0	0.025	0.1666	0.111	0.0275	0.0216	0.1072	0.0666	0.0456	0.0192	0.4508	0.0132	0.4037
LINC02693	8.1043	15.7084	20.5543	12.4946	22.1938	8.2338	5.6419	2.8639	20.4233	2.2697	7.5666	3.1821	3.1998	12.4697	12.6708	4.2069	10.2613	4.9202	5.9284	12.0542	5.6205	6.3756	6.6335	6.8209	5.7978	6.2742	6.6691	4.7267	3.6013	13.4988	5.421	6.9787	7.1496	8.9835	5.4584	12.1148	11.2081	4.5414	5.986	3.4021	9.2779	9.4005	4.5459	5.8291	9.4552	9.1558	11.9605	5.5842	12.23
FAM153CP	0.2695	1.4795	1.5695	0.9752	2.1425	0.0088	0.0195	0.0124	0.0113	0.0085	0.1434	0.0032	0.0054	0.059	0.0094	0.0177	0.2675	0.2126	0.0057	0.9032	0.0533	0.141	0.009	0.0173	0.0031	0.0143	0.0285	0.0116	0.0213	0.6869	0.0107	0.0352	0.4219	0.05	0.0401	0.1502	0.0024	0.0071	0.0269	0.0534	0.035	0.0122	0.0051	0.0495	0.0065	0.0244	0.0387	0.0521	0.0052
LINC02857	0.5548	1.9282	3.3103	1.8806	3.374	0.0394	0.0546	0.0231	0.1258	0.0238	0.2108	0	0.0604	0.1758	0.0786	0.0789	0.2952	0.1176	0	2.7501	0.0992	0.1286	0	0.2417	0.0342	0.0799	0.1061	0	0.0476	0.8925	0.0399	0.253	0.0837	0.0971	0.0264	0.9627	0.0263	0.1184	0.2256	0.1403	0	0.0341	0	0.1579	0.024	0	0.5342	0.0208	0
LINC02607	2.7132	12.5346	14.3125	13.0157	11.2996	0.0262	0.0363	0.046	0.2091	0	0.3784	0.0237	0.1104	0.2411	0.0261	0.2361	0.785	0.6333	0.2954	2.7267	0.2308	0.1496	0.0335	0.0964	0.0569	0.1948	0.1323	0.0755	0.1029	1.0086	0.0265	0.0467	1.1031	0.1372	0.1403	4.452	0	0.1049	0.0375	0.1282	0.0145	0	0.0563	0.8574	0.024	0.0604	0.9385	0.0276	0.0964
OIP5-AS1	51.652	100.314	106.583	75.4078	70.7689	34.5425	22.8877	30.3265	20.4229	18.2914	43.853	13.5407	21.4042	34.1237	43.5711	22.7933	45.9857	17.1397	21.2375	59.5976	32.3225	35.7953	20.8123	17.8105	34.325	41.5534	43.0879	33.4301	47.124	56.5565	21.661	24.6765	27.5367	68.8667	31.9057	55.3533	48.6863	20.1838	35.7348	17.105	32.2451	26.8478	32.1909	35.8557	42.7653	42.1043	42.3586	24.9209	35.4659
LINC01140	0.7192	1.971	2.0328	1.7898	1.2543	0.1418	0.2803	0.1106	0.3446	0.0897	0.3032	0.1709	0.0828	0.0978	0.1795	0.1351	0.4802	0.2819	0.2174	1.3886	0.8603	0.2863	0.1838	2.3009	0.1524	0.0912	0.2089	0.1445	0.2936	0.9535	0.5327	0.5006	0.1815	0.158	0.2168	0.5933	0.5216	0.0675	0.515	0.036	0.0447	0.1284	0.2899	0.3155	0.1399	0.1244	0.2613	0.0854	0.1588
AC115282.1	0.6656	1.5241	2.0219	1.2697	1.0435	0.0662	0	0.0517	0.0352	0	0	0	0.0338	0.4923	0.1174	0.3094	0.2893	0.4214	0	1.0178	0	0.036	0	0	0	0.0895	0.1485	0	0.0533	0.6396	0	0	0.1562	0.2175	0.0295	0.2464	0	0	0.0842	0	0.0244	0.0382	0.0316	0.0884	0.0807	0.0678	0.1709	0.1163	0.0325
LINC02296	0	1.5585	4.2798	2.3385	3.6682	0	0	0.0975	0	0.1007	0.1783	0	0	3.2526	0	0.1669	0.4681	0.2983	0	0.9854	0	0	0	0.4088	0	0.3378	0	0	0	1.2075	0	0.4755	0.3538	0.1027	0	0.2326	0.111	0	0	0.1483	0.092	0	0	0.3339	0.508	0	0.5378	0.0879	0.2452
ZNF232-AS1	5.1796	2.6659	2.6976	3.9002	2.5421	5.8332	6.0691	5.6591	3.5699	3.9338	9.2332	4.3733	5.9229	3.8307	4.3268	2.7152	4.4428	5.4478	6.4774	6.0926	12.3952	6.1577	4.2699	6.6513	7.2231	4.0617	3.5585	3.461	4.4234	4.1751	3.7962	8.8328	2.7182	3.5356	4.2043	2.3021	8.7329	30.8038	2.1123	11.4617	4.0907	3.8299	3.527	5.8252	4.9047	4.3059	5.6875	3.0735	3.3575
PART1	2.8987	10.1756	11.8388	8.7828	15.8192	0.3178	0.4644	0.3717	0.6492	0.1726	0.6412	0.3034	0.1532	0.5532	0.5884	0.0858	1.0691	0.5111	0.1781	9.4734	0.6465	0.5764	0.1033	0.2276	0.1364	0.246	0.61	0.4995	0.9486	6.6384	4.3191	0.1171	0.0404	0.6506	0.1385	3.2718	0.1712	0.5786	0.8101	0.6668	0.4924	0.3394	0.4956	0.5434	0.0609	0.1042	2.9846	0.7261	0.8032
AL162311.1	1.8198	3.6895	2.7222	4.0218	3.1973	0.3773	0.2088	0.1765	0.1204	0	0.3227	0.1364	0.1156	0.3365	0.2006	0.3021	0.9886	1.0802	0.1215	3.9244	0.6326	0.2461	0.1284	0.185	0.2621	0.2039	0.3045	0.2484	0.3646	1.3662	0.458	0.4304	0.5337	0.1858	0.5048	0.421	0.201	0.151	0.1439	1.745	0.9991	0.5218	0.432	0.1007	0.092	0.2318	0.7788	0.159	0.3329
LINC00622	1.2772	5.6079	5.3305	7.009	5.1782	0.4622	0.9593	1.7232	0.6911	0.4887	1.1118	0.2089	0.177	0.805	0.2303	0.5204	1.7841	1.0338	0.7904	5.975	0.2906	0.8951	0.8847	2.3371	1.605	0.1951	0.1166	0.8084	0.5582	3.2949	0.7013	0.9885	1.2258	0.2846	0.5411	1.37	0.7695	0.1156	17.0746	0.1028	0.7649	1.3482	0.6202	0.5399	0.5985	0.3993	2.3478	0.6088	0.2973
AC018358.1	0.5201	4.0935	3.1866	3.2666	1.3179	0	0	0	0.0516	0	0.2075	0	0	0.0361	0.043	0.0647	0.2422	0.0386	0	1.9117	0	0	0	0	0	0.0437	0	0	0.1172	0.5857	0	0	0.0458	0.0797	0.1298	0.4963	0.0431	0	0	0	0	0	0	0.0864	0	0	0.1252	0.0682	0
AC009019.1	0.7751	1.4791	1.7838	0.9016	2.1999	0.45	0.1779	0.7895	0.2563	0.3884	0.5498	0	0.4924	1.1107	0.3417	0.4504	0.6015	0.23	0.0517	1.5196	0.1617	0.3669	0.1641	0.394	0.0558	0.6078	0.6918	0.582	0.3882	1.3966	0.13	1.0083	1.0457	1.1874	0.817	0.1345	0.899	0.0643	0.5516	0.1144	0.3192	0.5556	0.23	0.3862	0.8227	0.4937	0.5391	0.2371	0.3781
AL136359.1	0.1613	1.5006	0.2227	1.1258	1.1773	0	0	0	0	0	0.1716	0	0	0	0.1067	0	0.1502	0.1915	0	0.4744	0	0	0	1.5743	0	0	0	0	0.0969	1.1626	0	0	0.5677	0	0	0.8957	0	0	0	0	0	0	0	0.1072	0	0	0	0	0
AC016292.1	1.5514	3.3302	2.1421	1.3534	1.887	0.386	0	0.2257	0.3078	0.2332	1.2379	0	0.5913	0	0	0	1.4447	0.4604	0	0.9124	0.9707	0.3147	0.3284	0	0.3351	0	0	0.3177	0.2331	2.0964	0	0.8255	1.0919	0.2376	0	1.8843	0	0	0	0.3433	0	0	0.5524	0.2576	0.4704	0.2964	0.249	0.2034	0
CARD8-AS1	1.6201	1.358	1.502	1.486	2.177	2.1882	7.713	7.4897	7.0903	3.0058	8.2739	3.7059	1.835	3.2351	2.2041	2.9968	3.4486	3.0773	6.7103	1.9601	9.3842	7.5882	3.4096	6.4375	6.6789	2.7691	2.9437	3.2986	8.1229	2.7106	9.4124	5.616	2.6064	1.8435	1.4175	3.8232	3.252	8.0646	22.6617	2.2944	2.0329	3.2251	7.9118	1.6297	4.0705	4.2453	6.6561	2.3545	6.6042
AL138701.2	0.1676	0.2598	0.1543	0.3704	0.7021	0.0139	0	0	0	0	0.0297	0.0251	0.2555	0.031	0.0369	0	0.026	0.1492	0	1.3307	0.1165	0.0227	0.0473	0.0341	0	0	0.0561	0	0.1511	0.4781	0	0.0198	0	0.0685	0	0	0	0	0.0795	0.0742	0.0153	0	0	0.3711	0	0	0.1972	0.0146	0
AC136297.1	0.4164	1.3906	1.84	0.7944	1.1931	0.1105	0.2294	0.3232	0.1763	0.1335	0.3249	0.2497	0.1481	0.154	0.0551	0.1936	0.0259	0.1318	0.0889	1.0776	0.3706	0.1126	0.3761	0.4064	0.024	0.2799	0.0372	0.1364	0.1502	0.8003	0.0279	0.2167	0.2736	0.051	0.1109	0.4625	0.3128	0.0276	0.1317	0.172	0.0152	0	0.1779	0.166	0.1347	0.3395	0.3564	0.0873	0.2437
AC025871.2	0.5351	2.4249	1.7239	0.8713	1.3017	0.5325	0	0.3114	0.1416	0.5362	1.1386	1.7649	0.136	0.5936	0.118	0.5329	0.6644	0.7411	0.2857	1.7833	0	0.8685	0.302	0.8704	0.1541	0.2398	0.3582	0.4383	0.6431	2.4103	0.1795	1.1389	0.7532	0.6557	0.7124	0.1238	0.3546	0	0.1692	0.1579	1.175	0.4603	0.6351	0.5924	0.5408	0.2726	0.458	0.0935	0.522
PPP1R26-AS1	0.5664	2.3069	4.9479	3.8311	2.5436	0.3035	0.7199	0.5071	0.6743	0.1703	0.4635	0.1372	0.1495	0.4471	0.2881	0.2604	0.5883	0.8405	0.3664	3.3567	0.6724	0.7425	0.1291	0.2923	1.3175	0.5125	0.2333	0.6423	0.8771	2.4531	0.7675	1.5456	0.6439	0.2936	0.4496	1.4061	0.231	0.0867	0.3514	0.1157	0.299	0.3747	0.3568	0.5933	0.4095	0.283	0.7272	0.3313	0.3188
AL513534.2	7.3073	1.8187	2.0289	2.827	1.2237	8.8337	4.3751	6.6569	1.3553	5.5159	5.7043	3.5368	8.5679	8.3047	4.0446	6.3684	6.2133	4.7617	1.3677	12.239	2.0873	5.1567	7.9016	2.7615	6.8625	7.8212	6.9651	10.2466	2.0525	7.7638	5.5569	8.9603	10.1185	9.1494	12.4524	2.2051	8.2649	0.9884	23.4743	3.0934	6.3226	9.189	7.4101	10.711	9.5134	7.0114	11.3957	2.8947	4.3295
HAR1A	4.068	14.1732	9.1277	12.9108	12.8021	5.0608	0.6669	0.8738	0.6534	0.1165	0.5668	0.6535	2.0675	10.154	2.9465	2.1224	3.608	4.5706	0.4654	19.5105	1.0909	0.3144	1.1891	2.7768	1.339	0.7161	5.9326	0.238	0.9895	4.3193	0.585	0.2405	2.6246	2.6113	21.0204	3.4286	0.1605	0.0482	0.0919	1.4575	2.8713	14.2464	0.8967	7.3029	0.0294	2.85	4.228	3.149	3.0118
AC123784.1	1.0915	4.8815	5.4007	3.428	5.5319	0	0	0	0.1444	0	0	0	0	0.1009	0	0.0906	0	0.216	0	2.4609	0.0759	0	0	0	0	0.0611	0.1827	0.0745	0.0547	1.0653	0	0	1.0243	0.0557	0	1.3258	0	0	0	0	0	0	0	0.0604	0	0	0.6423	0	0.0666
AP003721.1	1.1694	5.0967	4.5994	4.5752	3.4482	0.5466	0.2928	0.2681	0.5625	0.3196	0.5655	0	0.4592	0.3931	0.4687	0.6	2.1121	0.4207	0.3122	3.4597	1.6556	1.0065	0.7801	0.6917	0.398	0.3096	0.6879	0.2903	3.5352	3.2563	0.1784	0.3017	0.2744	0.3908	0.2123	1.5741	0.7281	1.3759	0.4371	0.1568	0.1945	0.1524	0.1009	0.5179	0.2794	0.4604	0.7052	0.3902	0.1556
AC104623.1	0.125	0.8499	1.1653	0.4363	0.6083	0.0311	0	0.0728	0.0496	0	0.266	0	0.143	0.104	0.1654	0	0.2329	0.0742	0	0.1838	0.1043	0.2537	0.1059	0.0763	0.162	0	0	0.0512	0.1503	0.3942	0	0.5766	0.264	0.0383	0.0416	0.3037	0.1657	0	0.1186	0	0.0343	0.1613	0.0445	0.2492	0	0.1911	0.2006	0.0328	0
AC080013.1	1.035	3.4945	2.1236	3.449	1.5368	0.2321	0.3814	0.263	1.2611	0.1665	0.9461	0.341	0.1334	0.3477	0.3664	0.2178	0.6381	0.5452	0.3152	1.8005	0.2554	0.3549	0.2222	0.9959	0.6298	0.294	0.2147	0.1194	0.4819	1.3133	0.2495	0.3206	0.749	1.0362	0.2232	0.7285	0.4445	0.1306	0.8299	0.4774	0.4802	0.2884	0.4672	0.552	0.3271	0.3008	0.4305	0.3211	0.256
AC110619.1	2.2539	4.1126	5.1351	3.9718	2.6501	0.5328	0.388	0.6723	0.8273	0.2372	1.4688	0.5829	0.4081	0.5313	0.2236	0.5612	0.8396	1.0034	0.2256	2.4689	0.2821	2.5151	0.4055	1.4779	0.5355	0.3977	0.1509	0.1846	0.5926	1.396	1.333	1.7791	1.0113	0.5524	0.8815	0.7235	0.915	0.1683	0.1069	0.4489	0.2784	0.7997	1.2641	1.0668	0.2392	0.3661	0.5787	0.1182	0.3504
AC022960.2	3.2844	4.7004	5.0075	4.5843	6.2144	0.4767	0.5654	0	0.3258	0.1646	0.2912	0.7386	0.8346	0.3036	0.181	0.2726	1.9117	0.9748	0.1096	3.139	0.3425	0.2221	0.3476	0.3339	0	0.276	0.458	0.4484	0.2467	1.3562	0	0.7768	0.6742	0.2516	0.911	1.2348	0.8163	0	0	0	0.3756	0.4709	0.0975	1.3637	0.083	0.2092	0.6149	0.2153	0.4005
AL162457.2	0.3366	4.8648	4.2755	3.4763	1.0371	0	0	0	0.0534	0	0.2149	0	0	0	0.0445	0	0.3134	0.5594	0	1.6628	0.0562	0.1639	0	0.0821	0.0582	0.0452	0	0	0	1.8193	0	0.0955	0	0	0	0.1869	0	0	0	0	0	0	0	0	0.0408	0	0.1728	0	0
AC062028.1	1.4053	5.8466	4.1164	6.1366	4.5255	0.04	0.2488	0.0117	0.6851	0.0241	0.2777	0.0542	0.0306	0.1225	0.1195	0.14	0.2991	0.9652	0.209	4.4749	0.1675	0.0978	0.136	0.7837	0.3296	0.1484	0.0538	0.0329	0.374	1.7182	0.101	0.0997	0.3391	0.0984	0.0668	1.2541	0.0266	0.0999	0.019	0.0533	0.011	0	0.2002	0.3467	0.0243	0.046	0.6186	0.0421	0.0881
AC092720.2	2.3538	12.926	9.7504	13.0654	6.9246	1.6344	0.8292	1.4019	0.391	0.2304	1.1648	0.1477	0.9181	5.0707	1.3394	0.5997	2.8038	6.7909	0	9.0789	0.411	0.7552	1.8075	1.0685	0.7567	0.6991	3.7376	0.7622	0.6579	3.6493	0.0551	0.1554	1.7723	4.7963	5.3934	3.9134	0.1451	0	0	4.167	0.9316	4.8969	0.117	2.0364	1.3611	0.8367	5.5521	1.464	1.1214
LINC02433	0.061	0.961	0.8008	1.5763	0.5445	0	0	0	0	0	0	0	0.1862	0	0	0	0.1706	0.1087	0	1.2566	0	0	0.1034	0	0	0	0	0	0.1467	0.165	0	0	0	0	0	0	0	0	0	0.1621	0	0.0525	0	0.1622	0	0	0.0784	0	0
DCTN1-AS1	3.1936	4.9011	4.5982	4.5162	3.3392	0.0418	0.2315	0.0611	0.1834	0.1011	0.38	0.1134	0.1121	0.1748	0.3613	0.1465	0.6848	0.7233	0.1178	2.6567	0.1578	0.324	0.0889	0.1282	0.0363	0.1977	0.2532	0.2409	0.1894	1.5521	0	0.0894	0.4436	0.2317	0.3357	1.6479	0.1532	0.0209	0.0399	0.3347	0.5652	0.2169	0.0898	0.4885	0.1274	0.1927	0.6069	0.1322	0.1691
AC011451.3	0.6824	1.7438	1.4133	0.5442	1.1066	1.3097	4.2956	2.2694	3.2493	1.9341	4.8745	1.403	0.6688	6.164	4.577	0.9709	2.7234	0.8679	2.0299	7.8543	4.1476	4.7465	5.3645	1.5459	5.3902	1.2449	2.2839	3.034	5.331	3.9518	1.6681	9.8901	2.4699	4.2406	3.2447	1.4208	6.2023	4.27	3.237	8.1106	7.0104	3.27	0.2083	4.5329	5.2023	4.2466	3.5668	1.6357	3.3521
THSD4-AS1	0.693	2.9754	3.4996	2.3768	1.7341	0.0197	0	0	0.0786	0	0.1475	0.0356	0.0604	0.0439	0.0393	0.0394	0.1844	0.3879	0.0317	1.1529	0.033	0.1125	0.0168	0.1208	0.0342	0.0399	0.0663	0	0.0119	1.2665	0	0.0281	0.2509	0.0849	0.0923	1.3468	0	0.0197	0.0939	0.0526	0	0.0341	0	0.171	0	0	0.2542	0.0311	0.0145
AC092687.1	0	1.3412	1.4558	2.6163	0	0	0	0	0	0.1409	0	0	0.1786	0.13	0	0	0	0.4172	0	0.4134	0	0	0	0.2858	0	0.1575	0	0	0.1408	0.6332	0	0	0	0	0.312	0	0.1553	0	0	0.4148	0.1286	0	0.1669	0	0	0.1791	0.1504	0	0
AL365255.1	0.3329	2.2037	0.9194	1.2199	0.6749	0.1657	0	0	0	0.1001	0	0.0749	0.1904	0.2308	0	0	0.6976	0.2964	0.0667	0.7833	0.0694	0.0675	0.1409	0	0	0.1678	0	0.0682	0	0.225	0	0	0	0	0.1108	0.6355	0.1103	0	0	0.0737	0.0914	0	0.0593	0.0553	0	0.0636	0.0534	0.0436	0.0609
GABPB1-AS1	11.603	2.7865	3.5603	3.0251	2.719	9.6152	6.7727	10.6688	7.3477	6.2173	18.2045	1.6131	5.9698	6.9569	9.7645	9.1418	7.4755	2.4312	1.415	13.5609	13.1283	18.5485	6.0191	3.4174	5.8078	21.7353	14.27	17.3391	8.8415	20.0986	5.6131	24.5467	15.8926	24.4264	20.0368	2.8023	40.0336	2.2607	8.4768	3.5878	8.5485	8.0044	6.8465	11.0385	18.4076	11.4429	8.2965	12.7476	9.9296
DLGAP1-AS4	3.7961	17.9892	16.3924	17.8452	14.7522	0.1069	0.148	0.1876	0.2842	0.0431	0.8002	0.2255	0.1365	0.4569	0.1658	0.3567	3.4352	2.147	0.0287	12.1531	0.2689	0.3197	0.3032	0.9175	0.3404	0.4574	0.2397	0.1173	1.2483	9.5177	0.1082	0.3557	0.126	0.4827	0.4768	2.088	0.5459	3.2445	0.1019	0.7608	0.1376	0.154	0.0255	1.9984	0.1086	0.1642	3.0806	0.1878	0.262
CDKN2B-AS1	0.1562	0.0415	0.0647	0.0592	0.0579	0.2265	0.0615	0.1221	0.4357	0.1261	1.4579	0.2008	0.1939	0.0966	0.4132	0.1111	0.4489	0.1696	0.025	0.0604	0.957	0.0471	0.2192	0.9692	0.0154	0.063	0.1225	0.3034	0.397	0.2131	0.0584	1.3522	0.1414	0.1586	0.0832	0.0589	2.1004	0.0178	0.1779	0.0988	0.2573	0.0921	0.0604	0.1186	0.3113	0.3138	0.0974	0.1872	0.147
AC103591.4	11.5769	9.1559	10.7269	9.6032	9.964	0.6822	2.1676	2.1574	1.2896	1.5265	2.8632	1.5073	1.7032	1.3519	0.6716	1.4666	4.303	2.0193	1.6267	8.2123	1.4403	1.4422	2.3644	1.8583	0.8335	2.0477	1.5975	2.1211	2.5938	5.2148	1.6867	1.2969	4.503	1.0267	1.9943	3.3128	3.0624	0.9605	2.6496	0.2247	0.892	1.485	2.8567	2.2599	2.7098	2.018	3.4225	1.0118	1.7461
AL161645.1	0.2179	0.6236	0.8524	0.963	0.8245	0.3614	0	0.0423	0	0.2183	0	0	0.0554	0.2417	0	0.1447	0.1353	0.1293	0	0.9824	0	0	0.3074	0.0886	0	0	0.0486	0.1785	0	0.5234	0	0	0.4089	0.178	0.2901	0.2016	0.1444	0	0	0.1928	0.3588	0.1249	0	0.6272	0.0881	0.0555	0.4196	0.2285	0.4251
AC106795.2	0.6749	3.6222	5.0002	3.732	1.4735	0.2454	0.1787	0.3475	0.103	0.4995	0.9667	0.1401	0.0989	2.6062	0.2575	0.3103	0.4835	0.8013	0.104	2.1069	0.4115	0.7373	0.1758	0.7284	0.157	0.1221	0.3649	0.3402	0.1872	1.8709	0.3397	1.1419	2.5945	2.0518	1.6245	3.8738	0.0516	0.0258	0.1478	0.6204	0.9833	0.8262	0.3143	0.3794	0.3621	0.4365	0.3499	0.9393	0.2659
WARS2-AS1	1.7642	0.8302	1.2509	0.9817	0.9151	0.779	2.6921	3.1267	3.0148	1.787	3.4074	1.8873	0.8057	1.988	1.6712	2.3112	3.767	1.6463	0.7956	3.0567	3.8984	3.4568	2.0252	2.6176	2.0186	4.7326	1.0693	2.6622	3.6535	3.5439	2.5679	2.9094	2.1982	3.7737	4.3011	1.7099	7.1579	1.076	3.3402	3.095	2.1334	1.7841	2.4506	1.3198	3.8122	2.9032	3.0608	1.1043	2.57
AL450267.2	0.2413	0.5295	0.6552	0.2694	0.6652	0.008	0	0	0.0255	0	0.0513	0.0145	0.0858	0.0714	0	0.032	0.0599	0.0095	0.0129	0.6149	0.2281	0.1305	0.0409	0	0.0556	0.0216	0.0861	0	0.058	0.9275	0.0486	0.0457	0.2378	0.0591	0.0214	0.0447	0	0	0	0.0854	0	0	0.1146	0.0641	0.0098	0.0615	0.3098	0.0169	0.0118
AL390778.2	0.5143	2.4291	3.622	2.7281	2.6693	0.0512	0.1417	0.1197	0	0	0.5472	0	0.0784	0.1712	0	0.1025	0.3832	0.1221	0	1.815	0.0858	0.0835	0	0	0.0889	0	0	0	0.2473	1.0194	0.2071	0.146	1.086	0.1891	0.0685	0.4998	0	0	0	0.1821	0	0	0	0	0	0	0.4623	0.1079	0
AL138955.1	4.9077	3.6371	3.9327	5.3822	4.8323	1.5699	0.3621	0.7651	0.9042	0.8958	1.4919	2.9169	4.543	1.75	1.275	0.6983	3.1829	1.5606	0.2808	4.2265	0.5849	0.4267	2.5227	0.9622	0.8329	1.1192	1.1733	1.0767	0.8953	2.0528	0.1764	0.1865	1.9121	2.6849	2.2753	2.4939	1.5102	0.0872	1.0809	0.3879	1.732	1.4322	0.4993	3.3184	2.2322	1.8754	1.0126	1.3327	2.2442
LINC01250	0.1887	0.9452	1.0683	0.7375	0.5509	0.0563	0	0.0439	0	0.0227	0.0402	0	0	0.0419	0	0	0.1054	0.0224	0.0302	0.5105	0.063	0	0	0.1381	0	0.0254	0.1011	0	0.068	0.408	0.038	0.1071	0.0531	0.0925	0.2261	0.2619	0.1001	0	0.7161	0.1336	0.0829	0.0974	0.0269	0.0251	0.0229	0.0288	0.0727	0.0198	0.0276
LINC02263	0.0436	1.4285	1.3783	1.91	0.7299	0	0	0	0.0115	0	0.1622	0	0	0.0886	0	0	0.3177	0.0474	0	1.0247	0.0121	0	0.0061	0.0354	0	1.4541	0.0729	0.0535	0.0654	1.8116	0	0.0361	0.046	0.0178	0	0.0353	0.0096	0.0072	0.0207	0.0193	0.012	0.0187	0	0.0675	0	0	0.3402	0.019	0
LINC01643	0.0484	3.1171	3.4252	1.1992	2.0606	0.0723	0	0	0	0	0.0515	0	0	0.0403	0.048	0	0.0451	0.1293	0.0194	0.3416	0	0	0	0.059	0	0.0163	0.0162	0	0.0291	0.109	0	0	0	0.1928	0.0483	0.2856	0.016	0	0.023	0	0.0133	0.0208	0	0	0	0	0.1554	0.1015	0.0177
AL450322.1	0	1.4585	2.8145	1.829	1.4167	0	0	0	0	0	0	0	0	0	0	0	0	0	0	1.0276	0	0.2363	0	0	0	0	0.1949	0	0	1.3117	0	0	0	0.1784	0	1.0105	0	0	0	0	0	0	0	0	0	0.2226	0.1869	0	0
AC092384.1	0.3018	0.6119	1.2154	0.8074	1.4683	0.1502	0.0693	0.2049	0.1597	0.3327	0.1606	0.2715	0.0767	0.3348	0.0665	0.1002	0.0468	0.1791	0.0806	1.2721	0.3777	0.3266	0.2129	0.1841	0	0.3043	0.4377	0.2884	0.0907	0.4531	0.3038	0	0.3186	0.0616	0.2009	0.4189	0.4667	0.4006	0.0954	0.1781	0.0552	0.4759	0.0716	0.401	0.061	0.1922	0.3552	0.211	0.0368
UBA6-AS1	2.9364	1.2102	1.494	1.2314	1.1663	3.0417	4.0712	2.3524	3.5777	1.5093	3.4643	2.6715	2.7462	2.9954	3.4479	0.9484	3.2555	1.9406	2.5492	2.2596	4.533	4.323	2.3734	6.2223	3.3828	2.1483	2.0414	1.9361	2.7291	1.9616	2.279	4.5684	1.2982	2.4112	1.6889	3.2906	1.9065	3.3012	0.8592	2.6817	2.6136	3.5854	2.2857	2.393	3.4809	2.9109	3.9367	1.1069	3.1033
AJ009632.2	0.1739	1.7105	1.909	0.9182	1.0813	0.0022	0.0061	0.0078	0.0142	0.0215	0.0427	0.0441	0.0068	0.0099	0.0059	0.0178	0.108	0.0635	0.0179	1.3981	0.0372	0.0579	0.0038	0.0218	0	0.012	0.009	0.011	0.0402	0.225	0.1482	0.0095	0.0126	0.0055	0.0148	0.0341	0.0266	0.0044	0.0296	0.0316	0.0073	0.0153	0.0159	0.0119	0.0325	0.0068	0.1002	0.014	0.0848
AC111006.1	0.2745	0.9822	1.083	0.6842	1.2085	0.3708	0	0.0457	0	0	0	0	0.0299	0.2175	0.0519	0.0781	0	0.0698	0	0.4613	0	0.0318	0	0.0478	0	0	0.0525	0.0321	0	0.212	0.0395	0.0835	0	0.024	0.235	0.1905	0	0	0.0372	0	0.1077	0.1012	0.0559	0.1563	0.0476	0.03	0.0755	0	0.0287
AC091938.1	1.6699	6.8385	7.0425	5.5885	3.834	0.02	0.1662	0.0586	0.0319	0.0242	0.3639	0.0362	0.1534	0.1339	0.0133	0.1202	0.8806	2.1497	0	2.7216	0.2518	0.098	0.0341	0.1964	0	0.0947	0.1212	0	0.0846	1.2869	0	0.0286	1.6427	0.1479	0.1875	0.9775	0.0267	0	0.0954	0.6411	0.0884	0	0.043	0.1604	0	0.0154	0.8395	0.0422	0.103
BASP1-AS1	0.7947	2.3288	2.6806	2.7679	1.4423	0.5725	0.0521	0.4185	0.3184	0.0319	0.1127	0.0749	1.0617	0.424	0.6107	0.4599	0.4159	0.3414	0.0121	1.972	0.0568	0.0983	0.2499	0.277	0.0458	0.0763	0.4003	0.0806	0.2183	1.1728	0.0076	0.1128	0.4422	0.2319	1.8492	0.373	0.8026	0	0.3878	0.0804	1.3753	1.6015	0.1078	1.7296	0.0505	0.1157	0.826	0.3016	0.6202
AC009487.2	1.302	8.618	6.18	4.9978	3.5633	0	0	0	0	0	0	0	0.1241	0.2708	0.1076	0	1.061	0.1932	0	2.5845	0.1358	0	0.1378	0	0	0.2188	0.1089	0	0.1956	2.4926	0	0	0.3437	0.2992	0	1.4685	0	0	0	0	0	0	0	0.7568	0	0.2488	0.9403	0	0
AC074387.1	0.2215	0.3962	1.1469	1.623	2.0654	0.1102	0.1525	0	0.0879	0	0.1178	0	0.1688	0.1843	0.1465	0	0.1031	0.2629	0	1.3026	0	0.1797	0.0938	0	0.1914	0	0.1483	0	0.0666	0.2993	0	0	0	0.0679	0.1474	0.4612	0	0	0	0.098	0.0608	0.0953	0	0.0736	0	0	0.2133	0	0
SNHG31	0.0357	0.2555	0.0739	0.1495	0.3184	0.4619	0.6883	0.3532	0.9917	0.1503	1.0635	0.6423	0.1361	1.6238	0.8499	0.4978	0.4322	1.1231	0.7434	0.105	1.3105	0.8402	0.2418	0.9146	0.7094	0.3839	0.1673	0.2632	3.7975	0.2573	0.7187	0.5572	0.4774	0.2187	0.2614	1.4372	0.8755	0.1422	1.1178	0.3476	0.1176	0.2457	0.7882	0.2372	0.8011	0.9823	0.5042	0.1123	1.0187
AC090921.1	0.5339	0.6003	0.9478	0.4258	1.6699	0.0759	0.3151	0.222	0.0605	0.1376	0.1623	0.2058	0	0.1692	0.3531	0.2279	0.4972	0.4527	0.1833	0.628	0.3182	0.4333	0.1291	0.3722	0.1977	0.1025	0.1532	0.0625	0.3209	1.5804	0.4607	0.3247	0.2684	0.0935	0.1523	0.2647	0.1517	0.1519	0.6513	0	0.0419	0	0.3259	0.0507	0.0463	0.1749	0.2938	0.08	0
LINC01616	3.3579	10.2117	10.6253	11.3824	7.65	0.4973	0.1101	0	0	0.0721	0.0851	1.2946	0.0914	0.3548	0.2644	0.7963	1.1541	1.0915	0	5.3134	0.1001	0.1946	0.1692	0.0488	0	0.1343	0.2141	0.0655	0.1682	2.9171	0	0.0284	1.6319	0.1959	0.2661	2.3029	0	0	0.5689	0.2123	0.1975	0.1375	0.2278	0.6108	0	0.1222	1.2574	0.2096	0.0585
AC008906.1	0.4553	0.1303	0.5657	0.1906	0.3692	0.7702	1.0031	1.4838	0.7949	0.3832	0.9688	0.1638	0.0694	0.404	0.7828	0.0907	0.6784	0.3783	1.2397	0.5355	1.0635	1.6995	0.3084	1.3329	1.3374	0.6732	0.5486	0.5221	3.8304	1.0664	0.8249	2.5841	0.769	3.5147	0.8486	0.316	1.0259	0.9971	0.4319	0.0806	0.8997	0.7832	0.9078	1.3912	0.1104	0.9047	0.1753	0.0955	0.7994
AC005753.3	1.6579	1.561	3.223	2.6186	3.2902	0.9553	0.8411	0.6856	0.6579	0.9706	2.2282	0.3532	0.4324	1.2826	0.7213	0.3476	0.6095	0.518	0.2446	3.5668	0.2548	0.4249	0.2216	1.0645	0.377	0.5865	0.7009	0.3931	0.4457	1.8867	1.0102	0.4334	0.9212	1.0961	1.278	1.0599	0.2313	0.2172	0.2484	0.2703	1.0299	1.5387	0.9632	0.4348	0.2646	0.5335	1.1763	0.572	0.6384
AP001972.3	0.5257	1.2578	1.6672	1.4446	1.6785	0.1308	0.0905	0.1721	0.0261	0.0889	0.2272	0.0296	0.0376	0.0273	0.0435	0.0818	0.1683	0.1658	0.0263	0.8406	0.1508	0.2266	0.0278	0.3407	0.0994	0.1435	0.044	0.4575	0.0889	1.0064	0.0992	0.1865	0.1388	0.0906	0.1203	0.2965	0.0653	0	0	0.1454	0.0541	0.0424	0.2457	0.131	0.0399	0.3139	0.2004	0.0861	0.0841
[truncated: 657 more columns]
