# Supplementary material for: Bioinformatic profiling identifies the glutaminase to be a potential novel cuproptosis-related biomarker for glioma
Source: Front Cell Dev Biol. 2022 Sep 9;10:982439. doi: 10.3389/fcell.2022.982439 (PMC9500213; doi:10.3389/fcell.2022.982439)
Supplement: Supplementary file 11 [file Table7.XLSX]

## Sheet: Sheet1
id	futime	fustat	CFAP58-DT	AL121768.1	AC005618.4	HCG25	UBE2D3-AS1	NPTN-IT1	LINC01785	Z68323.1	AC000403.1	WARS2-IT1	AL049796.1	FAM87A	AC092376.2	LINC01168	LINC01534	AC097381.2	LINC02600	IL12A-AS1	AC021683.3	AC018685.2	AC019171.1	AL844892.2	SNHG16	COX10-AS1	AC135782.1	AC090241.2	LNCAROD	AL138778.1	LINC00653	PAQR9-AS1	AC112482.2	AL133516.1	AC110491.1	LINC01007	AC025253.1	AC022400.1	DLGAP1-AS1	LYRM4-AS1	AC021683.1	ELAVL4-AS1	AC061961.1	LINC01511	LINC02035	AC015967.1	AL358472.2	MIR4500HG	AL627095.2
TCGA-KT-A74X	1.2	0	1.92425	0.381948	1.57773	0.685806	1.81426	1.40539	0	0.157691	0.751207	0.435415	1.4025	0.0629506	0.961697	0.0950467	1.03316	0	0.679334	0.0604625	0.750778	0.288418	0.0606008	0.544584	3.20057	2.36443	0.62966	0.139993	0.303693	0.0632268	3.04432	0.537445	0	0.944034	0.420617	0	0	2.09133	2.57838	0.853996	2.04663	0.0743684	0.351289	0.248899	2.6345	2.01757	2.63541	0.315798	3.24852
TCGA-HT-8013	5.29589	1	1.37929	0.143132	1.01443	0.636915	2.61035	1.9565	0.0866479	0	0.643672	2.41311	2.37998	0.10165	1.0937	0.339594	1.85424	0	1.07977	0.107554	0.13606	0.357721	0.264116	0.273337	2.64187	2.20333	2.21512	0.143132	1.8067	0.0556122	2.53386	0.147958	0	0.135141	0.923948	0.0287106	0.134484	1.70704	3.37518	1.44869	0.807767	0	0.153805	0.171079	3.02837	1.29207	2.08906	0.919455	2.33691
TCGA-28-5215	0.917808	1	2.09613	0.118094	0.93463	0.594549	3.67769	1.18104	0	0	0.962216	1.77522	1.20833	0.344828	1.42605	0.0513025	1.51723	0.116631	0.821547	0.184598	0.182565	0.225028	0.0955869	0.112767	4.11191	2.09197	0.223793	0.435202	1.29319	0.0255958	1.66088	0.335483	0	0.342441	0.147958	0.113967	0.180403	2.03157	2.63138	2.14196	1.07403	0	0.0436245	0.118758	3.31368	1.14776	2.28599	0.164915	2.70613
TCGA-FG-A6J3	1.85479	0	0.388906	0.133169	0.521051	0.397255	2.56589	0	0	0	0.156138	3.64412	0.762476	0.0230424	0.563744	0	0.563646	0	0.556895	0.144699	0.0156403	0.024887	0	0.0328061	2.6908	1.47342	0.251204	0.0648829	1.33325	0.139077	1.04649	0.176067	0	0	2.09194	0	0	0	3.56199	1.14633	0.245617	0	0.0813396	0.196481	2.06147	1.61678	1.48151	0.217479	1.53501
TCGA-QH-A6CU	1.23562	0	1.71031	0.14952	1.66243	0.378734	2.5555	0.383276	1.27477	0	0.183582	0.524565	0.478609	0.0579701	1.43563	0	0.591009	0	0.606063	0.0753273	0.026446	0.389126	0.0919367	0	2.25381	1.12281	0	0.0820213	0.780562	0	2.96665	0.130008	0	0.599032	0.186881	0	0	1.52291	4.08951	0.518233	0.55768	0	0.160791	0.141433	2.77863	2.64499	1.51702	0.191815	2.86247
TCGA-DU-6397	3.83836	1	0.744893	0.197803	1.19456	0.848277	2.43904	1.43531	0.154065	0.185486	0.525317	0.709952	1.48429	0.209828	0.826152	0.152832	1.29193	0	0.558268	0.0705954	0.138159	0.362498	0.141433	0.4959	3.35294	2.22211	1.2615	0.227987	0.121679	0.133366	2.48999	0.263876	0.0375228	0.543793	0.752192	0	0.0779266	1.6077	1.75234	0.935648	2.49187	0.0979478	0.189919	0.199876	2.96059	1.06368	2.36958	0.277568	3.63
TCGA-DB-A75O	2.56164	0	1.24501	0.146786	0.679874	0.498659	2.03005	0.87578	0	0	0.235482	1.69929	1.3749	0.169668	1.51228	0.0216219	1.14581	0	1.44642	0.159371	0.0344975	0.0545012	0.228849	0.173127	2.61539	1.34403	0.372841	0.194717	0.554736	0.0319597	1.69666	0.0862403	0	0.224164	1.09024	0	0	1.78576	3.41316	0.892818	0.598079	0.276913	0.0897693	0.147567	3.14695	1.10051	1.26808	0.508124	2.37926
TCGA-HT-A74H	0.20274	0	2.28656	0.145743	1.55449	0.229342	2.22531	0.413377	1.93009	0.577344	0.81106	2.28889	0.985719	0.278104	1.71101	0.0511633	1.05485	0.0881416	1.38626	0.052555	0.212258	0.257131	0.495491	0.0851527	2.5084	0.952483	0.634407	0.290188	0.771379	0.0932897	2.42194	0.182184	0.0556122	0.263515	1.7863	0.987903	0.923492	1.22484	3.99146	0.681134	1.30428	0.0882773	0.451119	0.67229	2.84093	2.0643	1.87606	0.227864	2.34199
TCGA-06-2567	0.364384	1	1.67803	0.37729	1.9539	1.35411	2.96403	1.43221	0.0626744	0.0586628	0.302524	2.81079	2.138	0.182057	1.92205	0.0361868	1.80463	0	1.51869	0.217975	0.657549	0.1956	0.194087	0.253626	3.27011	2.34426	0.277033	0.329066	1.13849	0.201885	2.33671	0.0487942	0.151339	0.357946	0.381394	0	0.189034	2.02705	3.58451	2.15105	0.755742	0.340163	0.861479	0.124593	3.0221	1.18777	2.3282	0.481402	3.4288
TCGA-QH-A65S	0.210959	0	1.35219	0.203765	0.69073	0.316957	2.37707	0.558953	0.182819	0.0200577	0.281194	1.13665	1.43515	0.0430645	1.64952	0.254594	1.0087	0	1.46284	0.145221	0.0863762	0.29772	0	0.119954	2.54797	2.0529	0.838185	0.194717	0.882917	0.0539454	2.12413	0	0	0.362666	0.428142	0.0415234	0.191689	0.760093	2.99375	0.882995	0.522759	0	0.0765591	0.450169	2.75174	1.39017	1.53839	0.432211	2.22089
TCGA-06-5416	0.558904	0	4.64707	0.177726	1.34959	0.490159	3.95242	0.423202	1.3549	0.0850167	0.355129	0.622649	1.13501	0.120883	0.344942	0.103263	1.8878	0	0.734135	0.118758	0.96192	0.066537	0.39605	0.285225	3.89408	2.31751	0.389126	1.43664	1.08059	0.253626	2.49155	0.681314	0.313362	0.866789	0.0776532	0.224534	0	1.69991	3.60167	1.46723	0.52657	0.175812	0.10916	0.0468403	2.84657	0.766214	3.43316	0.633757	2.49385
TCGA-06-5408	0.978082	1	1.31371	0.207643	1.41738	0.717824	2.78367	0.464041	0	0	1.15711	2.735	1.54468	0.264356	1.56145	0	1.90854	0	0.049352	0.0193461	0.0150693	0	0	0.122341	3.63819	2.27444	0.196859	1.01235	0.610133	0.108089	2.24346	0.300534	0	0.523562	0.59388	0.0835197	0	1.46968	2.6688	1.93391	0.290188	0	0	0.128821	2.9234	0.412402	2.11507	0.215492	3.15856
TCGA-DB-A64P	2.50959	0	1.10514	0.253263	1.93814	0.597793	2.51058	1.30439	0.583615	0	0.643025	0.53037	1.48362	0.16337	1.06826	0.179256	1.24086	0	0.462052	0.0518593	0.0116388	0.286999	0	0.387914	2.61315	1.96218	1.05367	0.316841	0.455018	0.063779	2.58378	0.287827	0.235727	0.293959	0.241352	0	0	0.497025	2.45133	0.714839	0.602077	0	0.1644	0.172103	2.7523	1.66857	2.58282	0.317188	3.67725
TCGA-DB-A64S	2.28767	0	1.32337	0.371169	1.22441	0.790855	2.51967	1.3978	0	0	0.662752	1.13481	1.42809	0.121679	1.17089	0.200881	1.38615	0	0.992696	0.123931	0.0563061	0.0669502	0.190804	0.0592168	2.52253	1.67956	1.48615	0.0784732	1.61556	0	2.48754	0.116897	0	0.352194	1.55154	0.0402612	0.185867	1.7436	2.20119	0.55031	0.464877	0	0.144699	0.207893	2.99393	2.25217	1.83984	0.637378	3.38102
TCGA-DU-8161	1.97808	1	2.10672	0.0903115	2.08158	0.642101	3.27568	2.116	0.501516	0.29772	2.30507	1.86092	2.15147	0.368042	2.58585	0.0893626	2.16105	0	0.581399	0.0597706	0.121148	0.231801	0.0729976	0.0651587	3.21118	2.01239	0.592923	0.275245	0.925088	0.59827	2.17744	0.389236	0.110631	0.773996	0.316493	0.0586628	0.770702	3.04653	2.88632	1.6172	0.776525	0.0892269	0.117961	0.176323	3.24065	1.3846	2.35986	0.126576	2.63192
TCGA-E1-A7YL	1.34795	1	3.0567	0.543496	1.74782	1.80744	2.6988	1.73236	0	0.0500489	0.194465	2.65652	1.93338	0.236217	1.5675	0.119423	1.50472	0	0.394404	0.0702519	0.0844725	0.0957219	0.0856966	0.262794	2.98987	2.00752	0.238787	0.459746	1.46905	0.131985	3.72545	0.0619835	0.0662614	0.309758	0.174662	0.03492	0.874679	2.4221	3.32853	1.7236	0.59684	0	0.307662	0.229711	3.13845	1.23787	2.8845	0.0842004	3.27531
TCGA-HT-A74J	0.876712	0	1.63134	0.462785	1.15937	1.05631	1.82485	2.18282	0.535456	0	1.334	2.2906	2.03125	0.353097	2.08468	0.866868	1.64113	0	1.45612	0.0922074	0.151989	0.0764223	0.241474	0.345169	2.35445	1.61908	1.66585	0.317536	0.766977	0.251083	2.45988	0.334797	1.146	0.672652	0.625364	0	0.772984	2.29048	2.40733	0.540126	0.407842	0.201006	0.387693	0.752663	3.57507	2.33428	2.24942	0.479024	3.09983
TCGA-QH-A6X4	1.21096	0	1.87625	0.192952	1.87011	1.48228	1.67758	1.70447	0.145743	0.221073	0.830661	1.12314	1.83867	0.131458	0.498557	0.216486	1.54394	0.190678	0.819096	0.0515809	0.195977	0.174662	0.156914	0.659468	2.14277	1.82493	0.64441	0.595695	0.372952	0.143916	3.84053	0.605494	0.179384	1.74829	0.125122	0.0961269	0.152768	1.89801	2.39849	0.800579	1.62975	0	0.174662	0.260507	3.40235	1.33891	2.45757	0.452806	3.71689
TCGA-CS-5397	0.531507	1	2.1956	0.430928	1.27876	0.694747	2.92431	1.28741	0.491802	1.03365	1.80244	1.69675	2.4908	0.348686	2.39854	0.601126	2.44379	0	1.74958	0.162726	0.285816	0.181675	0.50518	0.278817	3.03872	2.11036	1.9105	0.54201	0.742265	0.266757	1.447	0.137766	2.87755	1.33508	2.30279	0.587845	0.950095	1.71127	2.77812	1.7663	3.21813	0.600365	0.542109	1.10057	3.31848	1.6445	1.65141	1.15562	2.91004
TCGA-TQ-A7RM	3.05753	0	0.296311	0.279412	0.971884	1.27202	2.67909	2.44499	0.0982848	0	1.04376	2.77922	2.24135	0.033793	0.0822938	0.312433	2.68457	0	0.0750534	0.155749	0.264476	0.455965	0.156267	0.0947766	4.69861	3.45262	0.0787464	0.17645	0.174406	0.0630887	2.74231	0.0196308	0	0.417488	2.26808	0	0.289834	2.30355	3.06443	2.44477	2.59922	0.190046	0.80149	0.170438	3.29159	1.01099	3.09429	0.643302	4.48055
TCGA-06-2569	0.0356164	0	1.39594	0	0.600365	1.33016	2.29787	2.35859	0	0	0.882995	1.12128	1.63487	0.366028	2.0536	0.0409625	0.846553	0	0.131721	0.103263	0.0490731	0.220454	1.52777	0.0346383	5.49117	2.92307	0.357158	0.0795658	0.0374525	0.253626	1.95069	0.0280033	0	0	0.600555	0.135141	0.213254	2.23026	2.09403	3.74913	0.42503	0	0.286881	0.206518	2.59395	0	2.83982	0.221815	3.01901
TCGA-DU-7304	1.94247	1	2.23396	0.152703	2.01773	0.637796	2.59321	1.47017	1.79683	0.337597	0.693766	2.00112	1.95606	0.217789	1.75153	0.377013	1.68226	0	1.609	0.0738202	0.141367	0.458592	0.152573	0.302114	2.7414	1.80304	1.12928	0.381505	0.424116	0.305504	2.17117	0.195222	0.201885	0.252476	1.96425	0.483106	0.465086	1.29305	3.57833	0.715498	1.37998	0.202198	0.30527	0.404849	2.80298	1.3131	2.71864	0.449059	1.70062
TCGA-HT-A619	1.78356	0	0.578311	0.206768	1.71695	1.24665	2.18631	1.97041	0	0.0405418	0.566669	1.07286	1.81983	0.167615	0.878215	0.679244	1.87417	0	0.272501	0.0663992	0.20989	0.302056	0	0.363227	3.57503	3.61098	0.447632	0.278342	0	0.054779	3.60358	0.0747794	0	1.01171	0.257011	0	0.900181	1.46556	1.10333	1.45885	2.54498	0.12618	0.194213	0.0972062	2.90683	1.49144	2.92203	0.380064	2.91324
TCGA-FG-8187	1.67397	0	2.24239	0.131194	1.21723	0.890408	2.63487	1.74859	0.886199	0.0773797	0.730053	0.466862	1.79431	0.307895	1.50523	0.151989	1.66744	0.0982848	0.923339	0.101247	0.0901759	0.415759	0.0803848	0.267955	2.58777	1.86983	1.04796	0.321235	0.941031	0.343806	3.25948	0.15004	0	0.742179	0.62499	0.242938	0.639232	2.138	3.67358	0.882995	1.06798	0	0.329755	0.124063	2.90502	2.26781	1.83265	0.374733	3.50734
TCGA-HT-7858	4.21918	0	0.973648	0.113834	2.0009	0.815903	2.70536	2.10276	0.112767	0.0182069	0.608431	2.40449	1.75134	0.301822	1.60777	0.245982	1.89689	0	1.15801	0.131721	0.0781999	0.271306	0	0.257855	3.55173	2.45465	1.13488	0.265557	0.764261	0.0959919	2.20821	0.0881416	0.0713508	0.175045	1.3944	0.0375931	0	1.80925	2.56998	1.10467	0.259544	0.112633	0.294547	0.220701	3.21628	1.86164	2.21263	0.414244	2.83338
TCGA-HT-7690	0.00821918	0	1.97959	0.325386	2.09055	0.640528	2.8799	1.14045	0.460166	0.776609	1.35991	2.15866	2.46957	0.665575	2.30792	0.326192	1.88202	0	1.7894	0.170566	0.284751	0.246347	0.686613	0.373843	3.29634	2.06426	1.52271	0.427606	1.28688	0.398131	2.54303	0.454808	0.278342	0.624522	2.85384	1.01371	0.621712	1.75129	2.76105	1.20489	1.74455	0.184471	0.385155	0.668936	3.58041	1.93625	2.87857	0.715542	3.35185
TCGA-HW-7487	3.7863	0	3.7559	0.426855	1.49108	0.577441	2.26099	2.26736	2.60495	1.81238	1.57701	0.561008	3.11668	1.07279	2.54099	0.663846	2.18732	0.505789	1.63538	0.487692	0.552672	1.02765	0.423955	0.809579	2.72258	1.82452	1.56594	0.949273	0.42707	0.721504	2.54137	0.505484	0.711142	1.03541	2.71999	2.7224	1.33245	2.85856	1.8792	0.704872	2.02219	0.378845	0.906198	1.38946	3.10014	2.72883	2.38275	0.862352	3.44628
TCGA-E1-5302	4.17808	1	2.42581	0.105544	0.751121	0.386811	2.42624	1.36698	0.869398	0.0497702	1.12783	2.53154	1.42067	0.187894	1.44398	0.745366	1.63022	0	1.31846	0.287945	0.0840643	0.438506	0.165944	0.346305	2.89639	1.48671	1.21076	0.232415	0.785676	0.0672257	1.64782	0.0617071	0.8819	0.562572	0.214374	0	0.439038	1.59722	2.99969	1.22626	0.241474	0.744506	0.559051	0.205142	3.15207	1.23426	2.12433	0.408603	2.30728
TCGA-DU-5847	1.50137	0	2.72146	0.201508	2.14189	1.03914	3.09705	2.10849	0.531269	0.0329472	0.69635	3.06039	2.29933	0.104202	0.486869	0.0302654	2.05807	0	0.18954	0.218471	0.105946	0	0.0843364	0.321813	2.80626	2.46676	0.234992	0.307895	0.841329	0.109026	2.50233	0.157044	0.0651587	0	0.788435	0	0.303459	1.58463	3.75739	2.39311	0.147828	0.103128	1.01728	0.202637	3.78903	0.848798	2.2792	0.337996	3.31806
TCGA-S9-A7R1	14.1534	1	3.01116	0.351515	1.36866	0.579952	1.82509	1.55415	0.495388	0.0718999	1.0268	0.459117	1.84121	0.0585243	2.62042	0.218843	1.43542	0	1.74067	0.116764	0.335483	0.532766	0.262313	0.395502	2.73665	1.33731	1.28268	0.506297	0.118094	0.14274	2.27217	0.151989	0.327917	1.35592	2.75726	0.511164	0.929564	1.99874	2.45352	0.345964	1.41581	0.316609	0.522558	0.699907	2.86896	1.86944	2.12615	0.758644	2.29246
TCGA-HT-7694	0.575342	0	3.10969	0.5757	0.956131	0.431035	2.33508	1.97486	2.56052	1.60036	2.23306	0.350837	3.70143	1.62966	3.34504	0.732834	2.30024	1.08556	1.74132	0.873262	0.925164	1.41814	0.763921	0.547845	2.20977	1.51122	2.0918	1.04376	0.311736	1.08413	2.04681	0.833821	0.168257	1.30457	3.75162	3.05315	1.76634	3.51715	2.56172	0.674461	3.21903	0.481816	1.22076	1.8303	3.11483	3.2596	2.11073	1.01164	2.58205
TCGA-DB-A4XE	3.12055	0	2.20992	0.263034	1.33239	0.82489	2.0597	2.11863	0.531569	0.0863762	1.35676	1.66975	2.48787	0.262914	1.84631	1.18434	2.06067	0.135798	2.16527	0.223175	0.169027	0.216486	0.311387	0.817378	2.94832	2.40526	2.56523	0.465713	0.717298	0.170694	2.69035	0.52717	0.167743	1.8125	1.49262	0.132643	0.700085	2.26634	2.53824	1.27423	0.970706	0.991535	0.517528	0.487898	3.32369	1.94497	2.56157	0.668028	2.51369
TCGA-HT-7684	0.50411	0	1.62915	0.218471	1.53197	0.249991	2.54752	0.0370307	0.142871	0	0.179638	0.365693	1.18834	0	2.18656	0.0142124	0.944034	0	0.259423	0.0576929	0.0113525	0.122076	0	0.137766	2.42075	1.02318	0.319849	0.123004	0.463936	0	2.14962	0.0382957	0	0.15069	0.271426	0	0	0.34153	3.16623	0.140124	0.418352	0	0.0593553	0.212383	1.97471	1.5839	1.976	0.107554	2.05807
TCGA-DU-A6S6	7.92603	0	2.64441	0.382944	1.1575	0.936968	2.02329	2.771	0.961994	1.48574	1.78132	1.0364	2.85154	0.571531	2.87036	0.794936	2.01535	0.782576	2.32651	0.476434	0.49774	1.13599	0.525468	0.797843	2.45507	1.79548	2.71409	1.1001	0.0335111	0.405557	2.96034	0.809085	0.357496	1.10138	3.42402	4.74549	0.890952	3.25016	2.27414	0.804384	3.74251	0.444137	0.980318	1.34284	3.22429	2.47215	1.99975	1.00842	3.37815
TCGA-DU-7298	1.57808	1	2.15944	0.157432	1.66812	0.748719	2.61223	1.81463	0.692695	0.636729	0.822852	1.13475	2.39259	0.352194	1.99726	0.338111	2.27691	0.0953168	1.08045	0.0776532	0.219215	0.103934	0.353549	0.318577	3.46864	2.02372	1.6678	0.434455	1.15685	0.61899	2.61937	0.229588	0.423524	0.148739	0.972987	0.315334	0.623024	1.57386	2.56896	1.54834	1.23934	0.348686	0.25181	0.805623	2.94978	2.50645	2.77231	0.518837	3.30636
TCGA-RY-A843	0.172603	0	1.94927	0.465295	1.56467	0.722029	2.00544	2.05631	0.260387	0.841973	1.23278	0.435629	2.50073	0.383276	1.72979	0.23585	1.9209	0	1.60051	0.115033	0.323658	0.127501	0.185867	0.548239	2.30556	1.4643	1.64796	0.493442	0.420402	0.295253	2.80242	0.27262	0.798507	0.779974	1.34557	0.762561	1.22478	1.89511	2.4124	0.356482	1.61098	0.592445	0.2529	0.411643	2.82049	2.25178	2.28021	0.861082	3.14463
TCGA-HT-7693	1.46027	0	1.91491	0.30906	2.48125	1.51889	3.647	2.2203	0	0	0.633106	1.63311	2.74859	0.0632268	1.8781	0.172103	2.46475	0	1.09862	0.0186342	0.0432045	0.154194	0	0.173767	2.91502	2.36115	0.964731	0.15549	1.56652	0.129349	4.88883	0.0246034	0	0.189919	0.959622	0	0	2.34956	4.57694	0.910579	0.515914	0.122341	0.215492	0.0321008	3.72926	1.28463	2.41657	0.353775	3.29154
TCGA-06-5414	0.747945	0	1.03949	0.18574	1.2854	0.60862	3.3818	1.48908	0	0	0.878686	1.2784	1.66798	0.114234	1.41408	0	2.23866	0	0.0221902	0.0922074	0.0396999	0	0.261471	0.160791	3.75227	2.04443	0	0.46425	1.21244	0.142217	2.16944	0.171847	0	0	0.049352	0	0	0.703544	3.31069	1.67351	0.521352	0	0	0.0295589	2.7376	0.371615	2.36241	0	2.96316
TCGA-06-0138	2.01918	1	4.37579	0.371949	1.88788	1.06791	3.48112	0.485942	0.0683269	0.0429244	0.503145	1.66853	1.3255	0.0912598	2.03914	0.0394192	1.15808	0	0.220701	0.146525	0.235359	0.0982848	0.210888	0.065848	3.622	2.2286	0.344828	0.521754	1.42879	0.219339	3.07951	0.518434	0	0.823423	0.412294	0.249506	0.68912	1.51999	4.20487	1.23573	0.509341	0.255561	0.0982848	0.401084	2.33708	1.15212	2.9194	0.194465	2.91493
TCGA-RY-A83Y	0.454795	0	2.2103	0.211012	1.89119	1.05311	2.49239	0.470927	0.72657	0.120883	0.317072	1.30906	1.18282	0.0881416	0.609282	0.146525	1.03619	0.128689	0.980903	0.0677764	0.160146	0.226509	0.105544	0.763497	2.8143	1.65764	0.639325	0.229588	0.196733	0.0282862	3.87168	0.346872	0.158983	1.12882	0.563939	0	0.198494	1.17645	2.2006	0.754802	0.539432	0.128821	0.169412	0.307545	2.73589	2.38062	2.81662	0.348459	3.91588
TCGA-DH-5141	2.65205	0	1.86239	0.244765	1.18669	0.358509	2.76814	0.775598	0.201383	0.0332292	0.47892	0.622743	0.994869	0.0240359	0.699107	0.030548	0.880881	0	0.349479	0.0416635	0.00820001	0.101112	0.16543	0.0677764	2.55768	1.17779	0.581303	0.0398403	0.0731347	0	1.65067	0.0275787	0	0.560911	0.0601858	0	0	0.469261	2.23229	0.691266	0.0344975	0	0.092884	0.23585	2.32835	2.11253	1.78371	0.255319	3.57769
TCGA-HW-8319	3.31233	1	2.49595	0.51662	2.23518	1.0256	2.96162	2.84024	0.523562	1.81003	1.21325	2.82798	3.34667	0.748118	1.86679	0.86924	2.6081	0.181675	2.43853	0.307312	0.377957	0.56267	0.284988	0.762391	2.70104	2.57257	1.68724	0.910426	0.625738	0.676087	3.20218	0.319387	0.811224	1.04796	2.55479	3.34287	0.614286	2.5663	2.57495	1.46252	2.15649	0.264957	0.62854	0.850799	3.48424	2.48602	2.19462	1.03633	3.44296
TCGA-CS-4941	0.641096	1	1.94156	0.355016	1.43925	0.899872	3.26665	1.69292	0.421264	0	0.992841	2.29746	2.85046	0.172231	2.55102	0.0903115	2.1173	0	1.70823	0.136979	0.0246034	0.379843	0.384713	0.283922	2.59479	2.18352	1.01307	0.692606	1.17313	0.19333	2.13639	0.268315	0	0	1.4844	0	0	1.20489	3.72573	2.14828	0.908044	0	0.064331	0.106482	3.49072	0.858777	2.44893	0.338111	3.86731
TCGA-28-1747	0.210959	1	1.46268	0.175173	0.817623	0.74192	3.13963	1.38891	0.132116	0.219463	0.754717	1.81217	0.983021	0.235727	1.76316	0.132116	1.23665	0.467175	0.367818	0.276556	0.121015	0.0494914	0.208517	0.0965317	3.34861	2.45439	0.937118	0.994	1.40441	0.266397	2.14254	0.0781999	0.377068	0.204266	0.362891	0.0441843	0	1.68468	3.23016	1.57197	0.301471	0.131853	0.081476	0.369941	2.40719	1.35214	2.1805	0.0855606	2.93621
TCGA-TQ-A7RK	3.67397	0	0.372915	0.216486	1.59768	0.833686	2.8252	2.22827	0.0726318	0.00623817	1.32667	2.0706	2.12077	0.183963	1.23321	1.11557	1.86562	0	1.25804	0.073089	0.234828	0.382059	0.0614306	0.198159	3.88022	2.63901	1.07343	0.259222	1.12393	0.0835651	3.38509	0.189582	0	0.121767	0.942859	0.0175419	0.174193	1.7786	2.91571	1.18887	0.200672	0.0394192	0.286369	0.210223	3.59753	1.77069	2.35186	0.462506	2.43406
TCGA-32-5222	1.60274	1	1.54221	0.183709	1.0059	0.557288	3.53181	0.81295	0.111966	0.0357647	0.387804	1.38422	1.52527	0.217727	3.21114	0	1.61575	0	0.0433445	0.122871	0.0263043	0	0.177471	0.0549179	3.76009	1.95129	0.0455828	0.0368901	1.43344	0.118094	2.2681	0.209516	0.202637	0	0.0487942	0	0	0.551787	3.80048	1.70186	0.160017	0	0.0140696	0.193456	1.29355	0.1956	2.50556	0.1129	2.77381
TCGA-DU-6404	11.1452	1	0.673164	0.286842	1.55357	0.881247	2.16571	1.78839	0.0317716	0.0238467	2.26271	0.62474	1.73766	0.451611	1.65466	0.0441376	1.30172	0	2.96346	0.0484222	0.305367	0.0604625	0.109249	1.06231	3.78947	1.70797	2.79169	1.28956	0.372395	0.0555659	2.38106	0.176748	0.0797934	0.313942	1.06009	0.0199154	0.194171	1.41769	2.02593	2.04215	0.424492	0.0305009	0.856362	0.530304	3.9006	0.797705	2.1192	0.664574	2.56621
TCGA-S9-A7R7	8.21918	0	0.690909	0.157302	1.92037	0.755828	3.1098	2.01353	0	0	0.25181	3.02852	1.9952	0.157173	1.71286	0.217727	1.46237	0	3.17471	0.0475384	0.0370307	0.715893	0.127633	0.380508	2.74799	2.11626	0.583615	0.13829	1.27775	0.100843	2.63327	0.0315364	0	0.239887	0.256286	0	0	1.57313	3.97076	1.31475	0.352081	0	0	0.120219	3.56402	1.28475	1.88221	1.09261	3.20987
TCGA-28-5208	1.49041	1	1.20063	0.129085	1.24428	0.555325	3.44514	0.605684	0.0654344	0.0206267	1.27352	1.62359	1.2593	0.169668	1.99642	0.11023	1.77825	0	0.0978804	0.218471	0.0743684	0.0478175	0.202136	0.123269	4.17061	2.53623	0.288181	0.706464	1.24811	0.0824301	1.70933	0.36446	0.0809305	0	0.0558898	0.0842004	0	0.618521	3.38112	2.15072	0.182438	0.245009	0	0.249021	2.61662	0.222557	2.16086	0.317536	2.66227
TCGA-26-5133	1.23836	0	2.15212	0.0911243	0.911116	0.698485	3.83306	0.959844	0	0	0.502534	2.75719	1.37723	0.0233263	0.358734	0.0394192	1.73036	0	0.077243	0.227495	0.634779	0.453965	0	0.097476	4.70138	2.11237	0.429321	0.903038	0.171335	0.167229	2.239	0.225152	0	0	1.31406	0	0	1.08332	2.74132	1.29848	2.56837	0	0.14483	0.135404	2.17986	0	2.13567	0.410667	2.4881
TCGA-S9-A6TX	3.41096	0	4.00413	0.125519	1.29637	0.762561	2.20141	1.67902	0.590722	0.102457	0.615322	0.945383	1.50203	0.0483757	0.403704	0.218843	1.49805	0.0939658	0.454492	0.0213376	0.0545012	0.102457	0.219339	0.196733	2.5372	1.73513	0.342669	0.16221	0.296663	0	2.76177	0.126312	0	1.19163	0.331934	0	0	1.73872	1.76689	0.842617	0.443288	0	0.156267	0.141171	2.61056	1.43275	2.24765	0.179638	3.61306
TCGA-06-2563	2.55342	0	1.5955	0.262433	1.08549	1.08134	2.62618	2.19994	0.135929	0.0437644	1.10862	1.07649	1.82338	0.282262	2.29437	0.0791562	1.8844	0.135535	0.224411	0.186374	0.0943712	0.100036	0.310805	0.0669502	4.11343	2.49679	0.594931	0.414244	0.415975	0.0590783	2.47581	0.0805212	0.167486	0	0.589859	0.173895	0.208892	1.87251	3.34993	2.05579	1.03801	0.259664	0.115965	0.51248	2.31342	0.77484	2.788	0.0738202	2.58352
TCGA-DB-A4XA	1.56986	0	2.38222	0.286171	1.48445	0.643672	2.11833	0.958434	1.08229	0.213627	0.508631	0.301354	1.34221	0.340733	1.26009	0.0564448	1.00526	0	1.23701	0.131985	0.0890913	0.364797	0.105008	0.291604	2.47625	1.71655	0.917012	0.417812	0.226015	0.109427	3.0986	0.148218	0	0.797843	0.637378	0	0.666757	1.88296	2.07166	1.21238	1.39221	0	0.253021	0.249991	2.84302	2.70688	2.01332	0.23634	2.64651
TCGA-S9-A7IY	1.9589	0	1.94366	0.364012	1.1123	0.985209	2.55535	1.81816	0.554638	0.213378	0.338795	0.680324	1.49513	0.263996	1.04558	0.068602	1.2529	0.117695	0.645886	0.0532504	0.081885	0.227002	0.186881	0.537246	2.74767	1.61174	0.306962	0.371726	0.949871	0.100439	2.71152	0.1145	0	0.62368	0.62742	0.0392788	0	2.64381	3.71261	1.00159	0.411969	0	0.220454	0.119821	3.31986	2.07752	1.85826	0.421695	3.20104
TCGA-19-0957	1.82466	1	2.42745	0.236952	1.03844	0.648926	2.95821	1.31725	0.287945	0.0773797	0.68912	1.40784	1.50736	0.440314	2.34548	0.155231	1.78455	0	2.26715	0.108223	0.111966	0.194717	0.363676	0.226632	3.3918	2.01817	0.35727	0.581014	0.958212	0.153287	2.46584	0.269512	0.077243	0.356482	0.645978	0.0803848	0.188274	1.23921	2.95613	1.15956	1.27113	0.121944	0.266996	0.182311	2.98382	1.82542	2.14277	0.0918014	2.68511
TCGA-DB-5275	3.99452	0	2.16678	0.334339	1.926	0.822281	2.7956	1.57609	0.543793	0.324695	0.771209	2.69501	2.54003	0.176833	2.3761	0.777451	1.97464	0.0978804	2.23444	0.168899	0.174534	0.222063	0	0.999784	3.21534	2.31545	0.901263	0.383939	0.793355	0.0423642	3.83265	0.393746	0.0619835	0.921132	1.1573	0.0325241	0.28948	1.89181	3.32718	1.1896	0.495286	0.0980152	0.579759	0.123534	3.28972	1.53645	2.87543	0.656268	3.94314
TCGA-06-2557	0.090411	1	1.93108	0.0749164	1.08651	1.45512	3.12968	1.71629	0.0560285	0.0352016	0.665484	2.46137	2.15513	0	1.35857	0.0480967	2.24397	0	0.182438	0.1129	0.100574	0.119423	0.0897693	0.131194	3.39949	2.72764	0.287118	0.842375	1.34744	0.138028	2.80515	0.0648829	0	0.170566	0.0478175	0	0	1.78111	3.30807	1.36182	0.298776	0.211635	0.067501	0.215119	2.8307	0.650305	2.3669	0.127633	3.86502
TCGA-RY-A83Z	0.824658	0	1.78136	0.30381	1.19219	0.560324	2.82318	0.0912598	2.23211	0.0194884	0.297133	3.64026	1.74988	0.215492	0.538737	0.0869196	1.25936	0	0.930472	0.148869	0.162339	0.130799	0.358734	0.29901	2.84179	1.79489	0.698218	0.206018	1.04572	0.0775165	3.54874	0.224781	0.0761486	0	0.415434	0	0	0.739762	3.60053	0.741057	1.55591	0.120219	0.0594937	0.151209	3.4794	1.99092	2.88992	0.289008	3.29259
TCGA-FG-A4MU	0.893151	0	0.280362	0.181548	1.46095	0.859572	2.5431	1.67969	0.136979	0	0.835843	2.08018	2.08236	0.138159	2.59808	0.0990932	1.96333	0	0.271784	0.0820213	0.125519	0.0762854	0.111966	0	3.02459	2.59464	0.109829	0.442758	1.02602	0.0301242	2.96623	0.366588	0.168642	0	0.172872	0	0.703189	0.820894	3.68792	1.54622	0.70248	0.136716	0.0343566	0.325271	3.22919	0.922731	2.02389	0.199123	3.1042
TCGA-76-4932	3.99452	1	0.477159	0.126841	0.827738	0.631523	3.30902	0.596363	0	0.0203422	0.779974	2.55545	1.21624	0.106348	1.2405	0.0370307	1.35146	0.125254	0.0487942	0.129085	0.0297002	0	0	0	3.73823	1.93289	0.0513025	1.56993	0.463413	0.106884	1.38946	0.121811	0.0795658	0	0	0	0	1.03591	3.74098	1.83054	0.388024	0.240742	0.0313952	0.0966667	2.21475	0.408494	2.17508	0.0275787	2.8879
TCGA-CS-6667	4.02466	0	1.04865	0.0740944	1.32889	0.775514	2.53861	1.58381	0.242084	0.0233263	0.432104	1.13337	1.94894	0.286408	0.93546	0.255561	2.06791	0	1.41673	0.0489336	0.0423642	0.179893	0.225768	0.218223	2.50279	1.64796	0.997039	0.337654	0.436375	0.015783	3.14942	0.028852	0.0461418	0	0.617204	0.0241778	0.219958	1.00339	2.63668	0.478402	0.541515	0.0732718	0.122341	0.229465	3.15701	1.08896	2.08668	0.158854	1.9627
TCGA-R8-A6MO	2.72055	0	0.864018	0.235605	1.37657	1.05116	2.5289	0.991753	0.303576	0.026021	0.402504	0.945008	0.866789	0.122606	0.596267	0.263876	0.936365	0	0.495797	0.0666748	0.0842004	0.0747794	0.130931	0.479748	2.66214	2.14039	0.896156	0.315102	0.400538	0.0866479	3.51047	0.125387	0	0	0.262553	0.0799754	0	1.01035	2.53896	0.660746	0.453122	0	0.136585	0.290542	2.68307	2.52145	2.4666	0.34551	3.1993
TCGA-28-2513	0.608219	0	1.87986	0.0900404	0.724388	0.246591	2.99302	1.19686	0	0	0.848157	1.69064	1.3662	0.111699	1.52191	0.0196308	1.46038	0	0.125122	0.0596322	0.0156403	0.073409	0.390007	0.298893	3.17095	1.19251	0.105812	0.262433	1.38885	0.139077	1.43515	0.152119	0	0	0	0	0	0.45249	2.70044	1.88354	0.503247	0	0	0.16543	2.89447	0.896001	1.53973	0.0146409	2.07902
TCGA-FG-6689	1.24384	0	2.8948	0.162855	1.07642	0.613626	2.31022	1.03083	0.846955	0.983386	1.55405	1.62798	2.45312	0.524064	2.36421	0.373732	1.71233	0.305679	1.79227	0.273337	0.257855	0.460795	0.194087	0.262193	2.86805	2.10672	1.16749	0.56472	0.60739	0.43328	2.28839	0.414027	0.0522768	0.357833	2.82283	2.22175	1.26285	2.28437	3.37005	0.714839	1.54661	0.437547	0.395282	0.692516	3.42417	2.24056	2.11213	0.733788	2.8157
TCGA-HT-7902	2.61918	0	1.05388	0.13606	1.20257	0.902884	2.83897	2.12118	1.04096	0.0518593	0.848077	1.50192	2.14388	0.385707	1.33119	0.171079	2.24126	0	1.70381	0.229834	0.288299	0.187514	0.308361	0.226015	2.72266	2.1232	1.03619	0.509949	0.434775	0.305795	2.5778	0.335483	0	0.355693	1.74567	0.848237	0.454913	1.80236	2.8351	0.987175	1.35975	0.160017	0.361319	0.255803	3.41021	2.26484	2.3249	0.628634	2.75837
TCGA-DU-5870	15.1945	0	1.07241	0.212569	1.53732	0.672968	2.65192	2.04667	0.22002	0.15387	1.01067	1.9942	1.89631	0.287236	0.971957	0.198746	1.40316	0	0.692472	0.141106	0.118426	0.387363	0.0424342	0.219091	3.11481	2.13274	0.697107	0.423524	0.473683	0.0540149	2.60298	0.256044	0.0945063	1.17047	0.0857646	0.0162824	0.22132	1.56401	1.76539	1.12658	1.55459	0.052068	0.196607	0.305562	2.87541	1.66848	2.39925	0.251325	3.21866
TCGA-DU-5874	1.26301	0	1.85292	0.174918	1.49165	1.01378	2.51195	2.23588	0.327917	0.0284277	0.22367	0.733962	2.27423	0.0606008	0.576571	1.10929	1.5614	0	1.32054	0.0333701	0.447844	0.680774	0.142087	0.976144	3.21464	2.65317	1.82212	0.304861	0.0927487	0.0758749	3.12199	0.402067	0.482848	1.0087	0.574731	0	0	1.62658	2.08015	1.19503	1.93149	0.531968	0.10742	0.216734	3.3648	1.72085	2.48192	0.592923	3.7371
TCGA-DB-5270	10.2274	0	2.76466	0.3421	0.760774	0.251568	2.07111	1.08665	1.919	2.45838	2.14806	1.5888	3.12739	1.22484	2.58789	0.864493	2.07211	0.165944	1.75365	0.489748	0.511468	0.627046	0.580917	0.667483	2.32818	1.57221	2.76188	1.24932	0.515612	1.16421	1.37801	0.62742	0.651867	1.04726	3.19845	3.32494	1.23266	3.09263	2.37348	1.07087	3.07178	0.513188	0.911346	1.18479	3.01189	2.65079	1.41235	1.1277	2.66289
TCGA-E1-5311	11.189	1	2.32167	0.380397	1.89771	0.69893	2.14218	1.13783	1.34255	0.69439	1.25786	0.969307	2.29599	0.380175	2.25363	0.370164	1.83576	0.173255	1.99715	0.135798	0.545968	0.516318	0.553066	0.167615	3.0165	2.31739	2.12353	0.650305	0.137372	0.376068	2.6072	0.348006	1.48228	1.08175	2.76158	0.344601	0.771125	1.5709	2.46814	1.29054	2.21086	0.655352	0.496411	1.08522	2.94424	2.19216	2.3607	0.782912	2.61798
TCGA-DH-5140	1.66301	1	1.10548	0.330099	0.42975	0.726395	2.44469	1.53142	0.341758	0.514299	0.712376	1.38913	2.37429	0.141171	1.96047	0.135141	1.9062	0.105812	0.534161	0.0939658	1.08672	0.429643	0.245861	0.220701	3.65481	3.21294	0.382391	0.545178	0.419862	0.0230424	2.51528	0.587845	0.131063	0	1.59331	0.0697022	0.164014	1.38775	2.56423	1.63427	1.19875	0.383939	0.0779266	0.368377	3.53229	2.05665	2.20088	1.26736	2.68932
TCGA-HT-8110	1.14795	0	1.79469	0.19497	1.62049	0.787014	2.69795	1.60516	0.147176	0.108491	0.548042	2.08617	1.65714	0.224905	2.59763	0.0859685	1.75249	0	0.560226	0.294312	0.124196	0.475604	0.081476	0.0246034	2.55393	2.01318	0.483983	0.469678	1.45085	0.555424	1.84443	0.736475	0	0.74992	0.573762	0	0.293959	2.19676	3.52301	2.00014	1.65654	0.585443	0.209266	0.172999	3.30187	1.11103	1.64155	0.0955869	3.10395
TCGA-HT-7687	0.00821918	0	2.28351	0.343351	1.80434	0.98499	2.75013	2.37607	1.52366	0.169027	0.801986	0.645241	2.5066	0.873813	2.10581	1.10507	2.10554	0.110497	0.975777	0.121546	0.285106	0.673195	0.256044	1.01257	3.345	2.59934	2.2262	0.638398	0.563353	0.455544	3.98888	0.53436	0.803723	0.91533	1.84165	0	0.911577	2.31999	2.08066	0.805458	2.00612	0.483674	0.461319	0.721241	3.35909	2.36846	2.67769	0.601221	3.83688
TCGA-RY-A840	2.33973	0	0.843502	0.220949	1.86877	0.7122	2.1688	1.0536	0	0.0542233	0.234133	1.71466	1.63496	0.0585243	2.51657	0.218843	1.417	0	0.148609	0.0843364	0.128953	0.123401	0.180021	0.211261	3.54204	1.92774	0.806448	0.194717	0.0304067	0	3.53326	0.344601	0	1.35575	1.38173	0	0.175301	2.70461	1.90778	0.652509	1.07854	0	0.51248	0.27274	3.42987	2.08512	2.74214	0.148999	3.60968
TCGA-P5-A5F6	0.106849	0	0.341644	0.222805	0.190172	0.235359	2.32481	1.78681	0	0	1.67473	0.0487942	1.7162	0	0.164014	0	0.648557	0	1.22045	0	0.117562	0	0.181548	0	2.66905	0.509949	0	0.0377336	0.229096	0.0496308	1.38433	0.045443	0	0	0	0.0381552	0.334339	1.28226	3.30775	0.204015	0.163756	0	0.0143553	0	2.15892	1.62424	1.4049	0	0.797179
TCGA-41-4097	0.0164384	1	1.71664	0.290778	1.3259	0.763582	3.22712	2.03055	0.0926134	0.246104	1.01021	0.732834	1.91322	0.152638	1.4537	0.130536	1.51051	0.179256	0.890408	0.0551957	0.125387	0.225028	0.281194	0.364236	3.9959	2.24385	0.659925	0.564232	0.727703	0.224411	2.00971	0.206893	0.580917	0.506703	1.93599	0.119024	0.702835	3.38504	4.42707	1.03422	1.27178	0	0.174406	0.265677	3.34345	0.56306	2.32377	0.36614	3.29439
TCGA-HT-7472	0.00273973	0	0.642748	0.433814	1.3344	0.605874	2.54513	1.8354	0.532566	0.0166389	0.616734	2.85192	2.21583	0.293253	1.7657	0.352081	1.93862	0	1.36608	0.191815	0.0716254	0.200128	0	0.17031	3.17903	2.00169	1.6596	0.315682	0.991173	0.210888	1.83508	0.0809305	0	0.305795	0.842215	0.100843	0	2.44374	2.87305	1.1125	0.282618	0.103397	0.216858	0.338681	3.43623	1.58914	2.1132	0.788519	3.38452
TCGA-CS-6669	4.09315	0	3.17509	0.42664	0.460061	0.261952	1.57672	2.40212	1.67564	2.28087	2.91926	0.0356239	3.00497	2.09353	2.59803	0.819096	2.37582	0.37829	2.75672	0.532167	0.816723	0.566377	0.982072	1.36552	1.74919	1.1308	2.62891	1.33805	0	1.78831	1.32527	0.6515	1.44509	1.98415	3.72195	4.78132	2.82163	2.71253	1.42186	0.538935	3.6586	0.731357	1.44255	1.41392	3.09776	3.61489	1.27286	1.45265	2.11696
TCGA-E1-A7YO	6.25205	1	2.52394	0.179638	1.79086	1.16517	2.37896	2.62541	1.36463	0.515511	0.88495	1.057	2.2803	0.496513	2.41319	0.684729	1.69804	0.394075	1.58376	0.157949	0.384602	0.691891	0.399882	0.700706	2.62197	1.94901	1.57143	0.559345	0.269033	0.201508	3.74458	0.367259	0.795684	1.32135	1.86837	0.205643	0.803558	2.2135	3.11283	0.671927	1.71831	0.305562	0.580917	0.848157	3.55051	2.18358	2.67252	0.742782	4.08123
TCGA-FG-6691	3.44384	0	0.566474	0.293253	1.47233	0.399226	2.52679	1.35783	0.103531	0.0166389	2.22083	2.14845	2.13481	0.0875986	1.62035	0.226509	1.67708	0	0.948152	0.0692897	0.0243197	0.233643	0	0.237564	3.15763	1.90111	1.16472	0.0754642	1.69006	0.109294	1.7485	0.194213	0	0.305679	0.651316	0	0.304161	1.65439	2.57015	1.37807	0.405557	0	0.216734	0.2949	3.4249	1.22571	1.97122	0.492622	2.78664
TCGA-HT-7882	0.309589	1	1.8821	0.183201	0.630592	0.476848	2.69174	1.90524	0	0	1.16928	0.823016	1.37812	0.0385767	1.76977	0.0164963	1.54804	0	0.260507	0.114634	0.0263043	0	0.407298	0.0275787	3.56857	1.5757	0.173639	0.107554	1.36166	0.0949116	1.2555	0.208892	0	0	0	0	0.326192	0.695281	3.00571	1.4246	1.35581	0	0.0278618	0.0858325	2.98756	0.3667	1.48409	0.0543623	2.40743
TCGA-76-4928	0.257534	1	1.84956	0.131853	1.00676	0.542902	2.64164	0.826518	0	0.0159257	1.58688	1.39265	0.896776	0.178364	1.2027	0.0289934	1.30106	0	0.0571383	0.073409	0.0116388	0.0367495	0	0.0954519	3.88	1.80958	0.326882	0.368154	1.13914	0.0427844	1.55508	0.0961269	0	0	0.0848807	0	0	1.32481	4.09462	1.76129	0.229342	0	0.0123541	0.0511633	2.52574	0.713256	1.87267	0.0897693	1.67107
TCGA-DB-A64R	2.61644	0	2.53234	0.279293	2.53732	1.28806	2.29216	2.50627	0.276794	0.563451	2.06468	0.525768	1.72596	0.341303	1.5541	0.202888	1.55385	0.27608	1.33417	0.11836	0.254594	0.386811	0	0.384381	2.8304	1.97559	1.76371	0.52697	0.077243	0.0630887	3.78358	0.576957	0.337426	0	2.02297	1.98163	0.737427	2.50625	2.57662	0.891341	1.97152	0.14483	0.77989	0.809085	3.73938	2.86382	2.68468	0.689031	4.05486
TCGA-TQ-A7RF	1.78082	0	2.75281	0.394734	1.48805	1.15056	2.3189	1.08556	0.726221	0.214374	0.181421	2.38855	2.44438	0.13014	1.14143	0.0567222	2.22509	0.128557	0.49252	0.0391384	0.118094	0.0949116	0.10541	0.370053	3.12378	2.32294	0.975263	0.265797	0.641084	0.0831112	3.61928	0.0513025	0.0816123	0.374622	1.28333	0.0430645	0	1.65947	3.81288	1.06977	1.74679	0.246834	0.0639171	0.192194	3.12428	2.18021	2.81586	0.547647	3.3336
TCGA-DU-6407	7.87671	1	1.63208	0.210846	1.09696	0.589668	2.66503	1.51032	0.129173	0.121104	0.58477	1.89697	1.94099	0.205476	1.36373	0.479886	1.367	0	0.947828	0.0276259	0.0892269	0.130448	0.176067	0.269352	3.70063	2.31612	1.41823	0.106036	1.05783	0.0241305	2.65502	0.142348	0.242897	0.206018	1.545	0.0578315	0.116941	1.22667	3.1707	1.32828	0.953402	0	0.0403548	0.390558	2.82255	1.28978	2.32209	0.297798	2.84477
TCGA-WY-A85A	3.61644	0	1.73444	0.431997	1.09011	0.932817	1.94482	1.3169	0.931532	0.216113	0.658189	1.44604	1.97589	0.0615688	0.855352	0.303927	1.59144	0.229342	1.57488	0.147828	0.0962619	0.229834	0	0.221939	2.6986	2.18428	1.49585	0.337197	0.80091	0.0769695	2.69655	0.243913	0.0756011	0.753005	0.701327	0.418244	0	2.62199	2.112	0.880803	0.504773	0	0.197236	0.410558	3.14173	2.14431	1.8309	0.731965	2.95743
TCGA-15-1444	4.21096	1	1.16607	0.240498	0.566474	0.756767	3.0561	1.7395	0	0.0172093	0.68428	2.15591	1.74502	0.107956	1.52311	0.107018	1.44864	0	0.727441	0.0870554	0.0740944	0.402395	0.169797	0	3.4242	2.27548	0.544881	0.143916	1.07163	0.0462815	1.54982	0.143263	0.067501	0.573762	0.409255	0.0356239	0.165301	1.68809	2.88505	1.71229	1.20533	0	0.246591	0.0822938	2.8529	1.25405	2.15075	0.321235	3.04425
TCGA-E1-5318	6.51781	1	0.115965	0.210389	1.86707	0.381505	2.85909	1.83398	0	0.101112	0.474877	0.774587	1.2596	0.32008	0.275245	0.35321	1.3051	0	0.216362	0.0244615	0.0127832	0.059909	0.0881416	0.128953	3.7125	2.1866	1.31168	0.120617	0.24123	0	2.04037	0.328722	0	0.167615	0	0	0	0.534759	2.65883	1.01992	1.28167	0.107822	0.129745	0.082975	3.01094	1.56433	2.0994	0.604071	3.85594
TCGA-06-0747	0.224658	1	1.19352	0.33182	1.40479	1.27077	2.72866	1.16896	0.118094	0	0.339137	0.995231	1.38626	0.0805212	2.15788	0.068602	1.6132	0	1.02411	0.0532504	0.0951818	0.0221902	0.0965317	0.113834	3.42887	2.3691	0.267236	0.424492	0.438612	0.0257376	3.37233	0.0923428	0.0747794	0	0.149389	0	0.182184	1.40185	4.22377	1.81077	0.366812	0	0.114634	0.38228	3.41274	0.546561	2.75973	0.565987	3.0339
TCGA-CS-5394	0.0219178	0	0.91265	0.126841	1.98061	0.640158	3.11781	2.41359	0.0953168	0.0892269	0.820894	0.888617	1.85416	0.126841	1.00612	0.196859	1.7595	0	0.286526	0.0214797	0.0223323	0.495081	0	0.0694272	3.42404	2.39223	0.723428	0.14274	0	0.0206267	2.02754	0.426318	0	1.05846	0.0413832	0	0	2.05422	1.33325	1.31022	0.338795	0	0.0923428	0.429536	2.96761	1.62672	2.32175	0.351063	4.25305
TCGA-28-1753	0.10137	0	1.02247	0.174918	0.903038	0.496002	2.39827	2.00612	0	0	1.40425	0.96739	1.31371	0.174918	1.85981	0.14978	1.77812	0	0.195348	0.0790196	0.0915306	0.049352	0.208268	0.127105	3.42254	2.06371	0.204391	0.704341	0.763497	0.057277	2.24172	0.289952	0	0	0.113167	0.0869196	0.380729	1.3069	2.78455	1.36905	0.245617	0.252295	0.0654344	0.0684645	2.85384	1.24981	1.91671	0.0289934	2.89792
TCGA-HT-7677	1.35342	0	1.29719	0.139077	2.15633	1.27507	2.87631	2.89317	0.420294	0.0821576	0.498761	1.18979	1.88655	0.105544	1.20044	0.599603	1.82729	0	0.582941	0.320196	0.141302	0.167229	0.165944	1.30141	3.21613	2.2792	0.87688	0.297485	0.108625	0.131458	4.34221	0.675364	0	1.05165	0.173895	0	0	2.66732	2.70863	1.2176	0.66257	0.201759	0.567837	0.426104	3.65838	2.25906	3.23941	0.599223	4.30023
TCGA-06-0219	0.060274	1	3.84089	0.322966	1.73474	0.699818	4.01629	0.29125	1.05707	0.0972062	0.146395	1.03816	1.54389	0.202261	0.889863	0.0304067	1.75373	0.375512	0.190425	0.128425	0.151209	0.130667	0.446468	0.193456	4.02508	1.62695	1.10789	0.691981	1.24926	0.24987	2.49713	0.157691	0.405992	0.558659	0.432211	0.225522	0.160404	1.84081	4.07625	1.06723	0.148479	0.375846	0.239398	0.443288	1.11483	1.22719	3.05968	0.202136	3.38641
TCGA-HT-7686	3.56164	0	1.57299	0.224411	0.995665	0.276199	3.06278	0.931078	0.222434	0.33308	0.483571	2.71011	2.01121	0.275365	1.88955	0.265797	1.43242	0	1.57894	0.182311	0.131063	0.347779	0.266397	0.263635	3.27041	2.00554	0.789688	0.206268	1.73144	0.0499095	2.76494	0.0903115	0.0729976	0.842456	0.995882	0	0.178109	0.972619	3.24285	1.22157	0.447315	0.1153	0.125387	0.350724	3.48282	1.32164	2.32964	0.730749	2.67123
TCGA-S9-A6WO	1.55068	0	0.256407	0.165558	0.981122	0.768333	2.19834	2.20889	0	0.0201999	1.09956	1.4861	2.30442	0.021764	1.69377	0.740107	1.82167	0	0.904041	0.145482	0.0582472	0.577344	0.101919	0.625645	3.35993	2.22746	1.65645	0.239887	1.21126	0.0540844	2.52907	0.0250288	0	0.363227	1.08093	0.0416635	0.192068	1.70416	2.7282	1.14437	0.689299	0	0.0465609	0.0959919	3.40403	1.71092	2.05728	0.809497	2.80628
TCGA-HT-7616	0.0191781	1	1.83859	0.223793	1.30545	0.890719	3.15805	1.99668	0.483983	0.0221902	0.280125	1.1111	1.70995	0.0708015	0.752149	0.227495	1.38797	0	0.249263	0	0.0951818	0.172231	0.216238	0.417596	3.26189	2.21244	0.260628	0.20389	0.302641	0.116764	2.68594	0.132906	0	0	0	0	0	1.22811	3.52703	1.01806	1.52797	1.25864	0.0173518	0.235359	2.52845	0.780058	1.74308	0.117296	3.20152
TCGA-QH-A6XC	1.39178	0	3.0189	0.201257	1.44663	0.381948	2.19975	0.918081	1.68845	0.636172	1.3944	1.17836	1.81385	0.497229	2.47223	0.301939	1.79356	0.601411	1.56057	0.271306	0.429321	0.216113	0.163756	0.420833	2.17073	1.65361	1.7966	0.844868	0.366588	0.427392	2.36888	0.427177	0.2444	0.666938	2.49618	3.23442	1.92801	1.94583	2.81334	1.05346	1.89914	0.198997	0.343919	0.914335	2.7322	2.72253	2.1956	0.662205	2.73476
TCGA-FG-A6J1	1.36986	0	2.41086	0.474877	1.27286	0.31371	2.2634	0.222928	1.27798	0.0779266	0.984626	0.736908	0.720629	0.16337	0.973575	0.0716254	0.721154	0.340733	1.4163	0.160662	0.254715	0.216486	0.282973	0.448161	2.8679	1.336	1.06853	0.370499	0.761626	0.0268709	3.10991	0.3122	0	0.646255	1.45723	0.333424	0	1.24574	2.87674	0.653243	1.19856	0	0.319618	0.687777	2.66024	2.0161	2.09815	0.185486	2.48313
TCGA-DB-A75P	1.34795	0	2.51982	0.436588	0.376402	0.237441	1.50858	0.504264	1.18853	0.483983	1.67541	0.628074	1.92589	0.979221	2.03517	0.37829	1.37668	0.177344	2.29243	0.067914	0.369494	0.308477	0.61551	0.395721	1.9327	0.944034	1.63775	0.506602	0.248292	0.459012	1.32008	0.38405	0	1.23426	1.91353	1.57459	1.75698	2.62681	3.30285	0.579277	1.4918	0.478092	0.474254	0.632175	2.80571	2.06592	1.20639	0.457121	2.42143
TCGA-VM-A8C8	3.8274	0	0.795434	0.298541	1.18536	0.702214	2.87556	0.909351	0	0	1.36994	2.67665	1.88612	0.239398	1.90308	0.322736	1.7545	0	1.17338	0.0607392	0.123004	0.122474	0	0.38416	2.79689	1.88678	1.39408	0.392647	0.517528	0.0866479	3.61951	0.0535284	0	0.388906	0.543199	0.0448837	0.206518	2.19122	3.41052	0.62068	0.24987	0	0.176195	0.347666	3.18601	1.5512	2.37379	0.473527	2.84563
TCGA-S9-A6WM	1.65479	0	0.450169	0	1.2725	0.979001	2.48952	0.711583	0.226509	0	2.09606	2.56054	2.22706	0.319502	3.48354	0.046002	1.99769	0	0.599032	0.148218	0.286645	0.245252	0.243425	0.0388576	2.70843	2.33414	0.293017	0.466236	0.234992	0.309875	2.76579	0	0.0984196	0	0.133037	0	0	1.06378	3.7765	1.63338	0.525468	0.154583	0.0196308	0.157173	4.05577	1.60345	2.78358	0.0258793	3.78707
TCGA-WH-A86K	1.10959	0	0.674822	0.128557	0.868134	0.557484	2.4761	0.578407	0.142479	0	0.612588	1.77256	1.6543	0.0657102	1.12479	0.109829	0.974089	0	0.595313	0.10608	0.0113525	0.380508	0.292193	0.0472592	2.3313	1.39457	0.498251	0.208268	0.260748	0.0619835	2.39898	0.0381552	0	0.525067	1.1624	0	0	1.04642	3.1982	0.479334	0.22367	0.0963968	0.127237	0.0740944	2.71903	1.45575	1.87767	0.0773797	1.93062
TCGA-FG-8189	1.87671	0	3.22988	0.831553	1.0371	0.26123	1.43669	3.26043	2.52855	3.72028	2.8338	0.0545012	4.5466	1.89817	3.66663	1.24835	3.15071	0.943734	3.243	0.719315	1.21468	2.45788	1.48692	1.93734	2.00079	1.3055	3.32464	1.94265	0.164143	1.69287	1.70841	0.93742	2.10047	2.54792	4.66174	5.49201	2.50462	3.98151	0.981633	0.763582	5.18673	1.4137	2.16954	2.79743	3.83196	3.90681	2.17776	2.11113	2.76222
TCGA-HT-A5RA	2.27945	0	2.76469	0.309409	1.79867	0.521051	2.63652	1.39917	0	0.0226164	2.48741	2.59029	1.57007	0.423955	3.5625	0.139469	2.08814	0	0.913646	0.0836559	0.353775	0.102725	0	0.257493	2.99447	2.42081	0.312781	1.60146	0.276556	0.20201	1.95643	0.0281448	0	0	2.27787	0	0.214249	1.56252	2.40983	2.01425	0.373175	0	0	0.141564	3.44086	0.449218	2.06633	0.0308304	3.22524
TCGA-06-0749	0.224658	1	3.66358	0.218223	1.00741	0.558268	3.24333	0.313478	1.09214	0.636265	0.761626	1.71629	1.22231	0.183963	1.59402	0.127501	1.43232	0.488618	1.10286	0.258217	0.341986	0.179129	0.608431	0.0550568	2.773	1.39462	1.23242	0.565305	1.33056	0.329411	1.72019	0.129613	1.26915	0.714751	1.5841	0.0736832	0.594644	1.92642	4.90353	1.1396	1.24592	0.489029	0.486869	0.92873	2.21869	1.53172	2.25105	0.285698	2.7593
TCGA-DU-A5TU	2.18082	0	2.50802	0.309991	1.31208	0.563451	3.36267	0.77602	0.109829	0.0176369	0.2949	2.83165	1.74019	0.0930192	2.27387	0.169027	1.62012	0	1.90904	0.166201	0.088413	0.229588	0.597793	0.542902	3.18158	2.33511	0.862035	0.0973411	1.3356	0.0475384	3.23427	0.205768	0.0694272	0.323082	1.03224	0	0.169668	1.33508	3.3718	0.647913	0.546166	0	0.193709	0.264236	3.02075	1.35958	2.54273	0.716245	3.78502
TCGA-QH-A870	1.08219	0	1.88577	0.158596	1.12168	1.21884	2.27784	1.44122	0.793521	0.0382957	0.342555	2.33725	1.7944	0.367818	1.8055	0.359971	2.01838	0	0.277747	0.0713508	0.0419438	0.267596	0.0976108	0.195726	2.2512	1.94628	0.425352	0.204391	0.742955	0.10165	3.52547	0.023894	0.0754642	0.629846	0.28759	0	0.18409	2.93399	4.35413	0.975924	0.273934	0	1.72618	0.0918014	3.73847	1.92383	1.95088	0.313594	3.17623
TCGA-HT-7479	3.36164	0	1.73548	0.174406	0.872553	0.290424	2.55434	0.539432	0	0.0282862	0.685088	1.11343	1.83204	0.0751903	1.57792	0.172744	1.4225	0	1.05901	0.0723116	0.0104934	0.25882	0.141694	0.166587	2.54708	1.64685	0.772139	0.218099	1.54607	0.0382957	1.31423	0.151729	0	0.138683	1.5877	0.0294175	0	1.15329	3.06407	0.834226	0.607958	0	0.244644	0.235972	2.91953	1.31493	1.72469	0.63914	1.84205
TCGA-QH-A6CZ	0.764384	0	2.20028	0.484911	1.72984	0.808426	2.28833	2.03161	0.918386	1.23395	1.2087	1.89286	2.22311	0.321466	1.80748	0.238909	1.79444	0.373843	1.00777	0.328951	0.355242	0.671837	0.163885	0.401849	2.98698	2.37097	1.46921	0.977683	0.207143	0.757109	2.75221	0.517124	0.299831	1.58491	3.1591	3.69001	1.11763	2.04984	1.13803	1.18091	2.26628	0.374288	0.663299	0.885809	2.95881	2.72358	2.21061	0.773152	3.69871
TCGA-S9-A7R2	0.865753	1	2.70111	0.184598	1.33319	0.528271	2.63006	0.840604	0.44869	0.0710762	0.625177	2.56599	1.40681	0.235605	1.69773	0.143002	1.53062	0.1121	1.08427	0.139208	0.102994	0.0419438	0.0919367	0.370276	2.49101	1.56925	0.599889	0.168	1.12539	0.185486	2.88895	0.0878701	0.265437	0.330214	0.697685	0	0.595981	1.26568	3.81367	1.09221	0.928958	0.216486	0.537644	0.220082	3.04724	1.85838	2.16253	0.440846	2.61915
TCGA-QH-A65X	1.32055	0	0.88049	0	1.05922	0.473631	2.28395	0.0909889	0.333653	0.0193461	0.641084	1.17773	0.778293	0.178109	0.624335	0.152508	0.555031	0.119688	1.16845	0.0805212	0.0832474	0.0226164	0.276318	0.196733	2.77787	1.21132	1.14183	0.134089	0.124725	0	2.7944	0.264957	0.405121	0.35061	0.151729	0	0	1.41652	2.28152	0.483777	0.742179	0.518938	0.0593553	0.260989	1.94445	1.74032	2.33173	0.0586628	4.23255
TCGA-HT-7681	3.72329	0	3.0516	0.161436	1.48393	0.424815	1.96299	1.36894	1.12869	1.58467	2.17881	0.242084	2.32395	0.982656	1.71642	0.33754	1.46226	0.838911	2.1355	0.223917	0.517225	0.468218	0.513693	0.326307	2.48628	1.66785	1.93719	1.19061	0.400757	0.862273	2.62877	0.595313	0.629939	0.87688	2.95261	3.48602	1.74709	2.47706	2.77286	0.718877	2.35966	0.690819	0.543595	1.18428	3.17009	3.41242	2.06537	1.06833	3.31823
TCGA-HT-7481	7.99452	0	2.62623	0.187261	1.41986	0.60521	2.61454	1.90847	2.37437	0.304745	1.03492	0.935686	1.84615	0.272382	1.97332	0.327457	1.28783	0.269273	1.62798	0.258941	0.331476	0.377624	0.0780633	0.199876	2.63057	1.97214	1.58043	0.574925	0.214995	0.415434	2.35719	0.456491	0	0.724999	2.65343	1.15303	1.26712	2.49103	1.59803	0.682573	2.17795	0.185232	0.386701	0.431356	2.8485	2.57	1.88503	0.482539	3.28889
TCGA-HT-7857	0.0191781	0	0.199876	0.128161	0.393306	0.460585	2.3825	1.77909	0.0489336	0	0.979733	0.363676	1.8381	0.0970714	1.42169	0.148348	0.768078	0	0.257976	0.0360461	0.0113525	0.0179219	0.476641	0.200755	2.93361	1.73166	0.0769695	1.42567	2.33808	0.0817487	1.52642	0.263515	0	0.14978	0.234256	0	0.148999	1.29872	3.69461	1.36239	0.902344	0	0	0	3.47342	0.994725	2.08719	0.329296	1.36311
TCGA-27-2528	1.31507	1	0.252416	0.273934	1.00583	0.619084	3.10017	0.950244	0.0626744	0	0.728835	0.827738	1.69515	0.255924	2.24193	0.0182069	1.7015	0	0.181929	0.0553345	0.057277	0.0230424	0.282025	0.0603241	3.85277	2.14701	0.0500489	0.643487	0.299831	0.0790196	2.02223	0.389016	0	0.190046	0.338795	0	0	1.60867	2.87933	1.79834	0.82725	0	0.0153548	0.182946	2.68109	0	2.03879	0.0336521	3.19875
TCGA-QH-A6CS	1.61096	0	2.00241	0.215492	0.997329	0.355693	2.66373	0.123931	0.564037	0	0.465713	0.483158	1.32665	0.164529	1.85663	0	1.52331	0	0.363788	0.0416635	0.0388576	0.0813396	0	0.0543623	2.05572	1.56462	0.172231	0.649845	1.05596	0.0478175	1.80116	1.06819	0	0.325271	2.33437	0.0368901	0	2.92585	3.63522	0.554638	0.0546401	0	0.170566	0.16543	3.59838	2.19752	1.95966	0.0361868	2.41884
TCGA-41-5651	1.26027	1	3.57109	0	1.38973	0.856308	2.98512	1.1107	0.162081	0.175812	0.889084	1.95103	1.69968	0.333424	0.759241	0.0947766	2.25807	0	0.643856	0.12075	0.391658	0.203138	0.254352	0.0406821	4.62347	2.48803	0.412185	1.1811	0.31904	0.264356	2.77007	0.215616	0.199248	0.646716	0.541911	0.0545012	0.807355	1.81418	2.41422	1.56823	1.38587	0.439357	0.412511	0.0846086	3.0925	1.04921	2.72251	0.879392	3.43033
TCGA-TQ-A7RP	2.50411	0	1.48166	0.413594	1.32493	0.456491	2.39078	1.90747	0.0862403	0	0.512985	0.386811	1.54251	0.246955	2.39446	0.0251706	2.09407	0	1.21301	0.100843	0.10742	0.138552	0.137504	0.254352	2.38452	1.44499	0.31603	0.217975	0.401412	0.143132	1.82297	0.177982	0.0543623	0.57415	0.144046	0.0840643	0.256286	1.9437	3.01521	0.805127	0.534161	0.0861044	0.708673	0.0662614	3.21718	1.41327	1.62513	0.262674	2.90229
TCGA-HW-7489	3.45753	1	3.35236	0.786847	0.860526	0.23634	2.31881	1.54117	2.40828	1.67672	1.9867	1.1337	2.82993	1.03104	2.92892	0.788435	1.82359	1.243	2.22719	0.801904	0.61946	1.15179	0.88534	0.703278	2.61058	1.62915	2.18729	1.1331	0.366028	0.442439	1.7646	0.528671	0.449957	1.46477	3.8178	3.83746	1.61325	2.59115	2.34176	0.74123	3.12968	0.406863	1.02531	1.73898	3.20306	3.09045	1.86465	0.93757	2.22916
TCGA-S9-A6WN	2.20548	0	1.80946	0.0911243	1.79751	0.612022	2.62497	1.66939	0.133432	0	0.0968016	1.49196	0.884246	0.352871	1.89596	0.861082	1.32866	0	0.431249	0.030548	0.0623981	0.212258	0	0.724825	2.58046	1.57879	0.692516	0.0657102	0.727354	0.0579701	1.90685	0.201885	0	1.15659	0	0	0	0.640991	3.07241	1.24525	1.9327	0	0	0.102725	3.2504	0.904272	1.6623	0.100305	2.91282
TCGA-TQ-A7RO	2.6	0	2.57766	0.515612	2.2934	1.03668	2.74676	2.77705	0.425996	0.333424	1.82065	0.45133	2.50203	0.300065	1.23137	0.308361	1.97078	0	1.20188	0.0710762	0.264957	0.459012	0.21313	0.534659	3.08326	2.23054	1.09167	0.453965	0.595408	0.221568	2.99847	0.340505	0	1.26364	1.14587	0.0890913	0.55031	2.31237	2.53779	1.24513	0.89243	0.134878	0.45249	0.349592	3.29222	1.4678	2.3309	0.764261	3.19735
TCGA-HT-7695	1.21096	0	2.28484	0.501312	1.56091	0.438719	2.49367	1.7806	1.8913	0.856787	2.33654	0.342213	2.82036	0.616075	2.82024	0.597793	2.37773	0.341986	1.67066	0.543298	0.483261	1.09822	0.383608	0.660746	2.6463	1.82623	2.39061	1.54952	0.339479	0.852558	2.12909	0.368601	0.181039	1.43408	3.9106	4.88111	1.18237	2.88811	1.91008	1.0664	3.03182	0.567643	1.1173	1.80492	3.22763	2.70117	2.07334	1.32129	3.90073
TCGA-28-5204	1.24384	1	1.31319	0.146786	0.973428	0.366364	3.45621	1.48021	0	0	1.08032	2.33785	1.4313	0.0994972	0.770618	0.0430645	2.38816	0	0.164014	0.189287	0.149129	0.0545012	0.228973	0.0363275	3.72311	2.482	0.275841	1.7929	0.554933	0.238053	2.00331	0.0862403	0.0922074	0	0.063779	0	0.223052	1.15342	2.64053	1.85204	0.49682	0	0.0183493	0.1121	2.58289	0.652877	2.07108	0.0321008	2.91002
TCGA-DU-A5TP	2.7726	0	1.65929	0.0455828	1.09626	1.06798	2.84814	2.27205	0.251931	0	0.448584	1.02247	2.13027	0.311271	0.965692	0.840282	1.53879	0	1.62989	0.135009	0.120485	0.25181	0.107554	0.298189	4.1603	2.15235	0.933648	0.529771	1.70474	0.164915	2.46297	0.414352	0.0832474	0.203264	0.0575542	0.207518	0	1.67974	3.16282	1.24324	0.679154	0	0.112233	0.284633	3.00252	2.14848	1.67356	0.69439	2.75907
TCGA-P5-A72X	1.10411	0	1.52386	0.276199	0.872317	0.586789	2.25783	2.01099	1.52617	0.0156403	0.449957	1.10983	2.16308	0.189793	1.6727	0.343124	1.55645	0	1.77623	0.147176	0.0451634	0.188021	0	0.138159	2.13836	1.69292	0.850079	0.257493	0.387473	0.0825664	1.86211	0.182565	0.17645	0	0.560519	0	0.410884	2.36597	3.27528	0.800745	0.744247	0	0.116764	0.256528	2.94664	1.80987	1.67233	0.323658	2.6901
TCGA-DB-A4XD	3.31507	0	0.282973	0.1396	1.49958	0.881508	2.37687	1.62054	0.0708015	0	1.91181	2.077	2.02588	0.0945063	1.14639	0.281431	1.71378	0	0.785174	0.10286	0.0326651	0.349479	0	0.0681893	3.08444	1.87109	1.69515	0.111833	0.655993	0.0892269	2.17811	0.0551957	0	0.399445	1.8705	0	0.212383	1.73227	2.1169	1.12585	0.257011	0	0.165815	0.298541	3.48436	1.29131	1.80331	0.469365	3.13345
TCGA-P5-A72W	0.868493	0	0.400429	0.169925	1.12466	0.350158	2.93057	0.188021	0.103263	0	0.213627	2.15594	1.34937	0.0356239	0.957692	0.0745054	1.32964	0	2.71763	0.142217	0.0831112	0.265797	0.0843364	0.280125	2.94868	1.52962	1.20044	0.0506062	0.40969	0	2.47095	0.119423	0	0	0.590818	0	0	1.00007	3.82986	0.58938	0.100305	0.103128	0.0257376	0.0270125	2.72415	1.76732	2.70372	0.206268	3.03759
TCGA-12-3653	1.21096	1	1.40882	0.0727232	0.522357	1.11577	2.67012	0.708408	0	0	1.30346	2.21444	1.47939	0.0368901	2.48635	0	1.52892	0	0	0.0791562	0.0977456	0.0396999	0.169412	0	3.42808	2.00252	0	0.198871	0.111031	0.0908534	0.823342	0	0	0	0	0	0	1.12618	4.2123	1.81229	0.290896	0	0.0265876	0.0551957	2.1415	0.352081	1.64814	0.0576929	2.82617
TCGA-02-2483	1.27671	0	1.33982	0	1.1584	0.448161	3.20148	0.388134	0.104068	0.0496308	0.602457	1.88979	1.08719	0.218595	1.31863	0.174023	1.16672	0	0.807685	0.0391384	0.151729	0.0576929	0.24123	0.171207	4.11699	2.0605	0.123269	0.108357	1.16729	0.0226164	2.57386	0.506196	0.0657102	0.307195	0.594549	0	0	0.782325	2.93185	1.27232	0.756084	0	0.0639171	0.0799754	2.56696	0.957692	2.57773	0.192825	2.16517
TCGA-06-0171	1.09315	1	2.18482	0.0742314	0.617487	0.674009	2.97133	1.61278	0.108892	0	0.791022	1.05339	1.5364	0.0742314	0.948377	0.0632268	1.50721	0	0.724912	0.0409625	0.0381552	0.0603241	0.59321	0.130008	3.09329	1.75356	0.391218	0.210514	2.15956	0.179638	1.23407	0.064331	0	0.169027	0.486251	0	0	0.810895	3.34159	1.62667	0.541911	0	0.0271541	0.0284277	3.43397	0.190299	0.99581	0.137372	1.86465
TCGA-DU-7292	0.663014	1	3.20877	0.474877	1.46121	0.406754	2.48967	1.56287	1.45233	2.54849	2.42739	1.46723	3.2071	0.673737	3.37785	0.381948	2.38998	0.972252	2.31284	0.300417	0.443182	1.05332	0.654252	0.735869	2.46968	1.87978	2.28848	0.974015	0.181293	0.849999	1.62106	0.335369	1.05776	1.27989	3.70087	3.57647	1.59884	2.44795	3.51264	1.48336	2.86738	0.329755	0.969233	1.96639	3.34115	3.09124	1.99686	1.26945	3.28314
TCGA-P5-A730	0.912329	0	1.06564	0.109427	1.87173	0.815657	2.47046	1.28374	0.257131	0	0.355806	0.176067	1.0425	0.0374525	0.556797	0.0159257	1.19074	0	0.785676	0.0326651	0.0254541	0.0203422	0.0885487	0.293135	3.37628	1.72482	0.802814	0.209641	0.112633	0	3.06762	0.105142	0	0.168385	0.449746	0	0.167486	0.53665	3.66546	0.363788	0.422771	0	0.013498	0.136323	2.41508	2.49424	2.47838	0.296311	3.62914
TCGA-06-0178	7.34521	1	1.86556	0.235237	0.720016	0.890408	3.69911	0.298893	0.0618453	0	0.116099	1.65544	1.3634	0.0827026	0.306962	0.0179219	1.57017	0	0.0701145	0.133037	0.0565835	0.0890913	0.278936	0.116897	4.20796	1.93248	1.41803	0.144569	0.969454	0.052555	2.49421	0.183709	0.348232	0	0.0528332	0.0404015	0.186881	1.88725	3.56329	1.1635	0.594357	0.121015	0.145482	0.180912	1.3883	0.395502	3.52803	0.339479	2.04548
TCGA-S9-A6WI	7.08219	0	3.43554	0.332049	0.391548	0.32964	2.2574	1.48135	2.71048	2.63657	2.28383	0	3.09803	2.03386	2.92672	0.667302	1.87688	1.14039	2.51556	0.642193	1.07211	1.08916	1.47576	0.974015	1.97387	1.03344	2.25556	1.40637	0.137504	0.973575	1.79705	0.674189	0.69207	1.70673	4.04541	4.73074	1.94782	3.24094	1.48553	0.358846	4.1337	0.524565	1.02645	2.179	3.18148	3.90014	1.56399	1.19648	2.4207
TCGA-FG-5965	3.06849	1	2.80254	0.397511	1.37605	0.582299	2.42841	1.61932	2.02713	0.607326	1.76432	2.37198	2.25425	0.827629	2.79523	0.503315	1.75019	0.430499	1.83727	0.275841	0.474393	0.532899	0.642008	0.426748	2.6624	1.73205	1.81863	0.904169	0.519475	0.334072	2.59605	0.465504	0.268674	1.56712	3.2962	1.89071	1.43004	2.79432	2.87357	0.863146	2.11969	0.289756	0.55418	1.38955	3.38692	3.09507	2.55877	0.679514	3.64122
TCGA-19-4065	0.586301	0	3.04124	0.152119	1.05381	0.86841	3.14196	1.80064	0.293253	0.069221	1.19535	1.45728	0.995448	0.184407	2.41891	0.282973	1.56071	0.169604	0.725349	0.183074	0.427606	0.172999	0.314	0.176195	3.95619	1.68212	0.647729	0.436748	1.84491	0.248596	1.8527	0.321697	0.0997665	0.388741	1.40482	0.121347	0.807561	1.85186	3.74154	1.63055	0.836853	0.0635029	0.255863	0.405284	2.71277	1.23931	2.29076	0.16543	2.3553
TCGA-HT-8564	1.30959	0	3.47649	0.402722	1.46738	0.790438	2.5148	2.61876	1.77842	1.25743	2.19513	1.37317	2.68919	0.606916	4.65216	0.826925	1.80876	0.212756	2.9998	0.144569	0.540622	0.213254	0.538439	0.507719	2.81901	2.53608	2.53169	1.25484	0.679334	0.728835	2.72953	0.388245	0.761285	1.40229	3.12801	1.36541	1.46456	3.09011	2.50515	1.20351	3.04647	1.07977	0.76103	1.52732	3.82525	2.05471	2.55127	1.25078	3.74444
TCGA-DU-A5TW	2.08219	0	1.22144	0.27274	1.89072	1.11743	2.78864	1.59488	0.287709	0	0.325617	2.09339	1.78283	0.162081	1.30445	0.727528	1.87326	0	0.243425	0.0729976	0.0429244	0.453228	0	0.173127	3.12772	2.93093	1.48016	0.163885	0.475811	0.0786098	3.51943	0.0244615	0	0.18916	1.52672	0	0	2.08035	2.57725	1.26981	0.118493	0	0.279531	0.210389	3.3754	1.07875	2.77964	0.600175	3.52406
TCGA-06-1804	1.13425	1	2.49955	0.349931	2.4572	1.59302	3.64909	2.49797	0.166458	0.0361868	0.645978	2.72831	3.59346	0.132248	1.87986	0.493135	2.12932	0.217355	3.13378	0.186247	0.246104	0.711142	0.26111	0.304978	2.80219	2.41511	1.17868	0.327572	0.552672	0.291721	3.32608	0.109695	0.383718	0.828469	1.03012	0.0743684	0.174534	2.55196	4.64139	2.74878	4.74227	0.1129	1.25211	0.80364	3.51159	0.371169	2.15283	0.148218	3.91286
TCGA-S9-A7QZ	2.26301	0	2.36648	0.3744	1.85372	1.16311	2.09862	2.34005	1.76681	0.313362	0.867738	0.644225	2.12055	0.140779	1.42777	0.549916	1.50833	0.182692	1.66234	0.143263	0.541713	0.905659	0.410775	0.695014	2.99094	1.85228	1.58058	0.453122	0.14496	0.228726	3.33865	0.210888	0	0.975483	2.35747	2.79227	0.279174	2.21661	1.73505	0.741143	2.16285	0	0.727441	0.881665	3.18913	1.87955	2.69573	0.608715	3.06717
TCGA-CS-6668	4.16164	0	1.07943	0.367259	2.20761	1.08665	2.84414	2.7129	0.718789	0.488001	0.388024	1.32406	2.50523	0.249021	1.71176	0.776778	2.24065	0	0.898247	0.0798389	0.293959	0.782241	0.0973411	1.28066	3.87585	3.0769	0.99458	0.343919	0.153287	0.218967	3.55268	0.536451	0	1.24233	0.411643	0.0784732	0.183709	0.995955	1.30094	1.8394	3.51006	0.228849	0.273217	0.336283	3.8098	2.08875	2.88702	0.664847	4.02499
TCGA-VW-A8FI	0.671233	1	0.638027	0.158208	1.56306	0.487795	2.22413	0.36793	0.229096	0	0.341644	2.28205	1.22367	0.0812033	2.43896	0.0350608	1.20583	0	0.296311	0.265797	0.135141	0.0223323	0.0973411	0.0295589	1.96307	2.06626	0.0954519	0.970044	0.834954	0.026021	2.85304	0.201634	0	0.348119	0.15056	0.0396999	0.492827	0.733268	4.37002	1.34107	0.773152	0	0.0297002	0	1.50095	0.550408	2.45144	0.12618	2.41957
TCGA-TM-A7C4	4.0274	0	3.54348	0.583423	1.13409	0.60027	1.86592	2.78747	1.0092	2.22595	2.26778	1.09336	2.74537	0.57056	2.71387	0.74743	2.2112	0.302173	2.37929	0.148999	0.565597	0.807685	0.706553	0.572696	2.48936	1.49442	1.6204	0.584674	0.314174	0.280006	2.3921	0.429964	1.77674	1.07875	4.29213	1.34557	1.56862	2.57253	2.42005	0.894372	2.79265	0.830012	1.39094	1.7031	3.2943	2.49216	1.89894	1.47035	2.51379
TCGA-12-0619	2.90959	1	1.75971	0.0749164	0.924936	1.21735	2.82002	1.22373	0	0	0.648005	2.70609	1.63696	0.781402	1.55699	0.124857	1.79431	0	0.505078	0.1129	0.100574	0.10017	0.0897693	0.180403	4.01411	1.92364	0.249263	0.697329	1.2254	0.115832	1.75587	0.262072	0	0.70248	0.265677	0	0.169668	1.0467	3.34903	2.51316	0.690194	0	0.0408223	0.0844725	2.8126	0.512985	2.40607	0.234501	3.24324
TCGA-DU-A6S7	1.74795	0	0.515006	0.181548	1.49026	0.853357	2.05911	1.97383	0.110497	0	0.816477	2.34284	2.31571	0.0935602	0.844386	0.322159	1.65714	0	0.985428	0.0900404	0.0514417	0.21313	0.0903115	0.637564	2.98282	2.83307	1.62719	0.140386	1.13895	0	3.28924	0.187641	0	0.171591	0.963622	0	0	2.07694	2.71743	0.89786	0.693944	0	0.266037	0.165301	3.27907	1.36536	2.12677	0.271784	3.39959
TCGA-02-2485	1.28767	0	3.33824	0.310573	0.760945	1.15763	2.93047	1.31684	0	0.08882	0.548535	2.21546	1.12849	0.185486	3.1243	0.0209111	2.18298	0.1396	0.3667	0.143785	0.0655723	0.245131	0.220701	0	3.73016	2.96512	0.16543	0.527271	0.398679	0.147697	2.77448	0.186754	0.251568	0.71949	0.382944	0.179129	0.567837	1.90547	3.91733	2.48702	0.260146	0.139731	0.119555	0.361544	2.55922	0.793771	2.92353	0.0385767	1.81799
TCGA-14-0781	0.0794521	1	1.6188	0.0342157	0.78902	0.473423	3.43395	0.849119	0	0	1.00267	1.64685	1.25175	0.0508847	0.762476	0.0992279	1.24951	0	0.0193461	0.0298416	0.0231844	0.090447	0.429214	0.0244615	3.32586	1.59503	0.0402612	0.199625	0.860287	0.0427844	1.61381	0.0962619	0	0.293841	0.125651	0	0	1.24519	4.0822	1.45407	0.427713	0.0990932	0.0123541	0.0258793	2.72288	0.469261	2.20561	0.478506	2.24519
TCGA-FG-A87N	1.55342	0	1.54434	0.347439	1.61678	0.773068	2.12862	3.10177	0	0	0.53047	0.343692	2.61775	0.113167	1.34948	0.258579	2.29369	0	1.34823	0.0832474	0.0903115	0.0210533	0.091666	0.645425	4.9618	2.36857	1.19257	1.66243	0.778713	0.0244615	1.83402	0.715718	0	0.823423	0.0489336	0.0373119	0.327802	2.29019	2.98308	1.37278	0.517225	0.215989	0.172872	0.113967	3.44005	1.60274	2.89679	0.379177	2.96608
TCGA-E1-A7YI	0.30411	1	0.874443	0.366588	1.60886	0.680414	2.56516	1.75954	0.118891	0.0753273	0.453755	1.66885	2.40409	0.300299	0.717035	0.465191	2.11287	0.118626	0.819259	0.0448837	0.393746	0.0223323	0.188274	0.19497	3.90526	2.65976	0.268913	0.808179	0.510962	0.172744	2.07193	0.535555	0	0.184344	0.242572	0	0	1.49544	3.35308	1.81811	0.736821	0.118758	0.0297002	0.23217	2.68493	1.43349	2.9047	0.190931	2.98196
TCGA-S9-A6TZ	3.06849	0	1.03837	0.286408	2.05256	1.50691	2.68475	2.7635	0.0762854	0.0241778	0.447421	1.3809	2.34636	0.038998	2.7294	0.355467	2.77034	0	0.711759	0.067501	0.0612923	0.174279	0.0622599	0.556503	3.00052	2.26051	1.65003	0.38405	1.40092	0.0962619	3.25236	0.088413	0.0480967	0.33182	0.65892	0	0.118626	3.35119	3.87172	0.798092	0.981633	0.148609	0.100843	0.457016	3.92637	1.97589	2.69644	0.489646	3.14823
TCGA-DU-A7TA	7.0274	0	1.17306	0.18916	1.57759	1.14763	2.35499	1.6427	0	0.0186342	0.543199	3.01643	2.23646	0.308011	2.15228	1.24275	1.94062	0	1.92125	0.0434845	0.0799754	0.125254	0.344715	0.956651	3.25835	2.27495	1.86608	0.238909	1.05846	0.0251706	3.20822	0.312433	0	0.337882	1.7398	0	0.177854	1.54681	4.12109	0.892197	0.569394	0	0.51924	0.442864	3.60164	0.806118	2.54213	0.963474	3.24721
TCGA-06-0132	2.11233	1	3.99066	0.340277	0.578794	0.299714	2.93881	0.53067	0.902344	0.798009	1.13047	1.12611	1.65352	0.442545	1.94276	0.1396	1.42927	0.838185	1.32797	0.0972062	0.463204	0.246955	0.597126	0.130931	2.77163	1.15872	1.2896	0.633292	1.89313	0.263635	0.569199	0.106348	1.39188	1.17198	1.73253	0.495695	0.698841	2.21717	3.08471	1.22373	1.80298	0.634222	0.252537	1.75198	2.06216	2.09424	1.4426	0.741057	1.87307
TCGA-06-0882	1.73151	1	2.51536	0.181421	1.12148	0.581399	2.71372	1.22903	1.21014	0.200253	1.57439	2.19374	2.21086	0.431142	1.65705	0.110497	1.41835	0	0.79776	0.105678	0.601887	0.317304	0.600841	0.106482	3.46502	1.53192	0.707348	0.513693	1.24336	0.0240359	1.83584	0.107152	0.136454	0.324811	1.01271	0.107688	0.170694	2.22577	3.3345	1.3672	0.793438	0	0.194844	0.550999	2.38095	1.10165	2.12635	0.495797	3.17792
TCGA-14-1402	2.67123	1	3.00421	0.266157	2.16182	0.647637	4.05854	0.899485	0.679694	0.0874628	0.44297	1.73777	0.980245	0.0942361	1.89262	0.0803848	1.86786	0.378512	0.0538064	0.102591	0.141433	0.101516	0	0.132906	3.66203	1.96521	0.563939	0.411101	0.476641	0.172872	3.35187	0.107956	0.0874628	0	0.714663	0.0909889	0.707348	1.64312	4.10755	0.955834	0.133827	0.585539	0.211511	0.860129	1.87452	1.17843	3.35163	0.462785	3.64766
TCGA-DH-A66B	3.50411	0	0.370053	0.242206	0.905813	0.754802	2.83661	1.65008	0.063779	0	0.28238	2.08243	1.86112	0.0432045	0.778629	0.0184917	1.34682	0	0.982729	0.0190614	0.0147838	0.0467006	0	0.177089	3.19349	1.96883	0.480886	0.158466	1.36608	0.0805212	2.97236	0.0977456	0.0791562	0	2.40043	0	0	1.85288	3.43496	1.1995	0	0	0.0467006	0.186374	3.29314	0.406646	2.39583	0.48419	2.73351
TCGA-E1-A7YH	7.76712	1	0.812704	0.161178	1.7107	1.08508	2.76324	1.7643	0.434134	0.031254	0.555522	2.09413	1.72931	0.0336521	1.81873	0.239398	1.8125	0	1.71633	0.0511633	0.045443	0.140255	0.0799754	0.0943712	2.82764	2.07905	0.115965	0.232047	0.922502	0.0628125	3.50033	0.0576929	0.0617071	0	0.649386	0.0953168	0.151599	1.83499	2.79494	0.51167	0.226755	0	0.16221	0.236707	3.22274	1.86916	2.64593	0.195852	2.77545
TCGA-FG-8188	1.24658	0	0.890563	0.263155	1.12539	0.60502	2.33228	1.41819	0.136323	0.0220482	0.832769	2.46754	1.76655	0.137504	1.68068	0.0402612	1.72613	0	1.08753	0.14952	0.016211	0.481402	0.111566	0.192825	3.00709	1.944	0.633385	0.131326	1.70881	0	2.29707	0	0	0.394295	2.07327	0.0455828	0	0.965987	2.95176	1.08984	0.310456	0	0.147958	0.105008	3.60184	2.07337	2.06057	0.54893	2.78505
TCGA-HT-7478	0.531507	0	2.16729	0.463204	1.58068	0.511164	3.17311	2.47017	0.412185	0.306846	0.814345	3.01708	2.44864	0.19497	1.97012	0.462471	1.73357	0.0922074	2.16366	0.256286	0.115033	0.224411	0.0753273	0.213005	3.37262	2.0624	0.658463	0.363339	1.73288	0.223917	2.3255	0.469261	0.114234	0.794437	2.03576	0.354903	0.392867	1.77353	3.39294	1.40081	1.04124	0.260748	0.253626	0.453755	3.34129	1.75719	2.04135	0.503858	2.14065
TCGA-27-2524	0.632877	1	2.23165	0.042084	0.584674	0.406646	2.50937	0.22033	0.233888	0.0196308	0.589284	0.697685	0.786931	0.122739	0.964953	0.0357647	1.38444	0	0.37829	0.0990932	0.0980152	0.0229004	0.0994972	0.225645	3.83974	1.78509	0.355806	0.690372	0.938022	0	0.52677	0.0951818	0	0.188401	0.247928	0	0	0	3.18331	1.03605	0.227248	0.121413	0.0304067	0.0935602	1.70346	0.396817	1.93225	0.224287	1.20677
TCGA-06-0646	0.479452	1	3.02088	0.127897	1.26718	1.08807	3.03708	1.34987	0	0.210638	0.479748	1.4007	1.62821	0.74786	3.22974	0.10916	1.98492	0	1.42465	0.224658	0.597317	0.137504	0.532566	0.151079	3.34632	2.62798	0.663026	0.592158	1.16453	0.133564	2.24102	0.970706	0.0801119	0.661841	0.434882	0.0833836	0	2.06299	2.87048	2.05377	1.07847	0	0.208517	0.158983	2.82755	0.580338	2.13106	0.068602	2.47181
TCGA-S9-A6WH	3.2137	0	1.17938	0.10017	1.75018	1.15478	1.96296	1.35699	0.457857	0	0.385155	0.882134	2.07351	0.100036	1.10755	0.349818	1.78337	0	0.701505	0.044604	0.241962	0.452595	0	1.2549	3.20913	2.03513	1.58188	0.206643	0.353662	0.183201	3.73921	0.0585243	0.551295	0.884715	0.295605	0	0.589763	1.15866	2.42307	0.942233	0.785927	0.400101	0.301705	0.346078	3.8299	1.448	3.1894	0.66339	3.30552
TCGA-S9-A6WL	2.59178	0	2.86616	0.433066	1.29508	0.998051	2.09048	2.6512	2.32184	0.232047	0.688494	0.377735	2.51932	0.730836	2.65001	1.47628	2.05724	0.110764	1.46279	0.160275	0.328262	0.6345	0.405339	0.528671	3.35	2.14222	2.35983	0.797013	0.247806	0.326307	2.23113	0.406428	0.483983	1.65851	2.19506	0.272023	0.705668	1.25441	2.12677	0.854634	1.37278	1.6581	0.669752	0.967169	3.07801	1.95557	1.94512	0.484808	3.84018
TCGA-S9-A6WP	1.55342	0	1.52702	0.149129	1.57734	1.10219	2.17447	1.48342	0.255924	0.028852	0.503145	0.343692	1.79859	0.190931	1.10956	0.175557	1.06364	0.0901759	0.864335	0.0604625	0	0.0662614	0.0738202	0.963104	2.91636	2.01167	0.983386	0.169284	0.637471	0.0768327	3.23099	0.406972	0.111833	1.28487	0.319734	0	0.267955	1.58125	2.31626	0.919455	0.729879	0	0.11929	0.239765	3.07854	1.57483	2.48828	0.330788	3.48508
TCGA-DU-5872	1.45753	0	1.30314	0.145351	0.906159	0.675771	2.63522	0.924746	0.0986217	0.0267293	0.338681	1.49326	1.6248	0.112233	1.05648	0.0522768	1.68572	0	0.623165	0.0588014	0.0265168	0.0890913	0.250295	0.236156	2.79309	1.46817	0.813607	0.285343	0.796473	0.0508847	1.93994	0.0863082	0	0	0.378401	0	0	0.961031	2.93511	0.966984	0.682753	0	0.0914629	0.119356	3.01319	1.31232	1.80993	0.323255	2.95189
TCGA-32-2632	0.736986	1	2.00126	0.24817	2.04054	1.06081	2.48468	0.671475	0.128161	0	1.62616	2.42385	1.88916	0.523863	1.67134	0.145612	1.83641	0	0.768587	0.113567	1.26273	0.161178	0.202512	0.368042	3.36508	1.67265	0.766977	0.433173	1.17479	0.135272	2.6377	0.260628	0.0812033	0	0.74261	0	0.197362	0.778545	4.26626	1.783	0.395392	0	0.016211	0.411969	2.43015	0.738811	2.26808	0.223793	2.14029
TCGA-HT-A617	1.34521	0	2.10007	0.115433	1.02184	0.453649	2.57519	0.667029	0.168257	0.0183493	0.687777	1.13757	2.11093	0.222186	1.85136	0.145351	1.28753	0	1.07608	0.0848807	0.104739	0.0635029	0.618333	0.136454	2.67782	1.71945	0.444137	1.35265	0.599413	0.294782	2.37198	1.17773	0.0723116	0.335255	0.643672	0.111298	1.5613	2.26586	2.65707	0.723777	1.48481	0.1141	0.176067	0.170822	3.14654	1.31261	1.95944	0.341644	3.69329
TCGA-DB-5276	6.07671	0	1.64897	0.322274	1.15056	0.402613	2.82585	1.59197	1.26574	1.45302	1.26388	1.95803	2.1394	0.688583	2.47843	0.305679	1.63877	0.114234	1.50853	0.492315	0.271904	0.731705	0.680864	0.39835	2.7439	2.11617	1.28966	0.692427	1.27447	0.793937	1.68118	0.310456	0.269991	0.478299	2.23156	2.78543	0.723864	2.06357	3.01601	1.13691	2.1776	0.411318	0.565695	0.8118	3.11265	1.93523	1.67609	0.932212	2.60353
TCGA-TM-A84G	3.3863	0	1.00619	0.429429	2.25559	1.1036	3.06273	2.53022	0.18954	0.177982	0.368265	0.474254	2.04715	0.0226164	0.699019	0.806365	1.66079	0	0.727441	0.0294175	0.187641	0.268075	0	0.892119	3.35379	2.83718	2.05752	0.395282	0.0347792	0.0832474	3.82596	0.427177	0.0817487	0.801076	0.564329	0	0	2.46066	2.02482	1.16247	1.21164	0	0.281431	0.465191	3.54892	1.74777	2.99192	0.620117	4.02795
TCGA-QH-A65V	1.05205	0	2.23128	0.190046	1.55983	0.442015	1.97137	0.493647	0.774924	0.304044	0.464459	0.572405	0.824483	0.24245	1.03182	0.0836559	0.90327	0	1.19074	0.0861044	0.118891	0.165558	0.346418	0.312084	2.87684	1.51046	0.846393	0.256407	0.799336	0.168514	3.02215	0.133827	0.143002	0.339594	0.477366	0.0762854	0.178874	0.97541	3.32793	0.771463	1.69171	0	0.139208	0.327687	2.6908	2.5772	2.18183	0.534858	3.26683
TCGA-HT-7860	0.0410959	0	1.77535	0.203389	2.52411	0.98652	3.22923	2.28732	0.238665	0.0200577	1.4547	2.79651	2.86457	0.540226	1.73993	0.174406	2.65033	0	0.441058	0.187514	0.0721744	0.0913952	0.10165	0.119821	2.73864	2.4117	0.652693	0.194465	1.0049	0.105812	2.58664	0.143524	0.153287	0.6515	0.757109	0	0.36042	1.14542	3.08158	2.1818	0.477677	0	0.149129	0.520246	3.74538	0.216486	1.97618	1.11809	3.36112
TCGA-06-0139	0.991781	1	1.42584	0	0.374511	0.439144	3.30135	0.75292	0	0	0.805788	0.520045	0.46425	0.178492	0.723864	0	0.675455	0	0	0.0542233	0.0833836	0	1.42927	0.0878701	3.80297	1.25972	0.142348	0.197111	2.50734	0.0775165	1.29402	0	0	0	0.152119	0	0.497331	0.587077	4.01871	0.85989	0.325386	0	0	0	1.88503	0	1.87943	0.0966667	1.61791
TCGA-12-3652	2.90959	1	1.5935	0.0471195	1.29613	0.44869	3.24942	0.198997	0	0	0.305095	1.28363	1.44419	0.179766	1.30854	0	1.65686	0	0.0528332	0.129745	0.109294	0	0.214	0.0990932	4.00567	2.01942	0.0554733	0.80149	0.299714	0.115566	2.47335	0.466653	0.167101	0	0	0	0	0.464145	2.61051	0.888461	0.0673634	0.135404	0.0170667	0.137766	1.29237	0.61551	2.68217	0	2.75818
TCGA-DH-A66F	1.43288	0	1.09983	0.273098	1.91169	1.03619	3.02141	1.29854	0.339479	0.0197731	0.301471	1.4283	1.4861	0	1.08576	0.088413	1.39912	0	0.379954	0.176195	0.0571383	0.214995	0	0.352307	2.77821	1.90797	0.675816	0.496922	0.0962619	0.0529723	3.72306	0.118626	0	0.88096	0.202512	0	0	1.89658	2.44324	0.993566	0.330214	0.234624	0.254231	0.153546	3.2299	1.75992	2.68892	0.25411	3.66214
TCGA-E1-A7YM	1.77534	1	1.67482	0.253263	1.57932	1.04439	2.08328	1.24756	0.406754	0.0886844	0.663117	1.3158	2.149	0.0769695	2.39292	0.0655723	1.5924	0	2.07221	0.115965	0.199876	0.0211954	0.0922074	0.160275	2.31176	1.60146	0.5065	0.371503	0.70982	0.0487942	2.53672	0.109561	0	0.600745	1.92979	0.14483	0.824157	1.87334	3.09532	0.946581	0.438506	0	0.509848	0.114634	3.24111	1.6769	2.10256	0.090718	2.86693
TCGA-DU-5852	0.561644	1	1.608	0.237808	0.602457	1.05755	3.16461	1.8118	0	0.320542	0.757365	1.64085	2.48813	0.313942	3.54623	0.464877	1.75412	0.203765	0.782157	0.329985	0.475604	0.1149	0.244887	0.219958	3.64383	2.25169	0.786931	1.65361	0.636172	0.067914	2.38747	0.733788	0.605115	0.311736	0.830093	0.102994	0.443501	0.909428	3.78075	1.62377	0.996606	0.46425	0.139208	0.549521	2.92858	0.629846	2.01142	0.0683269	3.47279
TCGA-32-4213	1.65479	0	1.84406	0.0942361	1.17101	0.159758	2.68737	0.679244	0	0	0.467697	1.58458	1.29719	0.224781	1.24841	0.0406821	0.737168	0.262794	0.463832	0.0825664	0.242328	0	0.57289	0.067914	3.17978	1.56238	0.110497	0.729966	1.10239	0	1.29249	0.158854	0	0	0.118227	0	0	0.824727	3.5187	1.07327	0.662388	0	0	0.139862	2.19295	0.444137	1.87275	0.0601858	1.99244
TCGA-19-2619	0.805479	0	0.781821	0.116764	1.66921	0.946057	2.42527	1.42798	0	0	1.10862	1.93002	1.68979	0.135272	1.54117	0.0672257	1.72644	0	0.480162	0.0858325	0.274411	0.10541	0	0	3.23191	2.50673	0.179766	1.59803	0.283566	0.277152	1.99005	0.38648	0	0.179384	0.191815	0	0.178364	1.96025	2.87786	1.34096	0.647361	0	0.028852	0.117429	2.85585	0.808014	3.36107	0.631896	2.31354
TCGA-12-1597	1.84932	1	3.18374	0.104873	1.54047	0.668301	2.73351	0.777788	0.356257	0.0973411	0.342213	0.949796	1.27065	0.316262	1.16066	0.0229004	2.01906	0	0.251931	0.0236102	0.140517	0.0855606	0	0.182438	3.37483	1.94111	1.42868	0.216238	0.635987	0.130667	3.22568	0.230941	0.188528	0.438719	0.193078	0.195726	0.913416	1.32734	2.50353	0.816804	0.625738	0.152897	0.0385767	0.227371	1.81689	1.77357	2.94469	0.440421	1.99946
TCGA-HT-7611	4.8	0	1.81348	0.41511	1.31412	0.880098	2.72818	2.0091	0	0	0.654985	3.78899	2.12499	0.0339339	1.48326	0.609093	1.89623	0	1.47545	0.221939	0.0230424	0.716069	0.156655	0.205643	3.24869	1.80661	1.16157	0.117828	0.717474	0.0425043	1.87849	0.113967	0	0.153416	0.906198	0	0	2.34608	3.42422	1.39912	0.782409	0	0.259423	0.147697	3.60184	0.818605	2.26382	0.358171	3.29797
TCGA-S9-A6WD	6.27123	0	2.47972	0.192952	1.64699	0.780142	2.12631	1.28374	0.359858	0.19333	0.306729	0.556895	1.87935	0.222557	1.4143	0.138945	1.37362	0	0.501312	0.0943712	0.216113	0.599127	0	0.659285	3.06573	1.90954	0.792272	0.288536	0.266277	0.201383	2.98854	0.219835	0	0.924936	2.91619	0.271067	0.290896	1.54018	2.16903	1.21853	1.22577	0.0985543	0.217727	0.171079	3.417	1.60355	2.60654	0.216238	3.13631
TCGA-HT-7468	0.556164	0	1.62077	0.377735	1.65356	0.87743	2.67582	2.15274	0.103128	0.1121	1.18555	1.81803	1.64159	0.292075	1.97427	0.301939	1.64483	0	0.534858	0.098689	0.0361868	0.418568	0.0842004	0.214622	3.31035	2.90203	0.771209	0.341758	0.529571	0.108759	2.90975	0.472592	0	1.04096	0.130536	0	0.663846	1.83463	3.39735	1.57884	0.84004	0	0.333538	0.202386	3.47315	2.02372	2.35535	0.697507	2.73453
TCGA-HT-7605	0.380822	0	2.81989	0.463413	1.35163	0.565695	2.2135	1.53082	1.57647	1.18732	1.58962	0.679424	2.22959	0.697863	2.40092	0.575022	1.71101	0.279412	1.64602	0.244887	0.513895	0.591009	0.383165	0.624241	2.44819	1.75202	2.20796	0.901263	0.257252	0.758047	2.37973	0.368042	0.302875	0.887369	3.07776	3.53167	1.42777	3.03893	3.00482	0.861558	3.04822	0.458802	0.663481	1.05318	3.20364	3.04102	2.03805	0.982583	3.42223
TCGA-CS-6188	2.23014	1	1.27983	0.123401	0.928655	0.664756	3.10918	1.48042	0.122209	0.168514	0.915865	1.72892	1.44063	0.254957	2.49416	0.0536674	2.40654	0.234133	0.263876	0.125519	0.111966	0	0	0.0892269	2.91596	2.17322	0.0978804	0.383718	0.655352	0.0529723	1.98218	0.163241	0	0	0.293841	0.0408223	0.188274	1.60459	3.44735	1.88561	0.638676	0.121944	0.0153548	0.238298	3.37068	1.45896	1.04796	0.498761	3.15126
TCGA-DU-A7TI	3.2411	1	2.8732	0.542308	2.21515	0.628167	2.19947	2.50526	0.581978	0.780646	0.881116	2.35955	2.50805	0.571919	2.46751	0.827169	2.13819	0.345169	1.79896	0.285698	1.16819	0.391768	0.102053	0.542506	3.35106	2.08733	2.73066	0.577828	1.45418	0.228973	2.77243	0.144046	0.695192	1.44339	2.71013	0.465609	0.776104	2.04618	2.92964	0.720103	1.92706	0.536948	0.793188	1.05561	3.3742	2.5551	2.2526	0.923948	3.19382
TCGA-HT-8105	0.520548	0	2.47649	0.440102	2.58837	1.61523	2.31423	2.40392	0.70982	0.0621217	1.04474	0.371392	2.61777	0.735955	2.41562	0.885418	2.73164	0	1.38824	0.0942361	0.561106	0.7376	0.426211	1.75655	3.13073	1.80079	2.19944	0.781653	0.102322	0.377068	4.47156	0.642471	1.67794	0.835196	1.95944	0.0326651	1.41738	2.45573	2.56489	0.686881	1.6427	0.435629	0.564525	1.09099	3.83126	2.26679	3.42883	0.891575	3.79519
TCGA-06-0129	2.80548	1	1.77265	0.266996	2.26972	1.79514	3.3631	2.3807	0.119423	0	0.539531	2.417	1.27662	0.158466	0.854315	0.62499	1.93285	0	0.985428	0.0886844	0.416516	0.267596	0.0976108	0.195726	3.99277	3.62247	0.349705	0.178109	1.52917	0.14991	3.72205	0.537346	0	0.184978	0.15095	0	0	2.21829	3.13552	1.62868	1.32516	0	0.393306	0.285935	3.73561	0.696884	3.18233	0.440846	4.18519
TCGA-CS-4942	3.65753	1	1.63478	0.331705	1.10407	0.346985	2.39646	1.10575	0.53973	0.0462815	1.21244	2.73524	1.82322	0.0499095	1.43259	0.188528	1.81229	0	2.03256	0.106884	0.0453032	0.23585	0.154713	0.116365	3.03157	2.016	1.66161	0.216982	1.28392	0.122474	1.14019	0.31429	0.120352	0.151469	1.47737	0	0.15069	1.0529	2.52967	1.57894	0.491597	0.0972062	0.235727	0.235482	3.14906	1.81217	1.71216	0.382944	2.47674
TCGA-TM-A84R	1.55068	0	3.987	0.555031	1.0588	0.409907	2.07097	2.327	1.94883	2.5474	2.30024	0.166073	3.56249	1.16774	3.12991	0.656451	2.41514	0.729618	2.34534	0.905351	1.03288	1.65965	1.09112	1.2806	2.35027	1.38433	2.44127	1.26279	0.131458	1.18396	1.86924	0.662297	0.630685	1.62952	4.62596	4.30515	1.96066	3.38666	2.09285	0.557484	3.69445	1.01799	1.37773	2.15274	3.33597	3.74485	1.98856	1.60284	2.72223
TCGA-HT-7676	0.0136986	0	0.389236	0.340505	0.985282	0.308011	2.27328	0.833416	0.10017	0	2.10899	2.3058	1.69189	0	0.621431	0.442864	1.08502	0	1.30404	0.178874	0.0579701	0.143393	0.159112	0.23008	2.725	1.53595	1.82465	0.104202	1.14783	0.105678	1.84792	0.0970714	0	0.54201	0.869398	0	0.422341	1.48455	2.24875	0.954196	0.0972062	0	0.131853	0.126048	3.13955	1.89363	1.54107	0.45038	2.49337
TCGA-FG-A60L	1.79452	0	1.09309	0.161049	1.03252	0.580338	2.77974	0.0467006	0.0618453	0	0.394185	2.84726	1.47804	0.141825	1.18707	0.217603	1.18688	0	2.06554	0.23131	0.0426443	0.173127	0.361095	0.19862	2.97433	1.51994	0.231678	0.300885	1.73427	0.026446	2.86663	0.0717627	0.0766959	0.187768	1.53859	0.118094	0.352307	0.419539	3.41301	0.29337	0.327687	0	0.172999	0.29007	2.6755	2.05478	1.56521	0.263275	2.32121
TCGA-DU-A7TG	3.70137	1	3.27472	0.578311	0.333309	0.458802	2.21422	1.93202	2.44345	1.17319	2.47781	0.105812	3.349	1.13842	3.65096	0.53057	2.14656	1.24428	2.67933	0.947105	0.884324	1.5007	1.17766	0.234133	2.34005	1.14822	1.95382	1.30317	0.162339	0.389236	1.57855	0.615416	0.361881	1.60056	4.58103	4.97259	2.20461	2.84121	2.45499	0.682933	3.79817	0.86584	1.42471	1.96577	3.40883	3.70302	1.7321	1.26309	2.42102
TCGA-HT-7880	0.443836	0	2.53172	0.174534	0.746571	0.541614	2.0364	2.03496	2.23245	1.60658	1.50391	0.461633	3.09933	1.11417	2.28211	0.708408	1.92615	0.308011	2.08835	0.304511	0.570171	0.448161	0.918768	0.633385	1.77235	1.28137	2.27271	1.07711	0.23131	0.6371	1.7729	0.444349	0.502127	1.3301	2.92027	2.67518	1.03851	3.10861	1.81221	0.479851	2.61742	0.362778	0.832039	1.10554	3.01794	2.55966	1.49385	0.75232	2.21524
TCGA-HT-7608	1.83836	0	1.28978	0.14091	1.37446	0.43957	2.84978	1.16027	0.740366	0.329411	0.400975	0.662661	1.04572	0.154194	1.22157	0.0614306	0.916706	0.0851527	0.465504	0.0507455	0.0875986	0.208018	0.13606	0.0621217	2.16816	1.33033	0.683202	0.281075	0.530271	0.054779	2.15724	0.0169241	0	0.745711	0.788602	0	0.132511	1.33645	3.74544	0.807685	0.529271	0	0.288536	0.168514	2.98072	1.67532	1.36922	0.204391	2.9909
TCGA-HT-7469	0.961644	1	1.07135	0.170181	2.19834	1.61537	3.11485	2.7406	0	0.0812033	0.847516	2.94208	2.36373	0.0444641	2.04044	0.384381	2.23051	0	0.471968	0.0388576	0.0302654	0.266277	0.104873	0.0319597	3.85698	3.47715	0.198871	2.60805	0.569297	0.328262	3.33678	0.0758749	0	0.372729	0.109962	0	1.97526	2.13711	4.98288	2.55665	0.345169	0	0.0479571	0.220701	3.19458	1.74041	3.20981	0.082975	4.53631
TCGA-VM-A8CF	1.66849	0	0.525067	0.497229	0.85599	0.673828	2.77178	0	0.493032	0	0.068602	2.14747	0.840282	0.118626	1.47534	0.0615688	1.01235	0	2.97524	0.0107798	0.0494914	0.026446	0	0.134878	2.11036	1.17037	0.31371	0.102322	1.45927	0	2.7857	0.082975	0	0	0.429964	0	0.214995	0.835277	5.50218	0.625458	0.758047	0	0.214498	0.0368901	2.54288	0.632175	1.76532	0.210264	1.81738
TCGA-FG-7641	1.71781	0	2.91867	0.413269	2.39865	1.30188	2.71372	2.6026	1.38527	1.86849	1.60065	0.456701	2.94289	0.94058	2.31858	0.724563	2.42726	0.532566	1.18365	0.4246	0.769856	0.897395	0.593115	1.23726	2.84647	2.29866	1.72849	1.04956	0.188907	0.874522	3.59878	0.637193	0.690372	1.43547	2.64773	3.84995	1.35276	2.70405	2.70277	0.966726	2.9744	0.441058	0.974603	1.00072	3.15168	2.50426	2.63075	0.939603	4.07834
TCGA-E1-A7YQ	4.32329	1	2.64837	0.188528	1.21313	1.29478	3.52786	2.58674	0	0	0.919378	2.62534	2.43904	0.152638	3.86729	0.206518	2.11965	0.114634	0.945458	0.0769695	0.0666748	0.0216219	0	0.13711	3.24367	2.41708	0.0920721	0.867264	1.23836	0.0977456	2.76835	0	0	0.941407	1.48625	0	0	1.37607	4.45103	1.45223	0.264116	0.114767	0.476641	0.325041	3.12353	0.803971	3.01087	0.453965	4.42933
TCGA-06-2565	1.3863	1	0.273456	0.296663	1.54868	1.74782	3.10608	3.42477	0	0.0639171	1.3376	1.26879	1.45323	0.155879	3.49048	0.0965317	2.56484	0	0.077243	0.236217	0.0471195	0.0251706	0.10916	0.407407	3.80173	2.56682	0.253989	1.8012	0.833092	0.0861044	3.47696	0.378734	0	0	0.0583858	0	0	2.40272	3.68264	1.72054	1.05651	0.255078	0	0.135404	3.26383	0.231801	4.10977	0.100305	3.99814
TCGA-DU-7301	2.1589	1	1.12267	0.287827	2.34968	0.407516	2.42814	1.25948	0	0	0.252779	3.25905	2.54631	0.0521376	2.00076	0.391988	1.57812	0	0.237931	0.125651	0	0.440952	0	0.488721	3.30241	2.57211	0.195096	0.0977456	0.423632	0	1.84611	0	0	0	1.90006	0	0	1.08536	2.60938	0.739243	0.277271	0	0.156655	0.844627	3.42395	1.5036	1.86422	0.301236	2.61551
TCGA-S9-A7J0	1.66849	0	0.812704	0.0374525	2.12697	1.52075	2.23527	2.3582	0.159629	0.0174944	0.495797	2.95979	2.02329	0.109427	1.73197	0.316377	2.35239	0	0.306029	0.0567222	0.111165	0.26123	0.325502	0.378845	3.59403	2.64821	1.62185	0.314986	0.427821	0.114367	3.39958	0.668573	0	1.38339	1.26087	0	0.31742	1.88873	3.46094	1.073	0.501821	0	0.226509	0.212258	3.37469	0.987539	2.25408	0.358171	2.32826
TCGA-HT-7610	4.67397	0	2.27065	0.268913	1.43285	0.635336	2.05273	2.45207	1.01042	3.25573	2.68733	1.17977	3.61962	1.20533	2.64536	1.16273	2.77528	0.203765	2.22268	0.392867	0.604925	0.990084	0.41045	1.11056	2.37726	1.72115	2.58005	1.29384	0.337996	1.25326	2.31623	0.518434	1.50213	1.46989	2.98488	4.05552	1.18916	3.05696	1.5509	0.90049	3.86269	0.541713	1.29965	1.46733	3.39076	3.2322	1.90973	1.06791	3.11992
TCGA-P5-A737	1.01918	0	1.79718	0.195348	1.66056	0.788519	1.69095	1.70607	0.552574	0.047678	0.249385	1.03203	1.97277	0.0344975	1.45059	0.409472	1.30094	0	0.881743	0.0813396	0.113567	0.421479	0.0816123	0.924708	2.81599	2.06846	0.776862	0.208392	0.291839	0.064331	2.69477	0.488926	0	0.934403	0.205393	0.0332292	0.294547	1.96429	2.95284	0.841168	3.25727	0	0.220578	0.219215	3.09729	1.1129	2.05866	0.219091	3.16543
TCGA-HT-8015	0.00821918	0	3.71247	0.110898	0.490159	0.206893	2.25157	1.47597	0.992333	0.714839	1.86687	0.260026	3.16129	2.2618	2.18307	0.841007	2.22913	0.109561	3.04984	0.217603	0.69073	0.502942	1.69906	1.07348	2.06953	1.49754	3.14806	0.974236	0.559541	1.36373	1.29496	0.676267	1.61861	2.09224	3.06805	1.82428	2.55314	2.55459	2.83174	0.674641	3.88118	0.480369	0.997618	0.989212	3.1735	2.99615	1.44419	0.944709	1.96466
TCGA-06-0744	3.90685	1	0.986156	0.0363275	0.756596	0.670115	2.91648	0.62368	0.105544	0.0666748	0.557091	1.15724	0.91311	0.0892269	1.75198	0.0611541	1.44387	0	0.211635	0.115832	0.0729976	0.0197731	0.387032	0.0769695	3.69166	1.91564	0.653519	0.389787	0.688941	0.111298	2.4079	0.269991	0.19131	0	0.368489	0	0.163112	1.73834	3.23493	1.07121	0.912727	0	0.162726	0.182565	2.49874	0.495286	2.48099	0.259905	2.91525
TCGA-DU-6408	9.50685	1	1.9542	0.212383	1.25217	0.768333	2.62691	1.7081	1.06956	0.182057	1.02247	1.9771	2.19478	0.307662	1.88554	0.454071	1.25574	0	1.63673	0.194339	0.181802	0.72779	0	0.179129	3.29249	2.13976	1.39072	0.481712	0.893673	0.221568	2.41262	0.260267	0.4246	0	1.81081	0.205017	0.455649	1.77277	3.0321	1.58708	1.26766	0.393306	0.285225	0.65828	3.04747	2.34928	2.35741	0.729966	3.50442
TCGA-FG-5962	3.98082	0	3.0096	0.503451	1.74351	0.681764	2.52258	1.5037	1.64911	1.16021	1.76715	1.17677	2.62775	1.14143	3.66208	0.46874	2.05457	0.631989	1.86711	0.342896	0.690015	1.01935	0.35558	0.947479	2.95949	2.31956	1.74657	0.901108	0.403595	0.649294	3.92513	0.371503	0.515309	2.42554	3.20057	2.6025	1.33445	2.82814	2.86875	1.00014	3.51377	0.868292	0.958212	1.56584	3.49197	2.63418	2.86505	0.668391	4.12069
TCGA-DU-5855	0.567123	0	1.4225	0.35061	1.15277	1.07011	3.01089	1.87778	0.801407	0.230941	0.457016	2.36991	2.4316	0.263034	2.57192	0.455544	1.85874	0	0.80331	0.0234683	0.139731	0.233275	0	0.301354	3.37593	2.28803	1.12486	0.266037	1.33748	0.109026	2.09275	0.212009	0	0.160662	1.89608	0	0	1.58568	3.03837	1.01685	0.553852	0	0.334339	0.380619	3.5527	1.22435	2.03407	0.399991	2.24951
TCGA-06-5410	0.29589	1	2.29954	0.03492	0.69635	0.360308	3.31778	0.679063	0.327572	0.032383	0.762136	0.861955	1.39215	0.0858325	0.669934	0.0443242	1.23168	0	0.20364	0.0381552	0.0354832	0.018919	0.373286	0.121148	3.37308	1.4352	0.520246	0.647453	2.21381	0.0437644	0.721154	0.0597706	0.125254	0.157691	0.246347	0	0.156914	1.34591	4.08551	1.32878	0.436162	0.522257	0.0377336	0.492622	2.3794	0.608052	1.46441	0.221939	1.24592
TCGA-DU-A76K	0.950685	1	2.97218	0.50711	1.1884	0.423524	2.07166	1.44747	2.21042	0.0873271	1.15023	0.968717	1.76672	0.645425	2.9769	0.378734	1.53864	0.321351	1.36843	0.309176	0.449324	0.485633	0.64911	0.268674	2.26891	1.30299	1.67261	0.722466	0.0553345	0.131194	2.91018	0.267356	0.583808	1.18269	2.96787	0.603407	1.17824	2.82132	2.97949	0.825623	1.45759	0.0703893	0.941858	1.31452	2.97392	2.65826	1.70797	0.707171	3.01687
TCGA-TM-A84F	4.92055	0	1.96403	0.203013	1.15296	0.794437	2.65805	1.00748	0.780898	0.519643	0.354791	1.20564	1.45502	0.2587	1.65457	0.14091	1.0588	0.237564	1.02609	0.0560285	0.140648	0.113167	0.447949	0.229957	3.25882	1.67717	0.549718	0.247441	2.005	0.0538064	1.96262	0.073409	0.0784732	0.361544	1.36087	0.368601	0	1.35338	3.04109	1.20345	2.04719	0.343465	0.162983	0.296311	3.08474	1.84177	2.03238	0.352194	2.64399
TCGA-FG-A70Z	0.89863	0	1.81159	0.38416	1.1932	0.682753	2.43152	0.943134	0.216362	0.335941	0.826355	0.787934	1.86267	0.297133	2.78077	0.342669	1.79809	0.175173	1.45397	0.239642	0.445515	0.175557	0.395063	0.208767	2.71824	1.95412	1.3899	1.48841	0.868213	0.167615	1.91594	0.537445	1.06247	0.14104	1.86699	0.0881416	0.268075	1.64053	3.77399	1.2649	1.73188	0.331591	0.239031	1.15898	3.09967	1.83273	1.7253	0.15056	2.70441
TCGA-E1-5319	7.96438	1	1.03471	0.285106	1.04236	0.720541	2.89757	1.28113	0.216858	0	0.569977	1.7488	1.42846	0.184598	1.13645	0.1125	1.21176	0	0.744592	0.091666	0.0133551	0.122209	0.0919367	0.391988	2.69857	2.08593	0.630499	0.280481	0.14483	0.0246034	2.10279	0.23008	0	0.330329	0.271904	0	0.173639	1.98779	2.60623	0.910119	0.772055	0	0.234869	0.220082	2.61782	1.79958	2.16305	0.321813	2.95502
TCGA-DU-5853	1.11507	0	1.35885	0.47633	1.47176	0.607295	2.32631	2.02811	1.29419	0.139862	1.29713	2.01782	2.3761	0.0855606	1.97515	0.542407	1.91835	0.100843	1.69015	0.27274	0.483055	0.322851	0.160662	0.591392	3.00698	1.6935	1.50959	0.487178	0.873104	0.147307	2.13586	0.207643	0	0	1.88452	1.27089	0.544189	2.02684	2.55572	1.25556	1.32981	0	0.255078	0.413594	3.26794	2.04831	1.87806	0.590051	2.6284
TCGA-19-2625	0.339726	1	1.9449	0.100574	1.29977	0.843099	3.07396	0.644595	0.0506062	0.0318186	0.563939	2.27349	1.37579	0.0511633	1.63817	0.0146409	1.61009	0	0.233765	0.0881416	0.0688771	0.0186342	0.158337	0.185993	2.76547	1.98324	0.0797024	0.407842	0.657091	0.125254	1.77707	0.151599	0.123136	0	0.0852887	0	0.154194	1.32987	4.22588	0.989284	0.429321	0.440314	0.0370307	0.0765591	2.16646	0.926455	2.63821	0.064331	3.6822
TCGA-TM-A84T	1.98356	0	0.346191	0.293959	1.13179	0.83552	2.1956	1.8148	0.170951	0.0187766	0.35682	1.61264	1.95944	0.154324	0.918692	0.309991	1.86912	0	1.21294	0.0946415	0.0272956	0.105946	0	0.289244	2.95207	2.44244	1.34136	0.289244	0.232292	0	2.17057	0.176323	0.0735461	0.180275	1.19346	0	0.179256	1.84145	1.93308	0.636822	0.612305	0	0.0990932	0.253142	2.95084	2.20889	2.06788	0.750006	2.92039
TCGA-27-1832	0.821918	1	3.17918	0.195726	1.3972	1.12214	2.73344	0.696528	0	0.0160684	0.566669	2.47119	1.19566	0.255319	0.729879	0.127501	0.946806	0	0.1133	0.0301242	0.0350608	0	0	0.0965317	3.39186	1.92387	0.297133	0.172231	1.1113	0.064331	2.61426	0.0396999	0	0	0.893828	0	0.295018	1.85997	4.46248	1.11283	0.274053	0.281431	0.686613	0.173639	2.75685	0.828956	2.18967	0.106214	2.83414
TCGA-WY-A85C	3.90685	0	1.16273	0.231678	1.43184	0.672199	2.22666	1.38824	1.47623	0.0129262	0.365581	2.07142	2.10101	0.107554	1.27005	0.86481	1.64016	0	1.81746	0.0241778	0.109294	0.346645	0.407516	0.428464	3.09211	1.79514	1.32659	0.1333	0.578987	0.0517201	2.80387	0.0781999	0	0.241718	0.477159	0	0	1.63338	3.21117	0.561008	0.322851	0	0.049352	0.268315	2.7229	1.09619	2.48122	0.411209	3.44844
TCGA-DU-7006	0.956164	1	0.903038	0.318693	1.32256	0.813853	3.11949	2.0781	0	0	1.3368	2.40705	1.69737	0.086512	1.50243	0.210763	2.07813	0	0.0969365	0.0384362	0.012068	0.0380147	0.0833836	0	3.6613	2.48738	0.081885	0.298189	0.938926	0.188654	1.80418	0.408277	0	0.302056	0.524064	0	0.300534	1.43061	3.83323	2.26409	0.361432	0	0.0380147	0.176961	3.83764	1.13021	2.69026	0.433921	3.17081
TCGA-HT-7884	0.939726	0	1.41235	0.332966	1.43946	1.22546	2.76133	3.09123	0.470511	0.0766959	1.7054	2.71532	2.3156	0.066537	2.4653	0.310689	2.18862	0	1.16826	0.194339	0.111031	0.106214	0	0.714487	2.21701	2.01364	1.08032	0.35095	0.448795	0.236217	3.62231	0.283685	0	0.83058	0.675816	0.0641931	0.634965	2.58318	3.26278	0.635801	0.626392	0.189034	0.412511	0.32112	3.68163	1.76418	2.41124	0.444879	2.97825
TCGA-S9-A6WE	11.2685	0	1.26111	0.0816123	1.99805	0.605874	2.55154	1.2596	0.23008	0.1121	0.455965	0.44297	1.42051	0.0816123	1.51223	0.0695647	1.45639	0	0.782241	0.1145	0.174023	0.0663992	0.189287	0.297133	3.20994	1.9987	1.26808	0.313246	0.153805	0.15017	2.6311	0.434668	0	0.185359	0.913722	0.0787464	0.627887	1.41338	1.92554	0.929867	1.17434	0.229711	0.359071	0.178492	2.79946	2.28927	2.40081	0.567545	3.03515
TCGA-19-2624	0.0136986	1	1.59245	0.185105	1.10769	1.69336	3.21484	2.06133	0.112767	0.0360461	0.533065	1.73708	1.86521	0.2529	2.54622	0.143524	2.15452	0	1.28208	0.162855	0.714048	0.142087	0.0922074	0.108759	3.54554	2.86515	0.661658	1.40599	0.326537	0.072586	3.76393	0.412402	0.325732	0.928351	0.845751	0.0375931	0.924556	2.34216	3.37167	1.17332	1.25096	0.112633	0.568129	0.456175	2.81365	1.8618	3.42994	0.130931	3.63812
TCGA-26-1442	2.61096	0	1.56203	0.177344	1.63022	1.29284	2.39769	2.09711	0.439357	0.0847446	0.580049	1.05422	1.71888	0.204767	1.48104	0.163756	1.92642	0	0.958583	0.0604625	0.151599	0.318461	0.144046	0.284514	2.86685	1.34113	0.846072	0.547845	0.524064	0.0769695	2.60395	0	0.0569996	0.387363	1.28351	0.0299829	0.385486	2.16623	2.93644	0.595886	0.556503	0.175301	0.393416	0.562474	2.87539	1.96787	2.27253	0.902884	2.29702
TCGA-HT-7680	0.0630137	0	2.83798	0.244035	1.80211	0.146134	3.08907	0.865127	0.304044	0	0.709467	1.57691	1.43653	0.0558898	1.3846	0.0475384	1.48006	0	1.35287	0.0806577	0.0254541	0.36087	0.0886844	0.0791562	2.95052	1.23946	0.128557	0.146134	1.0697	0.0469799	1.47737	0.145482	0	0.581207	0.0472592	0	0	2.15763	4.4121	1.13258	0.20364	0	0.758047	0.187768	3.75363	1.08794	1.64413	1.04488	2.81695
TCGA-HT-A614	0.224658	0	1.75553	0.344942	0.845831	0.573665	2.50294	0.745969	0.927821	0.108491	0.840363	1.66348	1.83891	0.266037	1.73851	0.486457	1.41619	0	1.32152	0.347779	0.111165	0.428893	0.314986	0.568032	2.5168	1.86521	1.56203	0.495695	0.724563	0.0889557	3.59082	0.159112	0	0.39846	1.78048	0	0.211884	1.64289	2.1137	0.765535	0.422448	0.263275	0.285106	0.519039	3.62879	2.90595	2.37265	0.712816	3.24013
TCGA-CS-6290	3.11507	1	1.47902	0.1396	1.13711	0.555914	2.69748	1.43173	0.0533894	0.0169241	0.462995	1.47892	1.44318	0.172359	2.444	0.133432	1.36121	0	0.42503	0.0702519	0.130536	0.15004	0.24306	0.101112	2.93727	1.61819	0.565207	0.180148	1.60474	0.0227584	2.13747	0.0618453	0	0.162983	0.535953	0.102188	0	1.45518	3.41649	1.14111	0.286053	0	0.138028	0.106482	3.05141	1.15147	1.58708	0.263395	2.75636
TCGA-HT-7881	2.95616	0	2.06647	0.688315	1.71905	0.826193	2.4253	2.09781	0.621149	2.36759	2.48027	0.505383	2.96684	0.183709	2.58758	0.365357	2.39344	0	1.79494	0.428571	0.55395	0.793605	0.86259	0.762051	2.37837	1.49662	1.75672	0.863701	0.0976108	0.392867	2.91667	0.434882	0.546857	1.87468	4.18794	3.38783	1.31348	2.97482	2.45744	0.715981	3.20419	0.956131	1.30211	1.82607	3.50627	2.98165	1.81517	1.29719	3.11573
TCGA-28-5216	1.13699	0	1.64948	0.160791	0.674913	0.730488	3.43926	0.873262	0	0	0.690015	1.57976	1.49108	0.160662	1.4328	0	1.62653	0	1.75933	0.130008	0.0564448	0.0302654	0.130404	0.0787464	3.73912	2.24547	0.455229	0.281194	0.657183	0.102994	2.10836	0.445409	0.195852	0	0.261711	0.0535284	0	0.292311	3.2338	1.75685	0.294194	0	0.0402612	0.306962	2.67036	1.1762	2.22191	0.144569	2.83406
TCGA-HW-7486	4.71507	0	1.55626	0.23842	1.04341	0.333309	2.72916	1.01885	0.451013	0.0443242	0.516419	0.662297	1.4917	0.305445	1.31359	0.180657	1.69986	0	0.961401	0.134878	0.0852887	0.241108	0.148218	0.214747	2.78262	1.75728	1.45954	0.566961	0.653519	0.190425	2.13063	0.141956	0	0.50924	0.596267	0.230326	0.144307	1.54908	2.14731	0.864969	1.38797	0	0.122871	0.0714881	2.97772	2.00054	2.09234	0.303225	2.83821
TCGA-S9-A6U6	2.92877	0	2.33193	0.402613	2.1504	0.764261	2.28229	1.86025	1.28351	0.651775	1.82044	1.68693	2.43445	0.181548	2.33982	0.789354	2.02974	0.482642	2.23119	0.0740944	0.388575	0.399007	0.175429	0.52697	2.73316	1.65113	1.87192	0.392867	0.679334	0.116764	2.63988	0.318461	0.718351	0.814181	2.78117	0.625458	0.703455	2.02407	2.17492	0.63812	1.51293	0.30871	0.419755	1.21139	3.47831	1.78132	2.11133	0.509138	3.00542
TCGA-DU-6392	17.5973	0	2.29933	0.283922	0.485633	0.29725	2.3182	2.06846	0.269632	0.0771062	0.477988	0.197236	1.94407	0.186881	1.13586	0.461948	2.02804	0	1.95973	0.0728604	0.554834	0.0750534	0.192699	0.310573	3.68389	2.37812	0.765704	1.43018	0.793771	0.0699771	1.62831	0.24123	0.101919	0.246469	0.766044	0.131194	0	1.4897	2.76039	1.08542	0.751121	0.0821576	0.0503276	0.273576	3.41939	1.37011	2.52426	0.671293	3.80541
TCGA-12-5299	0.268493	1	1.12618	0.0404015	1.28629	0.480058	3.17442	0.397036	0	0.018919	0.425459	1.90261	1.28309	0.376735	1.43547	0.0844725	1.84109	0.116631	0.310107	0.0612923	0.0411028	0	0.0955869	0.0574156	3.89886	1.8498	0.223793	0.383718	0.943434	0.0994972	0.920674	0.113434	0.144307	0	0.051024	0	0	0.406101	3.65012	1.87527	0.268674	0.224781	0.0146409	0.0306892	2.05554	0.685178	1.47788	0.29725	1.58943
TCGA-14-1825	0.635616	1	2.26963	0	1.50167	0.86132	3.03474	0.569491	0.215741	0.138159	1.05568	1.65324	1.74252	0.0762854	0.488206	0	2.00691	0	0.166201	0.306729	0.102457	0	0	0.301939	3.97525	2.68941	0.714487	0.673285	0.223917	0.0951818	2.14084	0.700262	0.264116	1.01657	0.18574	0	0	1.80029	3.03207	1.75275	0.700706	0	0.108491	0.218843	2.73327	0.660198	2.55336	0.118493	3.11651
TCGA-TQ-A7RH	1.33151	0	1.68921	0.176833	1.40567	0.871528	2.23054	2.40196	0.255319	0.111566	0.636915	1.26015	2.45302	0.231064	1.88194	0.65205	1.62335	0	2.10367	0.161565	0.160662	0.219339	0.393965	0.581881	3.06124	2.05495	2.44964	0.390007	1.06468	0.113567	3.26595	0.137504	0.111566	0.77947	1.60165	0	0.384492	2.12221	3.42534	0.76511	0.977976	0.330788	0.257373	0.198494	3.0925	1.5724	2.53466	0.454281	3.43985
TCGA-DB-A75L	0.936986	0	1.80257	0.332507	1.55159	0.807272	2.5495	1.87649	1.23106	0.910502	0.808261	2.02425	2.00662	0.369048	1.73253	0.339935	1.47954	0	1.00576	0.104873	0.286408	0.302407	0.142871	0.438293	2.89408	2.15902	1.57966	0.507719	0.503247	0.299479	2.62702	0.169027	0.214	0.593402	2.80476	1.2966	0.934177	2.1563	2.2838	0.700173	1.72308	0	0.373175	0.636079	3.1255	1.77585	2.37446	0.572696	3.35366
TCGA-DU-5849	1.2137	0	3.06145	0.337426	1.29901	0.419647	2.12502	1.96916	1.47975	1.34585	1.31185	0.595886	2.58883	0.847676	2.00472	0.640528	2.10926	0.531968	1.61018	0.33674	0.440633	0.850079	0.626766	0.831958	2.77924	2.12012	1.50802	0.586885	0.195977	0.437973	1.9495	0.295605	0.57289	0.615416	2.47251	0.997979	0.912113	2.57282	2.52409	0.936666	2.58813	0.29066	0.51924	1.26652	3.1274	2.38543	1.77876	0.733007	3.3426
TCGA-DU-8165	1.59452	0	3.87431	0.330788	2.89894	1.45759	2.33064	1.79131	0.0768327	0	0.834873	4.39878	3.20474	2.11447	1.91682	0.0223323	2.2627	0.149259	0.271426	0.0899049	0.0179219	0.376402	0	0.243791	3.30296	2.61476	0.283685	0.306496	0.976364	0.15782	3.204	0.172616	0.0950467	0.604356	0.188781	0.0503276	0.229588	1.98054	4.73476	2.93153	1.24975	0.522658	1.23291	0.22231	3.79828	0.669208	2.68161	0.47415	4.05387
TCGA-DU-6403	0.969863	1	1.76871	0.137897	1.35918	0.351289	2.69849	1.75506	0.803144	0.867106	0.862828	1.48352	2.07564	0.293488	2.17092	0.117828	1.77947	0	0.850959	0.246226	0.527971	0.330214	0.312317	0.302173	3.06802	2.32112	1.02588	1.05311	1.12598	0.342327	1.88542	0.230449	0.128029	0.669662	0.941482	0.225398	0	1.10232	2.58619	1.53032	1.56057	0.200002	0.205768	0.462995	2.89585	1.05123	1.97251	0.130799	2.62501
TCGA-VM-A8CA	1.12603	0	4.28511	0.139993	1.55238	0.405012	2.63427	0.295135	2.52725	0.0825664	0.754118	0.911116	1.04523	0.220825	1.62905	0.369159	0.661932	0	1.91184	0.159242	0.281787	0.132511	0.743989	0.172999	2.20502	1.13146	2.4696	0.421802	0.394953	0.173767	3.09326	0.159887	0.771209	0.443501	1.0224	0.316493	0.875859	0.788936	3.21187	0.430178	1.53918	1.41191	0.318693	0.50853	2.59154	1.9978	2.08522	0.158983	2.3781
TCGA-FG-8186	1.33425	0	2.78551	0.366812	1.95817	0.841329	2.53022	2.56003	1.26724	0.750178	0.570949	0.405992	1.79248	0.424385	2.38203	0.181421	0.946282	0.303109	0.870661	0.103934	0.111432	0.512075	0.326077	0.271306	2.94995	1.97244	1.54898	0.38637	1.1107	0.0923428	3.25847	0.184344	0.134089	0.994073	2.14753	0.0713508	0.454071	2.7478	2.94032	1.18783	0.933044	0.303459	0.371169	0.581496	3.51147	1.98317	2.77703	0.641916	4.2224
TCGA-FG-A710	3.05479	0	2.2302	0.220082	1.68903	0.689746	2.20019	1.49078	0.704341	0.754032	0.915024	1.26051	1.56915	0.372061	1.61664	0.321582	1.43419	0.188401	1.33474	0.141171	0.364348	0.425674	0.422556	0.436482	2.94911	1.99465	1.27358	0.667847	1.20821	0.198997	2.78182	0.40621	0.606726	0.736042	1.79639	0.2949	0.91265	1.8309	3.07813	1.01085	2.69862	0.355355	0.411643	1.11929	2.91694	2.40016	2.19871	0.420078	3.07353
TCGA-HT-8012	0.783562	0	1.85695	0.348459	1.8431	1.00655	2.05245	1.66794	0.929791	0.336398	0.518434	0.578214	2.06292	0.262433	1.94272	0.311154	1.98565	0.246955	1.17133	0.0709388	0.11836	0.24062	0.49057	0.915253	2.59994	2.23291	0.882369	0.422556	0.588325	0.292075	3.8064	0.569199	0.390668	0.919073	1.23658	0.028852	0.756255	1.86505	2.49784	0.921741	0.931759	0.169412	0.65471	0.289126	3.68491	2.97278	2.93972	0.617016	2.67419
TCGA-TM-A84L	3.40274	1	1.74222	0.4336	0.97651	0.750349	2.35944	1.57947	0.511974	0.0210533	0.515712	2.02492	2.34647	0.131721	1.90223	0.477159	1.5508	0	1.75826	0.106348	0.0154976	0.185993	0.206018	0.563841	2.60727	1.70611	1.34625	0.232047	1.37923	0.0565835	2.33808	0.077243	0	0.201759	1.63106	0.0859685	0.200755	2.65155	3.18945	0.791106	1.07121	0	0.401521	0.310805	3.27879	1.96181	1.90473	0.635058	2.80847
TCGA-HT-A74L	0.920548	0	1.51843	0.153287	2.22271	1.14991	2.2465	3.2121	0	0.0729976	1.72517	0.977317	1.45602	0.123799	1.32769	0.204266	1.7461	0	0.280006	0.0210533	0.0747794	0.1956	0	0.272859	2.968	2.25532	0.88495	0.153287	0.553655	0.0201999	3.29541	0.054779	0.0586628	1.11203	0.953153	0	0.795019	2.02687	1.80987	0.742179	0.600555	0.092884	0.185232	0.204391	3.27407	1.35462	2.55228	0.630405	3.96817
TCGA-P5-A731	0.750685	0	2.50022	0.210015	0.811882	0.418892	1.91613	1.33463	1.26105	1.09761	0.608242	0.78157	1.81398	0.181802	2.448	0.329411	1.60122	0	1.72962	0.121679	0.135798	0.255078	0.344488	0.173767	2.18834	1.37562	1.24768	0.616546	0.428893	0.0596322	1.63687	0.330788	1.90088	0.396708	2.10969	1.07046	1.10702	1.54607	2.9354	0.882134	2.22506	0.614663	0.528971	0.654802	2.82067	1.81279	1.86849	0.794686	2.94957
TCGA-E1-5305	6.66575	1	2.21244	0.206018	1.71308	0.36087	2.91548	1.52677	1.82904	0.173639	1.00151	1.88425	2.04953	0.40294	1.97853	0.541812	1.36424	0.347892	0.829119	0.189919	0.101381	0.733615	0	0.121281	3.31525	2.00813	0.52095	0.464773	0.650305	0.157949	1.66993	0.0745054	0.0797024	0.519944	1.57604	0.340391	0.193835	1.78948	2.29634	1.11942	1.79701	0.24123	0.482745	0.837863	3.28635	2.15231	1.84338	0.682843	2.97627
TCGA-DU-6395	4.08493	1	0.804962	0.279768	1.14698	0.513794	2.10678	0.760264	0.119954	0.0384362	0.684819	2.71688	1.64625	0.0415234	1.78798	0.299948	1.27423	0	0.890019	0.111966	0.0375931	0.383608	0	0.289834	2.60514	1.65132	1.78018	0.181929	0.55218	0.0855606	1.25278	0.108892	0	0.715103	0.577731	0.078883	0.125916	1.2233	2.65228	0.711054	0.224164	0	0.116365	0.121811	2.86257	1.0285	1.85519	0.762731	2.96669
TCGA-P5-A736	0.630137	0	1.88366	0.306146	0.69635	0.278342	2.32521	0.742696	0.664665	0.0346383	0.223793	1.85909	1.74257	0.091666	1.58357	0.209141	1.28007	0	1.34255	0.00820001	0.0628125	0.19131	0.171975	0.440102	2.17025	1.13402	0.776778	0.162081	0.552967	0.0697022	1.64515	0.0216219	0.0684645	0.168385	0.518233	0	0.453333	1.63343	4.36993	1.00252	0.812621	0.108223	0.422341	0.0833836	2.69321	0.881586	1.48078	0.533663	2.03351
TCGA-P5-A5F0	0.786301	0	3.64082	0.42975	1.7405	0.809661	2.22206	3.57957	1.95502	1.58847	1.30883	0.920446	3.285	0.631523	2.61991	0.743817	2.1706	0.118493	2.25936	0.324695	0.710966	0.76757	0.981999	0.994073	2.55297	2.21061	1.81803	0.92235	0.0936954	0.861797	2.43226	0.501821	0.513996	1.89705	2.91667	1.92041	1.31626	2.35969	1.77968	0.787265	2.88969	1.29719	1.23377	0.888149	2.96792	2.74803	2.50307	1.11617	3.02712
TCGA-VM-A8CH	1.95616	0	0.866077	0.330099	0.901031	0.815739	2.28333	1.78697	0.059909	0	0.980391	1.09004	1.98648	0.0801119	1.39193	0.368265	1.82444	0	1.18187	0.0787464	0.041243	0.206893	0.0959919	0.166715	2.97363	2.45723	0.455123	0.166587	0.57124	0.100036	2.80667	0.113967	0	0.182184	0.239765	0	0	0.725261	2.71447	0.740107	0.31823	0	0.0581086	0.175429	3.39801	1.78354	2.13169	0.693587	2.93442
TCGA-S9-A7J1	0.682192	0	2.05102	0.316841	1.64321	1.52757	2.82855	2.7397	0.586501	0.227125	0.78157	1.41592	2.03422	0.280719	1.38571	0.125916	1.89995	0	0.534858	0.120485	0.14274	0.281431	0	0.480162	2.70461	2.16485	0.100978	0.582267	0.560421	0.157949	3.2596	0.27739	0	1.00899	0.55218	0	0.193835	2.64748	2.74878	1.15257	1.24507	0	0.538737	0.216734	3.14021	2.15248	2.44935	0.312897	3.31468
TCGA-P5-A77X	0.287671	0	2.71767	0.390998	1.22052	1.08175	2.89861	2.01053	1.25514	0.194213	0.720629	1.70275	1.49748	0.320658	2.42937	0.50853	1.45623	0.0861044	1.22756	0.177982	0.427177	0.343465	0.137504	0.272143	2.30071	2.08284	1.69122	0.83649	0.174151	0.304044	2.91027	0.55159	0.299127	0.983751	2.7155	0.92562	1.6943	2.81771	2.89954	1.00562	1.91785	0.387032	0.846794	0.871686	2.94129	2.52835	1.96495	0.43328	3.36283
TCGA-DU-6400	0.10137	1	1.78956	0.46874	1.72216	1.04698	2.33268	1.70814	0.454808	0.122739	1.09126	0.794853	2.46861	0.29901	2.35533	0.928958	1.73331	0.155361	1.23866	0.110497	0.2806	0.660198	0.353323	1.08739	3.17763	2.18577	1.59307	0.565597	0.254473	0.19497	3.00231	0.436695	0.916782	0.929337	1.81836	0.102994	0.622556	1.67577	2.92174	1.22058	2.51753	0.227495	0.279768	1.26592	3.85551	1.60971	2.53284	0.561106	3.17412
TCGA-76-4929	0.30411	1	3.47055	0.0946415	2.05113	0.594357	2.75711	1.06702	0.0708015	0	0.194465	3.67355	1.91938	0.559932	1.84687	0.13829	1.37379	0	0.341075	0.0211954	0.0961269	0.307778	0	0.497434	3.29153	1.99299	0.400538	0.175173	0.836651	0.145873	3.05003	0.0551957	0	0	0	0	0	1.81496	3.31662	2.28789	2.76681	0	0.212134	0.268434	3.38271	0.445939	2.86041	0.253868	3.88458
TCGA-06-5412	0.378082	1	2.62045	0.342782	0.785676	0.536053	3.31662	0.620962	0	0.0353424	1.34574	1.78697	2.09896	0.342669	1.68019	0.0641931	1.73127	0	0.144699	0.121413	0.0640551	0.041243	0.472696	0.0542233	3.623	1.95483	0.288772	1.14633	2.117	0.0941009	1.32613	0.226262	0.674009	0.325041	0.0947766	0	0.587461	0.385818	4.0814	1.62209	0.549324	0.562768	0.0275787	0.289952	2.07967	0.653885	2.01125	0.077243	2.45975
TCGA-76-4926	0.378082	1	1.77695	0.572987	1.59005	0.645425	3.2129	1.42777	0.445727	0.104605	0.913952	2.9555	1.8692	0.435095	1.866	0.200881	1.6364	0.111298	0.84149	0.183836	0.641454	0.121281	0.176961	0.158466	3.25636	1.91965	1.26718	0.624616	0.627046	0.611078	1.93387	0.0871912	1.80974	0.173255	1.59584	0.0371713	1.26057	2.4157	3.76583	1.70554	0.591679	0.567448	0.184471	0.812375	3.16032	1.85032	2.16957	0.253747	2.77022
TCGA-HT-7475	1.45205	0	3.13965	0.272859	1.03823	0.479438	2.21835	1.73118	3.02498	0.880411	1.51273	0.705845	2.26819	0.540126	2.44193	0.771125	2.08794	0.642008	1.57492	0.225645	0.365804	0.60502	0.44869	0.491391	3.0943	1.91422	1.76163	0.783415	0.0209111	0.222063	2.32328	0.359746	0.356257	0.440102	3.27023	3.02949	0.846473	2.49897	2.58099	0.901185	2.58832	0.589859	0.61438	0.999711	3.36254	2.57451	2.55822	0.89755	3.75312
TCGA-HW-A5KJ	2.63562	1	1.58477	0.0919367	1.03851	0.570657	1.86912	0.350384	1.21332	0	0.232661	0.405883	1.04684	0.124857	1.46378	0.240498	0.713784	0	0.678883	0.0458623	0.166844	0.0749164	0.212258	0.371615	1.81196	1.37345	1.27328	0.219711	0	0	2.75176	0.130404	0.383165	0.47228	1.1147	0	0.692695	0.956131	1.42245	0.343919	0.535854	0.314755	0.235605	0.628447	1.57831	2.0579	2.47072	0.172616	2.27053
TCGA-DU-7300	5.16712	1	3.06542	0.257735	1.01899	0.30906	2.2499	1.30865	1.6901	1.91292	1.4392	0.402722	2.32395	0.723952	2.60017	0.352307	1.72666	0.772224	1.69412	0.221568	0.388796	1.0314	0.210514	0.40719	2.95241	1.75198	1.53526	0.494467	0.284988	0.393965	1.82798	0.2929	0.357721	0.596363	3.49654	3.08643	0.776272	2.20248	2.09282	1.15147	3.58275	0.717474	0.592636	1.60075	3.34579	2.40523	1.6165	0.932364	3.36147
TCGA-P5-A5EU	0.00273973	0	1.66289	0.27023	2.20945	0.848317	2.9606	1.58535	0.120883	0	0.248535	3.14599	2.18963	0.141433	0.960586	0.247685	2.67032	0	0.644041	0.0366088	0.124063	0.131326	0.0988238	0.760519	3.51104	2.99251	0.187768	0.548535	1.0333	0.0779266	3.76578	0.42094	0.0765591	0.353097	0.103665	0.0404015	0	1.7467	3.66028	1.382	2.67405	0.23217	0.08882	0.0626744	3.16331	0.704252	2.55053	1.26165	3.96786
TCGA-E1-5322	10.8986	1	1.3297	0.147307	1.20514	0.741316	2.58907	1.40762	0.564525	0.261832	0.817869	3.291	1.31412	0.174918	1.00712	0.550999	1.01643	0.0890913	1.19743	0.0918014	0.196229	0.0970714	0	0.369494	3.65221	2.36477	1.7043	0.218843	1.38515	0.0384362	2.11786	0.442333	0.638676	0	1.6173	0.0869196	0	1.56876	2.72439	1.20301	0.422771	0.252416	0.282736	0.457332	3.35593	1.61739	2.50259	0.45386	3.13521
TCGA-14-0789	0.936986	1	1.79402	0.107152	0.832363	0.659925	2.63722	1.22157	0	0	1.14006	1.65205	1.6628	0.0545012	2.29528	0.0691522	1.66366	0	0.0309716	0.0359054	0.0554733	0.0297002	0	0.0392788	3.79624	2.18279	0.241352	0.209266	1.13245	0	1.30217	0.0930192	0	0	0	0	0	0.287354	2.90498	2.22719	0.530171	0	0	0.0413832	2.28901	0.27035	1.85945	0.355918	2.10182
TCGA-QH-A6XA	1.37534	0	1.51758	0.179256	1.22614	0.560421	1.90493	1.30714	0.632454	0.0856966	1.48692	1.6284	1.63078	0.179256	1.37106	0.238298	1.65929	0	1.01906	0.14274	0.123931	0.192699	0	0.402176	2.92877	2.05339	1.59965	0.28759	0.878765	0.115166	2.80597	0.29678	0	0.583712	1.11922	0.56988	0.58111	1.56891	2.4807	0.933422	0.907891	0.109026	0.340847	0.163241	3.16858	1.98925	1.88998	0.829038	3.14898
TCGA-DU-A7T6	1.49863	1	2.26084	0.216113	0.277509	0.689746	2.41846	1.37901	0.641639	0.720891	0.467071	0.340391	1.72347	0.578794	1.33377	0.349592	1.39572	0.145873	0.55031	0.0662614	1.62354	0.290306	0.282499	0.535157	3.9813	2.50409	0.902421	0.32458	0.133827	0.183201	2.54562	0.295488	0.180021	0.816723	0.88049	0.371949	0.742524	1.99175	1.77319	0.919683	1.97144	0	0.1503	0.769349	3.25192	1.68145	2.07786	0.298072	2.07909
TCGA-TM-A84M	2.06575	0	0.676087	0.320889	2.0536	1.79406	3.19579	2.83609	0.0651587	0.100305	0.388796	2.20611	2.09562	0.0870554	0.726221	0.708408	2.09444	0.127237	0.336398	0.166458	0.337768	0.304861	0.104337	0.485942	4.12634	3.26742	2.39602	0.989938	0.0343566	0.134615	3.72218	0.259544	0	0.910809	1.04544	0	0.369271	2.85394	2.93083	1.3191	3.55006	0.2444	0.153157	0.410233	2.84032	2.1137	2.64399	0.528071	4.33996
TCGA-TQ-A7RI	0.169863	0	2.51046	0.338339	1.79772	1.26903	2.75542	3.00623	0.231924	0.0764223	0.969749	0.816804	1.59946	0.197614	1.20583	0.185232	1.7243	0	0.956726	0.0896337	0.188148	0.41446	0.0985543	0.462262	3.22151	2.07032	1.00375	0.266397	0.470823	0.102725	3.53368	0.161307	0	1.33434	0.290424	0.0402612	0	2.17795	3.02342	1.32544	2.06022	0.120485	0.660655	0.461109	3.61194	1.93535	2.33805	0.819096	3.72139
TCGA-14-0817	0.449315	1	2.7857	0.17594	0.973134	0.637378	3.3916	0.366476	0.0545012	0.051024	0.243791	2.1153	1.76231	0.0729976	1.49999	0.015783	1.8211	0.106884	0.159242	0.0949116	0.109829	0.0200577	0.169925	0.052555	3.47623	1.92812	0.351289	0.160146	1.52887	0.237931	2.2811	0.123799	0.565695	0.166458	0.0465609	0.0703893	0.685178	1.31237	2.75286	1.13986	0.37729	0	0.0528332	0.20989	1.71304	0.501923	2.75977	0.12446	2.07351
TCGA-76-4925	0.4	1	0.226015	0.110363	1.79015	0.53067	3.53745	1.68455	0	0	1.15199	0.836167	1.35896	0.145221	1.44339	0.0321008	1.41684	0	0.0423642	0.15782	0.159242	0.137635	0	0.0536674	4.19807	1.84475	0.170053	0.660381	0.408929	0.201383	3.40492	0.75369	0	0	0	0.0363275	0	1.04285	3.48465	1.81389	0.204892	0	0	0.111031	2.80628	0.359746	2.79537	0.126973	3.83422
TCGA-HT-8019	2.75068	0	3.39281	0.51541	0.538737	0.378734	2.17153	2.30083	3.04965	1.89045	2.29207	0.0315364	2.88084	1.42283	2.783	0.951215	1.88655	1.28131	2.65782	0.632734	0.946806	1.85866	1.16986	0.80033	1.59832	1.07142	2.45906	1.48656	0.0963968	0.557778	1.29225	0.842134	0.78927	1.33176	4.26516	5.11724	1.94482	2.75009	1.7137	0.348686	4.21265	0.801324	1.20945	1.95921	2.73377	3.60731	1.51682	1.19163	2.16247
TCGA-HT-7482	8.91233	0	0.476122	0.197362	1.55469	0.538538	2.66703	1.11836	0.0514417	0.0794293	0.429536	1.47545	1.57119	0.0688771	2.56296	0.489851	1.36205	0	1.36743	0.132248	0.0469799	0.244522	0.160662	0.143785	2.83889	1.99769	0.807437	0.239276	1.04117	0.0220482	2.0251	0.189793	0	0	1.14163	0.0663992	0	1.34301	3.33329	1.12889	0.644318	0	0.133169	0.244156	3.22594	2.00148	2.1151	0.622649	3.08469
TCGA-26-5135	0.739726	1	1.4526	0.255682	0.667847	0.683202	3.06569	1.55788	0	0	0.319155	1.22694	1.41986	0.158725	2.21493	0.0467006	1.81377	0	1.61861	0.0597706	0.336626	0.0592168	0.457962	0.0394192	3.83187	2.11337	0.242572	1.14978	0.756511	0	2.13649	0.342213	0.0999011	0	0	0.0528332	0	1.4716	3.5907	1.45149	0.920827	0.157044	0.0199154	0.0416635	2.01582	1.02581	2.55319	0.14274	2.53478
TCGA-HT-A5R5	0.0109589	0	2.1878	0.273098	1.11882	0.164271	2.6787	1.7151	0.270589	0.938173	1.10983	2.01614	1.98244	0.519944	2.58525	0.122209	1.59316	0.387914	1.57139	0.155361	0.234501	0.292664	0.504163	0.231064	2.85643	1.27232	1.18326	0.385155	1.24434	0.0311128	0.600841	0.262794	0.329985	0.726308	1.84531	0.181166	0.217479	1.84032	3.53666	0.85989	1.32187	0.141433	0.654894	0.958434	3.41466	2.83287	1.08508	0.490981	3.11587
TCGA-FG-8181	2.36164	0	3.28818	0.831796	0.512682	0.196985	1.99125	2.63017	2.92699	1.20614	2.42833	0.108491	3.05622	0.649753	3.20897	0.611267	2.40907	0.806613	2.71326	0.975263	1.1044	2.28685	0.326422	1.09065	2.18872	1.26951	2.4799	1.74382	0.4246	0.625645	0.982291	1.01357	0.0551957	1.25719	5.1211	5.56669	2.09048	3.21952	2.01475	0.351741	3.95195	1.04439	1.81422	2.90159	3.18563	3.85985	1.14411	1.903	2.14196
TCGA-06-0649	0.175342	1	3.4718	0.395611	2.77695	0.835762	3.39823	0.610983	0.643579	0.0209111	0.702037	2.79111	1.60639	0.0882773	2.49083	0.093425	1.64372	0	0.0503276	0.067914	0.566669	0.0718999	0.105678	0.0943712	3.45867	2.02584	0.532965	0.257373	1.27166	0.0282862	2.356	0.347439	0.159242	0.531868	1.3989	0	0.198871	1.81754	3.61192	1.32054	1.32124	0	0.226755	0.131194	3.03745	0.59053	2.3272	0.0632268	2.34679
TCGA-HT-A5R9	0.00547945	0	1.23762	0.292428	1.28214	0.831877	1.62569	2.02152	0.332851	0	0.546561	0.317999	1.38869	0.12075	1.4642	0.520246	1.90535	0	0.881351	0.0387171	0.161436	0.433387	0.239276	0.496002	2.99959	2.07864	0.844546	0.123269	0.0812033	0.044604	2.91871	0.0806577	0	0.556307	1.48599	0.132511	0.952855	2.23597	1.47035	0.784085	0.924936	0.199123	0.31313	0.178619	3.06435	1.30317	2.21039	0.355693	3.17193
TCGA-DU-5854	0.70411	0	0.510456	0.21313	1.61306	0.930321	2.61393	1.75074	0.259423	0	0.943059	1.60008	1.73617	0.469469	1.77699	0.0635029	2.06374	0	0.933497	0.0652966	0.0635029	0.0997665	0.0893626	0.0798389	2.53779	2.20611	0.248413	0.723165	0.896388	0.0472592	2.39353	0.26123	0	0.321928	0.343351	0	0	1.14633	3.3259	1.80933	0.818851	0	0.131458	0.0285692	2.74571	1.99201	2.1151	0.127105	3.16491
TCGA-DU-7019	2.19178	0	1.78425	0.435735	0.702923	0.347099	2.78004	0.905351	1.13264	0.446362	0.772984	1.82367	1.83495	0.393197	1.88264	0.12618	1.64621	0.158337	1.08624	0.112633	0.0746424	0.225522	0.13014	0.116365	2.60656	1.4715	0.720191	0.258097	0.381616	0.102725	1.15724	0.0791562	0.283803	0.453228	2.38247	0.519944	0.544782	1.96765	1.97085	0.874758	1.28582	0.158466	0.11703	0.499578	2.97302	2.01282	1.5864	0.461424	2.29913
TCGA-DU-7007	5.24658	1	0.792189	0.172488	1.92067	0.770279	3.48215	1.0732	0.202762	0.0169241	0.365693	3.47695	2.31884	0.0714881	1.51248	0.147697	2.06592	0	0.76545	0.0237521	0.0123541	0.497127	0.166587	0.503451	3.91514	3.19432	0.948451	0.0847446	1.01528	0.131985	2.99487	0	0	0.442652	0.436908	0	0	2.11789	3.87921	1.71092	0.242328	0.104739	0.138159	0.385928	3.43251	1.53655	2.36398	1.61918	3.43295
TCGA-VM-A8CD	0.657534	1	1.23346	0.276318	1.12915	0.361768	3.13302	1.4043	0.049352	0.176706	0.750607	0.334225	2.27876	0.113834	2.03664	0.123799	1.61282	0.187768	0.53446	0.147307	0.0451634	0.0182069	0.0792928	0.160146	3.24799	2.11823	0.352646	1.20964	0.831715	0.0825664	1.55533	0.313826	0.333882	0.413161	2.39122	0.154454	0.631803	1.82709	3.28859	1.23695	0.382944	0.273456	0.0712135	0.277866	3.10373	0.460585	1.90138	0.0980152	2.7806
TCGA-DB-A64U	2.31781	0	2.33277	0.253384	1.58005	1.14156	2.59879	1.73249	0.267476	0.0361868	0.663572	1.08263	1.29983	0.0581086	1.15101	0.0973411	1.85886	0	0.486457	0.0839282	0.128293	0.18053	0.0923428	0.258217	3.04145	2.17405	0.720366	0.357158	0.421479	0.0246034	3.53732	0.306612	0	0.175301	0.60483	0.0375931	0.174406	2.47186	2.45552	0.901649	1.68325	0	0.271665	0.390007	3.18257	3.10824	2.34613	0.308011	3.58306
TCGA-VM-A8CE	3.26301	0	1.8639	0.213752	1.75677	0.897008	2.5051	1.97666	0.635336	0.10286	0.748289	0.513188	1.20376	0.092884	1.42099	0.109695	1.35738	0	0.410558	0.143393	0.148218	0.229465	0.253747	0.0538064	2.92858	1.89429	0.703367	0.243425	0.558855	0.093425	3.07627	0.261952	0	0.702126	0.265557	0.0721744	0.16954	2.16964	3.13335	0.823505	1.12941	0	0.169155	0.214871	3.14174	2.23202	2.14978	0.568324	3.80001
TCGA-FG-7636	1.49041	0	2.00554	0.450485	0.77104	0.39835	2.1354	0.581014	0.662752	0.298893	0.890952	1.50716	1.50975	0.177344	1.51627	0.365916	1.14607	0.107688	1.36435	0.103397	0.0869196	0.405992	0.0882773	0.153416	2.99357	2.06674	1.16092	0.269871	0.871528	0.0694272	2.26532	0.202386	0	0.454071	1.49677	0.295018	0.316493	1.69804	2.28416	0.892974	0.53824	0	0.142087	0.616546	2.639	2.41597	1.98495	0.447209	2.49167
TCGA-DB-A64Q	0.49863	0	1.24878	0.300534	1.71743	1.07745	3.46065	1.89852	0.951289	0.146916	1.30987	1.01543	1.91246	0.0923428	0.910272	0.24184	1.71804	0	0.723428	0.166972	0.442333	0.382501	0	0.46289	3.64775	2.74558	0.592445	0.377846	0.298893	0.221939	3.40208	0.204516	0.0856966	1.98608	0.775598	0	0.696083	1.94009	1.70814	1.66293	4.13173	0.135009	0.146786	0.56003	3.32744	2.61546	2.88965	0.381505	4.59614
TCGA-12-0821	0.884932	1	2.2398	0.243303	1.02368	0.772815	3.51216	0.69073	0.447632	0.209017	0.798009	3.12955	1.73885	0.166587	1.79871	0.0186342	1.56935	0	0.426855	0.0751903	0.115033	0.220701	0.198494	0.0618453	3.59282	2.63124	0.325386	0.867027	0.438293	0.387032	1.69019	0.212383	0.359858	0.194339	1.41489	0.55768	0.3639	1.26321	3.69233	1.40822	0.80686	0.347552	0.0313952	0.0329472	2.48403	0.576183	2.27659	0.0813396	2.1163
TCGA-HT-A4DS	0.0191781	0	1.4916	0.216362	0.563256	0.786931	2.20552	0.12446	0.163628	0	1.14111	1.13672	0.993131	0.165172	0.925999	0.0957219	0.999784	0	1.24141	0.0500489	0.167872	0.0915306	0.25689	0.15782	2.57732	0.907891	0.653519	0.832039	1.30422	0.105946	2.47155	0.158854	0.742869	0.251568	0.596363	0	0.463622	0.548338	4.2099	0.979001	1.18973	0.16337	0.0413832	0.166201	3.00833	1.84559	2.31933	0.0805212	2.30159
TCGA-WY-A85B	3.81644	0	0.865365	0.206768	1.146	0.861717	2.79054	1.34778	0	0	0.428893	2.14568	1.54775	0.107018	1.19257	0.521754	1.40616	0	1.22817	0.160533	0.0852887	0.169668	0.0866479	0.197614	3.17217	2.10057	0.710702	0.14274	1.0371	0.0230424	2.57691	0.306146	0	0.164786	1.30018	0.0352016	0.163885	1.86493	2.21509	0.85822	0.332049	0	0.10286	0.133432	3.43225	0.971369	2.12539	0.236584	3.19632
TCGA-TQ-A7RS	0.00273973	0	1.33382	0.212134	1.92824	1.09106	2.30897	1.70722	0.897318	0.0174944	0.882134	0.605684	1.66348	0.0560285	0.766977	0.108892	1.30346	0	0.738033	0.0569996	0.0875986	0.192194	0.0889557	0.179001	2.85511	1.95286	1.14763	0.763751	0.31603	0.0701145	4.12899	0.184852	0	0.457437	0.379288	0	0.168257	1.32728	2.63355	0.794686	0.876723	0	0.382723	0.162855	3.40481	2.30766	2.73042	0.331361	3.76481
TCGA-DH-A7UU	1.14247	0	1.24355	0.279412	1.24007	0.888928	2.35191	2.20126	0.14509	0.0313952	0.382169	2.08923	2.45452	0.130931	0.933573	0.240375	2.36123	0	1.57333	0.0799754	0.133037	0.56003	0.29725	0.117429	2.97227	2.72216	1.43835	0.260507	0.747774	0.0213376	2.70817	0.0953168	0	0	2.45373	0.185486	0	1.9452	2.88661	1.18263	0.564329	0	0.289244	0.0754642	3.32067	1.01099	2.24768	0.674099	3.60733
TCGA-FG-6690	3.54521	0	1.33365	0.2929	1.47082	0.54893	2.41216	1.51949	0.37529	0.0166389	1.37685	1.98718	2.06001	0.0531113	2.10685	0.552574	1.49738	0	0.882447	0.0840643	0.0361868	0.404794	0	0.382723	2.78787	1.81389	1.3251	0.0996319	0.711847	0.0878701	2.14757	0.10017	0	0.556993	1.05388	0.100709	0.159887	1.44122	2.04495	0.957172	0.898402	0	0.227618	0.202762	3.46125	2.16182	1.50559	0.351741	1.9252
TCGA-DU-7294	7.86027	0	1.4253	0.202261	1.8575	0.633664	2.18314	1.88108	0.200379	0.217231	1.04831	0.948152	2.05099	0.308244	1.26027	0.173383	1.53162	0	0.56511	0.0843364	0.0243197	0.250477	0	0.422879	3.34496	2.31522	0.438719	0.19333	0.278936	0.211137	2.86847	0.365916	0	0.773237	0.680954	0.225398	0.555914	2.05485	1.96173	1.26081	1.13212	0.103531	0.171591	0.203389	3.02157	1.82672	2.57301	0.610039	3.53136
TCGA-27-2526	0.238356	1	1.89356	0.0820213	0.99081	0.50924	4.14508	0.134615	0	0	0.542803	2.14828	1.06764	0.0209111	1.14522	0	1.29072	0	0.0236102	0.0542233	0.0142124	0.171719	0.190299	0.0298416	3.57557	1.46341	0.0963968	0.049352	0.515813	0.0773797	0.746055	0.305329	0	0.186374	0	0	0	0.223175	3.83066	1.43755	0.116764	0	0	0.0315364	1.29549	0.392647	1.65645	0.652968	2.03626
TCGA-FG-A60K	1.48493	0	1.50944	0.313826	2.50174	1.30824	2.72279	2.27062	0.063641	0.078883	1.35168	1.00928	1.41305	0.064331	0.91265	0.141564	1.73453	0.124328	0.512985	0.253626	0.114234	0.278817	0.101919	0.0909889	2.95823	2.37945	0.950394	0.453017	0.555522	0.156397	3.82342	0.232415	0	1.36418	0.106884	0.0416635	0.191942	2.59371	3.28772	1.01992	0.801986	0	0.708143	0.214622	3.28334	2.14065	2.88298	0.41738	4.23954
TCGA-HT-A61A	0.531507	0	2.77526	0.620399	0.896156	0.302407	1.69809	2.2364	0.524966	1.68957	2.8124	0.339594	3.15301	2.52105	2.57652	0.608147	2.17085	0.213005	2.75268	0.283211	0.819505	0.383497	1.55665	1.28682	2.02531	1.2176	2.84489	1.25984	0.479851	1.33274	2.03868	1.03654	2.50398	2.29971	3.61532	3.56285	2.32993	2.80529	1.64699	0.434988	4.42369	1.13416	1.57565	1.59784	3.27604	3.53921	1.99581	0.953526	2.7769
TCGA-P5-A72U	0.0191781	0	0.927138	0.304277	1.10333	0.392207	2.08627	0.702923	0.188401	0	1.03527	1.34284	1.2549	0.447526	1.50726	0.0284277	1.23211	0	1.11197	0.0861044	0.0114956	0.105678	0.154583	0.160146	2.00623	1.53032	0.151729	0.0708015	0.69332	0.0623981	1.11383	0.448584	0	0	0	0.0322419	0.286881	1.05214	2.42618	1.4143	0.558953	0	0.0713508	0.145743	3.03335	0.4609	1.44721	0.18053	1.1662
TCGA-P5-A781	0.367123	0	1.70615	0.261711	1.2506	0.701771	2.37909	1.88131	0.135535	0.0578315	1.1113	1.04565	1.63273	0.494364	1.29954	0.213378	1.42202	0	1.54878	0.0942361	0.143785	0.222805	0.146003	0.306729	2.78014	1.82993	1.61396	0.354903	0.424062	0.272859	2.5684	0.25181	0.113434	0.502229	1.75591	0.0601858	0.697062	2.50447	2.82999	0.901649	1.58708	0.0915306	0.308477	0.242938	2.85433	2.06657	1.96133	0.382169	2.95738
TCGA-FG-A6IZ	1.25205	0	1.55454	0.119688	1.67292	0.585347	2.43357	0.132774	0.32987	0.0380147	0.218719	1.39934	0.661202	0.0409625	0.495491	0.437973	1.04886	0.118227	0.830255	0.0965317	0.221692	0.407951	0	1.37095	3.17848	1.6045	0.528471	0.123401	0.509341	0.0258793	3.60873	0.301354	0	0.493135	0.82073	0.115433	0.960141	0.730575	2.62398	1.15517	3.64357	0	0.0870554	0.407407	3.07382	1.97365	2.56406	0.201759	2.86428
TCGA-HT-7877	0.0109589	0	2.60675	0.205893	1.35174	0.855671	2.09031	2.2637	1.91127	0.846714	1.35089	0.559247	2.70549	0.681314	1.98623	0.657549	1.89239	0.155102	1.97107	0.248778	0.310805	0.581785	0.40414	0.524365	2.73637	1.96162	1.5365	0.712904	0.306962	0.495081	3.20272	0.424277	0.360308	1.3421	2.02899	2.85989	0.924556	1.86001	2.3897	1.17996	2.63601	0.483261	0.633664	0.772815	3.07199	2.58976	2.09326	0.663208	3.98589
TCGA-QH-A6X5	1.36164	0	2.02116	0.218967	1.64136	0.692695	2.37036	1.26309	1.06709	0.0712135	0.625458	0.382501	1.09828	0.252295	1.38062	0.0812033	1.26358	0	0.796681	0.0996319	0.127765	0.216858	0	0.2806	3.01078	1.84157	0.878372	0.333653	0.442439	0.141302	3.13189	0.210638	0.0710762	1.34716	0.666938	0.144307	0	1.7408	2.74715	0.827819	0.305562	0.112367	0.270589	0.141433	2.67073	2.61098	2.1151	0.291721	2.87841
TCGA-32-2634	1.89863	0	2.49465	0.240131	2.00407	0.991245	3.01446	1.33788	0.790772	0.147697	0.666666	2.97028	1.88096	0.375623	1.93738	0.015783	2.17018	0	0.462785	0.0714881	0.275484	0.274411	0.24732	0.267116	3.722	2.55397	0.631989	0.492212	0.356144	0.196985	3.73507	0.123401	0	0.165944	0.697863	0.321004	0.31313	1.98474	2.51793	1.93486	2.68657	0	0.560226	0.348459	3.25657	0.635058	2.74603	0.166587	4.00053
TCGA-DU-7015	7.56438	0	1.22602	0.296663	1.27023	0.411643	2.56862	1.74537	0	0.0499095	1.32872	1.76388	2.08185	0.105812	2.40365	0.585251	1.47856	0	0.849679	0.0701145	0.054779	0.317767	0.064607	0.148869	2.93357	1.78764	1.69849	0.183836	1.29613	0.147307	1.62073	0.0618453	0.0499095	0.442015	2.80132	0	0.236584	1.45418	2.87478	1.13337	0.886745	0.154194	0.202261	0.264116	3.16528	1.78241	1.93832	0.49375	1.59278
TCGA-WY-A85E	1.73425	0	2.65583	0.295135	1.56208	0.750949	2.22095	1.78802	0.524264	0.28759	1.01057	1.80517	2.40144	0.709555	2.00079	0.900413	1.91724	0.0938306	1.7043	0.199876	0.290542	0.34426	0.348686	0.663481	3.1868	2.47064	2.2725	0.468635	0.559443	0.245252	3.64166	0.725087	0.66712	1.38073	2.31994	0.523361	1.18656	2.17105	3.12477	1.10561	1.1001	0	0.468427	0.32987	2.81601	1.96769	2.5474	0.736388	2.91638
TCGA-02-0055	0.208219	1	4.19501	0.0427844	1.21325	0.572405	3.38413	1.26718	0.123401	0.0395596	0.596458	1.26951	1.08807	0.758047	1.01571	0.0183493	1.38742	0	0.491186	0.100574	0.0993625	0.0461418	0.283685	0.0900404	4.67292	1.88076	0.615699	0.0607392	2.14274	0.154842	1.93829	0.187008	0.0780633	0.191057	0.465191	0.041243	0.190046	1.02233	3.92295	1.60132	0.230326	0.123136	0.090718	0.422448	2.016	0.567545	1.75408	0.0927487	2.2649
TCGA-DU-A7TJ	0.0465753	0	0.623024	0.116897	1.35946	0.72334	3.26156	2.55048	0	0.0186342	1.09606	1.54127	2.21624	0.207393	3.22418	0.454071	2.40411	0	0.109829	0.295253	0.0406821	0.16543	0	0.189919	3.25366	2.66314	0.301471	1.53386	0.761966	0.122076	3.10079	0.294665	0	0	0.0992279	0.112767	0.480575	1.46926	3.28669	2.15992	0.49057	0.115566	0.028852	0.172872	2.7436	1.03724	2.44382	1.06454	3.85797
TCGA-FG-A70Y	2.37808	0	1.0941	0.161178	0.939076	0.364236	2.45822	1.09275	0.0497702	0	0.769433	0.973428	1.488	0.0828388	1.58583	0.0843364	1.68073	0	1.19491	0.0936954	0.0567222	0.0892269	0.227618	0.245861	2.53578	1.38835	0.504468	0.232047	0.97717	0.123136	2.74537	0.0387171	0	0.638676	1.73721	0.0325241	0.151599	1.39056	2.396	0.612494	0.422664	0.0977456	0.117695	0.123269	3.14613	1.65444	1.77298	0.522357	2.95461
TCGA-DB-5273	6.83014	0	0.741834	0.177982	0.656176	0.399554	2.50871	0.637842	0.108357	0	0.533364	2.18113	1.4936	0.055751	1.56759	0.166715	1.30842	0	1.21959	0.149129	0.0254541	0.226632	0	0.24817	3.07226	1.39715	1.35055	0.145743	0.951439	0.0468403	0.797428	0.0429244	0	0.992623	1.04516	0	0.167358	0.926607	2.25969	0.949722	0.295018	0	0.0270125	0.212258	3.0818	1.63478	1.66325	0.959399	2.71534
TCGA-DU-8168	1.18082	0	3.22646	0.31603	2.27983	1.8799	2.87784	3.9782	0.656176	0.0270125	0.978489	1.38576	2.57029	0.280006	2.46362	1.08195	2.50561	0	1.55542	0.16954	0.549324	0.423847	0.317072	0.872868	3.02395	3.07025	2.7043	0.769518	0.211386	0.54745	3.99203	0.808673	1.8801	1.80731	1.92212	0.0281448	0.819668	2.72258	2.4177	1.27834	1.28676	0.931834	0.555522	1.35344	3.32575	1.81098	2.73888	1.17766	4.3931
TCGA-HW-7491	5.69315	0	1.38995	0.298893	2.34423	0.689478	2.17482	2.35177	0	0.045443	0.543397	0.261832	1.99447	0.126973	1.43696	0.257373	1.99027	0	1.14835	0.0216219	0.179638	0.52095	0.0779266	0.594549	3.32304	2.9826	0.183836	0.292546	0.169412	0	2.56294	0.354114	0	0.519844	0.0817487	0	0	1.50716	1.49912	1.46399	1.80149	0	0.482745	0.165558	2.93589	0.453228	2.87169	0.443076	3.76638
TCGA-HW-8320	3.33425	0	0.629846	0.4246	1.44975	0.918997	2.40469	1.87535	0.407842	0	0.62068	1.70646	2.00996	0.166201	1.55262	0.344374	2.23726	0	1.03161	0.118094	0.103665	0.178747	0.0825664	0.23217	3.22785	2.10709	2.00018	0.301939	1.39215	0.0436245	2.81137	0.0790196	0.063779	0.428035	1.14169	0.0335111	0.297485	2.21182	2.8771	0.869398	0.09815	0	0.386921	0.393416	3.3159	0.936817	2.46367	0.506094	2.75636
TCGA-HW-A5KL	2.40548	0	0.321235	0.134089	0.916553	0.686075	1.86346	1.67505	0	0	0.413486	1.34494	1.75967	0.208892	1.40605	0.157949	1.21698	0.0809305	1.14802	0.0659858	0.0651587	0.312549	0	0.240009	2.36454	1.7439	1.16498	0.251325	0.445197	0.0174944	2.16321	0.0160684	0	0.35095	1.31028	0	0.126048	1.64002	1.9035	0.625083	0.388024	0	0.180403	0.0622599	2.90697	1.1698	1.5815	0.406972	3.00007
TCGA-14-1823	1.48767	1	3.68028	0.262674	1.36278	0.792106	3.73026	0.800413	0	0	0.534759	2.71099	1.19805	0.0702519	1.66907	0	1.22435	0	0.0267293	0.0615688	0.016211	0	0.214498	0.067088	3.94864	1.64487	0.210514	0.162081	1.53779	0.0590783	1.70275	0.0272956	0.0862403	0.210139	0.116631	0	0	0.651408	4.13444	1.05054	0.2529	0.259785	0.0172093	0.170566	1.72395	0.236095	1.78563	0.0519985	2.76146
TCGA-FG-A713	1.70411	0	4.12126	0.161049	0.877195	0.364012	1.35913	2.48029	1.72914	1.85746	2.34769	0.159242	3.09089	1.30789	2.30935	1.0087	2.34267	0.0976108	2.20961	0.482229	0.762476	0.630685	0.89033	0.714927	2.05634	1.46383	2.38148	1.47674	0.0769695	1.76082	2.03023	0.964583	0	1.96103	2.66031	3.18233	2.46923	3.2895	1.99349	0.575119	2.2759	1.13139	1.26915	1.0859	3.04313	3.18266	1.85898	1.46796	2.81785
TCGA-HT-8114	2.84932	0	1.05276	0.400319	1.59598	0.744419	2.72685	2.09102	0.130931	0.0106366	0.689478	2.85987	2.03896	0.110898	2.71238	0.399226	1.98699	0	0.847997	0.0687396	0.15549	0.69724	0.107018	0.199751	2.99852	1.99798	0.842215	0.314639	1.00971	0.0844725	2.65821	0.126973	0.870503	0.202512	1.49636	0.0862403	0.459012	1.83163	3.20295	0.857105	0.50019	0.0668125	0.364572	0.579759	3.60814	1.29437	2.54082	0.283211	2.36261
TCGA-HT-7873	1.96712	0	0.676809	0.247441	2.08604	1.49794	3.40919	3.07288	0	0.0177794	0.717824	2.58883	2.65814	0.263395	1.66157	0.267835	2.61325	0	1.24312	0.349479	0.195222	0.459432	0.0900404	0.363339	3.12403	2.71631	0.813196	0.267356	0.658463	0.0936954	3.34877	0.0650208	0	0.462262	2.93149	0.0366088	0	3.05878	3.65142	2.05807	1.32216	0.212258	0.321813	0.0569996	3.83375	0.651959	2.67116	0.437334	3.66047
TCGA-DU-A5TR	2.48767	0	0.718526	0.164786	0.422556	0.620023	2.32493	0.490159	0.0839282	0	0.456491	2.72367	1.07334	0.177726	1.48311	0.107018	0.961549	0	0.505484	0.0499095	0.0196308	0	0.313826	0.332851	2.11103	1.23811	0.716332	0.0742314	1.36457	0.0538064	2.12701	0.0654344	0	0.251083	0.545573	0.0277203	0	1.32152	3.01473	0.750607	0.606726	0.083792	0.110764	0.126048	2.5565	1.05533	1.74524	0.381062	2.3501
TCGA-S9-A6U8	8.1863	1	1.6132	0.562377	1.00375	0.847837	2.65251	1.70381	0.191057	0.0315364	0.745539	2.29716	1.78149	0.376068	1.34033	0.228849	1.78446	0	1.52406	0.176323	0.165044	0.223175	0.487383	0.441165	2.5732	1.8159	1.25017	0.347552	1.17178	0.163241	2.72133	0.286171	0.0622599	0.292311	0.597221	0.0328061	0.290778	2.59495	3.36241	0.982218	0.996533	0.190678	0.368936	0.216362	3.44176	2.44853	1.99758	0.371057	3.27834
TCGA-HT-7854	3.29041	0	1.81615	0.139731	1.71044	0.482435	2.3916	1.9594	1.26105	0.0335111	1.17798	0.248899	1.80314	0.172488	2.54176	0.0458623	1.75343	0	1.78392	0.158983	0.153157	0.236829	0.243303	0.0514417	2.53252	1.31846	0.536152	0.277271	1.31806	0.233397	2.16585	0.101785	0.304628	0.676899	2.05405	0.753262	0.162339	3.76997	2.269	0.736215	2.5794	0.104873	1.07451	0.229711	3.538	1.78459	1.58808	0.887525	1.55871
TCGA-HT-7476	0.545205	0	2.59402	0.701416	0.734655	0.343806	1.77505	1.53297	1.04453	0.541416	1.56316	0.844305	2.06001	0.524164	2.17865	0.295958	1.44599	0	2.2423	0.0551957	0.299127	0.520649	0.756682	0.298776	2.32086	1.19017	1.99197	0.418568	0.271904	0.109294	1.22083	0.219958	2.79865	0.743558	3.06331	0.408603	0.878294	2.09518	1.79639	0.726046	1.43291	0.213005	0.504061	2.58024	2.65972	1.33902	1.53292	0.462785	1.75292
TCGA-06-0152	1.0274	1	2.01892	0.2444	1.44	0.760774	2.4881	1.80871	0	0.296193	0.987466	0.815657	1.42471	0.206393	1.96018	0.378845	1.54626	0.241596	0.603122	0.138421	0.0732718	0.115166	0.374622	0.337882	3.79269	2.60013	1.35733	0.346078	0.489954	0.301002	2.50589	0.339822	0.845671	0.195348	1.24074	0.0831112	0	2.17588	3.41868	1.79435	1.21983	0.448901	0.288418	0.572987	2.87448	0.578601	2.88838	0.146395	2.91152
TCGA-HT-8011	1.35342	0	1.72216	0.206643	1.58082	0.813278	2.64372	1.92691	0.251689	0.265317	0.774165	2.52449	1.49129	0.482952	1.79672	0.488309	2.02726	0.296311	1.03787	0.138552	0.334454	0.115166	0.086512	0.286999	2.98424	2.45012	0.710349	0.961401	0.655627	0.195474	2.62651	0.323082	0.192068	0.312433	0.857583	0.168129	0.163756	1.12015	3.14853	2.08229	1.15004	0.383386	0.175301	0.389347	2.83588	0.497229	2.28315	0.133827	3.32074
TCGA-TQ-A7RN	2.81096	0	1.0404	0.270708	2.03531	1.10996	2.79637	2.58284	0.205768	0.0137838	0.717649	0.356595	1.80641	0.100574	0.830418	0.18916	2.02641	0	0.781989	0.0635029	0.116232	0.290188	0.136848	0.389347	3.24007	2.04478	2.05925	0.276675	0.233275	0.125387	3.3809	0.250962	0	1.179	0.655077	0.0835197	0.133169	2.45525	2.41088	0.856787	0.471239	0.0856966	0.209017	0.356482	3.37016	1.99226	2.52108	0.39594	4.46529
TCGA-TQ-A7RR	2.15616	0	1.73976	0.303342	1.94927	1.22453	2.53682	2.66562	0.60521	0.298776	1.08461	2.528	3.08021	0.524565	1.79015	0.403377	2.42102	0	1.56399	0.18954	1.44604	0.543793	0.190172	0.46069	2.80292	2.66862	0.666302	0.626019	1.34335	0.470719	4.12415	0.203514	0	0.633385	1.47348	0.11703	0.349479	2.46323	3.94645	0.640251	1.74765	0.119954	0.463309	0.482539	3.53245	2.29511	2.51665	0.766638	3.07144
TCGA-S9-A7J2	0.169863	0	2.26144	0.337426	2.3602	1.07929	2.62356	2.81141	0.630312	0.118227	1.5673	0.541614	2.17964	0.227987	0.665666	0.167358	1.60189	0	1.15685	0.0409625	0.0874628	0.209765	0	0.480782	3.11873	2.26945	0.582749	0.323082	0.338909	0.0469799	3.19309	0.330903	0	0.902267	0.485633	0	0.168	2.38355	2.90589	1.08515	0.750949	0	0.20364	0.188021	3.24362	2.08383	2.38065	0.39605	3.90366
TCGA-CS-5395	1.75068	1	2.02613	0.565792	1.81783	0.197991	2.86118	1.39873	0.323889	0.393636	0.972399	2.06153	2.33004	0.709555	2.62061	0.10017	2.07433	0.115965	1.06743	0.360083	0.287118	0.512884	0.18409	0.0848807	2.70173	1.8429	1.15944	1.07711	0.177599	0.360533	2.25758	0.0461418	0.0735461	1.04579	0.865681	0.521352	0.73266	2.33254	2.92372	1.85611	0.314986	0	0.229834	0.423309	3.70701	1.04033	1.47176	0.225645	3.14042
TCGA-HT-7689	1.24658	0	1.79548	0.201006	1.59326	1.02701	2.75318	1.79523	0.67084	0.0650208	0.545573	2.47335	2.30673	0.390998	1.68585	0.289126	1.97266	0	1.12201	0.0764223	0.0596322	0.164786	0.0840643	0.169412	3.22	1.94227	0.338795	0.368154	0.855033	0.304161	2.68614	0.211261	0.0650208	0.160146	0.619178	0.100305	0	1.99668	3.55857	1.1171	1.26231	0	0.193204	0.358284	3.87237	1.51803	2.58636	0.537942	3.88659
TCGA-HT-A4DV	2.16986	0	2.51717	0.285343	1.36081	0.788853	2.51763	0.686433	1.51994	1.06226	0.730922	0.344942	0.900336	0.774502	1.034	0.327917	1.48073	0	1.36059	0.115699	0.289716	0.305795	0.178492	0.392427	2.42841	1.47056	1.42137	0.790105	0.326077	0.425996	3.0879	0.249506	0.490262	1.02184	1.88721	2.24486	1.60862	2.04481	2.46892	0.804054	2.13268	0.40523	0.282499	0.931759	2.96031	3.05422	2.14851	0.399663	3.39228
TCGA-TM-A84H	2.53699	0	0.879863	0.451646	2.33079	1.73301	2.18758	3.33198	0.159629	0.0346383	0.907429	1.66562	2.9296	0.126841	2.65315	1.84607	2.47902	0	0.709026	0.0881416	0.819832	0.422341	0.171847	1.28966	3.87263	2.29707	1.54681	0.343578	0.512176	0.199625	3.83601	0.364124	0.256165	0.694657	3.77902	0.0360461	0.317304	2.98271	3.12663	1.08243	0.2949	0	0.432318	0.353097	4.18191	1.49784	2.56047	1.12737	2.92054
TCGA-TQ-A7RJ	3.36712	0	1.76638	0.21313	0.690641	0.901958	2.28288	2.00583	0.685267	0.0739573	0.801159	2.1279	1.83017	0.282143	2.35197	0.568032	2.0378	0	1.33445	0.0901759	0.0651587	0.135141	0.0769695	0.257131	2.79803	1.96469	1.30854	0.302056	1.01421	0.0406821	2.6557	0.126444	0.629566	0.402176	0.963474	0.031254	0.278698	2.36768	3.02944	0.707525	1.32562	0.0941009	0.344715	0.369271	3.43663	1.96997	1.71603	0.193456	3.12136
TCGA-DB-A64X	1.54247	0	2.04411	0.197111	1.42664	0.659011	1.98313	0.436801	0.446256	0.0946415	0.447526	1.57986	1.42637	0.24245	1.13212	0.343919	1.33531	0.100709	1.58005	0.187134	0.189793	0.410775	0.160404	0.335255	2.65047	1.34449	1.93501	0.527771	0.202762	0.0436245	3.16163	0.0594937	0.624709	0.157044	2.60084	0.219835	0.75369	1.34193	3.0077	0.552082	1.15698	0.100843	0.244035	0.546364	2.86433	1.9523	2.26595	0.544189	2.52188
TCGA-26-5134	0.457534	0	1.92121	0	0.218223	1.15827	2.7773	1.26424	0.193709	0	0.27023	1.60022	1.49185	0.660381	2.67442	0.167615	1.5429	0	0.985063	0.172103	0.478817	0.073409	0.302407	0	3.54784	2.44443	0.296898	1.90408	0.742696	0.0851527	2.72236	0.354452	0	0	0	0	0	0.635336	3.09818	1.1811	0.762731	0.654344	0.049352	0.10165	2.59357	1.02467	2.32011	0.0433445	2.31895
TCGA-HT-A615	1.41096	0	1.83919	0.273695	1.51733	1.04991	3.12719	1.77707	1.01386	0.93463	0.652326	0.996389	2.17785	0.255682	1.2969	0.15562	1.43103	0.339251	1.40278	0.184852	0.203765	0.154065	0.193835	0.636358	2.93306	2.24242	1.67084	0.415759	0.890252	0.459327	3.42848	0.18574	0.581978	1.26652	1.37083	0.36446	0.764686	2.72888	2.51992	0.793022	1.89006	0	0.437334	0.419755	3.3374	2.12072	2.09275	0.441165	4.35172
TCGA-HT-7477	2.02192	0	0.841651	0.128029	1.57701	1.17191	2.94218	1.60132	0.905428	0.193078	0.786262	0.384823	1.92903	0.168257	1.93025	0.859015	1.36053	0	1.45391	0.16543	0.41738	0.180912	0.200504	0.179766	3.56076	2.27196	0.630312	0.902575	0.739589	0.0817487	3.64476	0.420402	0.0802483	0	1.38162	0.472488	0.659742	2.12459	2.76619	2.10178	1.40501	0.451013	0.0780633	0.329755	3.58969	1.21593	2.93757	0.490673	2.84699
TCGA-HT-8109	0.463014	0	3.30264	0.328951	1.95148	0.503552	2.70071	2.40801	1.80319	1.85547	1.83907	0.488104	3.0553	0.773912	3.15403	0.480369	2.64761	0.696617	1.99454	0.260869	0.479851	1.35535	0.477885	0.615887	2.62234	1.853	1.78513	1.06136	1.1177	0.839879	2.71837	0.402286	0.680954	0.90889	2.83394	2.44988	1.3376	3.03362	2.11487	0.927669	3.31487	1.02545	0.89724	1.76842	3.4403	2.45425	2.21244	0.92873	3.72294
TCGA-06-0141	0.857534	1	2.49794	0.130008	1.05811	0.586981	2.23149	0.548437	0.0786098	0.0124972	0.680324	0.381726	0.436482	0.0794293	0.968054	0.0676387	1.38984	0	0.186374	0.0352016	0.197991	0	0.184471	0.0571383	3.21364	1.4984	0.209017	0.354565	1.66589	0.033793	1.81811	0.105678	0.274291	0.122871	0.441696	0	0.122209	1.96798	3.40528	0.62826	0.407081	0.0784732	0.0385767	0.262193	2.4631	0.381283	2.54604	0.0874628	2.05884
TCGA-R8-A73M	4.94795	0	1.01735	0.132248	1.35941	0.654527	1.98214	0.236707	0.0669502	0.042084	0.447209	0.962438	1.22472	0.111031	0.707525	0.0762854	0.635801	0.463832	0.812129	0.0880059	0.105544	0.164658	0.206893	0.185486	2.65483	1.57739	1.11856	0.375401	0.260507	0.111566	3.4171	0.509544	0	0.538439	1.36732	1.17887	0.925772	2.27572	1.69234	0.764346	0.67717	0	0.201132	0.393855	2.74306	1.76333	2.20711	0.313014	3.25939
TCGA-HW-A5KM	1.72603	0	1.1551	0.190678	0.422771	0.43328	2.84062	1.53057	0	0	0.613437	3.15793	1.55964	0.0144981	1.82562	0.300065	1.176	0	0.482435	0.0681893	0.00977712	0.204767	0.133827	0.138814	3.04028	1.86774	1.94819	0.169925	1.6132	0.0538064	0.97629	0	0	0.251204	0.619554	0	0	0.854075	2.45646	1.1944	0.267116	0	0.13014	0.105812	2.9082	1.65865	1.72997	0.641823	1.90053
TCGA-TQ-A7RU	2.8274	0	1.73405	0.325271	1.89519	1.24592	1.75185	1.79315	0.304161	0	0.182184	0.832525	1.34954	0.130667	0.515813	0.431569	1.48393	0.129085	0.970633	0.0489336	0.0455828	0.24817	0.105946	0.765789	3.07401	1.94159	1.18193	0.537743	0.0688771	0	3.14372	0.284869	0	0.674189	0.111031	0	0.199248	2.08845	2.30816	1.16479	0.628634	0.129217	0.386149	0.162468	3.24391	2.67949	2.26294	0.286171	3.06229
TCGA-S9-A6TY	2.94795	0	1.9018	0.304745	2.11053	1.31296	2.17354	3.03062	0.917699	1.09626	0.990011	0.508429	1.93874	0.365693	2.05606	0.484499	1.88053	0.250962	1.10702	0.0976108	0.275126	0.365693	0.27023	0.574247	3.11035	2.18881	1.16144	0.384602	0.157949	0.215616	2.83792	0.274053	0.90327	1.89519	2.29187	0.915024	0.585828	2.75382	1.52436	1.00245	1.5854	0.397255	0.428678	1.24562	3.01302	2.14672	2.48625	0.472904	3.98138
TCGA-QH-A6X8	1.39452	0	0.968275	0.291839	1.61306	0.782912	1.979	1.09626	0.454071	0	0.213005	0.691713	1.93908	0.0528332	0.836005	0.94058	1.57797	0	0.462681	0.0309716	0.276199	0.388686	0.0840643	0.790605	2.49636	2.20373	0.304745	0.130799	0.640066	0.108625	2.97744	0.791606	0	0.76901	0.130404	0.0342157	0.663117	1.58183	2.87157	1.48238	2.83435	0	0.27023	0.129613	3.35531	1.44922	2.50896	0.234869	2.59941
[truncated: 371 more columns]
