# Supplementary material for: Bioinformatic profiling identifies the glutaminase to be a potential novel cuproptosis-related biomarker for glioma
Source: Front Cell Dev Biol. 2022 Sep 9;10:982439. doi: 10.3389/fcell.2022.982439 (PMC9500213; doi:10.3389/fcell.2022.982439)
Supplement: Supplementary file 12 [file Table8.XLSX]

## Sheet: Sheet1
id	futime	fustat	CFAP58-DT	AL121768.1	AC005618.4	HCG25	UBE2D3-AS1	NPTN-IT1	LINC01785	Z68323.1	AC000403.1	WARS2-IT1	AL049796.1	FAM87A	AC092376.2	LINC01168	LINC01534	AC097381.2	LINC02600	IL12A-AS1	AC021683.3	AC018685.2	AC019171.1	AL844892.2	SNHG16	COX10-AS1	AC135782.1	AC090241.2	LNCAROD	AL138778.1	LINC00653	PAQR9-AS1	AC112482.2	AL133516.1	AC110491.1	LINC01007	AC025253.1	AC022400.1	DLGAP1-AS1	LYRM4-AS1	AC021683.1	ELAVL4-AS1	AC061961.1	LINC01511	LINC02035	AC015967.1	AL358472.2	MIR4500HG	AL627095.2
TCGA-KT-A74X	438	0	2.7954	0.3031	1.985	0.6086	2.5168	1.6489	0	0.1155	0.6832	0.3523	1.6436	0.0446	0.9476	0.0681	1.0465	0	0.6014	0.0428	0.6827	0.2213	0.0429	0.4586	8.1932	4.1495	0.5472	0.1019	0.2343	0.0448	7.2496	0.4514	0	0.9239	0.3385	0	0	3.2614	4.9727	0.8075	3.1314	0.0529	0.2757	0.1883	5.2096	3.049	5.2135	0.2447	8.5039
TCGA-76-4927	535	1	1.7366	0.148	1.6646	0.3425	8.8128	0.4948	0	0.0228	1.1203	4.5696	1.5636	0.1233	2.5919	0.0837	2.195	0	0.4715	0.0754	0.0669	0.1332	0	0.1058	9.7339	2.4554	0.2912	0.094	1.4874	0.2789	1.468	0.0852	0	0.4649	0.1249	0	0	0.5641	9.965	3.096	0.6393	0.2926	0.0177	0.1117	5.8676	0.2637	3.0094	0.2101	6.3918
TCGA-HT-8013	1933	1	1.6014	0.1043	1.0201	0.555	5.1065	2.8812	0.0619	0	0.5623	4.3262	4.2053	0.073	1.1342	0.2654	2.6156	0	1.1137	0.0774	0.0989	0.2814	0.2009	0.2086	5.2414	3.6054	3.6432	0.1043	2.4984	0.0393	4.7912	0.108	0	0.0982	0.8973	0.0201	0.0977	2.2649	9.376	1.7296	0.7505	0	0.1125	0.1259	7.1589	1.4488	3.2547	0.8914	4.0522
TCGA-28-5215	335	1	3.2756	0.0853	0.9114	0.51	11.7966	1.2674	0	0	0.9483	2.4229	1.3107	0.27	1.6871	0.0362	1.8624	0.0842	0.7673	0.1365	0.1349	0.1688	0.0685	0.0813	16.2905	3.2633	0.1678	0.3521	1.4507	0.0179	2.1621	0.2618	0	0.2679	0.108	0.0822	0.1332	3.0885	5.1962	3.4136	1.1053	0	0.0307	0.0858	8.943	1.2157	3.877	0.1211	5.5257
TCGA-WY-A858	1337	0	0.2757	0.0215	0.3997	0.349	2.4204	0.264	0.8957	0.01	0.4892	0.6119	1.8308	0.2692	0.679	0.0457	0.7587	0	0.436	0.0141	0.0073	0.0465	0.1038	0.077	3.637	1.3031	0.3052	0.0667	0.7327	0	3.8457	0.0868	0	0.1015	0.9542	0	0.1009	0.4926	3.2891	0.3056	0.2171	0	0.031	0.2113	3.3925	2.1874	1.8164	0.1767	2.2199
TCGA-06-2559	150	1	2.6835	0	2.8937	1.632	8.5661	6.2439	0.0566	0.3175	0.7303	2.4008	2.0317	0.5525	5.7015	0.1294	3.2034	0	1.993	0.2163	0.4134	0.144	0.0918	0	20.6274	5.8793	1.215	1.0076	0.7072	0.1437	4.5997	0.9212	0.0705	0.7183	0.6272	0.0367	0.3572	1.9612	14.39	1.9969	0.2744	0	0.1097	0.1438	3.949	0.4074	7.7277	0.0601	6.622
TCGA-FG-A6J3	677	0	0.3094	0.0967	0.435	0.317	4.9212	0	0	0	0.1143	11.5023	0.6964	0.0161	0.4781	0	0.478	0	0.4711	0.1055	0.0109	0.0174	0	0.023	5.4567	1.7768	0.1902	0.046	1.5197	0.1012	1.0655	0.1298	0	0	3.2632	0	0	0	10.8104	1.2135	0.1856	0	0.058	0.1459	3.1741	2.0669	1.7924	0.1627	1.8979
TCGA-QH-A6CU	451	0	2.2723	0.1092	2.1655	0.3002	4.8787	0.3043	1.4196	0	0.1357	0.4385	0.3934	0.041	1.705	0	0.5063	0	0.5221	0.0536	0.0185	0.3096	0.0658	0	3.7694	1.1777	0	0.0585	0.7178	0	6.8172	0.0943	0	0.5147	0.1383	0	0	1.8737	16.0241	0.4322	0.4719	0	0.1179	0.103	5.862	5.2549	1.862	0.1422	6.2726
TCGA-DU-6393	1585	1	2.6708	0.1789	3.3189	1.1958	4.8666	2.9673	0.0885	0.1288	0.2679	3.6321	1.6317	0.1589	3.3654	1.2392	2.3577	0	1.3072	0.0607	0.431	0.3433	0.1436	1.3065	6.409	4.992	0.8445	0.071	0.0768	0.0624	10.0848	0.2973	0.1471	0.5617	0.4024	0.0191	0.2793	2.0449	2.9626	1.2254	0.7725	0.2946	0.1644	0.2549	10.8293	1.0621	7.594	0.5768	4.681
TCGA-DU-6397	1401	1	0.67585	0.14695	1.28875	0.80035	4.4228	1.7044	0.1127	0.1372	0.43925	0.63575	1.7978	0.15655	0.77295	0.11175	1.44855	0	0.4725	0.05015	0.1005	0.28565	0.103	0.4102	9.21725	3.66575	1.39745	0.1712	0.088	0.09685	4.61775	0.2007	0.02635	0.4578	0.68435	0	0.0555	2.04765	2.36905	0.91275	4.62505	0.07025	0.1407	0.1486	6.7844	1.09025	4.1679	0.21215	11.3805
TCGA-DB-A75O	935	0	1.3702	0.1071	0.602	0.4129	3.0842	0.835	0	0	0.1773	2.2474	1.5935	0.1248	1.8526	0.0151	1.2127	0	1.7253	0.1168	0.0242	0.0385	0.1719	0.1275	5.1279	1.5386	0.2949	0.1445	0.4689	0.0224	2.2415	0.0616	0	0.1681	1.1291	0	0	2.448	9.6528	0.8568	0.5137	0.2116	0.0642	0.1077	7.8578	1.1443	1.4084	0.4222	4.2027
TCGA-DB-A64O	775	1	4.4842	0.1668	2.7017	0.2316	6.8249	1.9333	1.8829	0.2934	1.3495	3.049	2.6434	0.1834	4.7636	0.0283	2.2884	0.6917	1.1442	0.0946	0.1244	0.3602	0.0804	0.1907	4.2249	1.9325	0.5514	0.437	0.5158	0.0629	6.6734	0.2688	0.0617	0.6287	24.7035	1.7355	1.4068	3.624	10.1886	0.7283	1.0087	0.0989	0.6719	0.7048	12.8496	4.8145	4.7886	0.5368	7.7609
TCGA-HT-A74H	74	0	3.8789	0.1063	1.9373	0.1723	3.6761	0.3318	2.8108	0.4921	0.7545	3.8868	0.9803	0.2126	2.2739	0.0361	1.0775	0.063	1.614	0.0371	0.1585	0.1951	0.4098	0.0608	4.6899	0.9352	0.5523	0.2228	0.7069	0.0668	4.3589	0.1346	0.0393	0.2004	2.4493	0.9833	0.8967	1.3373	14.9056	0.6034	1.4696	0.0631	0.3671	0.5936	6.1648	3.1823	2.6707	0.1711	4.07
TCGA-06-0644	384	1	2.8464	0.0287	0.6293	0.2656	7.9363	0.1279	0	0	2.362	0.7087	1.2401	0.1578	0.7094	0.0852	1.3121	0	0.0323	0.0438	0.0097	0.0155	0	0.0615	14.0987	2.5976	0.271	0.0273	0.8207	0.1442	0.7115	0.0991	0.0531	0	0	0	0	0.3281	14.1786	3.2882	0	0	0.0103	0.0433	3.7592	0.3067	1.6988	0.1901	1.2673
TCGA-WY-A859	1213	0	11.5973	0.4003	0.6043	0.6705	3.1567	2.0662	2.8789	2.0478	2.6017	1.9516	4.7048	0.674	4.2977	0.7419	2.7082	0.4368	8.7188	0.354	0.814	1.3193	1.1675	0.9034	4.8068	2.0973	6.6414	1.4702	0.1466	0.675	6.4785	0.3637	0.6238	2.1839	14.0277	13.9034	2.9615	9.8776	4.3826	0.6324	2.9729	0.9371	0.7805	3.7199	10.3762	9.4595	3.7425	0.944	5.0254
TCGA-06-2567	133	1	2.1999	0.2989	2.8742	1.5564	6.803	1.6986	0.0444	0.0415	0.2333	6.0167	3.4015	0.1345	2.7896	0.0254	2.4934	0	1.8653	0.1631	0.5774	0.1452	0.144	0.1922	8.6472	4.078	0.2117	0.2562	1.2015	0.1502	4.0515	0.0344	0.1106	0.2816	0.3026	0	0.14	3.0757	10.9962	3.4415	0.6885	0.2659	0.8169	0.0902	7.1235	1.278	4.0218	0.3961	9.7689
TCGA-06-0158	329	1	4.2798	0.2907	2.2072	0.9588	10.3871	2.4947	0.1295	0.0135	0.3714	2.5134	2.4292	0.0436	1.7431	0.0247	2.8207	0	0.425	0.1269	0.0788	0.0314	0.3502	0.374	9.818	3.8545	0.5835	0.7201	0.6518	0.2009	5.9115	0.0837	0.1076	0	0.4784	0	0	1.8284	10.6964	2.2212	0.5442	0.3448	0.1359	0.5923	8.8068	0.3108	3.8078	0.0963	14.6391
TCGA-QH-A65S	77	0	1.553	0.1517	0.6141	0.2457	4.1948	0.4732	0.1351	0.014	0.2152	1.1987	1.7041	0.0303	2.1373	0.193	1.0121	0	1.7565	0.1059	0.0617	0.2292	0	0.0867	4.8481	3.1494	0.7878	0.1445	0.8441	0.0381	3.3594	0	0	0.2858	0.3455	0.0292	0.1421	0.6936	6.9654	0.8442	0.4367	0	0.0545	0.3662	5.7353	1.6211	1.9047	0.3493	3.6618
TCGA-06-5416	204	0	24.0558	0.1311	1.5484	0.4046	14.4809	0.3409	1.5578	0.0607	0.2791	0.5397	1.1962	0.0874	0.2701	0.0742	2.7007	0	0.6634	0.0858	0.9479	0.0472	0.3159	0.2186	13.8674	3.9847	0.3096	1.7069	1.1149	0.1922	4.6238	0.6036	0.2426	0.8236	0.0553	0.1684	0	2.2488	11.1398	1.7649	0.4405	0.1296	0.0786	0.033	6.1929	0.7008	9.8015	0.5516	4.6328
TCGA-06-5408	357	1	1.4858	0.1548	1.671	0.6447	5.886	0.3794	0	0	1.2301	5.6576	1.9174	0.2011	1.9515	0	2.7543	0	0.0348	0.0135	0.0105	0	0	0.0885	11.451	3.8381	0.1462	1.0172	0.5264	0.0778	3.7353	0.2316	0	0.4375	0.5093	0.0596	0	1.7696	5.359	2.8209	0.2228	0	0	0.0934	6.5863	0.3309	3.3321	0.1611	7.9294
TCGA-QH-A6X3	313	0	0.9247	0.3131	2.2343	0.836	4.3709	2.1199	0.1073	0.0557	0.8202	1.3977	3.6771	0.0481	1.6223	0.1226	3.4522	0	0.6498	0.1209	0.0571	0.286	0	0.1205	7.6634	3.3733	1.3645	0.2408	0.2978	0.0908	6.8069	0.0693	0	0.2269	2.6516	0.1392	0.2256	1.3767	6.7168	1.1958	0.1733	0	0.4243	0.0727	8.0101	3.7323	3.5858	0.4596	6.6651
TCGA-DB-A64P	916	0	1.1512	0.1919	2.8321	0.5134	4.6985	1.4698	0.4986	0	0.5616	0.4443	1.7965	0.1199	1.0969	0.1323	1.3634	0	0.3775	0.0366	0.0081	0.2201	0	0.3085	5.1184	2.8965	1.0758	0.2456	0.3708	0.0452	4.9951	0.2208	0.1775	0.226	0.1821	0	0	0.4113	4.4692	0.6413	0.5179	0	0.1207	0.1267	5.7379	2.179	4.9911	0.2459	11.7927
TCGA-DB-A64S	835	0	1.5025	0.2934	1.3366	0.7301	4.7345	1.635	0	0	0.5831	1.1959	1.6909	0.088	1.2515	0.1494	1.6138	0	0.9899	0.0897	0.0398	0.0475	0.1414	0.0419	4.7459	2.2033	1.8014	0.0559	2.0643	0	4.6082	0.0844	0	0.2765	1.9313	0.0283	0.1375	2.3487	3.5986	0.4644	0.3802	0	0.1055	0.155	6.9664	3.764	2.5797	0.5555	9.4181
TCGA-DU-8161	722	1	3.3071	0.0646	3.2327	0.5606	8.6845	3.3349	0.4157	0.2292	3.9419	2.6324	3.4428	0.2906	5.0037	0.0639	3.4724	0	0.4963	0.0423	0.0876	0.1743	0.0519	0.0462	8.2611	3.0345	0.5083	0.2102	0.8988	0.5139	3.5235	0.3097	0.0797	0.71	0.2453	0.0415	0.7061	7.2622	6.3938	2.0678	0.713	0.0638	0.0852	0.13	8.4522	1.611	4.1332	0.0917	5.1985
TCGA-DH-A66G	523	0	5.474	0.3228	1.4701	0.6909	5.2074	7.2651	0.9587	0.5527	2.2675	3.6272	3.9056	0.5323	7.9397	1.2186	3.9888	0.2868	4.4458	0.2043	0.4156	0.5924	0.5443	0.7381	5.7251	3.1573	5.601	0.9684	0.6487	0.2838	3.5747	0.1857	1.7915	2.1288	8.0885	0.3109	0.9073	6.2736	9.2743	1.092	5.9015	0.2871	1.0795	3.7013	9.1617	3.795	3.9376	1.2474	7.2227
TCGA-S9-A6U0	742	1	0.8078	0.0721	0.6692	0.3547	6.1304	1.0449	0	0	2.2009	3.3403	1.6105	0.8652	3.6111	0	1.5377	0	2.7981	0.0944	0.0733	0	0.3475	0.0773	4.2932	2.0115	0.1703	0.2405	0.4182	0	1.0135	0.1453	0	0.1699	0.0456	0	0.169	0.6185	9.7992	1.5941	2.8038	0	0.013	0.0272	7.3553	0.5782	2.3293	0.5291	6.2652
TCGA-E1-A7YL	492	1	7.3207	0.4575	2.3585	2.5002	5.4926	2.3227	0	0.0353	0.1443	5.3051	2.8195	0.1779	1.9639	0.0863	1.8377	0	0.3144	0.0499	0.0603	0.0686	0.0612	0.1998	6.944	3.0209	0.18	0.3753	1.7684	0.0958	12.2273	0.0439	0.047	0.2395	0.1287	0.0245	0.8336	4.3595	9.0459	2.3026	0.5124	0	0.2377	0.1726	7.8058	1.3585	6.3845	0.0601	8.682
TCGA-HT-A74J	320	0	2.098	0.3782	1.2336	1.0796	2.5427	3.5404	0.4494	0	1.521	3.8926	3.0876	0.2773	3.2418	0.8237	2.1191	0	1.7437	0.066	0.1111	0.0544	0.1822	0.2703	4.114	2.0718	2.173	0.2462	0.7017	0.1901	4.5017	0.2612	1.213	0.594	0.5426	0	0.7088	3.8922	4.3049	0.4541	0.3267	0.1495	0.3083	0.6849	10.918	4.043	3.7549	0.3938	7.5732
TCGA-EZ-7264	1201	0	4.004	0.1756	3.5551	1.9559	3.6682	5.9196	0.6194	0.254	0.701	0.6506	4.8382	0.1646	1.3975	0.1304	2.8486	0.065	0.4443	0.0431	0.0298	0.2844	0	1.3648	7.7355	6.7058	1.4512	0.1934	0.1188	0.2758	13.6801	0.2274	0.0406	4.3435	0.8613	0.0211	0.1028	2.0079	2.5072	1.8088	10.1767	0.0651	0.2368	0.2815	11.2792	2.3464	5.553	0.5541	20.5541
TCGA-QH-A6X4	442	0	2.6712	0.1431	2.6556	1.7939	2.1989	2.2591	0.1063	0.1656	0.7785	1.1782	2.5768	0.0954	0.4128	0.1619	1.9159	0.1413	0.7643	0.0364	0.1455	0.1287	0.1149	0.5795	3.4161	2.5429	0.5631	0.5112	0.295	0.1049	13.3257	0.5215	0.1324	2.3596	0.0906	0.0689	0.1117	2.727	4.2725	0.7418	2.0946	0	0.1287	0.1979	9.5733	1.5296	4.4929	0.3687	12.1491
TCGA-CS-5397	194	1	3.5808	0.3481	1.4263	0.6186	6.5911	1.4409	0.4062	1.0472	2.4881	2.2417	4.6209	0.2734	4.2727	0.5169	4.4407	0	2.3626	0.1194	0.2191	0.1342	0.4193	0.2132	7.2176	3.318	2.7594	0.456	0.6728	0.2031	1.7264	0.1002	6.349	1.5229	3.9341	0.503	0.932	2.2745	5.8596	2.4018	8.3058	0.5161	0.4561	1.1444	8.9761	2.1264	2.1414	1.2278	6.5164
TCGA-TQ-A7RM	1116	0	0.228	0.2137	0.9614	1.415	5.4045	4.4452	0.0705	0	1.0616	5.8648	3.7284	0.0237	0.0587	0.2418	5.4289	0	0.0534	0.114	0.2012	0.3717	0.1144	0.0679	24.967	9.9482	0.0561	0.1301	0.1285	0.0447	5.6914	0.0137	0	0.3356	3.8168	0	0.2225	3.9367	7.3654	4.4444	5.0596	0.1408	0.7429	0.1254	8.7919	1.0153	7.5403	0.5619	21.3244
TCGA-12-5295	454	1	2.1686	0.0357	0.7822	0.227	8.3236	0.1987	0.053	0	0.1012	1.1452	1.9011	0.107	0.2205	0	1.4326	0	0.0401	0.0856	0.0483	0	0	0.0255	12.9577	1.9894	0.0421	0.2038	0.772	0.0448	0.2948	0.1026	0	0	0.0451	0	0	0.6117	9.8199	1.5181	0	0	0	0.0538	2.4524	0.1906	1.9197	0.0338	5.5661
TCGA-06-2569	13	0	1.6316	0	0.5161	1.5143	3.9173	4.1287	0	0	0.8442	1.1754	2.1056	0.2888	3.1514	0.0288	0.7982	0	0.0956	0.0742	0.0346	0.1651	1.8834	0.0243	43.9788	6.5846	0.2809	0.0567	0.0263	0.1922	2.8656	0.0196	0	0	0.5163	0.0982	0.1593	3.6922	3.2694	12.4462	0.3426	0	0.22	0.1539	5.0375	0	6.1593	0.1662	7.1061
TCGA-DU-7304	709	1	3.70425	0.11165	3.04945	0.55595	5.0344	1.77055	2.47455	0.26365	0.6175	3.0031	2.88	0.16295	2.36715	0.29865	2.2093	0	2.0504	0.0525	0.10295	0.3742	0.11155	0.23295	5.6872	2.48955	1.1875	0.3027	0.34175	0.23585	3.5039	0.1449	0.1502	0.19125	2.9021	0.39775	0.3804	1.45045	10.945	0.64205	1.60265	0.15045	0.23565	0.32395	5.9788	1.48475	5.5825	0.36515	2.2504
TCGA-P5-A77W	584	0	0.4406	0.1573	2.3226	1.2404	3.9099	2.6738	0.1753	0.0091	0.1814	0.3886	2.1533	0.0393	0.8631	0.0918	1.4098	0	0.3207	0.0815	0.04	0.0318	0.0474	0.3092	17.1543	4.5652	0.1161	0.2154	0.0912	0.0618	3.5763	0.0905	0	0.4633	0.1991	0	0.0921	2.0239	1.2769	0.805	0.4531	0	0.1839	0.0297	4.1757	2.3126	3.7756	0.3289	4.6329
TCGA-HT-A619	651	0	0.4931	0.1541	2.2874	1.3729	3.5514	2.9188	0	0.0285	0.4811	1.1036	2.5304	0.1232	0.8381	0.6013	2.6659	0	0.2079	0.0471	0.1566	0.2329	0	0.2863	10.9177	11.2184	0.3638	0.2128	0	0.0387	11.1559	0.0532	0	1.0163	0.195	0	0.8663	1.7617	1.1485	1.7489	4.836	0.0914	0.1441	0.0697	6.4997	1.8117	6.5791	0.3014	6.5331
TCGA-S9-A6UA	178	1	1.4696	0.1021	0.3013	0.62	5.5868	2.303	0.6821	0	0.6337	0.7562	2.3523	0.0893	2.0974	0.2922	1.3559	0	0.875	0.0724	0.0346	0.0275	0.1229	0.1823	16.784	2.9009	0.1807	0.8446	2.6429	0.1122	1.6027	0.0881	0	0	0.1615	0	0.2391	1.4586	4.5093	1.6708	0.6245	0	0.0275	0.0577	10.1702	0.6818	3.7078	0.0443	5.5594
TCGA-FG-8187	611	0	3.7318	0.0952	1.325	0.8537	5.2112	2.3603	0.8483	0.0551	0.6587	0.3821	2.4685	0.2379	1.8387	0.1111	2.1765	0.0705	0.8965	0.0727	0.0645	0.334	0.0573	0.2041	5.0117	2.6549	1.0676	0.2494	0.9199	0.2691	8.5764	0.1096	0	0.6727	0.5422	0.1834	0.5575	3.4015	11.7602	0.8442	1.0965	0	0.2568	0.0898	6.4903	3.8159	2.5619	0.2966	10.3714
TCGA-IK-7675	578	1	0.9734	0.1955	2.1259	0.352	5.5712	4.3338	0	0	0.6476	5.1786	4.3506	0.0977	0.2014	0.1475	7.1157	0	8.9416	0.0948	0.1473	0.5747	0.157	0.1397	10.418	6.1711	2.411	0.1345	0.3695	0.0409	16.3057	0.0625	0	0.2047	0.0275	0.0209	0.2036	4.2232	4.6497	0.8299	0.0626	0.0644	0.1328	0.1475	7.6007	1.1612	4.7166	0.1302	10.8757
TCGA-HT-7858	1540	0	0.9638	0.0821	3.0025	0.7604	5.5222	3.2953	0.0813	0.0127	0.5246	4.2945	2.3667	0.2327	2.0478	0.1859	2.7241	0	1.2315	0.0956	0.0557	0.2069	0	0.1957	10.7267	4.4818	1.196	0.2021	0.6985	0.0688	3.621	0.063	0.0507	0.129	1.6288	0.0264	0	2.5046	4.938	1.1505	0.1971	0.0812	0.2265	0.1653	8.2939	2.6342	3.6352	0.3326	6.1274
TCGA-HT-7690	3	0	2.9438	0.253	3.2591	0.5589	6.361	1.2045	0.3757	0.7131	1.5667	3.465	4.5388	0.5862	3.9517	0.2537	2.6859	0	2.4567	0.1255	0.2182	0.1862	0.6095	0.2958	8.8242	3.1822	1.8733	0.345	1.44	0.3178	4.8281	0.3706	0.2128	0.5417	6.2292	1.0191	0.5387	2.3666	5.7789	1.3052	2.3509	0.1364	0.306	0.5899	10.9622	2.8271	6.3542	0.6421	9.2096
TCGA-S9-A6TW	1250	0	0.6012	0.0564	1.3311	0.413	2.7605	1.6748	0.3627	0.0522	0.2533	0.4408	1.2449	0.4413	1.4747	0.0478	1.1145	0	0.3908	0.0369	0.0382	0.0913	0.2263	0.2551	6.05	1.9909	0.1996	0.0716	0.0726	0.0236	4.7204	0.0649	0	0.6196	0.1189	0.0181	0.088	1.1814	1.3326	0.6049	0.568	0.1671	0.1419	0.0992	3.0897	0.9037	3.9772	0.0771	7.6337
TCGA-FG-7634	467	0	0.7549	0.2097	4.2452	0.6825	5.8151	4.0017	0.0779	0	0.9673	2.3955	1.9636	0.0786	2.5112	0.3002	2.5916	0	0.5453	0.0572	0.0888	0.2688	0	0.0749	12.0093	6.4329	0.8355	0.1561	0.9118	0.0659	5.373	0.1056	0	0.3705	0.0664	0	0.1228	2.8472	6.0824	3.3614	1.0567	0.0777	0.1508	0.2373	7.4528	1.2609	3.5271	0.6947	9.4162
TCGA-DB-5278	2772	0	3.5153	0.4537	1.8129	0.6079	4.0594	1.916	0.6384	1.8346	2.0505	0.3244	3.2338	0.7758	2.2288	0.2127	2.2283	0.3536	2.0139	0.2449	0.2509	0.5027	0.2877	0.3925	7.1468	3.5041	2.791	0.8758	0.0554	0.465	5.0529	0.6184	0.486	0.5625	2.4483	8.2354	1.5664	3.8227	3.7899	1.1859	4.8823	0.2832	0.6184	0.8288	8.7424	5.8711	2.6992	0.8627	9.774
TCGA-06-0238	405	1	4.5321	0.2485	1.006	0.5032	8.0177	0.3046	0.369	0.4255	0.9169	0.7978	0.9664	0.1242	2.0732	0.0527	1.4125	0.3679	0.7823	0.1193	0.4042	0.2012	0.1796	0.0888	13.2102	3.7418	2.2292	0.858	1.5558	0.1561	2.8751	0.286	0.1379	0.5853	1.4152	0.7659	0.8149	2.1307	6.5123	1.6948	1.3236	0.221	0.2234	0.3937	2.5857	1.8591	5.5722	0.2548	1.9022
TCGA-HW-7487	1382	0	12.5095	0.3443	1.811	0.4922	3.7932	3.8144	5.0837	2.5122	1.9835	0.4753	7.6739	1.1035	4.8199	0.5843	3.5546	0.4199	2.1067	0.4022	0.4668	1.0387	0.3416	0.7527	5.6005	2.5419	1.9607	0.9309	0.3445	0.6489	4.8214	0.4196	0.6371	1.0497	5.5887	5.5997	1.5183	6.2529	2.6787	0.63	3.062	0.3003	0.8741	1.6198	7.575	5.6292	4.2153	0.818	9.9002
TCGA-HT-7601	153	0	2.2084	0.1327	0.8508	0.3071	6.7296	1.6859	0.3942	0.2211	0.4709	3.4746	3.3266	0.2653	2.4609	0.5743	1.9354	0	2.9846	0.1332	0.054	0.1146	0.1279	0.1707	7.3644	3.8093	1.4727	0.2655	2.3801	0.1334	2.4571	0.1069	0.0982	0.125	0.2352	0.1023	0.2487	2.8831	5.6165	1.6367	0.9936	0.3148	0.0668	0.2203	7.8797	2.4116	2.5239	0.8039	6.8776
TCGA-28-5213	298	0	2.2803	0	2.1857	0.8995	10.825	0.4331	0	0.03	0.3678	8.88	1.6797	0.0648	0.4805	0	2.0415	0	0.1093	0.0283	0.2195	0.0699	0.1561	0	9.4321	2.2791	0	0.0617	3.0046	0.2848	3.3196	0.0373	0.1199	0	0	0.0624	0	1.111	17.29	2.0856	0.2798	0	0.1165	0.0489	2.6484	0.3462	3.8353	0.2453	6.4852
TCGA-E1-5302	1525	1	4.3733	0.0759	0.6831	0.3075	4.3749	1.5793	0.8269	0.0351	1.1853	4.7819	1.6771	0.1391	1.7207	0.6764	2.0956	0	1.494	0.2209	0.06	0.3552	0.1219	0.2713	6.4456	1.8025	1.3146	0.1748	0.7239	0.0477	2.1336	0.0437	0.8428	0.4769	0.1602	0	0.3557	2.0256	6.9983	1.3396	0.1822	0.6754	0.4733	0.1528	7.8893	1.3526	3.36	0.3274	3.9495
TCGA-DU-6396	2286	1	0.3983	0.0747	2.3938	0.8786	3.3709	2.774	0.1849	0.0115	0.3003	3.6584	3.7295	0.0622	2.1387	0.3696	2.2305	0.0737	0.3359	0.0272	0.0337	0.1075	0	0.1779	14.0261	5.3562	1.6457	0.2668	2.213	0.1095	4.5265	0.1003	0	0	0.7877	0	0.1166	0.7116	5.6566	1.1275	0.2509	0	0.0448	0.1127	9.0669	2.794	4.8681	0.7579	8.0628
TCGA-R8-A6MK	2702	0	2.3161	0.2262	1.0302	0.7983	6.2558	2.0415	0.9069	0.2826	0.7062	1.0056	2.0853	0.1696	2.2368	0.0672	1.16	0	0.5977	0.0543	0.1073	0.0977	0.109	0.1778	6.1574	2.7754	0.4539	0.3555	0.4196	0.1421	7.2533	0.1432	0	0.5328	0.8588	0.0436	0.2119	4.9136	9.2456	0.7405	1.1072	0.2012	0.244	0.1365	7.3659	4.4727	3.2869	0.4389	10.9886
TCGA-FG-8185	433	0	0.4262	0.2093	1.3803	0.6605	4.1115	1.9507	0.1695	0.0264	0.4726	2.9138	2.1928	0.0666	2.0463	0.1937	2.2222	0	1.3158	0.0789	0	0.0514	0	0.0544	7.8691	4.1716	1.3253	0.0952	0.6031	0.0359	6.5422	0.1861	0	0	1.3727	0.0183	0	2.5019	3.6144	0.5088	0.0822	0	0.0411	0.1723	8.3446	3.4576	4.4719	0.1771	5.6586
TCGA-DU-5847	548	0	5.5954	0.1499	3.4134	1.055	7.5567	3.3124	0.4452	0.0231	0.6204	7.342	3.9223	0.0749	0.4014	0.0212	3.1643	0	0.1404	0.1635	0.0762	0	0.0602	0.2499	5.9947	4.528	0.1769	0.2379	0.7917	0.0785	4.666	0.115	0.0462	0	0.7272	0	0.2341	1.9993	12.5234	4.2529	0.1079	0.0741	1.0241	0.1508	12.8233	0.801	3.8541	0.264	8.9732
TCGA-28-2509	145	0	5.3851	0.033	2.2266	0.5346	5.704	1.2134	0	0	1.0069	4.1157	2.139	0.2474	1.9783	0.07	1.7943	0	0.0186	0.0216	0.1454	0.0356	0	0.0472	9.7497	3.0438	0.039	0.33	0.7397	0.0622	2.5091	0.057	0	0	0.0835	0	0.1546	1.8864	11.7824	2.3048	0.0475	0.0978	0	0.0747	3.7864	0.7054	4.0256	0.1562	3.9835
TCGA-S9-A7R1	5166	1	7.0621	0.2759	1.5823	0.4948	2.5433	1.9366	0.4097	0.0511	1.0375	0.3747	2.5831	0.0414	5.1493	0.1638	1.7046	0	2.3419	0.0843	0.2618	0.4467	0.1994	0.3154	5.6652	1.5268	1.4329	0.4204	0.0853	0.104	3.8305	0.1111	0.2552	1.5596	5.7611	0.4252	0.9047	2.9965	4.4775	0.271	1.6681	0.2454	0.4365	0.6244	6.3054	2.6539	3.3655	0.6919	3.8989
TCGA-RY-A847	933	0	4.9986	0.0265	1.4293	0.6587	3.9665	1.3276	0.3539	1.3601	1.6345	0.5558	3.3181	0.4764	2.0128	0.2808	1.2761	0.0784	1.6076	0.1675	0.3499	0.2001	0.3827	0.2081	5.2989	2.2093	1.7503	0.7377	0.4093	0.2661	3.9388	0.1676	0.098	1.8709	1.4409	2.3718	0.9923	3.3298	4.4563	0.6646	4.6122	0.157	0.3428	0.6991	5.0921	5.8015	3.0874	0.639	9.7444
TCGA-HT-7694	210	0	7.632	0.4904	0.9401	0.3482	4.0458	2.9309	4.8992	2.0322	3.7013	0.2753	12.0089	2.0944	9.1615	0.6619	3.9254	1.1222	2.3434	0.8318	0.8989	1.6724	0.6981	0.4619	3.626	1.8505	3.2628	1.0616	0.2412	1.1201	3.1319	0.7824	0.1237	1.4701	12.4695	7.3002	2.4019	10.449	4.9041	0.596	8.3116	0.3965	1.3307	2.5561	7.6628	8.5772	3.3191	1.0162	4.9879
TCGA-DB-A4XE	1139	0	3.6265	0.2	1.5182	0.7714	3.169	3.3428	0.4455	0.0617	1.5611	2.1816	4.6095	0.1999	2.5958	1.2726	3.1718	0.0987	3.4855	0.1673	0.1243	0.1619	0.2409	0.7622	6.7185	4.2973	4.9185	0.381	0.6441	0.1256	5.4547	0.4411	0.1233	2.5125	1.814	0.0963	0.6246	3.811	4.8088	1.4187	0.9598	0.9883	0.4315	0.4024	9.0122	2.8503	4.9035	0.5889	4.7108
TCGA-TM-A7C5	1500	0	0.776	0.0909	1.9943	0.7892	2.096	1.3173	0.3601	0.0701	0.4947	0.3369	2.1396	0.2576	0.7307	0.18	1.7981	0	0.6476	0.0661	0.0514	0.1145	0	0.3466	9.402	4.4412	0.5725	0.332	0.2812	0.0381	4.9104	0.4186	0.0561	0.4284	0.7289	0.0584	0.426	1.213	1.895	0.9263	0.611	0.0899	0.0981	0.5489	4.1965	2.9161	4.0243	0.2439	5.4444
TCGA-HT-7684	184	0	2.0933	0.1635	1.8918	0.1892	4.8463	0.026	0.1041	0	0.1326	0.2885	1.2789	0	3.5522	0.0099	0.9239	0	0.197	0.0408	0.0079	0.0883	0	0.1002	4.3545	1.0324	0.2482	0.089	0.3793	0	3.4371	0.0269	0	0.1101	0.207	0	0	0.2671	7.977	0.102	0.3364	0	0.042	0.1586	2.9305	1.9978	2.934	0.0774	3.1643
TCGA-S9-A6UB	3761	0	0.9975	0.381	4.2068	1.563	3.7918	4.2839	0.2057	0.2244	0.3195	0.556	1.6963	0.2597	0.5138	0.2204	3.3172	0	0.3115	0.068	0.669	0.3178	0	2.079	8.985	5.0373	1.7581	0.3052	0.1606	0.1305	12.4234	0.1395	0	0.979	0.0438	0.0334	0.1623	1.782	5.5797	1.4175	0.1995	0	0.0996	0.209	10.4424	3.3318	6.9592	0.7594	13.869
TCGA-E1-A7YK	378	1	0.6224	0.0486	0.9023	0.5767	5.0434	1.4901	0.1083	0	0.0518	5.1043	2.0664	0.0122	2.0287	0.2269	1.6376	0.072	1.5993	0.0371	0.033	0.0394	0.2929	0.0869	5.039	2.5296	0.2296	0.11	1.2592	0.0764	4.8227	0.1399	0	0.1145	0.5539	0.0234	0	2.2239	13.2706	0.7828	0.455	0	0.0699	0.1651	5.512	2.209	4.1438	0.3567	5.0827
TCGA-HT-8104	372	0	4.3076	0.3182	3.8812	0.3823	5.7822	2.3455	0.5452	0.1246	1.4415	3.5364	3.702	0.2691	5.3854	0.2492	3.1609	0.0725	1.2384	0.1923	0.1327	0.2114	0.2948	0.07	5.8039	4.2056	1.6469	0.8043	0.3027	0.2306	8.0511	0.169	0	0.1153	0.9603	0.0707	0.4587	2.9383	5.5614	2.1102	0.4933	0.2177	0.1936	0.3508	12.0071	1.5697	3.0298	0.9266	6.8462
TCGA-DU-A6S6	2893	0	5.2524	0.304	1.2307	0.9145	3.0651	5.8258	0.948	1.8006	2.4374	1.0511	6.2177	0.4861	6.3125	0.735	3.0428	0.7202	4.0159	0.3913	0.412	1.1977	0.4394	0.7385	4.4834	2.4713	5.5618	1.1437	0.0235	0.3246	6.7831	0.7521	0.2812	1.1456	9.7333	25.8247	0.8544	8.5147	3.8371	0.7464	12.3847	0.3605	0.9729	1.5365	8.3456	4.5487	2.9993	1.0117	9.3974
TCGA-S9-A6WG	2602	0	2.4867	0.2849	0.9614	0.3597	3.8061	2.2803	0.8078	0.2997	0.4412	2.0793	1.4926	0.2071	1.7131	0.7252	1.3285	0.0767	1.2815	0.0904	0.5969	0.1119	0.6864	0.2221	9.1769	1.7448	0.7033	0.1912	1.0212	0.0976	2.5263	0.0745	0.2396	0.2441	1.2786	0.1747	0.3641	2.5174	8.9378	0.7916	3.1326	0.0768	0.2608	0.3518	7.0759	2.7688	2.1842	0.4658	5.949
TCGA-DU-7298	576	1	3.4674	0.1153	2.178	0.6803	5.1145	2.5177	0.6163	0.5548	0.7689	1.1958	4.251	0.2765	2.9924	0.2641	3.8464	0.0683	1.1147	0.0553	0.1641	0.0747	0.2777	0.2471	10.0704	3.0663	2.1773	0.3514	1.2297	0.5358	5.1448	0.1725	0.3412	0.1086	0.9629	0.2443	0.5401	1.977	4.9338	1.9248	1.3609	0.2734	0.1907	0.7479	6.7263	4.6822	5.832	0.4328	8.8927
TCGA-HT-A61B	533	0	4.6175	0.265	2.4343	0.8178	8.5693	0.3282	0.0437	0.0136	0.5851	9.6738	2.8423	0.0442	0.3276	0.4997	1.6741	0	3.0133	0.0578	0.1297	0.0318	0	0.5261	11.6482	3.3924	0.2434	0.1262	2.0488	0.0925	11.2449	0.1864	0.109	0	0.4473	0	0	3.1987	10.0551	1.1249	0.5088	0.0873	0.0318	0.311	11.9983	1.8887	7.7665	0.5667	10.752
TCGA-RY-A843	63	0	2.8618	0.3806	1.9581	0.6495	3.0151	3.1592	0.1978	0.7925	1.3502	0.3525	4.6597	0.3043	2.3168	0.1776	2.7866	0	2.0325	0.083	0.2515	0.0924	0.1375	0.4623	3.9436	1.7593	2.1339	0.4078	0.3383	0.2271	5.9761	0.208	0.7393	0.7171	1.5413	0.6965	1.3372	2.7195	4.3236	0.2803	2.0546	0.5078	0.1916	0.3302	6.064	3.7627	3.8575	0.8164	7.8436
TCGA-26-5136	577	1	2.7733	0.1444	4.0206	1.8804	10.4038	1.5291	0.2145	0.0334	0.3075	5.0838	1.2485	0.0722	1.2945	0.1532	2.1421	0	1.1775	0.1103	0.0489	0.039	0	0.0516	6.5423	3.6873	0.1705	0.4988	1.0607	0.1361	15.4005	0	0.1336	0.3402	0.1828	0	0	2.8902	39.7679	1.6158	1.5597	0	0.0519	0.0545	3.6236	0.772	8.4221	0.4101	10.4199
TCGA-HT-7693	533	0	2.7709	0.2389	4.5838	1.8657	11.5273	3.6599	0	0	0.5509	2.1018	5.7206	0.0448	2.6759	0.1267	4.5203	0	1.1415	0.013	0.0304	0.1128	0	0.128	6.5424	4.1378	0.9517	0.1138	1.9619	0.0938	28.6268	0.0172	0	0.1407	0.9448	0	0	4.0967	22.8669	0.8798	0.4299	0.0885	0.1611	0.0225	12.2623	1.4362	4.339	0.2779	8.7916
TCGA-06-5414	273	0	1.0555	0.1374	1.4375	0.5248	9.4237	1.8071	0	0	0.8387	1.4257	2.1777	0.0824	1.6649	0	3.7196	0	0.0155	0.066	0.0279	0	0.1987	0.1179	12.4755	3.1251	0	0.3796	1.3173	0.1036	3.4985	0.1265	0	0	0.0348	0	0	0.6285	8.9224	2.1899	0.4353	0	0	0.0207	5.6696	0.2938	4.1423	0	6.7983
TCGA-06-0138	737	1	19.7608	0.2941	2.7009	1.0964	10.1666	0.4005	0.0485	0.0302	0.4173	2.1789	1.5062	0.0653	3.11	0.0277	1.2316	0	0.1653	0.1069	0.1772	0.0705	0.1574	0.0467	11.3121	3.6868	0.27	0.4357	1.6922	0.1642	7.4533	0.4324	0	0.7696	0.3308	0.1888	0.6123	1.8679	17.4413	1.355	0.4234	0.1938	0.0705	0.3205	4.0528	1.2224	6.5653	0.1443	6.5419
TCGA-QH-A65Z	427	0	2.2456	0.2339	3.8475	0.609	4.7175	1.4336	0.2605	0.203	0.7055	0.6139	1.1794	0.19	1.6626	0.2481	1.3009	0	0.9699	0.0702	0.1189	0.1894	0.1409	0.6059	5.7689	2.4463	1.3807	0.2019	0.3164	0.2204	10.73	0.3197	0	0.9642	0.9992	0.169	0.274	2.6745	5.8706	1.1169	1.2208	0.0867	0.3365	0.4412	8.6801	5.1569	5.2982	0.2076	10.5034
TCGA-HT-7603	705	0	18.9336	0.769	1.045	0.1483	3.4463	0.9045	4.1556	3.3017	4.6382	1.3981	5.1386	1.1103	10.4957	0.299	2.0986	0.6326	3.0142	0.6805	0.6949	0.7033	0.9777	0.7174	4.6702	1.5396	4.1102	1.4192	0.1816	0.738	2.9659	0.7621	2.7269	1.5095	24.1422	10.1026	8.106	5.6172	3.1074	0.3147	5.0127	0.57	0.6453	4.7701	7.7104	21.2338	4.8285	1.6612	3.8994
TCGA-RY-A83Y	166	0	3.6277	0.1575	2.7094	1.075	4.6271	0.386	0.6547	0.0874	0.2458	1.4778	1.2702	0.063	0.5255	0.1069	1.0508	0.0933	0.9737	0.0481	0.1174	0.17	0.0759	0.6976	6.0338	2.155	0.5576	0.1725	0.1461	0.0198	13.6383	0.2718	0.1165	1.1868	0.4783	0	0.1475	1.2602	3.5967	0.6874	0.4534	0.0934	0.1246	0.2376	5.6617	4.2076	6.0451	0.2732	14.0938
TCGA-S9-A6TU	2650	0	0.5025	0.2468	0.6434	0.7399	2.0038	1.55	0.1666	0	0.1274	0.8866	2.4885	0.0897	1.04	0.3807	1.8438	0	1.8037	0.0294	0.0304	0.0242	0.054	0.1443	5.8735	2.8877	0.3973	0.1496	0.9885	0.0705	5.5999	0.0516	0	0.1057	0.4543	0.0216	0	1.1543	9.4675	0.4162	0.2584	0	0.0645	0.0846	5.5241	2.518	2.1735	0.1309	4.492
TCGA-E1-A7Z6	984	1	1.6646	0.4896	0.7743	0.655	4.3197	2.0117	0.1363	0.085	0.6297	4.3834	2.9974	0.0612	2.8368	0.2985	2.0609	0	1.6687	0.0868	0.083	0.1321	0	0.1531	4.194	1.9955	0.3612	0.2259	0.5913	0.0769	5.0074	0.1761	0.1132	0	0.6196	0.1179	0.7168	4.3732	14.8623	0.6178	0.1322	0	0.4952	0.3232	7.0508	2.126	1.9763	0.4923	7.6582
TCGA-DH-5141	968	0	2.6361	0.1849	1.2763	0.2821	5.8123	0.7119	0.1498	0.0233	0.3937	0.5398	0.9929	0.0168	0.6235	0.0214	0.8415	0	0.2741	0.0293	0.0057	0.0726	0.1215	0.0481	4.8876	1.2623	0.4962	0.028	0.052	0	2.1398	0.0193	0	0.4752	0.0426	0	0	0.3844	3.6988	0.6147	0.0242	0	0.0665	0.1776	4.0223	3.3245	2.4431	0.1936	10.9397
TCGA-HW-8319	1209	1	4.641	0.4306	3.7082	1.0358	6.79	6.1614	0.4375	2.5065	1.3186	6.1008	9.173	0.6796	2.6472	0.8267	5.097	0.1342	4.4209	0.2374	0.2995	0.477	0.2184	0.6963	5.5027	4.9487	2.2204	0.8796	0.543	0.5978	8.2035	0.2478	0.7547	1.0676	4.8758	9.1462	0.5308	4.9229	4.9585	1.7559	3.4583	0.2016	0.546	0.8035	10.1908	4.6023	3.5777	1.051	9.8751
TCGA-CS-4941	234	1	2.8412	0.279	1.7118	0.8659	8.6241	2.2331	0.3391	0	0.9901	3.9159	6.2123	0.1268	4.8605	0.0646	3.3388	0	2.2676	0.0996	0.0172	0.3012	0.3056	0.2175	5.041	3.5426	1.0182	0.6162	1.255	0.1434	3.3966	0.2044	0	0	1.798	0	0	1.3052	12.2299	3.433	0.8765	0	0.0456	0.0766	10.2412	0.8135	4.4601	0.2641	13.5941
TCGA-28-1747	77	1	1.7562	0.1291	0.7625	0.6724	7.813	1.6188	0.0959	0.1643	0.6873	2.5117	0.9766	0.1775	2.3944	0.0959	1.3565	0.3824	0.2904	0.2113	0.0875	0.0349	0.1555	0.0692	9.1867	4.4808	0.9147	0.9917	1.6471	0.2028	3.4154	0.0557	0.2987	0.1521	0.286	0.0311	0	2.2147	8.3837	1.9731	0.2324	0.0957	0.0581	0.2923	4.3044	1.5529	3.5331	0.0611	6.654
TCGA-06-0156	178	1	3.94635	0.0825	1.20575	1.88045	8.62735	3.52895	0.16715	0.0154	0.3724	3.3878	2.2811	0.33675	1.43985	0.0697	3.995	0	0.2117	0.06765	0.3752	0.04385	0.23565	0.1398	15.2	6.11675	0.5185	0.58645	1.10505	0.1839	3.8349	0.1604	0.0603	0.0783	0.08335	0.0308	0.3025	1.5825	16.8417	3.6374	3.4716	0.1971	0.1239	0.1476	7.5775	0.9601	5.44105	0.17195	11.6235
TCGA-TQ-A7RK	1341	0	0.294967	0.1619	2.02657	0.782233	6.08713	3.68573	0.0516333	0.00433333	1.50823	3.2006	3.34927	0.136	1.3509	1.1668	2.64423	0	1.3917	0.0519667	0.176767	0.3032	0.0435	0.147233	13.7252	5.22903	1.10443	0.196833	1.1794	0.0596333	9.4475	0.140433	0	0.0880667	0.922333	0.0122333	0.128333	2.43093	6.546	1.27973	0.149233	0.0277	0.219567	0.156867	11.105	2.41217	4.10483	0.377933	4.40413
TCGA-32-5222	585	1	1.9124	0.1358	1.0082	0.4715	10.5659	0.7568	0.0807	0.0251	0.3084	1.6103	1.8784	0.1629	8.2608	0	2.0647	0	0.0305	0.0889	0.0184	0	0.1309	0.0388	12.5488	2.8672	0.0321	0.0259	1.7009	0.0853	3.8169	0.1563	0.1508	0	0.0344	0	0	0.4659	12.9334	2.2532	0.1173	0	0.0098	0.1435	1.4513	0.1452	4.6787	0.0814	5.8391
TCGA-DU-6404	4068	1	0.594567	0.219967	1.93543	0.841967	3.48687	2.4543	0.0222667	0.0166667	3.79893	0.541933	2.33493	0.367567	2.1485	0.0310667	1.46523	0	6.7999	0.0341333	0.235733	0.0428	0.0786667	1.08827	12.8275	2.267	5.9244	1.44453	0.2945	0.0392667	4.2092	0.130333	0.0568667	0.2431	1.08507	0.0139	0.144067	1.67157	3.07253	3.1186	0.3421	0.0213667	0.810467	0.444233	13.9347	0.738333	3.34453	0.5851	4.9225
TCGA-S9-A7R7	3000	0	0.6143	0.1152	2.7852	0.6886	7.6326	3.0377	0	0	0.1907	7.1597	2.9867	0.1151	2.2781	0.1629	1.7556	0	8.0299	0.0335	0.026	0.6425	0.0925	0.3018	5.7178	3.3357	0.4986	0.1006	1.4246	0.0724	5.2043	0.0221	0	0.1809	0.1944	0	0	1.9755	14.679	1.4876	0.2764	0	0	0.0869	10.8271	1.4364	2.6864	1.1326	8.2527
TCGA-28-5208	544	1	1.2984	0.0936	1.369	0.4695	9.8916	0.5217	0.0464	0.0144	1.4175	2.0814	1.3938	0.1248	2.9901	0.0794	2.4301	0	0.0702	0.1635	0.0529	0.0337	0.1504	0.0892	17.0086	4.8007	0.2211	0.6318	1.3753	0.0588	2.2701	0.2874	0.0577	0	0.0395	0.0601	0	0.5353	9.4188	3.4405	0.1348	0.1851	0	0.1884	5.1331	0.1668	3.4718	0.2462	5.3303
TCGA-26-5133	452	0	3.4448	0.0652	0.8805	0.6228	13.2517	0.9451	0	0	0.4167	5.7608	1.5977	0.0163	0.2823	0.0277	2.3181	0	0.055	0.1708	0.5527	0.3698	0	0.0699	25.017	3.324	0.3466	0.87	0.1261	0.1229	3.7207	0.1689	0	0	1.4864	0	0	1.1189	5.6868	1.4597	4.9314	0	0.1056	0.0984	3.5311	0	3.3944	0.3293	4.6104
TCGA-S9-A6TX	1245	0	15.0459	0.0909	1.4561	0.6965	3.5993	2.2021	0.506	0.0736	0.5319	0.9257	1.8324	0.0341	0.3229	0.1638	1.8246	0.0673	0.3703	0.0149	0.0385	0.0736	0.1642	0.1461	4.8046	2.3291	0.2681	0.119	0.2283	0	5.7823	0.0915	0	1.2841	0.2587	0	0	2.3374	2.4032	0.7933	0.3597	0	0.1144	0.1028	5.1074	1.6996	3.7491	0.1326	11.236
TCGA-HT-8018	1152	1	19.9076	0.4977	1.2212	0.3665	5.3445	2.5208	3.5948	1.8531	2.4722	1.9836	7.9516	1.2437	10.0952	1.3915	3.7463	3.2829	5.4817	0.3801	0.8126	2.2835	1.5805	1.0346	4.0771	2.1499	4.8872	1.4815	0.9618	0.5116	3.216	0.5988	3.5158	1.7052	14.0585	3.1597	1.0599	4.5265	7.1803	0.8394	7.7516	1.4086	1.2041	8.4313	10.3415	9.4306	3.0845	1.3632	3.7302
TCGA-06-2563	932	0	2.022	0.1995	1.1221	1.116	5.1739	3.5946	0.0988	0.0308	1.1564	1.1089	2.5391	0.2161	3.9054	0.0564	2.692	0.0985	0.1683	0.1379	0.0676	0.0718	0.2404	0.0475	16.3087	4.6443	0.5104	0.3326	0.3342	0.0418	4.5628	0.0574	0.1231	0	0.5051	0.1281	0.1558	2.6617	9.196	3.1577	1.0534	0.1972	0.0837	0.4265	3.9706	0.711	5.9067	0.0525	4.994
TCGA-TQ-A7RG	599	0	4.4304	0.2364	2.2787	1.055	6.5183	5.1175	0.2006	0.1719	1.294	0.6672	1.7026	0.0675	1.4401	0.1003	1.7319	0	0.5506	0.1032	0.1259	0.1276	0	0.2172	7.1108	4.0783	0.598	0.5951	0.9658	0.0212	6.3634	0.1166	0	0.3182	0.1282	0	0.3164	2.8957	6.0085	1.1793	1.6044	0	0.17	0.0764	8.3615	4.3314	3.8773	0.6019	12.3291
TCGA-DB-A4XA	573	0	4.2134	0.2194	1.7981	0.5623	3.3419	0.9432	1.1174	0.1596	0.4227	0.2323	1.5354	0.2664	1.3951	0.0399	1.0073	0	1.3571	0.0958	0.0637	0.2877	0.0755	0.224	4.5645	2.2865	0.8882	0.3359	0.1696	0.0788	7.5659	0.1082	0	0.7385	0.5555	0	0.5875	2.6883	3.2037	1.3172	1.6248	0	0.1917	0.1892	6.1752	5.5291	3.0371	0.178	5.2615
TCGA-TM-A84I	854	0	2.0569	0.0838	2.3573	0.7761	10.7086	4.3598	0.0415	0	0.1587	7.1786	2.5765	0.0419	0.7773	0.0948	3.7473	0	0.2514	0.0488	0.0852	0.4526	0.0673	0.0599	13.4398	9.2744	0.066	0.0932	0.5185	0.1053	7.7147	0.1287	0	0.1317	0.0707	0	0	1.7574	18.3115	1.9673	0.3219	0.1657	0.0905	0.0633	8.5429	1.7923	8.1725	0.4805	6.3361
TCGA-S9-A7IY	715	0	2.8468	0.287	1.1619	0.9796	4.8781	2.5263	0.4688	0.1594	0.2647	0.6025	1.8189	0.2008	1.0642	0.0487	1.3832	0.085	0.5647	0.0376	0.0584	0.1704	0.1383	0.4512	5.7163	2.0562	0.2371	0.2939	0.9317	0.0721	5.5501	0.0826	0	0.5408	0.5448	0.0276	0	5.2498	12.1101	1.0022	0.3305	0	0.1651	0.0866	8.9857	3.2208	2.6257	0.3395	8.1962
TCGA-19-0957	666	1	4.3794	0.1785	1.054	0.568	6.7716	1.4919	0.2209	0.0551	0.6123	1.6534	1.8429	0.3569	4.0823	0.1136	2.4451	0	3.8137	0.0779	0.0807	0.1445	0.2867	0.1701	9.4962	3.0507	0.281	0.4959	0.9429	0.1121	4.5245	0.2054	0.055	0.2803	0.5648	0.0573	0.1394	1.3607	6.7604	1.2339	1.4135	0.0882	0.2033	0.1347	6.9108	2.5441	3.4161	0.0657	5.4313
TCGA-DB-5275	1458	0	3.4902	0.2608	2.8	0.7682	5.9432	1.9816	0.4578	0.2524	0.7067	5.4756	4.816	0.1304	4.1913	0.7141	2.9303	0.0702	3.7058	0.1242	0.1286	0.1664	0	0.9997	8.2878	3.9776	0.8677	0.3049	0.7331	0.0298	13.2476	0.3138	0.0439	0.8936	1.2304	0.0228	0.2222	2.711	9.0365	1.2809	0.4096	0.0703	0.4946	0.0894	8.7792	1.9008	6.3382	0.576	14.3817
TCGA-DU-7011	3200	1	3.5023	0.1658	0.8393	0.1439	3.6788	1.3489	0.2955	1.3661	1.0238	1.0035	2.7233	0.2818	1.7629	0.1337	1.824	0.0491	1.5663	0.0724	0.045	0.0716	0.0799	0.0474	3.7279	1.6115	1.0375	0.1659	0.6922	0.3542	1.0965	0.1431	0.4602	0.2344	2.5186	0.4153	0.6215	1.3272	2.6716	0.5791	1.7429	0.0492	0.2505	0.3128	5.4004	4.6973	2.1421	0.5258	4.6386
TCGA-06-2557	33	1	2.8134	0.0533	1.1236	1.7418	7.7524	2.2859	0.0396	0.0247	0.5861	4.5074	3.4541	0	1.5643	0.0339	3.737	0	0.1348	0.0814	0.0722	0.0863	0.0642	0.0952	9.5523	5.6237	0.2202	0.793	1.5446	0.1004	5.9893	0.046	0	0.1255	0.0337	0	0	2.4369	8.9044	1.5701	0.2301	0.158	0.0479	0.1608	6.1142	0.5695	4.1583	0.0925	13.5709
TCGA-RY-A83Z	301	0	2.4375	0.2344	1.285	0.4746	6.0772	0.0653	3.6982	0.0136	0.2287	11.4689	2.3633	0.1611	0.4527	0.0621	1.3939	0	0.9059	0.1087	0.1191	0.0949	0.2823	0.2303	6.1691	2.4699	0.6225	0.1535	1.0644	0.0552	10.7025	0.1686	0.0542	0	0.3337	0	0	0.6699	11.1302	0.6714	1.9402	0.0869	0.0421	0.1105	10.1533	2.9749	6.4123	0.2218	8.7987
TCGA-S9-A7IS	241	1	0.4027	0.0252	0.2972	0.6844	2.6104	3.8984	0	0	0.1429	1.1189	2.683	0.0252	6.0824	0.4698	1.8974	0.1491	0.4669	0.0714	0.1194	0.0679	0.0606	0.0899	17.6305	6.6626	0.0891	2.0738	0.5253	0.079	2.7043	0.2897	0	0	0.0637	0	0	2.446	13.8285	1.2773	0.4348	0.0746	0.0453	0.0949	9.2137	0.269	4.5606	0.0278	2.8161
TCGA-FG-A4MU	326	0	0.2145	0.1341	1.7529	0.8145	4.8284	2.2036	0.0996	0	0.7849	3.2286	3.235	0.1005	5.0548	0.0711	2.8996	0	0.2073	0.0585	0.0909	0.0543	0.0807	0	7.1375	5.0404	0.0791	0.3592	1.0364	0.0211	6.8149	0.2893	0.124	0	0.1273	0	0.6281	0.7665	11.8877	1.9205	0.6273	0.0994	0.0241	0.2529	8.3774	0.8957	3.0668	0.148	7.5992
TCGA-76-4932	1458	1	0.392	0.0919	0.7749	0.5492	8.9109	0.5119	0	0.0142	0.7171	4.8785	1.3234	0.0765	1.3628	0.026	1.5517	0.0907	0.0344	0.0936	0.0208	0	0	0	12.345	2.8182	0.0362	1.9689	0.3788	0.0769	1.6198	0.0881	0.0567	0	0	0	0	1.0504	12.3705	2.5567	0.3086	0.1816	0.022	0.0693	3.642	0.3273	3.5161	0.0193	6.4019
TCGA-CS-6667	1469	0	1.0686	0.0527	1.5121	0.7118	4.8103	1.9976	0.1827	0.0163	0.3492	1.1937	2.8609	0.2196	0.9125	0.1938	3.1928	0	1.6698	0.0345	0.0298	0.1328	0.1694	0.1633	4.6678	2.1339	0.9959	0.2637	0.3532	0.011	7.873	0.0202	0.0325	0	0.5339	0.0169	0.1647	1.0047	5.219	0.3932	0.4555	0.0521	0.0885	0.1724	7.9198	1.1272	3.2477	0.1164	2.8979
TCGA-R8-A6MO	993	0	0.8201	0.1774	1.5965	1.0722	4.7713	0.9886	0.2342	0.0182	0.3218	0.9252	0.8236	0.0887	0.5118	0.2007	0.9137	0	0.4101	0.0473	0.0601	0.0532	0.095	0.3945	5.3297	3.4088	0.8611	0.2441	0.32	0.0619	10.3961	0.0908	0	0	0.1996	0.057	0	1.0144	4.8117	0.5809	0.369	0	0.0993	0.2231	5.4222	4.7416	4.5274	0.2706	8.1851
TCGA-FG-A4MT	1164	0	5.1133	0.11775	1.3466	0.7802	3.14385	1.43745	0.7959	0.437	1.92485	1.4944	3.63695	0.1177	3.01275	0.63815	1.385	0.03995	2.5722	0.0763	0.18575	0.22505	0.68245	0.48455	7.1395	2.83265	2.56925	0.31655	0.59995	0.0678	5.34025	0.31465	1.3977	1.2651	5.11115	0.29885	1.32725	2.79675	2.07545	0.56805	4.02515	0.55995	0.1257	1.0593	9.1112	3.55865	3.47335	0.4488	9.49805
TCGA-06-5858	187	0	0.803	0.0314	1.1642	0.5989	9.399	2.0274	0	0.0145	0.7568	3.2153	1.7171	0.0941	1.4153	0.0133	2.5392	0	0.2469	0.0685	0.0106	0.6434	0.0756	0.1121	9.7297	3.6068	0.037	0.2017	1.1154	0.2759	2.1778	0.0542	0	0.1478	0.0397	0.0302	0	4.6626	15.9528	3.0811	0.5419	0	0.0113	0.071	5.4066	1.0059	2.7576	0.1237	6.2807
TCGA-TM-A7CF	1989	0	4.0621	0.2384	1.0943	1.2908	3.05855	2.56785	0.5706	0.61915	1.04935	1.585	4.37255	0.20095	1.3575	0.45185	1.91975	0.34095	1.89355	0.1195	0.24585	0.52355	0.3107	0.19325	3.9108	2.36335	1.77355	0.46005	0.19185	0.1281	7.94715	0.17795	0.13865	0.765	4.4695	6.48345	0.8905	3.2875	3.77385	0.3593	2.53915	0.1151	0.3907	0.84485	7.04145	3.416	3.68205	0.737	11.6672
TCGA-DH-A66D	846	0	2.2224	0.2058	1.5621	0.759	5.4839	2.7802	0.1528	0.0714	1.3507	4.4789	3.7424	0.3214	2.8457	0.5565	1.9391	0	0.94	0.1516	0.0349	0.1666	0.062	0.3125	8.3442	5.3137	2.1863	0.2021	1.6304	0.0808	5.1022	0.1184	0.0476	0.1212	0.6511	0.0496	0	1.1764	7.0508	1.4878	0.4814	0.0763	0.1018	0.1747	10.9817	3.9866	4.3378	0.3814	6.2861
TCGA-28-2513	222	0	2.6804	0.0644	0.6522	0.1864	6.9614	1.2924	0	0	0.8002	2.228	1.5779	0.0805	1.8717	0.0137	1.7518	0	0.0906	0.0422	0.0109	0.0522	0.3104	0.2302	8.0064	1.2855	0.0761	0.1995	1.6187	0.1012	1.7041	0.1112	0	0	0	0	0	0.3684	5.5	2.6898	0.4174	0	0	0.1215	6.4357	0.8609	1.9074	0.0102	3.2252
TCGA-FG-6689	454	0	6.4374	0.1195	1.1088	0.5301	3.9596	1.0432	0.7987	0.9771	1.9364	2.0908	4.476	0.438	4.1487	0.2957	2.2769	0.236	2.4636	0.2086	0.1957	0.3763	0.144	0.1993	6.3008	3.3071	1.2462	0.4791	0.5235	0.3503	3.8851	0.3324	0.0369	0.2815	6.0755	3.6646	1.3997	3.8715	9.3392	0.6413	1.9213	0.3543	0.3152	0.6161	9.7344	3.7258	3.3233	0.663	6.0406
TCGA-HT-7902	956	0	1.0761	0.0989	1.3015	0.8698	6.1551	3.3505	1.0576	0.0366	0.8001	1.8322	3.4195	0.3065	1.5161	0.1259	3.7281	0	2.2576	0.1727	0.2212	0.1388	0.2383	0.1696	5.6009	3.3566	1.0508	0.424	0.3517	0.2361	4.9703	0.2618	0	0.2796	2.3535	0.8003	0.3707	2.4879	6.1359	0.9823	1.5664	0.1173	0.2846	0.194	9.631	3.806	4.0103	0.5461	5.7663
TCGA-19-1787	385	1	22.4493	0.1262	1.4049	0.5548	3.4898	1.3498	0.075	0.0117	1.2356	3.989	1.1269	0.0883	1.3414	0.1071	1.4814	0	0.0426	0.011	0.0513	0	0.0608	0.1803	6.7382	2.3332	0.1192	0.0781	0.7413	0.1268	1.2932	0.029	0	0.1189	0.0319	0.0729	0	1.0099	11.8931	2.0381	0.436	0	0.0272	0.019	3.2826	0.6744	1.7657	0.1831	1.1146
TCGA-DU-5870	5546	0	1.10295	0.15875	1.90255	0.59435	5.28505	3.1315	0.16475	0.11255	1.01485	2.98395	2.7226	0.2203	0.9615	0.1477	1.6448	0	0.61605	0.10275	0.08555	0.308	0.02985	0.164	7.66265	3.3855	0.62125	0.3412	0.38865	0.03815	5.0754	0.1942	0.0677	1.25085	0.06125	0.01135	0.1658	1.95675	2.39965	1.1834	1.9375	0.03675	0.146	0.2359	6.3381	2.1788	4.2753	0.1903	8.3092
TCGA-DU-5874	461	0	2.6123	0.1289	1.8121	1.0192	4.7039	3.7105	0.2552	0.0199	0.1677	0.6632	3.8374	0.0429	0.4913	1.1574	1.9514	0	1.4976	0.0234	0.364	0.603	0.1035	0.9672	8.2833	5.2905	2.536	0.2353	0.0664	0.054	7.7059	0.3214	0.3975	1.0121	0.4894	0	0	2.0878	3.2285	1.2895	2.8145	0.4459	0.0773	0.1621	9.3016	2.2963	4.5864	0.5083	12.3346
TCGA-DB-5270	3733	0	5.7959	0.2676	0.6944	0.1905	3.2021	1.1238	2.7816	4.496	3.4323	2.008	7.7385	1.3373	5.0122	0.8207	3.205	0.1219	2.3721	0.4042	0.4255	0.5444	0.4958	0.5883	4.0217	1.9736	5.7828	1.3773	0.4296	1.2411	1.5991	0.5448	0.5712	1.0666	8.1797	9.0209	1.35	7.5305	4.1819	1.1007	7.4081	0.4272	0.8808	1.2733	7.0662	5.2801	1.6617	1.1851	5.333
TCGA-E1-5311	4084	1	3.9991	0.3017	2.7262	0.6233	3.4143	1.2005	1.536	0.6182	1.3914	0.9579	3.9109	0.3015	3.7688	0.2925	2.5696	0.1276	2.9921	0.0987	0.46	0.4303	0.4672	0.1232	7.092	3.9843	3.3576	0.5695	0.0999	0.2978	5.0932	0.2728	1.7939	1.1166	5.7814	0.2698	0.7066	1.9709	4.5333	1.4462	3.6295	0.575	0.4107	1.1217	6.6967	3.5699	4.1362	0.7206	5.1389
TCGA-DH-5140	607	1	1.1517	0.2571	0.347	0.6545	4.4441	1.8907	0.2673	0.4283	0.6385	1.6192	4.1848	0.1028	2.8919	0.0982	2.7482	0.0761	0.4481	0.0673	1.1239	0.3469	0.1858	0.1653	11.5953	8.2724	0.3035	0.4592	0.3378	0.0161	4.7171	0.503	0.0951	0	2.0174	0.0495	0.1204	1.6167	4.9144	2.1043	1.2954	0.3049	0.0555	0.2909	10.5698	3.1602	3.5976	1.4072	5.4501
TCGA-16-1045	883	1	1.8226	0.038	1.5374	1.6697	6.7828	1.6925	0	0	0.6198	2.2509	2.6803	0.1328	2.0418	0.0161	3.1207	0.1125	0.1708	0.0083	0.0515	0.0615	0.183	0.1085	11.2556	3.3805	0.0897	0.7415	2.6418	0.2147	1.9458	0.0219	0	0	0.1442	0	0	5.427	12.5544	2.0099	0.9294	0	0.041	0.0286	9.0673	0.2029	2.5206	0.1378	6.0375
TCGA-FG-7643	611	0	6.9392	0.2976	0.6097	0.1722	5.3901	1.374	2.8416	2.9124	2.8212	0.1575	6.4314	1.0307	6.5833	0.2976	3.4025	0.6926	3.3348	0.3294	0.4611	0.9754	0.461	0.5773	3.761	1.7604	2.6352	1.1746	0.3451	0.641	1.3003	0.734	0.472	1.7027	9.1487	8.6217	2.1913	7.0493	3.1183	0.5917	8.3255	0.6304	0.8104	1.636	8.4842	7.7265	1.869	0.8284	4.6323
TCGA-27-2519	550	1	4.2353	0.1151	2.2813	0.5826	6.383	0.5771	0	0	0.2858	3.8375	1.2434	0.2013	1.2804	0.0976	1.0134	0	0.0324	0.0188	0.078	0.0621	0	0.0411	7.519	1.9443	0.3397	0.8154	1.6459	0.0904	2.9964	0.1325	0.1065	0.6778	0	0.0277	0.4044	1.6449	8.5789	2.0882	0.7871	0.0853	0.2276	0.2605	8.087	1.5378	3.2521	0.1725	2.8805
TCGA-32-2615	485	1	3.6649	0.0764	1.975	1.0602	8.3591	2.3255	0.378	0.0353	1.0294	2.4516	1.5032	0.1526	2.4382	0.0756	3.0667	0	0.415	0.0555	0.1639	0.0687	0.1226	0.1455	10.6342	3.3413	0.4807	0.3939	0.8263	0.1119	4.754	0.0732	0.0471	0.2398	0.2577	0.0735	0.1192	3.783	15.4523	2.4027	0.4397	0	0.0641	0.096	6.6804	0.4081	5.3879	1.0398	4.871
TCGA-DU-7013	269	1	1.0783	0.1474	3.4107	0.9626	7.4632	3.7314	0.1251	0.6823	0.5081	5.4617	3.7619	0.2526	3.5536	0.1787	5.5048	0	0.4381	0.3171	0.2212	0.3183	0.1015	0.015	14.7027	10.644	0.5718	1.5346	1.1559	0.1191	6.4404	0.9695	0.4676	0.2977	0.3465	0	0.296	1.3244	13.774	4.6659	1.3644	0.4996	0.106	0.2383	7.0738	0.5628	3.665	0.4352	7.5033
TCGA-HT-8110	419	0	2.4694	0.1447	2.0748	0.7255	5.4888	2.0423	0.1074	0.0781	0.4621	3.2462	2.1539	0.1687	5.0529	0.0614	2.3694	0	0.4745	0.2263	0.0899	0.3905	0.0581	0.0172	4.8723	3.0367	0.3986	0.3848	1.7337	0.4696	2.5911	0.6661	0	0.6817	0.4884	0	0.226	3.5845	10.4956	3.0004	2.1526	0.5005	0.1561	0.1274	8.8619	1.16	2.12	0.0685	7.5977
TCGA-HT-7687	3	0	3.8686	0.2687	2.4927	0.9793	5.7278	4.1912	1.8752	0.1243	0.7435	0.564	4.6828	0.8325	3.3044	1.1511	3.3036	0.0796	0.9667	0.0879	0.2185	0.5946	0.1942	1.0175	9.1612	5.0601	3.679	0.5566	0.4777	0.3713	14.8771	0.4483	0.7456	0.886	2.5842	0	0.8811	3.9933	3.23	0.7477	3.017	0.3983	0.3768	0.6486	9.2609	4.1639	5.3983	0.517	13.2895
TCGA-RY-A840	854	0	0.7944	0.1655	2.6522	0.6383	3.4965	1.0757	0	0.0383	0.1762	2.2822	2.1058	0.0414	4.7222	0.1638	1.6703	0	0.1085	0.0602	0.0935	0.0893	0.1329	0.1577	10.6482	2.8046	0.7489	0.1445	0.0213	0	10.5776	0.2698	0	1.5593	1.6058	0	0.1292	5.5188	2.7523	0.5719	1.1119	0	0.4265	0.2081	9.7769	3.2431	5.6906	0.1088	11.2074
TCGA-P5-A5F6	39	0	0.2672	0.167	0.1409	0.1772	4.01	2.4505	0	0	2.1926	0.0344	2.2857	0	0.1204	0	0.5676	0	1.3302	0	0.0849	0	0.1341	0	5.3601	0.424	0	0.0265	0.1721	0.035	1.6105	0.032	0	0	0	0.0268	0.2608	1.4322	8.9022	0.1519	0.1202	0	0.01	0	3.4658	2.0828	1.648	0	0.7377
TCGA-41-4097	6	1	2.2867	0.2233	1.5069	0.6977	8.364	3.0856	0.0663	0.186	1.0142	0.6619	2.7665	0.1116	1.7391	0.0947	1.8491	0.1323	0.8537	0.039	0.0908	0.1688	0.2152	0.2872	14.9546	3.7366	0.58	0.4786	0.656	0.1683	3.027	0.1542	0.4958	0.4208	2.8264	0.086	0.6277	9.4472	20.512	1.048	1.4146	0	0.1285	0.2022	9.1503	0.4774	4.0064	0.2889	8.8109
TCGA-TQ-A7RV	1868	0	1.5548	0.1137	0.8742	0.68355	4.1771	3.26815	0.18425	1.07985	1.7234	2.3864	4.41205	0.238	2.03445	0.63705	2.651	0.03465	1.7669	0.09715	0.10675	0.2701	0.4533	0.2787	5.262	2.2052	1.45515	0.29065	0.5036	0.22255	4.1287	0.1487	0.79225	0.82475	3.1736	1.25775	0.5263	2.9307	5.6938	0.68	1.44685	0.30665	0.42415	0.84735	9.403	3.3581	2.5961	0.4187	8.26125
TCGA-DU-6542	73	0	2.1637	0.1352	2.2243	1.2714	6.7207	3.5412	0.5021	0.6728	0.4558	3.1313	5.5032	0.2872	3.8239	0.4876	4.1572	0	1.0644	0.0516	0.1031	0.1095	0	0.1208	13.2119	4.656	5.0286	0.4991	1.1237	0.1062	8.1591	0.2334	1.0008	0.6371	1.8399	0.0651	0.3168	1.7394	7.3162	1.8633	1.5575	0.5012	0.2675	0.2551	10.3031	2.8909	4.6703	0.4746	5.1763
TCGA-HT-7472	1	0	0.5613	0.3508	1.5217	0.5219	4.8366	2.5687	0.4465	0.0116	0.5334	6.2196	3.6455	0.2254	2.4004	0.2764	2.8334	0	1.5777	0.1422	0.0509	0.1488	0	0.1253	8.057	3.0047	2.1593	0.2446	0.9878	0.1574	2.5679	0.0577	0	0.2361	0.7928	0.0724	0	4.4405	6.3261	1.1622	0.2164	0.0743	0.1622	0.2646	9.8245	2.0087	3.3265	0.7273	9.4434
TCGA-19-1389	141	1	2.2636	0.0322	0.4882	0.4465	4.1687	0.3225	0	0	0.5704	1.628	0.9264	0.0804	0.2186	0.0136	1.7484	0	0.1627	0.0351	0.0218	0	0.2324	0.046	12.7029	2.4624	0	0.1149	1.2179	0	0.3721	0.0185	0	0.1515	0.0407	0	0.1506	0.3676	15.1922	2.6143	0.324	0	0	0.1455	5.4074	0.1718	1.3845	0.0203	1.7988
TCGA-CS-6669	1494	0	8.0323	0.3441	0.3756	0.1991	1.9829	4.2858	2.1946	3.8597	6.5646	0.025	7.0276	3.2679	5.0546	0.7643	4.1903	0.2998	5.7586	0.4461	0.7614	0.4808	0.9753	1.5767	2.3617	1.1898	5.1856	1.5281	0	2.4541	1.5058	0.5708	1.7228	2.9563	12.1953	26.4993	6.0696	5.5547	1.6793	0.4529	11.6284	0.6602	1.718	1.6646	7.5609	11.2515	1.4164	1.7371	3.3378
TCGA-HT-7602	908	0	2.4544	0.1859	1.1371	0.4034	4.2187	1.0619	0.1381	0	0.5938	0.3157	1.3058	0.0348	2.3128	0.0394	1.5655	0	0.6664	0.0659	0.0236	0.1255	0.056	0.1661	3.4062	1.5556	0.3293	0.1771	0.4671	0.0292	4.3415	0.0669	0	0.1095	0.4413	0	0.1089	2.3917	6.1475	0.6976	0.6023	0	0.2925	0.228	7.7959	5.8383	2.7104	0.5243	5.7486
TCGA-HT-7474	114	0	8.0204	0.326	0.7563	0.2476	6.6927	2.0209	1.6039	4.6869	2.4582	2.3403	5.1076	1.2934	3.5517	0.5446	2.7701	0.2414	3.6201	0.3735	0.3107	1.0669	0.2455	0.1747	3.827	1.7485	2.7664	0.7182	0.2835	0.8448	3.3684	0.258	0.8294	0.864	5.545	8.9899	2.4822	6.4071	4.7282	0.7784	7.0996	0.1813	0.7548	1.9985	7.5259	6.7521	2.7418	0.8229	4.7399
TCGA-DH-A7UV	566	0	0.771	0.2409	1.0715	0.8237	4.1648	2.3919	0.0325	0.0101	0.2021	3.7327	2.5557	0.0876	2.4503	0.158	2.3008	0	0.3448	0.0669	0.0223	0.0828	0.0528	0.0626	5.1835	2.5513	2.6373	0.2138	0.491	0.0825	6.1912	0	0	0.1032	0.2772	0.0422	0.3078	3.3808	4.3186	0.6454	0.1261	0	0.1575	0.0991	9.1985	2.5753	3.4973	0.2868	3.676
TCGA-P5-A5EY	72	0	4.7554	0.6037	0.5484	0.1612	2.7428	1.242	1.7242	0.7845	1.1204	0.0574	4.3484	0.1625	4.3054	0.1576	1.607	0.1375	3.6421	0.0557	0.1967	0.2507	0.4475	0.1825	2.7421	1.569	1.2335	0.5198	0.1077	0.0583	1.1515	0.2138	1.7614	0.6563	5.6426	0.1789	1.8494	3.7168	7.4815	0.5955	6.686	0.0688	0.5344	0.7708	4.5846	5.2121	1.333	0.4212	3.145
TCGA-E1-A7YO	2282	1	4.7515	0.1326	2.4602	1.2426	4.2016	5.1706	1.5751	0.4295	0.8467	1.0806	3.8578	0.4108	4.3265	0.6074	2.2446	0.3141	1.9975	0.1157	0.3055	0.6154	0.3194	0.6253	5.1559	2.8611	1.972	0.4736	0.205	0.1499	12.4039	0.2899	0.7359	1.499	2.6512	0.1532	0.7454	3.638	7.6508	0.5932	2.2905	0.2359	0.4958	0.8002	10.7168	3.5428	5.3754	0.6734	15.9267
TCGA-FG-6691	1257	0	0.4809	0.2254	1.7747	0.3188	4.7629	1.563	0.0744	0.0116	3.6616	3.4335	3.3918	0.0626	2.0745	0.17	2.1978	0	0.9294	0.0492	0.017	0.1758	0	0.179	7.9236	2.735	1.2419	0.0537	2.2267	0.0787	2.3601	0.1441	0	0.236	0.5706	0	0.2347	2.1479	4.9387	1.5992	0.3246	0	0.1621	0.2268	9.7398	1.3387	2.921	0.407	5.9002
TCGA-TQ-A8XE	954	1	0.45835	0.10315	1.03855	0.97965	4.2076	2.59225	0.1083	0	0.75045	3.80965	2.96325	0.05975	2.19875	0.2174	1.2313	0.31315	0.5256	0.0376	0.05455	0.0773	0.0364	0.1723	10.8593	4.10465	2.64605	0.1879	0.744	0.0347	5.8436	0.0752	0	0.065	0.09065	0	0	2.0843	3.72015	1.37195	1.0198	0	0.1966	0.2984	8.96225	2.0752	4.3931	0.29905	10.8706
TCGA-HT-7882	113	1	2.6861	0.1354	0.5482	0.3917	5.4609	2.7457	0	0	1.249	0.7691	1.5993	0.0271	2.41	0.0115	1.9242	0	0.1979	0.0827	0.0184	0	0.3262	0.0193	10.8644	1.9808	0.1279	0.0774	1.5698	0.068	1.3875	0.1558	0	0	0	0	0.2537	0.6192	7.0317	1.6844	1.5594	0	0.0195	0.0613	6.9313	0.2894	1.7974	0.0384	4.3053
TCGA-28-5218	157	1	1.8731	0.0344	0.1743	0.498	5.8528	0.6906	0	0	3.1275	3.104	0.5952	0.1033	4.2988	0.073	0.234	0	0.0194	0.0526	0.0117	0	0.0829	0.1722	25.9481	3.5232	0.0406	0.041	1.4373	0.0216	0.9676	0	0	0	0.0436	0.0332	0	1.9684	6.3749	3.4383	0.1487	0.1021	0	0.026	7.9979	0.184	2.4709	0.0217	4.9677
TCGA-27-1837	427	1	3.1556	0.0657	0.8873	0.6847	3.7882	2.6373	0	0.0304	0.7931	2.4357	1.1365	0.1314	5.0792	0.1394	1.5843	0	0.2218	0.1291	0.0446	0	0	0.1409	8.2003	3.1873	0.8537	3.1155	0.4066	0	1.9561	0.7188	0	0.3097	0.2496	0	0	2.255	6.7184	1.6861	0.1893	0	0.0473	0.0992	4.4591	0.3514	4.8358	0.0622	4.4522
TCGA-P5-A5ET	0	0	4.2821	0.2478	1.7558	0.7886	4.0695	1.5463	1.3617	0.2179	0.8265	1.0099	1.3922	0.3096	1.4857	0.2208	1.3322	0	1.3932	0.0541	0.2267	0.1605	0.2388	0.2656	5.8411	2.3709	3.1009	0.5134	0.2107	0.1712	6.4721	0.1141	0	0.467	1.7877	1.3129	0.6966	5.8083	3.3666	0.9601	2.8898	0.3674	0.1159	0.43	7.1952	6.7544	4.5792	0.5512	13.2066
TCGA-06-5413	268	0	6.5225	0.1199	2.0733	0.3989	9.4132	1.2693	0	0	0.8083	5.6267	2.1158	0.0749	2.7975	0.0763	2.2041	0	1.0111	0.0981	0.3149	0.0971	0.0722	0.0428	11.7995	4.2632	0.0708	0.6496	1.4829	0.2824	3.4189	0.1725	0.1664	0	0	0	0	0.6854	10.3428	2.3227	0.6042	0	0	0.0452	3.7877	0.1602	5.055	0.0993	4.766
TCGA-DU-7018	933	1	0.4343	0.1527	1.0016	0.7656	2.6393	2.93	0.3779	0.0314	0.1926	0.2514	1.8573	0.195	2.3172	0.072	2.2328	0	0.4387	0.1111	0.0287	0.2106	0.1226	0.2546	12.9535	3.8575	0.6008	0.1495	0.0131	0.0426	3.0566	0.3319	0.0942	1.4386	0.1503	0	0	1.2608	1.3869	1.1201	0.5129	0	0.0793	0.192	6.4152	1.904	4.3522	0.2435	9.4405
TCGA-76-4928	94	1	2.6039	0.0957	1.0094	0.4569	5.2404	0.7734	0	0.0111	2.004	1.6256	0.8619	0.1316	1.3017	0.0203	1.4641	0	0.0404	0.0522	0.0081	0.0258	0	0.0684	13.723	2.5054	0.2543	0.2907	1.2025	0.0301	1.9385	0.0689	0	0	0.0606	0	0	1.505	16.0845	2.39	0.1723	0	0.0086	0.0361	4.7587	0.6395	2.6621	0.0642	2.1845
TCGA-FG-7638	686	0	3.439	0.1601	1.1572	0.3175	3.6892	0.5606	0.7471	0.9524	1.1196	0.1694	1.2517	0.2286	2.134	0.1067	1.4836	0.1354	0.8999	0.1497	0.1007	0.3209	0.0551	0.1797	4.4246	2.428	1.0257	0.392	0.0707	0.1005	2.8348	0.1579	0.2538	0.5386	3.9069	2.4228	1.0713	2.0915	3.8487	0.7611	3.1933	0	0.1151	0.3623	4.6846	5.1327	1.805	0.2922	5.1841
TCGA-DB-A64R	955	0	4.7851	0.2136	4.8051	1.442	3.8979	4.6815	0.2115	0.4778	3.1834	0.4397	2.308	0.2669	1.9365	0.151	1.936	0.2109	1.5213	0.0855	0.193	0.3075	0	0.3053	6.1127	2.9329	2.3957	0.4409	0.055	0.0447	12.7712	0.4917	0.2635	0	3.0642	2.9494	0.6672	4.6814	4.9654	0.8549	2.9218	0.1056	0.717	0.7521	12.3557	6.2794	5.4294	0.6122	15.6201
TCGA-TQ-A7RF	650	0	5.7403	0.3147	1.8051	1.22	3.9895	1.1222	0.6543	0.1602	0.134	4.2363	4.4429	0.0944	1.206	0.0401	3.6754	0.0932	0.4069	0.0275	0.0853	0.068	0.0758	0.2924	7.7167	4.0035	0.966	0.2023	0.5595	0.0593	11.2889	0.0362	0.0582	0.2965	1.434	0.0303	0	2.159	13.0537	1.0991	2.3561	0.1866	0.0453	0.1425	7.7197	3.5322	6.0414	0.4617	9.0812
TCGA-DU-6407	2875	1	2.0996	0.157367	1.13903	0.5049	5.3424	1.84873	0.0936667	0.0875667	0.4998	2.7243	2.8397	0.153067	1.5735	0.394633	1.57933	0	0.928967	0.0193333	0.0638	0.0946333	0.1298	0.205267	12.0017	3.9799	1.67257	0.0762667	1.0818	0.0168667	5.29857	0.1037	0.183367	0.1535	1.91803	0.0409	0.0844333	1.34027	8.00487	1.51103	0.936433	0	0.0283667	0.3109	6.07413	1.4449	4.00057	0.229267	6.1839
TCGA-27-1835	648	1	0.534	0.1335	1.0699	1.8539	5.4813	1.3018	0.0496	0	0.8527	1.1129	1.9233	0.2002	1.1346	0	1.6706	0	0.0375	0.1093	0.0113	0.1622	0	0	15.3077	1.6468	0	0.9459	0.0516	0.2097	6.1243	0.096	0	0	0.0422	0.0322	0	5.152	15.6101	1.621	0.1442	0	0.024	1.2087	4.9465	0.8919	7.0661	0.4633	6.7812
TCGA-HT-7874	1130	0	7.7458	0.4931	1.2099	0.3501	4.3264	4.4955	6.0912	3.0288	3.6103	0.1661	11.946	2.3076	8.0069	0.8842	5.0135	1.3939	3.7046	0.7043	0.7671	2.1776	0.6479	0.961	3.6141	1.5914	3.7042	1.7666	0.1906	0.8729	4.2235	0.6577	0.622	1.6894	11.3468	7.47	2.2051	10.2504	4.3653	0.6115	5.6469	0.7975	1.7652	2.9422	9.9854	9.8224	3.257	1.195	7.6552
TCGA-WY-A85A	1320	0	2.3275	0.3491	1.1289	0.909	2.8499	1.4913	0.9073	0.1616	0.5781	1.7246	2.9337	0.0436	0.8092	0.2345	2.0135	0.1723	1.9791	0.1079	0.069	0.1727	0	0.1663	5.4917	3.545	1.8203	0.2633	0.7422	0.0548	5.4825	0.1842	0.0538	0.6853	0.626	0.3363	0	5.156	3.3229	0.8414	0.4189	0	0.1465	0.3292	7.8258	3.4208	2.5576	0.6609	6.7674
TCGA-15-1444	1537	1	1.244	0.1814	0.4809	0.6897	7.3172	2.3392	0	0.012	0.6069	3.4565	2.352	0.0777	1.8741	0.077	1.7295	0	0.6557	0.0622	0.0527	0.3217	0.1249	0	9.7346	3.8416	0.4589	0.1049	1.1018	0.0326	1.9278	0.1044	0.0479	0.4884	0.328	0.025	0.1214	2.2223	6.3873	2.2768	1.3059	0	0.1864	0.0587	6.2245	1.3851	3.4406	0.2494	7.2492
TCGA-E1-5318	2379	1	0.0837	0.157	2.6479	0.3027	6.2556	2.5652	0	0.0726	0.3898	0.7107	1.3943	0.2484	0.2102	0.2774	1.471	0	0.1618	0.0171	0.0089	0.0424	0.063	0.0935	12.1091	3.5523	1.4823	0.0872	0.182	0	3.1135	0.2559	0	0.1232	0	0	0	0.4487	5.3152	1.0278	1.4312	0.0776	0.0941	0.0592	7.0609	1.9574	3.2853	0.52	13.4795
TCGA-HT-A74O	3	0	0.5264	0.0235	0.8721	0.3671	3.2496	0.1047	0.0698	0	0.2668	5.5427	1.2186	0.0705	1.3943	0.1296	0.8422	0	0.5813	0.0462	0.0159	0.0634	0.1698	0.2351	5.2491	1.6635	0.8599	0.0616	0.7992	0.0443	3.4959	0.0135	0	0	2.2901	0	0	0.403	7.4301	0.5642	0.1692	0.0697	0.1437	0.0709	4.6069	0.5024	1.9393	0.1038	4.8433
TCGA-06-0747	82	1	1.2871	0.2586	1.6478	1.4129	5.6284	1.2485	0.0853	0	0.265	0.9934	1.614	0.0574	3.4626	0.0487	2.0593	0	1.0337	0.0376	0.0682	0.0155	0.0692	0.0821	9.7694	4.1662	0.2035	0.3421	0.3553	0.018	9.3555	0.0661	0.0532	0	0.1091	0	0.1346	1.6424	17.6845	2.5083	0.2895	0	0.0827	0.3034	9.6497	0.4606	5.7727	0.4804	7.1902
TCGA-CS-5394	8	0	0.8825	0.0919	2.9466	0.5585	7.6807	4.328	0.0683	0.0638	0.7665	0.8514	2.6154	0.0919	1.0085	0.1462	2.3858	0	0.2197	0.015	0.0156	0.4094	0	0.0493	9.7334	4.2497	0.6511	0.104	0	0.0144	3.0771	0.3438	0	1.0827	0.0291	0	0	3.1532	1.5197	1.4798	0.2647	0	0.0661	0.3468	6.8224	2.0881	3.9994	0.2755	18.0676
TCGA-P5-A5EW	204	0	0.3846	0.2404	2.433	0.3998	5.7133	1.741	0	0	1.4712	2.9313	4.3282	0.0451	1.5042	0.4079	2.0794	0	0.7264	0.0918	0	0.2271	0	0.1932	6.4837	2.7844	1.1705	0.1503	0.5806	0	1.8377	0.121	0	0.1415	0.6465	0	0.2815	3.0918	6.8995	0.7378	0.173	0	0.1513	0.1813	8.8078	3.051	1.9945	0.6825	7.6083
TCGA-VV-A829	1127	0	0.2645	0.0827	1.7199	0.8609	5.6364	1.4124	0	0.0128	0.1369	3.9132	1.2702	0.0138	8.1406	0.0351	1.8559	0	0.2169	0.0241	0.028	0.0892	0.0664	0.0985	10.0363	3.913	0.4879	0.6693	0.3834	0	6.4677	0.1744	0.051	0	0.279	0	0	0.7876	4.174	0.6616	0.119	0	0.1585	0.1247	9.4726	2.209	6.5747	0.2478	10.3037
TCGA-28-1753	37	0	1.0314	0.1289	0.87	0.4103	4.2717	3.017	0	0	1.6468	0.9553	1.4858	0.1289	2.6296	0.1094	2.4298	0	0.145	0.0563	0.0655	0.0348	0.1553	0.0921	9.7223	3.1806	0.1522	0.6294	0.6976	0.0405	3.7296	0.2226	0	0	0.0816	0.0621	0.302	1.4741	5.8902	1.583	0.1856	0.1911	0.0464	0.0486	6.2292	1.3781	2.7756	0.0203	6.4535
TCGA-HT-7677	494	0	1.4575	0.1012	3.4578	1.4201	6.3427	6.429	0.3382	0.0586	0.413	1.2812	2.6975	0.0759	1.2981	0.5153	2.5487	0	0.4979	0.2485	0.1029	0.1229	0.1219	1.4647	8.2929	3.8541	0.8364	0.229	0.0782	0.0954	19.2831	0.597	0	1.0729	0.1281	0	0	5.3525	5.537	1.3256	0.5829	0.1501	0.4823	0.3436	11.6265	3.7868	8.4441	0.5149	18.7015
TCGA-DB-5279	1354	0	4.5372	0.1309	1.5456	0.3786	5.5305	2.0418	0.2592	0.5451	1.13	2.0204	2.5453	0.3271	4.3953	0.2221	1.6984	0	1.4594	0.0476	0.1552	0.5534	0.1577	0.1091	5.0176	3.2101	1.1588	0.374	0.1855	0.2055	4.0385	0.2134	1.6144	3.2885	2.5124	0.2942	0.7154	6.9835	6.3204	1.1546	11.0862	0.3881	0.8708	1.0533	6.3337	1.7488	2.5047	0.5334	9.6343
TCGA-HT-8563	860	0	1.6998	0.1207	2.9735	1.0757	9.1824	2.26	0	0	0.7368	10.7344	2.6782	0.0241	2.2833	0.0922	2.6856	0	0.7466	0.0158	0.0164	0.1303	0.0582	0.1553	6.4814	4.2783	0.171	0.2415	4.5728	0.0607	5.9868	0.0834	0.0893	0.455	0.1834	0	0	0.9662	25.226	2.0159	2.4334	0.1432	0.1476	0.1093	8.4128	0.6452	3.1622	0.8075	6.1851
TCGA-06-0219	22	1	13.3292	0.2509	2.3282	0.6243	15.1817	0.2237	1.0807	0.0697	0.1068	1.0536	1.9158	0.1505	0.853	0.0213	2.3723	0.2973	0.1411	0.0931	0.1105	0.0948	0.3627	0.1435	15.2806	2.0886	1.1553	0.6155	1.3772	0.1891	4.6456	0.1155	0.325	0.4729	0.3493	0.1692	0.1176	2.5821	15.8684	1.0954	0.1084	0.2976	0.1805	0.3597	1.1657	1.3411	7.3379	0.1504	9.4571
TCGA-HT-7686	1300	0	1.9752	0.1683	0.994	0.211	7.3558	0.9067	0.1667	0.2597	0.3982	5.5437	3.0312	0.2103	2.7052	0.2023	1.699	0	1.9875	0.1347	0.0951	0.2726	0.2028	0.2005	8.6492	3.0154	0.7287	0.1537	2.3206	0.0352	5.7972	0.0646	0.0519	0.7931	0.9943	0	0.1314	0.9624	8.4666	1.332	0.3635	0.0832	0.0908	0.2752	10.1798	1.4995	4.0268	0.6595	5.3697
TCGA-E1-5304	1251	1	0.1996	0.0936	2.9996	0.5414	6.1113	1.2514	0.4633	0	0.0443	4.5842	3.4151	0.1091	0.3856	0.4764	3.9515	0	0.1754	0.0204	0.1163	1.4144	0	0.4904	21.2004	7.6955	0.2578	0.1114	0.1929	0.0392	9.4878	0.0718	0.0577	0	0.1579	0.03	0.2923	1.2483	17.9266	3.1321	8.2636	0	0.0449	0.0471	11.8978	0.5001	9.2341	0.2067	11.4811
TCGA-S9-A6WO	566	0	0.1945	0.1216	0.974	0.7033	3.5895	3.6232	0	0.0141	1.1429	1.8013	3.9397	0.0152	2.235	0.6703	2.5349	0	0.8713	0.1061	0.0412	0.4921	0.0732	0.5429	9.2669	3.6831	2.1524	0.1809	1.3154	0.0382	4.772	0.0175	0	0.2863	1.1154	0.0293	0.1424	2.2584	5.6263	1.2105	0.6125	0	0.0328	0.0688	9.5856	2.2737	3.162	0.7526	5.9948
TCGA-HT-A5RB	3	0	4.0937	0.2399	2.4279	0.8327	3.7625	5.1378	2.7706	0.5057	1.1537	1.3824	4.492	0.2398	2.6192	0.5427	4.0678	0	3.0567	0.2036	0.271	0.4316	0.4494	0.419	4.424	3.2303	3.3665	0.7553	0.1648	0.2009	3.0398	0.1227	0.0986	0.7534	5.3634	2.6186	0.6243	4.7233	3.044	0.6545	3.6453	0.158	0.2875	0.744	8.5928	3.7035	2.3429	0.7063	7.0627
TCGA-HT-7616	7	1	2.5766	0.1678	1.4716	0.8541	7.9262	2.9908	0.3986	0.0155	0.2143	1.1601	2.2715	0.0503	0.6843	0.1708	1.6171	0	0.1886	0	0.0682	0.1268	0.1617	0.3357	8.5924	3.6346	0.198	0.1518	0.2334	0.0843	5.435	0.0965	0	0	0	0	0	1.3426	10.5277	1.0252	1.8838	1.3927	0.0121	0.1772	4.7695	0.7172	2.3475	0.0847	8.1993
TCGA-HT-7483	5255	0	3.224	0.0657	1.9214	0.3802	3.1551	2.1721	1.7565	0.0405	1.1657	0.9467	4.2279	0.208	2.5856	0.4646	3.0587	0	3.2262	0.0478	0.0816	0.3074	0.0528	0.1252	6.0352	3.2467	1.4738	0.2764	0.3386	0.0963	4.9963	0.3277	0.1216	0.7223	2.19	0.0211	0.2052	2.7547	2.8439	0.7291	0.4415	0.8442	0.1812	0.8923	6.7563	2.6923	3.3793	0.9259	9.48
TCGA-QH-A6XC	508	0	7.1055	0.1497	1.7257	0.3031	3.594	0.8896	2.2231	0.5542	1.6288	1.2632	2.5158	0.4115	4.549	0.2328	2.4667	0.5172	1.9497	0.2069	0.3466	0.1616	0.1202	0.3387	3.5025	2.1462	2.474	0.7961	0.2893	0.3448	4.1654	0.3446	0.1846	0.5877	4.6419	8.4115	2.8053	2.8526	6.0291	1.0755	2.7299	0.1479	0.2692	0.8847	5.6447	5.6003	3.5808	0.5825	5.6565
TCGA-FG-A6J1	500	0	4.3179	0.3898	1.4164	0.2429	3.8012	0.1671	1.425	0.0555	0.9788	0.6666	0.6479	0.1199	0.9637	0.0509	0.6485	0.2664	1.669	0.1178	0.1931	0.1619	0.2167	0.3643	6.3	1.5245	1.0973	0.2928	0.6954	0.0188	7.6333	0.2416	0	0.5651	1.7458	0.26	0	1.3714	6.3449	0.5727	1.2951	0	0.248	0.6108	5.3214	3.0449	3.2816	0.1372	4.5911
TCGA-F6-A8O3	7	0	2.016	0.483	4.7473	0.8262	4.2958	4.2824	0.5614	0.068	1.1475	0.2593	4.6588	0.2939	1.5835	0.1336	2.6343	0	1.3223	0.0642	0.121	0.0907	0.1012	0.8854	8.2369	4.6447	1.0908	1.0302	0.0974	0.1583	8.8174	0.3142	0.3497	3.6606	0.8771	0	0.0984	3.6017	2.5501	1.0314	0.514	0.0623	0.2039	0.3644	5.8635	3.2549	5.0486	0.5864	17.3137
TCGA-DB-A75P	492	0	4.7351	0.3534	0.2981	0.1789	1.8453	0.4184	1.2792	0.3986	2.1941	0.5455	2.7997	0.9714	3.0987	0.2998	1.5967	0.1308	3.8988	0.0482	0.2919	0.2384	0.5321	0.3156	2.8177	0.9239	2.1118	0.4207	0.1878	0.3746	1.4968	0.305	0	1.3526	2.7673	1.9785	2.3799	5.1766	8.8686	0.4941	1.8124	0.3929	0.3892	0.5499	5.992	3.187	1.3076	0.3728	4.357
TCGA-VM-A8C8	1397	0	0.7356	0.2299	1.2742	0.627	6.3389	0.8782	0	0	1.5846	5.3937	2.6964	0.1805	2.7401	0.2507	2.3741	0	1.2554	0.043	0.089	0.0886	0	0.3051	5.9494	2.6981	1.6282	0.3128	0.4315	0.0619	11.2908	0.0378	0	0.3094	0.4572	0.0316	0.1539	3.5669	9.6333	0.5376	0.1891	0	0.1299	0.2725	8.1009	1.9306	4.183	0.3885	6.1882
TCGA-S9-A6WM	604	0	0.3662	0	1.4158	0.9711	4.6159	0.6376	0.17	0	3.2754	4.8993	3.6818	0.2479	10.1854	0.0324	2.9936	0	0.5147	0.1082	0.2198	0.1853	0.1838	0.0273	5.5361	4.0425	0.2252	0.3815	0.1769	0.2396	5.8012	0	0.0706	0	0.0966	0	0	1.0904	12.7038	2.1024	0.4394	0.1131	0.0137	0.1151	15.6306	2.0387	5.8856	0.0181	12.8045
TCGA-WH-A86K	405	0	0.5964	0.0932	0.8253	0.4717	4.5639	0.4932	0.1038	0	0.529	2.4166	2.1477	0.0466	1.1807	0.0791	0.9644	0	0.5108	0.0763	0.0079	0.3018	0.2245	0.0333	4.0326	1.6291	0.4125	0.1553	0.1981	0.0439	4.2743	0.0268	0	0.439	1.2383	0	0	1.0654	8.1781	0.3941	0.1677	0.0691	0.0922	0.0527	5.5843	1.743	2.6748	0.0551	2.8122
TCGA-FG-8189	685	0	8.3819	0.7796	1.0521	0.1985	1.707	8.5827	4.7699	12.18	6.1295	0.0385	22.3702	2.7274	11.6989	1.3757	7.8809	0.9235	8.4676	0.6464	1.3209	4.4941	1.8029	2.83	3.0022	1.4717	9.0188	2.8441	0.1205	2.233	2.268	0.9151	3.2885	4.8479	24.3118	44.0049	4.675	14.7962	0.9747	0.6977	35.4219	1.6642	3.4988	5.952	13.2408	13.9992	3.5245	3.3203	5.7844
TCGA-E1-A7YN	727	1	4.7467	0.3043	2.1816	0.9022	6.6845	2.9244	0.5084	1.0033	1.4305	1.2212	2.5752	0.095	2.1158	0.0484	2.7968	0	0.7912	0.0581	0.0902	0.0411	0.3665	0.0544	4.8525	2.1948	0.4939	0.5163	1.2055	0.1911	4.5268	0.0438	0.0704	0.1792	0.9147	0.2931	0.3564	1.957	13.2154	0.7472	1.15	0.2255	0.383	0.1722	8.2695	2.8459	3.4801	0.096	5.8235
TCGA-HT-A5RA	832	0	5.796	0.2392	2.479	0.435	5.2183	1.6375	0	0.0158	4.6077	5.0222	1.9692	0.3416	10.8146	0.1015	3.252	0	0.8838	0.0597	0.2779	0.0738	0	0.1954	6.9694	4.3547	0.2421	2.0345	0.2113	0.1503	2.881	0.0197	0	0	3.8496	0	0.1601	1.9537	4.3141	3.0397	0.2952	0	0	0.1031	9.8593	0.3653	3.1882	0.0216	8.3518
TCGA-W9-A837	1553	0	4.8575	0.2135	2.6008	0.6724	3.3484	2.9337	2.2191	2.1514	1.8177	0.2929	3.9975	0.7468	2.9612	0.4226	2.3157	0.7727	2.4136	0.2329	0.4742	0.6401	0.6857	0.1356	6.6031	3.292	2.212	0.6891	0.3117	0.2384	6.3123	0.2593	0.2194	0.8939	7.8951	5.1634	2.0002	4.7458	4.1633	1.139	5.4978	0.422	0.5885	1.2884	8.3853	6.3381	2.9361	0.6884	8.1011
TCGA-CS-6666	1428	0	0.3776	0.0295	0.5972	0.4096	5.8642	3.6815	0.0438	0	0.5861	1.0929	3.0171	0.059	1.4221	0.1502	1.5311	0	0.597	0.0515	0.02	0.1592	0.1421	0.1054	19.9923	4.031	0.4179	0.1335	0.4561	0.0371	3.2183	0.0339	0	0	1.9788	0	0.1382	1.6864	3.7948	1.2395	0.3822	0	0.2228	0.0223	7.1673	2.8378	2.064	0.3723	7.0354
TCGA-DU-A6S8	678	0	1.3533	0.141	1.7598	1.8269	3.0866	2.1049	0.3768	0.0783	0.3001	0.6615	2.0307	0.0845	0.7493	0.2033	2.1602	0	0.428	0.0861	0.0764	0.3348	0.0679	0.4835	7.4343	3.913	1.1649	0.3558	0.1526	0.0354	9.7401	0.0649	0.1565	0.7969	1.0348	0	1.3209	3.2235	3.0506	0.9538	13.7194	0.2508	0.1014	0.1702	6.4964	1.5068	4.451	0.3024	9.7954
TCGA-06-0749	82	1	11.6721	0.1633	1.0103	0.4725	8.4698	0.2427	1.1319	0.5543	0.6954	2.2859	1.3332	0.136	2.0189	0.0924	1.6988	0.4031	1.1478	0.196	0.2675	0.1322	0.5246	0.0389	5.8353	1.6292	1.3496	0.4797	1.515	0.2565	2.2948	0.094	1.4102	0.6412	1.9982	0.0524	0.5101	2.8011	28.9301	1.2032	1.3717	0.4035	0.4014	0.9036	3.6547	1.8913	3.7603	0.219	5.7707
TCGA-QH-A6CW	414	0	1.0786	0.1839	1.7576	0.5496	2.9134	1.9463	0	0.0142	1.3482	1.7029	1.9422	0.0613	1.6477	0.403	1.7041	0	1.3265	0.1003	0.0727	0.0992	0.1476	0.3504	6.191	2.7017	1.049	0.1897	1.2791	0.0385	5.4198	0.0882	0	0	1.3962	0.0295	0.1436	1.2263	4.8261	0.602	0.3088	0	0.0992	0.2081	9.182	4.258	3.7383	0.4882	1.985
TCGA-DU-A5TU	796	0	4.6884	0.2397	1.483	0.4778	9.2864	0.7124	0.0791	0.0123	0.2268	6.1189	2.3408	0.0666	3.8362	0.1243	2.074	0	2.7556	0.1221	0.0632	0.1725	0.5134	0.4569	8.073	4.0459	0.8176	0.0698	1.5238	0.0335	8.4105	0.1533	0.0493	0.251	1.0452	0	0.1248	1.5229	9.3517	0.5669	0.4602	0	0.1437	0.201	7.1159	1.5661	4.8269	0.6429	12.7849
TCGA-06-0750	28	1	2.5669	0.0518	0.873	0.8533	10.1388	0.2595	0	0	0.6794	3.7388	1.1183	0.0517	1.3754	0.0329	1.1992	0	0.16	0.0339	0.1052	0.0838	0.4364	0.0925	5.277	2.015	0.2138	0.7025	0.6401	0.065	5.5177	0.3276	0.0479	0.1219	0.1638	0.0499	0.1212	2.5148	12.6616	1.3555	0.4843	0	0.0372	0.2147	4.2435	0.6915	3.3425	0.0735	7.9237
TCGA-DH-A7UR	1650	0	1.9607	0.1589	3.1009	0.7484	3.6613	2.1241	1.9884	0.21	0.6925	0.056	1.6018	0.2722	2.0758	0.2695	1.4023	0	0.8676	0.0792	0.1538	0.3675	0.2187	1.2325	5.0907	2.7748	1.0448	0.3026	0.1053	0.057	10.7284	0.0653	0.042	0.9622	3.1594	0.6776	0.5316	3.2433	3.4377	0.6687	2.5484	0	0.2612	0.7362	7.5168	3.3959	4.7227	0.4081	14.3659
TCGA-19-5960	455	1	6.1361	0.3196	6.0924	1.4423	13.8115	2.1724	0.2848	0.636	2.2906	9.3539	2.8544	0.2236	11.595	0.2847	6.2009	0.0946	0.9163	0.0837	0.0325	0.1553	0.231	0.0457	15.2937	8.1585	0.7923	0.6317	0.3459	0.2007	21.4485	0.4781	0.3548	0	1.2944	0.1231	0.4492	2.1925	16.2146	2.459	1.3804	0.379	0.1494	0.4099	9.6507	0.5124	10.0913	0.605	23.6194
TCGA-QH-A870	395	0	2.6955	0.1162	1.176	1.3276	3.8495	1.7155	0.7333	0.0269	0.268	4.0534	2.4687	0.2904	2.4955	0.2834	3.0513	0	0.2123	0.0507	0.0295	0.2038	0.07	0.1453	3.7608	2.8538	0.3429	0.1522	0.6736	0.073	10.5152	0.0167	0.0537	0.5474	0.2206	0	0.1361	6.6422	19.4514	0.9669	0.2091	0	2.3085	0.0657	12.3472	2.7943	2.8661	0.2428	8.0394
TCGA-06-0125	1448	1	1.5824	0.06125	0.4811	0.96585	7.1578	2.59475	0.0258	0.0643	0.74975	0.9764	2.16995	0.23525	5.8456	0.0977	3.26755	0	0.33855	0.0648	0.06105	0.03305	0.03525	0.13525	10.7156	4.066	0.66345	0.23485	0.3731	0.1338	3.2264	0.09205	0.1133	0	0.41525	0.0836	0.1371	1.6984	5.6959	2.40715	0.64875	0.19785	0.04895	0.3179	8.3642	0.63495	3.97105	0.08115	11.0491
TCGA-E1-A7YV	987	1	5.1687	0.2118	5.0031	1.7312	6.1794	2.7146	1.6516	0.1716	0.357	0.8175	3.2804	0.1456	1.0147	0.2022	4.5487	0	1.0421	0.1502	0.1256	0.2144	0.319	0.0946	8.3764	5.2657	0.5314	0.2838	0.4913	0.1663	20.1345	0.4266	0.196	0	1.5752	0.051	0.6203	1.211	9.646	1.286	1.4868	0.157	0.6285	0.3396	5.7079	1.6982	5.2731	0.0501	4.522
TCGA-DH-5144	748	0	1.5786	0.1879	1.5455	0.5844	5.0082	1.5444	0.4186	0.0544	0.5501	0.2611	1.6243	0.0235	0.9437	0.0797	1.2483	0.0696	0.5283	0.1076	0.1513	0.3043	0.0566	1.0911	12.3442	4.4093	0.6933	0.1678	0.3087	0.0295	7.6885	0.2163	0.0435	0.2213	0.9811	0	0.1101	1.7458	3.9539	1.9869	0.372	0.0697	0.1098	0.3013	10.3129	1.6321	5.6052	0.4706	11.8276
TCGA-TM-A7C3	1666	1	4.7711	0.497	4.0524	2.0607	7.6366	3.569	0.123	0.0767	1.4107	2.0118	3.8183	0.3174	10.956	0.1054	3.2075	0.0818	0.9314	0.0663	0.0281	0.0149	0.1995	0.0987	7.4641	5.0819	0.6193	0.7496	0.2988	0.0867	15.0158	0	0.2554	0.7805	10.5187	0	1.0349	2.9991	19.1204	2.3504	0.4373	0.3275	0.1688	0.3958	3.8866	1.6232	7.4303	0.9756	7.642
TCGA-S9-A7IX	819	1	5.2415	0.4467	1.1125	0.5662	5.1481	2.0386	0.9478	0.0394	3.7587	1.7076	5.5465	1.5097	4.0101	0.2166	3.6279	0	2.3082	0.0696	0.4253	0.2641	1.1274	0.228	5.2462	3.1305	1.7076	0.4559	0.592	0.1737	7.2437	0.2448	6.0217	0.4009	4.7924	0.2869	2.6909	2.4322	8.3886	1.8689	0.9188	0.1261	0.7344	0.2889	12.1555	4.3202	2.328	0.4094	6.3888
TCGA-HT-A61C	537	1	2.2968	0.201	1.3561	0.6478	6.2036	0.6718	0.1279	0.0133	0.3463	0.7091	0.9926	0.1865	3.2473	0.0244	2.0224	0	0.5649	0.1253	0.8075	0.093	0.0692	0.1231	8.7824	3.1595	0.8473	2.0647	0.5992	0.0361	4.7458	0.8425	0	0.2705	0.6541	0	0	0.3283	10.424	1.41	1.4467	0.1702	0.0929	0.1949	6.1353	1.5344	4.8417	0.0634	7.6926
TCGA-DH-A7UT	531	1	2.6335	0.3482	1.0146	0.8241	4.6509	0.9876	0.141	0.0439	0.3818	2.189	2.7814	0.0633	2.015	0.282	2.1906	0	1.7795	0.1174	0.1394	0.205	0	0.2262	7.1607	3.1981	0.6352	0.2412	0.9542	0.1392	8.2146	0.1093	0	0	0.4807	0.3049	0.2966	2.5333	9.2473	0.6909	0.7747	0.0939	0.0911	0.1433	7.5142	2.5375	3.1801	0.5442	4.3803
TCGA-HT-7479	1227	0	2.3299	0.1285	0.8309	0.223	4.874	0.4534	0	0.0198	0.6078	1.1636	2.5604	0.0535	1.9854	0.1272	1.6805	0	1.0835	0.0514	0.0073	0.1965	0.1032	0.1224	4.8445	2.1315	0.7078	0.1632	1.9202	0.0269	1.4867	0.1109	0	0.1009	2.0057	0.0206	0	1.2242	7.3633	0.7829	0.5241	0	0.1848	0.1777	6.566	1.4879	2.3051	0.5574	2.5852
TCGA-QH-A6CZ	279	0	3.5957	0.3995	2.3169	0.7513	3.8849	3.0886	0.89	1.3521	1.3113	2.7137	3.669	0.2496	2.5003	0.1801	2.4688	0.2958	1.0108	0.2561	0.2792	0.5931	0.1203	0.3212	6.9281	4.1729	1.7687	0.9693	0.1544	0.6901	5.7375	0.4311	0.231	1.9999	7.9327	11.9064	1.1699	3.1406	1.2008	1.2672	3.8108	0.2962	0.5837	0.8478	6.7748	5.6051	3.6287	0.709	11.9844
TCGA-S9-A7R2	316	1	5.503	0.1365	1.5196	0.4422	5.1905	0.7908	0.3648	0.0505	0.5424	4.9216	1.6515	0.1774	2.2439	0.1042	1.8891	0.0808	1.1203	0.1013	0.074	0.0295	0.0658	0.2926	4.6217	1.9675	0.5156	0.1235	1.1816	0.1372	6.4073	0.0628	0.202	0.2572	0.6219	0	0.5115	1.4044	13.0614	1.132	0.9039	0.1619	0.4516	0.1648	7.2663	2.626	3.477	0.3574	5.1439
TCGA-QH-A65X	482	0	0.841	0	1.0838	0.3886	3.8701	0.0651	0.2602	0.0135	0.5595	1.2622	0.7151	0.1314	0.5415	0.1115	0.4692	0.0865	1.2477	0.0574	0.0594	0.0158	0.2111	0.1461	5.8584	1.3155	1.2066	0.0974	0.0903	0	5.9374	0.2016	0.3242	0.2751	0.1109	0	0	1.6694	3.8619	0.3984	0.6727	0.4329	0.042	0.1983	2.8489	2.3411	4.0341	0.0415	17.7986
TCGA-DU-8164	651	0	4.8733	0.2115	1.9625	0.9545	7.008	5.6567	1.068	0.9495	1.9662	0.7836	4.0829	0.4969	3.4121	0.314	3.176	0.1253	1.2129	0.1708	0.3082	0.5823	0.2548	0.5744	7.4133	4.855	2.422	0.5087	0.2126	0.3587	8.2514	0.5964	0.3131	0.8968	4.2833	1.3447	0.4955	5.6832	2.3395	1.3389	2.4057	0.3763	0.7454	0.8138	7.2912	5.4261	4.6675	1.0377	20.303
TCGA-06-0745	239	1	1.4887	0.0233	2.433	0.5653	8.4442	0.1037	0.1727	0	0.2476	3.3897	1.6754	0.4534	4.2556	0.0296	2.2135	0.0689	0.0785	0.0964	0.1734	0.0126	0.1681	0.2992	8.1638	3.3583	0.2471	1.9332	1.1328	0.0731	5.7292	1.1378	0	0.8767	0.0589	0	0.3269	0.7979	21.0865	1.3455	0.3014	0.069	0.0084	0.0526	2.5287	1.2432	6.1764	0.1358	7.534
TCGA-HT-7681	1359	0	7.2913	0.1184	1.7971	0.3424	2.8987	1.5828	1.1866	1.9994	3.5278	0.1827	4.007	0.9761	2.2862	0.2636	1.7554	0.7887	3.3939	0.1679	0.4312	0.3834	0.4277	0.2538	4.6033	2.1774	2.8296	1.2825	0.3202	0.8179	5.185	0.5108	0.5475	0.8364	6.7415	10.2046	2.3568	4.5676	5.8346	0.6459	4.1325	0.6142	0.4576	1.2725	8.001	9.6473	3.1854	1.097	8.9744
TCGA-DU-A7TC	1137	0	6.1214	0.279	0.6723	0.415	4.478	1.0214	0.8286	1.7245	1.7251	0.2215	4.3345	0.2191	3.2022	0.3043	1.8839	0.3541	4.2459	0.1565	0.493	0.968	1.0081	0.3845	5.6137	1.3251	2.2347	0.707	0.2002	0.1377	3.2939	0.1949	0.0369	1.4081	9.4325	16.9489	2.2406	3.0758	3.2102	0.3697	7.0861	0.4136	0.6235	1.3079	4.9712	6.1769	3.146	0.8801	5.8673
TCGA-HT-7481	2918	0	5.1741	0.1386	1.6756	0.5212	5.1243	2.7541	4.1851	0.2352	1.049	0.9128	2.5954	0.2078	2.9267	0.2548	1.4416	0.2052	2.0908	0.1966	0.2583	0.2992	0.0556	0.1486	5.1927	2.9235	1.9906	0.4896	0.1607	0.3337	4.1237	0.3722	0	0.6529	5.2916	1.2238	1.4068	4.6218	2.0273	0.605	3.5251	0.137	0.3074	0.3485	6.2025	4.9381	2.6936	0.3972	8.7736
TCGA-QH-A65R	461	0	2.0914	0.1687	1.9206	0.2562	2.6726	0.8457	0.5636	0.0585	0.6732	0.5207	1.4881	0.0843	1.707	0.0805	1.2506	0.1249	1.1379	0.0598	0.1715	0.3983	0.4063	0.7834	8.8589	2.0035	1.6675	0.1506	0.1467	0.0662	5.332	0.0849	0.4681	0.5959	5.3634	0.3452	0.3951	1.9284	2.3572	0.1956	1.6391	0.1875	0.2275	0.4454	5.8864	1.9155	4.7279	0.296	6.8904
TCGA-HT-7857	7	0	0.1486	0.0929	0.3134	0.3761	4.2144	2.4321	0.0345	0	0.9721	0.2867	2.5754	0.0696	1.679	0.1083	0.703	0	0.1958	0.0253	0.0079	0.0125	0.3915	0.1493	6.6402	2.3211	0.0548	1.6864	4.0563	0.0583	1.8807	0.2004	0	0.1094	0.1763	0	0.1088	1.4601	11.9476	1.5711	0.8691	0	0	0	10.1072	0.9927	3.2492	0.2564	1.5724
TCGA-27-2528	480	1	0.1912	0.2091	1.0081	0.5359	7.5752	0.9322	0.0444	0	0.6573	0.7749	2.2381	0.1941	3.7303	0.0127	2.2524	0	0.1344	0.0391	0.0405	0.0161	0.2159	0.0427	13.4477	3.4291	0.0353	0.5621	0.231	0.0563	3.0621	0.3095	0	0.1408	0.2647	0	0	2.0497	6.3581	2.4782	0.7743	0	0.0107	0.1352	5.4134	0	3.109	0.0236	8.1816
TCGA-S9-A7R4	914	0	1.6451	0.1168	1.3403	0.7301	4.3087	3.3069	0.2082	0.0216	0.6467	1.1255	4.1741	0.327	1.4732	0.5452	2.8012	0	1.2086	0.0306	0.0634	0.1009	0.2252	0.167	5.3861	3.4388	0.8	0.128	1.3548	0.0294	4.9443	0.0807	0.0865	0.4403	0.4732	0.045	0.1095	1.3359	4.776	0.5228	0.3364	0	0.2269	0.141	6.1336	2.1231	2.8508	0.1991	3.509
TCGA-DU-7299	1339	1	0.8821	0.2363	2.1922	0.7405	4.4246	3.5543	0.2047	0.0091	0.6427	1.7507	6.6369	0.0394	12.656	0.4009	3.9419	0.0583	1.5276	0.0988	0.1268	0.4889	0	0.7457	6.7793	3.5606	0.8367	0.2673	0.8828	0.1113	6.7371	0.3512	0	0.1855	0.299	0	0.1845	1.2381	7.7406	1.2248	0.3118	0.0584	0.1912	0.2525	10.4458	2.8412	4.2741	0.7609	2.8987
TCGA-06-2558	380	1	6.3613	0.1924	1.7309	1.0203	11.4546	2.3581	0.4762	0.1187	0.6826	1.9006	2.8175	0.1603	1.2485	0.1088	4.1606	0	1.8387	0.091	0.7932	0.0692	0.2317	0.1375	16.1037	5.7226	0.8327	0.5421	0.7931	0.1007	2.385	0.203	0.2966	0.1511	1.0551	0.1853	0.4506	3.8493	10.1767	2.537	4.847	0.2852	0.1268	0.5322	4.9304	0.8568	6.2125	0.2681	5.098
TCGA-DU-7306	1277	0	0.8476	0.2081	0.8936	0.1751	2.5073	0.8854	0.0562	0	0.2685	1.9392	2.0985	0.0946	2.7362	0.0562	2.4082	0	0.117	0.0289	0.0064	0.1328	0.0456	0.0406	5.6528	1.9318	0.6477	0.1397	0.1609	0.0119	1.6575	0.0218	0	0.2674	0.1437	0	0	0.1082	7.779	0.5265	0.2724	0.0561	0.1089	0.0571	6.0294	0.91	1.4934	0.5014	5.4591
TCGA-06-2561	537	1	5.2924	0.1531	1.0334	0.6379	7.3239	2.5597	0.2274	0.2977	0.9128	2.3829	1.5883	0.1837	2.8016	0.1039	1.5519	0	0.4821	0.0468	0.1142	0.1488	0.2214	0.1313	7.9601	2.5887	0.2531	0.496	0.8997	0.6156	2.987	0.0176	0	0	4.923	0.1475	1.1479	5.4278	11.7095	1.1198	0.6614	0	0.5287	0.3928	6.3317	2.7827	6.5388	0.3092	6.7635
TCGA-FG-6692	561	1	1.1282	0.1299	1.1895	0.3006	7.5378	0.7444	0	0	0.948	1.7186	1.1494	0.0556	4.8742	0	1.5594	0	0.0417	0.0891	0.0252	0.0501	0.0447	0.0265	7.4363	2.8978	0	0.1414	0.1434	0.1166	2.0244	0.1281	0	0	0	0	0.0869	1.0608	9.3919	2.5617	0.2939	0	0	0.028	3.6119	0.0992	3.0959	0.6732	8.086
TCGA-QH-A6CS	588	0	3.0067	0.1611	0.9963	0.2796	5.3367	0.0897	0.4784	0	0.381	0.3978	1.5082	0.1208	2.6216	0	1.8745	0	0.2868	0.0293	0.0273	0.058	0	0.0384	3.1575	1.958	0.1268	0.569	1.0791	0.0337	2.485	1.0968	0	0.2529	4.0433	0.0259	0	6.5992	11.4254	0.4688	0.0386	0	0.1255	0.1215	11.1121	3.5869	2.8897	0.0254	4.3474
TCGA-RY-A845	596	0	3.3422	0.3481	2.1395	0.6618	4.8002	1.9951	0.3693	0.3337	2.6823	4.975	4.6569	0.1864	3.9193	0.7384	2.5354	0	3.1317	0.076	0.0674	0.094	0.1198	0.3732	5.4606	2.7206	3.2292	0.2961	0.6536	0.1406	4.9738	0.1717	0.184	0.9372	1.4793	0.0719	0.233	3.6962	5.2918	0.9499	1.4321	0.2212	0.4382	0.3377	11.6682	3.1897	3.7029	0.5139	6.1505
TCGA-DU-A5TT	743	0	7.6551	0.1007	3.6534	0.4371	3.7726	0.954	1.7577	0.0117	1.09	5.5043	2.503	0.214	8.2645	0.1175	1.4938	0.0746	1.0335	0.0714	0.0512	0.2311	0.4853	0.054	5.7087	1.8583	0.5054	0.1139	0.1557	0.0791	4.7037	0.1014	0	0.5932	1.8804	0.1698	0.5899	4.0308	4.5715	1.1543	0.5438	0.0747	0.2898	0.209	6.9607	0.9421	4.5629	0.6197	7.1921
TCGA-27-1830	154	1	1.6078	0.157	1.6422	1.2173	5.0664	2.0645	0.1399	0	0.3565	6.2823	1.8094	0.1413	5.1433	0.04	2.1538	0	0.8651	0.0206	0.0958	0.0339	0.0756	0.0224	10.8868	4.5537	0.519	0.673	1.1652	0.0197	4.6717	0.0542	0.0581	0.1479	0.0397	0	0	2.1542	6.4558	3.924	3.436	0	0.0339	0.1658	11.7436	0.1678	5.521	0.2526	9.9857
TCGA-41-5651	460	1	10.8852	0	1.6203	0.8104	6.9179	1.1595	0.1189	0.1296	0.852	2.8665	2.2483	0.26	0.6926	0.0679	3.7835	0	0.5625	0.0873	0.3119	0.1512	0.1928	0.0286	23.6492	4.6101	0.3307	1.2675	0.2475	0.2011	5.8214	0.1612	0.1481	0.5656	0.4559	0.0385	0.75	2.5166	4.3303	1.9654	1.6133	0.356	0.331	0.0604	7.5297	1.0694	5.6002	0.8396	9.7803
TCGA-TM-A84S	454	0	5.3251	0.2582	2.7105	0.7304	5.9517	1.5346	0.2983	0.0398	0.6719	0.6378	1.8599	0.1291	1.9861	0.0852	1.3297	0	0.613	0.1753	0.0389	0.2323	0	0.3691	6.899	3.1451	0.271	0.1708	0.3327	0	5.4067	0.2146	0	0.5407	0.7263	0.0276	0.5377	2.9524	12.8665	0.9864	0.5783	0	0.2786	0.1299	10.61	1.3801	4.8901	0.2082	15.2908
TCGA-06-0211	360	1	1.52597	0.155433	1.14603	0.6722	7.76767	1.61333	0.0145	0.0144	1.01913	3.36427	2.1351	0.112333	1.1244	0.0712	2.9183	0	0.217633	0.0608333	0.0244	0.0278	0.173267	0.0209333	14.8215	4.4301	0.725133	1.05583	0.754333	0.0747333	3.65683	0.100633	0.2644	0.142267	0.1404	0	0.245533	1.63487	7.02253	2.59107	0.617667	0.294767	0.0178667	0.233133	4.8402	0.5649	3.83323	0.0628333	5.93367
TCGA-TQ-A7RP	914	0	1.7927	0.332	1.5052	0.3722	4.2444	2.7515	0.0616	0	0.427	0.3075	1.913	0.1867	4.2578	0.0176	3.2695	0	1.3182	0.0724	0.0773	0.1008	0.1	0.1928	4.2217	1.7226	0.2449	0.1631	0.3208	0.1043	2.5381	0.1313	0.0384	0.4888	0.105	0.06	0.1944	2.8469	7.0848	0.7473	0.4481	0.0615	0.6343	0.047	8.2997	1.6634	2.0847	0.1997	6.4761
TCGA-S9-A7IQ	1099	0	10.6325	0.5281	0.8909	0.3437	3.2332	3.5063	5.7188	5.0205	4.3409	0.1902	12.489	3.2663	8.1466	1.4655	4.0383	1.0427	4.8742	0.6867	1.1707	1.6985	1.5373	0.7548	4.2475	1.4916	6.572	2.1798	0.1361	0.7602	2.8008	0.7217	1.3842	3.0063	15.0112	33.0447	3.8144	14.5922	2.1693	0.6484	20.307	0.3915	1.9704	4.9803	9.1492	14.4651	2.4871	1.385	5.6368
TCGA-16-0846	119	1	4.5642	0.1585	0.4812	0.4401	8.6753	0.3885	0.6119	0.7774	0.8097	2.192	1.0958	0.3168	2.8994	0.1076	1.5669	0.2816	0.7484	0.1383	0.5263	0.0684	0.3054	0.0906	11.5149	1.9038	0.2993	0.234	1.1026	0.2588	2.2529	0	0.2932	0.5973	1.725	0.4885	0.594	2.5368	4.4585	2.1447	1.2321	0	0.0798	0.7891	4.9624	3.388	3.355	0.155	2.3332
TCGA-HW-7489	1262	1	9.2132	0.7253	0.8157	0.178	3.9892	1.9103	4.3084	2.197	2.9633	1.1942	6.1104	1.0435	6.6154	0.7272	2.5396	1.3669	3.6822	0.7434	0.5363	1.2219	0.8472	0.6282	5.1075	2.0933	3.5545	1.1933	0.2888	0.3589	2.3978	0.4426	0.366	1.7602	13.1017	13.2952	2.0594	5.0258	4.0692	0.6716	7.7524	0.3258	1.0354	2.338	8.2091	7.5176	2.6418	0.9153	3.6886
TCGA-S9-A6WN	805	0	2.5051	0.0652	2.4762	0.5284	5.1687	2.1808	0.0969	0	0.0694	1.8127	0.8458	0.2771	2.7217	0.8164	1.5117	0	0.3484	0.0214	0.0442	0.1585	0	0.6527	4.9813	1.9872	0.6161	0.0466	0.6556	0.041	2.7499	0.1502	0	1.2293	0	0	0	0.5594	7.4118	1.3706	2.8177	0	0	0.0738	8.5163	0.8716	2.1652	0.072	6.5309
TCGA-TQ-A7RO	949	0	4.9697	0.4296	3.9021	1.0515	5.7121	5.8545	0.3435	0.26	2.5324	0.3673	4.6648	0.2312	1.3479	0.2383	2.9198	0	1.3004	0.0505	0.2016	0.3746	0.1592	0.4486	7.4753	3.6931	1.1312	0.3698	0.5109	0.166	6.9915	0.2662	0	1.401	1.2128	0.0637	0.4644	3.967	4.807	1.3704	0.8563	0.098	0.3684	0.2742	8.7962	1.766	4.0312	0.6985	8.1727
TCGA-HT-7695	442	0	3.8731	0.4155	1.9504	0.3554	4.6321	2.4357	2.7097	0.811	4.0509	0.2677	6.0634	0.5327	6.0628	0.5134	4.1972	0.2675	2.1836	0.4573	0.3979	1.1409	0.3046	0.5809	5.2606	2.5461	4.2438	1.9272	0.2653	0.8057	3.3744	0.2911	0.1337	1.7021	14.0386	28.4687	1.2695	6.403	2.7583	1.0942	7.1784	0.4821	1.1694	2.4941	8.3673	5.5033	3.2086	1.4989	13.9361
TCGA-DU-6410	242	0	1.5135	0.2738	1.1758	1.4546	2.7253	4.1885	0.4067	0.0346	0.6359	0.9837	2.4743	0.1617	7.5543	0.7075	5.1221	0	1.5534	0.0326	0.2109	0.3762	0.06	0.2846	18.7477	5.3346	2.1746	0.5513	0.0192	0.0782	2.6335	0.2722	0.0921	0	1.6068	0.0719	0.2332	1.85	2.5738	1.5078	1.0752	0.0738	0.1074	1.0517	8.8236	0.7982	2.9922	0.3024	6.4499
TCGA-28-5204	454	1	1.4849	0.1071	0.9635	0.2891	9.9755	1.7899	0	0	1.1145	4.0555	1.6969	0.0714	0.706	0.0303	4.2349	0	0.1204	0.1402	0.1089	0.0385	0.172	0.0255	12.2059	4.5867	0.2107	2.4651	0.4691	0.1794	3.0092	0.0616	0.066	0	0.0452	0	0.1672	1.2244	5.2356	2.6101	0.4111	0	0.0128	0.0808	4.9914	0.5723	3.202	0.0225	6.5163
TCGA-HT-8107	14	0	8.6221	0.3036	0.7042	0.3733	2.9521	5.5609	6.7631	3.056	4.807	0.164	14.1863	3.4521	9.1008	1.0625	4.1976	1.2363	3.7977	0.6004	1.2475	1.3417	0.7771	1.0848	2.4658	1.1845	3.9648	2.7383	0.1173	1.323	1.0978	0.666	0.6319	1.9666	13.5209	10.1808	2.2225	16.0545	2.8288	0.4763	9.9713	1.4065	1.9584	2.3477	9.7408	8.5186	2.2808	1.0746	5.7546
TCGA-HT-A5RC	162	1	0.1177	0.184	3.2895	1.0217	5.1939	4.8376	0.1093	0	0.7832	2.0446	2.2259	0.1103	3.7293	0.0156	3.1828	0	0.2896	0.1204	0.0748	0.0993	0.1773	0.0263	6.9621	4.4355	0.2172	0.2628	0.967	0.208	7.9061	0.0635	0	0	0.0466	0	0.3447	1.4723	10.2619	3.8145	0.3708	0.1091	0.0662	0	7.811	0.3933	5.5445	0.296	8.233
TCGA-32-2616	224	1	1.9993	0.0694	1.054	0.8301	6.6001	0.4384	0.0344	0	0.2792	6.4012	1.3334	0.4279	0.6007	0.2258	1.8731	0	0.052	0.0656	0.1333	0.1749	0.0557	0.1323	10.382	1.3899	0.0273	0.1929	0.3935	0.1017	1.53	0.0266	0	0.109	0	0	0	1.7197	11.8515	3.725	0.0999	0	0.0083	0.2095	3.0315	0.2473	2.4079	0.0146	4.8375
TCGA-DU-A5TP	1012	0	2.1586	0.0321	1.138	1.0965	6.2007	3.8301	0.1908	0	0.3647	1.0314	3.378	0.2408	0.953	0.7904	1.9055	0	2.0949	0.0981	0.0871	0.1907	0.0774	0.2296	16.8803	3.4455	0.9101	0.4437	2.2597	0.1211	4.5135	0.3327	0.0594	0.1513	0.0407	0.1547	0	2.2037	7.9558	1.3673	0.6012	0	0.0809	0.2181	7.014	3.4336	2.19	0.6182	5.7696
TCGA-DU-8158	155	1	9.1044	0.2158	3.9722	0.5222	4.579	1.1151	0.1748	0.0272	0.6962	4.7252	2.7983	0.2158	9.3382	0.1249	3.5283	0	0.6288	0.0899	0.1928	0.2224	0	0.0561	6.235	4.0324	0.7181	0.2757	1.0921	0.1109	2.6597	0.3839	0.1815	0	1.4652	0	0.0919	3.5895	4.2934	2.2806	3.4182	0.0582	1.3337	0.2665	14.8676	0.7341	2.8514	0.0929	5.0842
TCGA-P5-A72X	403	0	1.8756	0.211	0.8306	0.5019	3.7827	3.0306	1.8802	0.0109	0.366	1.1582	3.4787	0.1406	2.1881	0.2685	1.9413	0	2.4253	0.1074	0.0318	0.1392	0	0.1005	3.4026	2.2331	0.8026	0.1954	0.3081	0.0589	2.6354	0.1349	0.1301	0	0.4748	0	0.3295	4.155	8.6818	0.742	0.6751	0	0.0843	0.1946	6.7095	2.5061	2.1873	0.2515	5.4536
TCGA-E1-A7YE	886	1	0.53	0.1656	0.9979	1.0541	7.0211	6.9603	0.1406	0.6241	0.1511	5.4639	4.7035	0.0946	2.5445	0.1204	2.8071	0	0.8912	0.0826	0.1283	0.1533	0.057	0.2198	10.3684	6.0805	0.2793	0.7437	1.4449	0.2081	4.9279	0.0136	0.1751	0.6688	0.1797	0	0.3325	2.9757	13.7961	1.8721	1.3626	0.1403	0.1361	0.125	10.8818	0.6323	7.8528	0.5785	12.6094
TCGA-DB-A4XD	1210	0	0.2167	0.1016	1.8276	0.8423	4.1941	2.0749	0.0503	0	2.7628	3.2193	3.0724	0.0677	1.2136	0.2154	2.2802	0	0.7233	0.0739	0.0229	0.2741	0	0.0484	7.4822	2.6581	2.2381	0.0806	0.5757	0.0638	3.5256	0.039	0	0.319	2.6566	0	0.1586	2.3225	3.3376	1.1823	0.195	0	0.1218	0.2299	10.1917	1.4475	2.4902	0.3845	7.7753
TCGA-CS-5393	1222	0	3.6784	0.1839	1.435	0.3059	2.4507	2.2288	1.3998	0.1702	1.0278	1.5615	5.1995	0.0345	2.5151	0.6534	2.0457	0.1362	4.3299	0.0652	0.1169	0.2606	0.2769	0.2957	7.6433	2.8999	1.7369	0.1642	0.7464	0.1444	2.2421	0.2249	0.553	0.5415	2.4442	0.0886	0.3231	0.92	3.5932	0.8656	1.6549	0.0682	0.2976	0.5203	7.2413	1.1058	3.2171	0.4243	3.2492
TCGA-27-2523	489	1	0.7675	0.0899	1.1632	0.954	9.5009	0.8017	0	0	1.4892	3.8503	3.5412	0.1648	1.5565	0.3052	3.2233	0	0.0337	0.1832	0.0102	0.0485	0.1444	0.0428	17.0334	5.1192	0.177	3.8265	0.6721	0.0377	5.5503	0.9833	0	0.2825	0.0379	0	0	0.8569	10.0199	1.9304	0.259	0.0889	0.0216	0.1809	3.7186	0.1602	5.3247	0.0189	11.7401
TCGA-HT-A618	512	0	2.891	0.2464	1.3856	0.4752	6.2312	1.8914	0.2033	0.4054	0.5634	3.5838	2.5635	0.1368	2.3351	0.2671	2.1992	0.0811	1.6931	0.1553	0.0928	0.133	0.066	0.1369	5.2456	3.1068	0.5494	0.2673	1.8624	0.1548	6.3357	0.2836	0.2533	0.129	1.8018	0.2637	1.0261	3.7563	10.829	0.9412	1.3796	0.2435	0.2264	0.3098	7.4404	2.7801	3.5364	0.1857	3.4663
TCGA-28-5207	343	1	17.0536	0.438	3.6331	0.4857	9.7803	0.6508	0.2168	0.3548	1.1915	7.4378	3.2601	0.6933	6.0914	0.1703	3.654	0.2162	1.0466	0.1115	0.2227	0.1182	0.1759	0.0522	10.4736	5.7553	1.6805	0.2868	0.6772	0.3439	4.0427	0.3151	0.9455	0.5159	3.5573	0.0703	0.8551	3.7562	14.1748	2.1313	1.4189	0.4329	0.3413	0.5508	7.2409	2.5361	4.4531	0.4088	4.729
TCGA-14-0787	68	1	1.3536	0.188	1.1893	0.707	5.958	0.7856	0	0.0218	0.7671	5.2818	2.9113	0	0.8715	0.1595	1.9168	0	0.1057	0.0205	0.0956	0.0507	0.2264	0.0672	10.4542	4.1942	0.6658	1.3431	0.763	0.1771	6.526	0.1082	0.4348	0	0.3569	0.0453	0.4404	1.0747	14.9174	3.1033	0.1353	0.1394	0.0169	0.1064	6.0918	1.0048	4.9749	0.0445	11.2093
TCGA-TM-A84C	492	1	0.5388	0.0962	0.284	0.6262	5.8211	3.3772	0	0	0.4267	0.3267	1.6285	0.2164	3.8653	0.0306	1.2336	0	0.3651	0.021	0.0082	0.0649	0.0579	0.0688	10.4951	3.777	0.0568	0.6587	0.9855	0.0755	1.2326	0.1661	0	0.1133	9.9245	0.0232	0.1127	1.7876	16.5701	1.3257	0.0693	0.1426	0.0952	0.0544	6.3135	2.3139	2.4166	1.3508	2.9037
TCGA-P5-A72W	317	0	0.3199	0.125	1.1805	0.2747	6.6241	0.1392	0.0742	0	0.1596	3.4566	1.548	0.025	0.9422	0.053	1.5134	0	5.5779	0.1036	0.0593	0.2023	0.0602	0.2143	6.7204	1.8871	1.2981	0.0357	0.3284	0	4.5441	0.0863	0	0	0.5061	0	0	1.0001	13.2201	0.5046	0.072	0.0741	0.018	0.0189	5.6077	2.4042	5.5148	0.1537	7.2112
TCGA-S9-A7R8	961	1	0.8306	0.0649	3.0653	1.3892	3.7392	4.2664	0.4337	0.015	0.4144	3.1655	5.6556	0.0811	1.4038	0.757	3.248	0.0961	0.4925	0.0637	0.099	0.0876	0.1563	0.3942	8.0481	5.0324	1.9152	0.4713	0.928	0.0815	8.8497	0.1867	0	0.3057	0.0821	0.0938	0	2.7824	5.2662	0.4426	0.3737	0	0.14	0.2203	10.3104	2.948	5.0061	0.3071	11.5599
TCGA-12-3653	442	1	1.6552	0.0517	0.4363	1.1671	5.3648	0.634	0	0	1.4682	3.641	1.7883	0.0259	4.6036	0	1.8857	0	0	0.0564	0.0701	0.0279	0.1246	0	9.7635	3.007	0	0.1478	0.08	0.065	0.7695	0	0	0	0	0	0	1.1828	17.5365	2.512	0.2234	0	0.0186	0.039	3.4122	0.2764	2.1343	0.0408	6.0919
TCGA-S9-A89V	569	0	1.3006	0.779	0.6857	1.3718	7.9044	10.0396	0.0503	0	2.019	1.8823	10.7831	0	12.0165	0.1293	7.137	0	3.7323	0.0813	0.1722	0.0548	0.0816	0.2905	8.8513	9.4167	1.1196	2.6698	1.0997	0.1064	2.2396	0.6627	0	0.4787	3.8154	0.0326	0.3174	6.5836	10.9134	1.1644	0.3901	0.1004	2.826	0.1789	17.844	3.8015	7.1705	0.4916	13.3639
TCGA-02-2483	466	0	1.5312	0	1.2321	0.3643	8.199	0.3087	0.0748	0.035	0.5183	2.7058	1.1246	0.1636	1.4943	0.1282	1.245	0	0.7504	0.0275	0.1109	0.0408	0.182	0.126	16.3515	3.1713	0.0892	0.078	1.2459	0.0158	4.954	0.4203	0.0466	0.2373	0.51	0	0	0.7199	6.6309	1.4155	0.6889	0	0.0453	0.057	4.9256	0.9422	4.97	0.143	3.4852
TCGA-HT-7691	3	0	0.7433	0.359	0.7837	0.4154	6.5093	0.5647	0.5017	0	1.1538	0.4954	3.6501	0.0317	4.2284	0.0537	1.5135	0	0.1068	0.0276	0.0358	0.1938	0.0509	0.1207	4.4464	1.6443	0.0997	0.2916	0.7671	0.0265	1.9895	0.2309	0	0.5969	0.0267	0.0203	0.0989	2.535	12.8199	0.8181	0.0608	0	0.1822	0.0159	6.847	1.9185	2.6139	0.5629	2.7978
TCGA-06-0171	399	1	3.5467	0.0528	0.5342	0.5955	6.8426	2.0584	0.0784	0	0.7303	1.0754	1.9007	0.0528	0.9297	0.0448	1.8426	0	0.6528	0.0288	0.0268	0.0427	0.5086	0.0943	7.5344	2.3719	0.3115	0.1571	3.4678	0.1326	1.3523	0.0456	0	0.1243	0.4008	0	0	0.7543	9.1372	2.088	0.4559	0	0.019	0.0199	9.8076	0.141	0.9942	0.0999	2.6418
TCGA-DU-7292	242	1	8.2456	0.3898	1.7534	0.3257	4.6165	1.9544	1.7365	4.8502	4.3792	1.7649	8.2349	0.5952	9.3952	0.3031	4.2415	0.9619	3.9686	0.2315	0.3596	1.0753	0.5738	0.6654	4.5392	2.6802	3.8854	0.9643	0.1339	0.8025	2.076	0.2617	1.0817	1.4282	12.0039	10.9296	2.029	4.4564	10.4133	1.796	6.2974	0.2568	0.9578	2.9079	9.1341	7.5223	2.9913	1.4107	8.7347
TCGA-P5-A730	333	0	1.0931	0.0788	2.6597	0.7601	4.5422	1.4347	0.1951	0	0.2797	0.1298	1.0598	0.0263	0.471	0.0111	1.2827	0	0.7239	0.0229	0.0178	0.0142	0.0633	0.2253	9.3839	2.3054	0.7445	0.1564	0.0812	0	7.3839	0.0756	0	0.1238	0.3658	0	0.1231	0.4506	11.6886	0.2868	0.3405	0	0.0094	0.0991	4.3335	4.6343	4.5727	0.228	11.3731
TCGA-06-0184	2126	1	2.4906	0.0486	1.313	0.4785	9.4599	0.3252	0.2528	0.0225	0.6213	4.3252	1.3314	0.0243	1.0673	0.0413	1.9237	0	0.1504	0.0531	0.0165	0.0131	0.1758	0.0869	5.8945	1.2887	0.2297	1.0368	1.5229	0.0153	2.5329	0.084	0	0	0.0616	0.0234	0	1.1124	7.0764	0.8494	0.3502	0	0.0175	0.0917	2.8248	0.13	4.7563	0.0077	3.151
TCGA-06-0178	2681	1	2.6441	0.1771	0.6472	0.8537	11.988	0.2302	0.0438	0	0.0838	2.1502	1.5729	0.059	0.2371	0.0125	1.9694	0	0.0498	0.0966	0.04	0.0637	0.2133	0.0844	17.4808	2.8171	1.6722	0.1054	0.9581	0.0371	4.6342	0.1358	0.273	0	0.0373	0.0284	0.1383	2.6993	10.8211	1.24	0.5098	0.0875	0.1061	0.1336	1.6177	0.3154	10.5357	0.2653	3.1281
TCGA-S9-A6WI	2585	0	9.8193	0.2588	0.3118	0.2567	3.7813	1.7921	5.5454	5.2185	3.8697	0	7.5625	3.095	6.6038	0.5881	2.6728	1.2044	4.7182	0.5607	1.1025	1.1275	1.7813	0.9643	2.9282	1.0469	3.7752	1.6507	0.1	0.9637	2.4751	0.5957	0.6156	2.2642	15.5116	25.5519	2.8579	8.4541	1.8002	0.2824	16.5536	0.4385	1.037	3.5284	8.0724	13.93	1.9567	1.2918	4.3543
TCGA-41-3915	360	1	3.7375	0.1611	1.4268	0.5359	9.1667	1.5708	0.1196	0	0.4287	2.9842	1.2764	0.1409	0.9459	0	2.7375	0	3.3738	0.0352	0.0682	0.2826	0.5821	0.1727	14.5932	2.9375	0.1902	0.163	1.0896	0.0759	3.7947	0.2318	0	0	0.051	0	0	1.8419	14.042	3.1427	1.1597	0	0.0579	0.1215	9.0184	0.6457	3.396	0.0953	5.6921
TCGA-FG-5965	1120	1	5.9767	0.317233	1.59557	0.497233	4.383	2.0723	3.07593	0.523433	2.39713	4.1765	3.77087	0.774767	5.94143	0.417467	2.36403	0.3477	2.57333	0.2107	0.389333	0.446833	0.5605	0.3442	5.33083	2.322	2.52747	0.871467	0.433433	0.260567	5.0463	0.3808	0.2047	1.96313	8.82327	2.70817	1.69453	5.93703	6.32877	0.819	3.346	0.222433	0.468333	1.61997	9.46077	7.54493	4.89207	0.6016	11.4772
TCGA-19-4065	214	0	7.232	0.1112	1.076	0.82565	7.8272	2.48375	0.2254	0.04915	1.29	1.7459	0.9937	0.13635	4.34765	0.2167	1.95	0.12475	0.6533	0.1353	0.345	0.1274	0.24315	0.1299	14.5214	2.209	0.5667	0.35355	2.5923	0.18805	2.61175	0.2498	0.0716	0.30925	1.64785	0.08775	0.75025	2.60965	12.3757	2.0963	0.78615	0.045	0.19405	0.32435	5.5558	1.36085	3.89315	0.1215	4.117
TCGA-HT-8564	478	0	10.1308	0.322	1.7652	0.7296	4.7152	5.1422	2.4305	1.3907	3.5793	1.5904	5.4495	0.523	24.1443	0.7739	2.5034	0.1589	6.9989	0.1054	0.4546	0.1593	0.4524	0.4218	6.0568	4.8001	4.7825	1.3864	0.6014	0.6573	5.6324	0.3088	0.695	1.6432	7.7423	1.5765	1.7598	7.5156	4.6771	1.303	7.2619	1.1137	0.6947	1.8825	13.1747	3.1546	4.8615	1.3797	12.4026
TCGA-DU-A5TW	760	0	1.3318	0.2081	2.7082	1.1696	5.9098	2.0207	0.2207	0	0.2532	3.2675	2.441	0.1189	1.4699	0.6558	2.6636	0	0.1838	0.0519	0.0302	0.3691	0	0.1275	7.7405	6.626	1.7898	0.1203	0.3907	0.056	10.4671	0.0171	0	0.1401	1.8813	0	0	3.2291	4.968	1.4113	0.0856	0	0.2138	0.157	9.3776	1.1122	5.8668	0.5159	10.504
TCGA-06-1804	414	1	4.6551	0.2745	4.4915	2.0168	11.5454	4.6489	0.1223	0.0254	0.5648	5.6268	11.0709	0.096	2.6804	0.4075	3.3751	0.1626	7.7773	0.1378	0.186	0.6371	0.1984	0.2354	5.975	4.3336	1.2637	0.2549	0.4668	0.2241	9.0288	0.079	0.3047	0.7758	1.0422	0.0529	0.1286	4.8643	23.9573	5.7215	25.7649	0.0814	1.3819	0.7455	10.405	0.2934	3.447	0.1082	14.0622
TCGA-S9-A7QZ	826	0	4.1568	0.2963	2.6143	1.2394	3.283	4.0632	2.403	0.2426	0.8248	0.5629	3.3486	0.1025	1.6903	0.464	1.8448	0.135	2.1653	0.1044	0.4557	0.8734	0.3294	0.6189	6.9499	2.6107	1.9909	0.369	0.1057	0.1718	9.1166	0.1574	0	0.9663	4.1247	5.9272	0.2135	3.648	2.3289	0.6715	3.478	0	0.6557	0.8425	8.1206	2.6796	5.4788	0.5249	7.3813
TCGA-HT-7480	2287	0	4.9127	0.173	3.2101	1.3887	5.1707	6.7707	1.0918	1.2509	1.1048	0.9346	2.9591	0.3999	3.5951	0.6696	3.6076	0.1281	1.6411	0.1604	0.1905	0.2801	0.2084	0.4172	8.2862	4.9772	3.0631	0.5304	0.1839	0.2852	7.1844	0.3982	0.4401	1.3243	2.7094	0.979	0.8104	4.3265	5.6153	1.7227	3.7669	0.3206	0.661	0.7667	10.0555	4.1603	3.181	0.7334	9.9322
TCGA-DB-A4XG	2219	0	2.6846	0.3146	3.494	0.6826	4.3809	3.5349	0.584	0.2305	1.0976	0.3238	2.1149	0.3014	2.4306	0.5116	2.4138	0	1.4887	0.0629	0.08	0.3538	0	0.7119	7.7961	4.1449	2.5378	0.3996	0.1216	0.1976	6.3706	0.3168	0.4366	0.6176	2.2896	0.0758	0.737	1.9484	2.2064	0.8155	1.3966	0.9328	0.2074	0.7714	8.6232	4.764	4.8917	0.3722	11.2704
TCGA-CS-6668	1519	0	1.1132	0.2899	3.6191	1.1238	6.1808	5.5564	0.6458	0.4025	0.3086	1.5037	4.6774	0.1884	2.2756	0.7133	3.7261	0	0.8638	0.0569	0.226	0.7198	0.0698	1.4295	13.6807	7.438	0.9925	0.2692	0.1121	0.1639	10.7345	0.4504	0	1.3658	0.3302	0.0559	0.1358	0.9944	1.4639	2.5786	10.3929	0.1719	0.2085	0.2625	13.0237	3.2538	6.3974	0.5854	15.2796
TCGA-VW-A8FI	245	1	0.5562	0.1159	1.9548	0.4023	3.6723	0.2905	0.1721	0	0.2672	3.8637	1.3354	0.0579	4.4225	0.0246	1.3067	0	0.228	0.2023	0.0982	0.0156	0.0698	0.0207	2.8989	3.188	0.0684	0.9589	0.7838	0.0182	6.2252	0.15	0	0.2729	0.11	0.0279	0.4072	0.6624	19.6779	1.5334	0.709	0	0.0208	0	1.8303	0.4645	4.4696	0.0914	4.3501
TCGA-HT-A5R7	615	0	7.1481	0.3102	1.4131	0.4847	4.7374	3.5263	3.5017	2.8429	2.1576	0.9962	5.8994	1.5196	6.0787	0.5659	3.144	0.6432	4.535	0.2505	0.5783	0.5024	0.4484	0.5764	4.841	1.8103	4.1386	1.7067	0.2158	1.598	4.5643	0.3571	0.8036	1.0231	9.3063	4.1839	4.7967	10.1098	4.476	0.5248	7.7274	0	0.9484	1.6853	10.1181	8.1248	2.95	1.1403	6.9427
TCGA-TM-A7C4	1470	0	10.6599	0.4984	1.1948	0.516	2.645	5.9042	1.0128	3.6782	3.8158	1.1337	5.7056	0.4851	5.5608	0.6788	3.6306	0.233	4.2028	0.1088	0.48	0.7504	0.6319	0.4873	4.6153	1.8175	2.0746	0.4997	0.2433	0.2142	4.2492	0.3472	2.4265	1.1122	18.5912	1.5413	1.9662	4.9485	4.3519	0.8588	5.929	0.7777	1.6225	2.256	8.8103	4.6262	2.7294	1.7709	4.7112
TCGA-12-0619	1062	1	2.3863	0.0533	0.8986	1.3252	6.0617	1.3355	0	0	0.567	5.5255	2.1101	0.7188	1.9424	0.0904	2.4685	0	0.4192	0.0814	0.0722	0.0719	0.0642	0.1332	15.1573	2.7938	0.1886	0.6215	1.3382	0.0836	2.3773	0.1992	0	0.6273	0.2022	0	0.1248	1.0658	9.1896	4.7087	0.6135	0	0.0287	0.0603	6.0255	0.427	4.3003	0.1765	8.4692
TCGA-DH-A669	919	1	1.0409	0.14545	1.77285	0.58855	4.795	0.41175	0.02115	0.03715	0.1621	2.8712	1.224	0.06145	1.4411	0.37635	1.28725	0	1.01105	0.0318	0.0435	0.2112	0.1714	0.1875	10.1751	4.5232	1.0372	0.10275	0.2099	0.0268	5.25135	0.08235	0	1.765	0.05405	0	0.0537	0.5378	4.5378	1.37485	2.3168	0	0.07715	0.14015	5.26565	0.8386	5.01085	0.02075	3.4655
TCGA-P5-A5F4	231	0	6.3818	0.4155	2.4766	0.3526	5.1872	2.7162	2.6738	2.974	2.2604	0.821	5.8655	0.6645	5.701	0.3525	3.3034	0.4922	5.248	0.2357	0.6007	0.6878	0.8008	0.8511	4.3352	1.9133	3.041	0.8311	0.2141	0.3132	4.4871	0.271	1.3324	1.1744	14.7243	3.4953	2.0763	3.8004	3.7298	0.393	4.7057	0.5749	0.7073	2.5495	8.1198	7.846	3.727	0.9438	6.5246
TCGA-DU-A6S7	638	0	0.429	0.1341	1.8094	0.8067	3.1673	2.9281	0.0796	0	0.7611	4.073	3.9785	0.067	0.7955	0.2502	2.1539	0	0.9799	0.0644	0.0363	0.1592	0.0646	0.5557	6.9053	6.1259	2.0891	0.1022	1.2022	0	8.776	0.1389	0	0.1263	0.9502	0	0	3.2191	5.577	0.8633	0.6177	0	0.2025	0.1214	8.7073	1.5764	3.3674	0.2073	9.5531
TCGA-02-2485	470	0	9.1137	0.2402	0.6946	1.2309	6.6236	1.4912	0	0.0635	0.4626	3.6443	1.1863	0.1372	7.7198	0.0146	3.5409	0.1016	0.2894	0.1048	0.0465	0.1852	0.1653	0	12.2706	6.8089	0.1215	0.4412	0.3183	0.1078	5.8423	0.1382	0.1905	0.6466	0.304	0.1322	0.4823	2.7463	14.1089	4.6062	0.1976	0.1017	0.0864	0.2848	4.8939	0.7336	6.587	0.0271	2.5259
TCGA-S9-A7QY	863	0	3.3985	0.13	1.9745	0.8527	2.6852	2.0771	1.3197	0.0802	0.5691	0.3747	2.2168	0.2925	1.8889	0.0644	1.5	0	1.4013	0.0804	0.0735	0.2457	0.0522	0.3562	3.7932	1.8459	0.9723	0.4129	0.2011	0.1225	7.918	0.0748	0.1203	1.6338	1.838	0.1044	1.0155	2.8499	2.7882	0.615	2.3092	0	0.3118	0.1308	6.4544	2.4326	3.4997	0.2975	11.3598
TCGA-02-0047	448	1	2.7813	0.2645	1.4025	0.7215	6.5325	2.7371	0.0561	0.1049	0.6972	3.4068	2.1231	0.2078	3.6437	0.1443	2.4285	0	1.0198	0.0577	0.3073	0.1224	0.2731	0.4321	14.5173	3.2913	0.8922	0.5219	1.0224	0.0475	3.6855	0.174	0.2098	0.5341	0.5261	0.0728	0	3.0245	8.2688	1.6497	1.469	0.112	0.1495	0.5702	8.3215	1.8177	3.4577	0.4292	3.7831
TCGA-14-0781	29	1	2.0712	0.024	0.7279	0.3884	9.8074	0.8014	0	0	1.0037	2.1315	1.3813	0.0359	0.6964	0.0712	1.3776	0	0.0135	0.0209	0.0162	0.0647	0.3465	0.0171	9.0273	2.021	0.0283	0.1484	0.8154	0.0301	2.0606	0.069	0	0.2259	0.091	0	0	1.3705	15.9381	1.7398	0.3451	0.0711	0.0086	0.0181	5.6019	0.3844	3.6127	0.3933	3.741
TCGA-FG-A87N	567	0	1.9167	0.2723	2.0669	0.7089	3.373	7.5847	0	0	0.4444	0.269	5.1379	0.0816	1.5482	0.1963	3.9031	0	1.546	0.0594	0.0646	0.0147	0.0656	0.5642	30.1639	4.1643	1.2856	2.1655	0.7156	0.0171	2.5653	0.6423	0	0.7696	0.0345	0.0262	0.2551	3.8912	6.9067	1.5897	0.4312	0.1615	0.1273	0.0822	9.8532	2.0372	6.4477	0.3006	6.8141
TCGA-FG-8191	992	0	3.8026	0.0243	2.0456	0.7296	8.0351	1.162	0.1441	0.0449	0.8261	3.9833	1.9913	0.0848	1.7387	0.216	2.053	0	1.7452	0.0476	0.0164	0.0916	0	0.1386	7.1311	2.9758	0.2577	0.1675	2.0247	0.0914	4.0088	0.1675	0	0.1143	0.5218	0.0934	0.2272	0.9705	9.7383	0.7279	0.2793	0.2876	0.1832	0.1098	7.1543	2.333	3.6983	0.3596	9.1401
TCGA-E1-A7YI	111	1	0.8333	0.2893	2.0501	0.6026	4.9182	2.3859	0.0859	0.0536	0.3696	2.1796	4.293	0.2314	0.6438	0.3805	3.3255	0.0857	0.7645	0.0316	0.3138	0.0156	0.1394	0.1447	13.9831	5.3193	0.2049	0.751	0.425	0.1272	3.2045	0.4495	0	0.1363	0.1831	0	0	1.8195	9.2183	2.5262	0.6665	0.0858	0.0208	0.1746	5.4305	1.701	6.4886	0.1415	6.9006
TCGA-HT-7856	1189	0	9.1718	0.4354	1.7444	0.5143	2.5087	3.3151	4.1219	3.4505	2.4458	0.1344	14.2942	1.3147	5.8864	0.9696	4.1587	0.4298	4.3548	0.4671	0.7746	1.8605	1.0051	1.1148	2.8133	1.292	3.4478	1.2268	0.2244	0.5583	3.8682	0.5741	0.7048	2.9911	7.6456	8.0206	1.6998	8.089	3.3369	0.6038	6.4771	0.4303	1.52	2.5866	8.4106	6.7866	2.7012	0.8299	4.5401
TCGA-27-2521	510	1	1.2089	0.1744	1.5688	0.5548	6.7817	1.0038	0.3021	0.0403	0.1031	2.9428	2.9303	0.0871	0.0718	0	1.1852	0	0.4901	0.0698	0.8075	0.2196	0.35	0.0623	26.8894	3.2417	0.8233	0.4706	0.3145	0.1278	2.9302	0.0334	0	0	0.1103	0	0	1.3291	8.42	0.9673	1.2133	0	0.0209	0.0219	4.0771	0.3106	4.5879	0.4768	7.7865
TCGA-S9-A6TZ	1120	0	1.0539	0.2196	3.1484	1.842	5.4297	5.7904	0.0543	0.0169	0.3636	1.6043	4.0854	0.0274	5.6318	0.2794	5.8227	0	0.6378	0.0479	0.0434	0.1284	0.0441	0.4707	7.0029	3.7916	2.1384	0.305	1.6407	0.069	8.5292	0.0632	0.0339	0.2586	0.5789	0	0.0857	9.2049	13.6387	0.7388	0.9747	0.1085	0.0724	0.3727	14.2039	2.9337	5.482	0.4041	7.8657
TCGA-DU-A7TA	2565	0	1.2549	0.1401	1.9847	1.2155	4.1159	2.1225	0	0.013	0.4572	7.0916	3.7124	0.238	3.4453	1.3665	2.8387	0	2.7875	0.0306	0.057	0.0907	0.2699	0.9408	8.5689	3.8398	2.6454	0.1801	1.0827	0.0176	8.2421	0.2418	0	0.2639	2.3399	0	0.1312	1.9217	16.4009	0.856	0.4839	0	0.4332	0.3593	11.1395	0.7485	4.8245	0.95	8.4953
TCGA-06-0132	771	1	14.8968	0.266	0.4936	0.2309	6.6678	0.4446	0.8691	0.7387	1.1893	1.1827	2.146	0.359	2.8444	0.1016	1.6931	0.7878	1.5105	0.0697	0.3786	0.1867	0.5127	0.095	5.8288	1.2326	1.4446	0.5511	2.7144	0.2005	0.4837	0.0765	1.6242	1.2532	2.3231	0.41	0.6232	3.6498	7.4838	1.3355	2.4894	0.5521	0.1913	2.3682	3.1761	3.27	1.7181	0.6714	2.6631
TCGA-32-1970	468	1	3.6167	0.2198	1.7478	1.544	6.6935	1.3294	0	0	0.802	7.7155	2.3065	0.2197	3.2988	0.293	3.686	0.186	0.5825	0.1302	2.0108	0.1017	0	0.0449	8.3086	3.6975	1.1119	0.8523	0.1942	0.2958	4.9302	0.0361	0.2323	0.1479	0.9934	0	0.1471	2.6922	4.4162	2.8439	1.808	0.4654	0.1242	0.5448	5.8341	1.3423	5.1819	0.6438	8.7819
TCGA-06-0882	632	1	4.7174	0.134	1.1757	0.4963	5.5601	1.3441	1.3136	0.1489	1.9781	3.5749	3.6295	0.3483	2.1537	0.0796	1.6728	0	0.7384	0.076	0.5177	0.246	0.5166	0.0766	10.0427	1.8917	0.6328	0.4277	1.3675	0.0168	2.5698	0.0771	0.0992	0.2525	1.0177	0.0775	0.1256	3.6776	9.0875	1.5797	0.7332	0	0.1446	0.4651	4.2088	1.146	3.3661	0.4101	8.05
TCGA-DU-5871	576	0	0.8893	0.3242	1.4846	0.7503	6.0048	2.3225	0.5847	0.0322	0.3451	1.001	3.2359	0.1389	2.3045	0.3242	2.4899	0	2.1222	0.0859	0.0392	0.075	0	0.1324	7.6224	2.8317	0.9022	0.2151	0.7698	0.0291	5.321	0.1866	0.2999	0	1.4362	0	0.1085	2.1183	6.8492	1.1373	0.5668	0.1373	0.1249	0.332	6.7349	2.3516	2.3267	0.2923	5.9323
TCGA-14-1402	975	1	7.0234	0.2026	3.4748	0.5666	15.6626	0.8654	0.6018	0.0625	0.3594	2.3352	0.9728	0.0675	2.7131	0.0573	2.6499	0.3	0.038	0.0737	0.103	0.0729	0	0.0965	11.6585	2.9047	0.4783	0.3297	0.3915	0.1273	9.2097	0.0777	0.0625	0	0.6411	0.0651	0.6328	2.1234	16.2384	0.9397	0.0972	0.5006	0.1579	0.8152	2.6668	1.2633	9.208	0.3782	11.533
TCGA-E1-5303	2052	1	1.4486	0.1065	0.8984	0.1233	4.5264	1.0385	0.1186	0.0246	0.2645	3.6502	2.2248	0.0266	2.4194	0.192	1.2341	0	0.4341	0.0523	0.0271	0.0862	0.1924	0.1522	6.264	1.6623	0.4401	0.0824	1.1527	0	1.4966	0.0613	0	0.3763	0.5729	0	0	0.9134	8.1316	1.1334	0.4217	0	0.0766	0.0603	4.6885	1.8501	1.9587	0.1638	3.3714
TCGA-32-1982	142	1	2.706	0.1691	1.8546	0.5871	8.2836	1.3192	0.2512	0.0391	0.4801	1.0443	1.8273	0.2113	5.6971	0.0359	2.2992	0	0.3328	0.0369	0.0573	0.0456	0	0	9.2245	3.6281	0.2995	0.2417	1.8957	0.0531	4.0538	0.146	0.3129	0.3984	0.3211	0	0	1.4503	11.5902	1.3382	1.0957	0.7522	0.1216	0.3828	3.1429	0.9039	4.248	0.4402	3.4859
TCGA-DU-A76L	814	1	2.6302	0	1.4362	0.6794	6.0894	2.1917	0.0436	0	0.8333	1.8851	2.2413	0.6015	3.8828	0.0872	2.6484	0	0.3136	0.0769	0.199	0	0.2122	0.1468	9.7318	5.0064	0.3812	1.2303	1.8154	0.0184	6.6965	0.946	0	0.4149	0.0372	0	0	1.0069	7.4821	1.7941	0.9721	0.087	0.0211	0.1993	10.8011	2.1965	4.0026	0.0509	7.8656
TCGA-DH-A66B	1279	0	0.2924	0.1828	0.8736	0.6874	6.1434	2.1385	0.0452	0	0.2162	3.2352	2.6329	0.0304	0.7155	0.0129	1.5435	0	0.9762	0.0133	0.0103	0.0329	0	0.1306	8.1482	2.9145	0.3956	0.1161	1.5777	0.0574	6.8482	0.0701	0.0564	0	4.2796	0	0	2.6122	9.815	1.2966	0	0	0.0329	0.1379	8.8024	0.3256	4.2628	0.3988	5.6507
TCGA-P5-A735	292	0	1.1791	0.0368	0.8081	0.6609	3.6095	0.5338	0.1094	0	0.7322	3.3219	1.4863	0.1658	0.7744	0.2657	1.776	0	1.7195	0.0804	0.1374	0.0995	0.0888	0.158	5.7496	3.0591	1.653	0.272	0.4557	0.0926	3.7156	0.106	0	0.1736	1.1193	0.142	0	1.6852	4.4744	0.3619	0.7427	0.1093	1.0999	0.0556	8.508	2.9541	4.0326	0.2732	7.4863
TCGA-DU-6399	2000	1	0.2301	0.0719	1.4556	0.4992	4.2814	2.0298	0.0356	0	1.0885	3.996	2.9348	0.0839	2.0147	0.2745	2.3845	0	0.6468	0.0994	0.0325	0.2846	0.1155	0.1713	7.3207	3.4964	0.6508	0.1655	1.0376	0.0452	1.9018	0.1103	0.0887	0.2258	1.3955	0	0.1123	1.2332	5.2446	1.3472	0.9662	0	0.2758	0.0904	9.2198	1.281	2.8811	0.2155	9.1745
TCGA-E1-A7YH	2835	1	0.7565	0.1182	2.2732	1.1215	5.7892	2.3971	0.3511	0.0219	0.4697	3.2697	2.3157	0.0236	2.5277	0.1805	2.5125	0	2.286	0.0361	0.032	0.1021	0.057	0.0676	6.0991	3.2253	0.0837	0.1745	0.8954	0.0445	10.3163	0.0408	0.0437	0	0.5685	0.0683	0.1108	2.5677	5.94	0.4257	0.1702	0	0.119	0.1783	8.3356	2.6532	5.259	0.1454	5.8469
TCGA-FG-8188	455	0	0.8539	0.2001	1.1816	0.521	4.036	1.6725	0.0991	0.0154	0.7811	4.531	2.4024	0.1	2.2058	0.0283	2.3084	0	1.1251	0.1092	0.0113	0.3961	0.0804	0.143	7.0394	2.8477	0.5512	0.0953	2.2689	0	3.9146	0	0	0.3143	3.2084	0.0321	0	0.9534	6.7369	1.1285	0.2401	0	0.108	0.0755	11.1412	3.2087	3.1715	0.463	5.8926
TCGA-HW-7490	1387	0	1.658	0.1577	1.5961	0.2216	6.1656	0.4518	0.368	0.0209	0.8632	2.7819	2.9205	0.2477	1.448	0.0956	2.3803	0	1.7857	0.0541	0.0382	0.1459	0.1085	0.0161	6.2393	4.1559	0.2393	0.2199	0.2438	0.0707	3.463	0.0907	0.125	0	0.6272	0.0217	0	0.3863	8.8832	0.4794	0.6811	0.1336	0.0729	0.2379	5.6198	2.7691	2.9502	0.2274	7.6941
TCGA-HT-7478	194	0	3.4918	0.3786	1.9911	0.4252	8.0199	4.5411	0.3307	0.237	0.7585	7.0953	4.459	0.1447	2.918	0.3779	2.3255	0.066	3.4805	0.1944	0.083	0.1683	0.0536	0.1591	9.3576	3.1768	0.5784	0.2864	2.3239	0.1679	4.0124	0.3844	0.0824	0.7344	3.1004	0.2789	0.313	2.4189	9.5045	1.6405	1.058	0.1981	0.1922	0.3696	9.1351	2.3804	3.1163	0.418	3.4096
TCGA-27-2524	231	1	3.6967	0.0296	0.4997	0.3256	4.6937	0.165	0.176	0.0137	0.5045	0.6219	0.7254	0.0888	0.952	0.0251	1.6107	0	0.2998	0.0711	0.0703	0.016	0.0714	0.1693	13.3178	2.4464	0.2797	0.6137	0.9159	0	0.4407	0.0682	0	0.1395	0.1875	0	0	0	8.0839	1.0506	0.1706	0.0878	0.0213	0.067	2.2568	0.3166	2.8165	0.1682	1.3082
TCGA-32-1980	36	1	15.267	0.2372	0.6225	0.2135	7.7461	2.0267	3.21	3.8182	1.7395	0.4883	3.6072	1.1593	2.737	0.2684	2.3129	0.8587	1.8969	0.2473	0.4466	0.4838	1.016	0.3391	7.6008	1.4532	1.8048	0.7093	1.6097	0.5133	1.8736	0.2275	1.268	0.8693	3.97	1.0664	1.2349	6.3289	8.7465	0.8774	6.1858	0.6252	0.5024	1.4517	4.935	5.3533	3.594	0.7401	2.794
TCGA-S9-A6U5	992	0	0.5775	0.3609	1.7832	0.8801	4.7538	1.695	0.536	0.1909	0.5489	0.987	1.597	0.116	1.0517	0.0766	1.0355	0	0.8407	0.1463	0.0524	0.2227	0	0.129	5.539	3.6336	0.3957	0.2579	0.1594	0	5.1993	0.2077	0.0477	0.3644	0.3263	0	0.1208	2.9478	9.5468	1.1818	2.19	0	0.408	0.1751	7.1864	3.7203	3.469	0.1708	8.3503
TCGA-HT-7855	585	0	0.834	0.1658	2.0784	1.1515	5.0513	3.1682	0	0	0.2354	1.1996	5.0855	0.0829	1.4205	0.3819	4.3043	0	1.9181	0.031	0.0321	0.1279	0.0571	0.1862	7.8995	4.3304	2.2096	0.1693	0.4579	0.0893	7.4413	0.0409	0.0438	0.2232	0.3598	0.0228	0.222	1.0836	5.6685	0.8145	0.2729	0	0.1022	0.3039	9.1689	1.013	5.1858	0.2728	4.2555
TCGA-06-0646	175	1	7.1166	0.0927	1.4069	1.1259	7.2083	1.5489	0	0.1572	0.3945	1.6403	2.0913	0.6793	8.381	0.0786	2.9584	0	1.6845	0.1685	0.5129	0.1	0.4465	0.1104	9.1705	5.1816	0.5834	0.5075	1.2416	0.097	3.7273	0.9598	0.0571	0.5821	0.3518	0.0595	0	3.1785	6.3131	3.1519	1.1118	0	0.1555	0.1165	6.0987	0.4952	3.3804	0.0487	4.5474
TCGA-S9-A6WH	1173	0	1.2648	0.0719	2.364	1.2265	2.8986	1.5615	0.3735	0	0.306	0.8431	3.2091	0.0718	1.1548	0.2744	2.4423	0	0.6262	0.0314	0.1826	0.3685	0	1.3865	8.2479	3.0986	1.9936	0.154	0.2778	0.1354	12.3541	0.0414	0.4654	0.8464	0.2274	0	0.505	1.2325	4.3631	0.9215	0.7242	0.3196	0.2326	0.2711	13.2205	1.7283	8.1223	0.5838	8.8869
TCGA-S9-A6WL	946	0	6.2912	0.3501	1.4539	0.9973	3.2589	5.2819	3.9997	0.1745	0.6116	0.2993	4.7331	0.6596	5.2767	1.7823	3.1619	0.0798	1.7564	0.1175	0.2555	0.5524	0.3244	0.4426	9.1965	3.4144	4.1331	0.7375	0.1874	0.2538	3.695	0.3254	0.3986	2.1569	3.5791	0.2075	0.6309	1.3857	3.3674	0.8083	1.5897	2.156	0.5908	0.955	7.4445	2.8787	2.8507	0.3994	13.3222
TCGA-27-1831	505	1	4.7668	0.0355	1.8548	0.6361	13.5904	0.1186	0.0527	0	0.6544	1.533	0.9197	0.0177	1.0961	0.015	1.5341	0	0	0.1393	0.3486	0	0.2563	0.076	10.2104	1.7195	0.2093	0.6503	2.303	0.0891	3.9867	0.102	0.0656	0	0.0898	0.0683	0.3323	1.6221	27.0343	1.0838	0.2043	0.2103	0	0.0268	1.7301	1.8955	6.1085	0.028	2.9241
TCGA-S9-A6WP	567	0	1.8819	0.1089	1.9842	1.1468	3.5142	1.7961	0.1941	0.0202	0.4173	0.269	2.4788	0.1415	1.1578	0.1294	1.0902	0.0645	0.8205	0.0428	0	0.047	0.0525	0.9495	6.5494	3.0325	0.9771	0.1245	0.5556	0.0547	8.3891	0.3259	0.0806	1.4366	0.2481	0	0.2041	1.9923	3.9804	0.8914	0.6585	0	0.0862	0.1808	7.4476	1.979	4.6111	0.2577	10.1973
TCGA-P5-A5EV	7	0	1.5646	0.1711	1.196	0.6082	3.4513	1.4983	0.3268	0	0.3123	4.3174	3.4161	0.0122	2.4026	0.0933	1.1783	0	0.701	0.0107	0.0166	0.1188	0	0.1048	6.4119	2.2446	2.8283	0.1863	0.3213	0	3.0309	0.1266	0	0.2304	0.2166	0.0235	0	2.2362	3.5859	0.667	0.9151	0	0.0615	0.1476	7.5756	1.4373	2.7632	0.2854	5.7588
TCGA-DU-A76O	522	0	1.4147	0.182	1.4916	0.5266	3.3716	1.6807	0.1159	0.0241	1.6793	2.1838	3.3716	0.013	1.1412	1.0701	1.9926	0.154	1.579	0.0908	0.0529	0.1263	0.0626	0.3345	5.4761	2.0864	1.842	0.1362	1.3469	0.049	4.2558	0.3143	0	0.4901	0.3621	0.0501	0	4.4601	4.4397	0.894	0.1872	0.0771	0.318	0.157	4.7238	2.2238	4.1057	0.279	4.9006
TCGA-DU-5872	532	0	1.46765	0.106	0.87405	0.59745	5.2127	0.89835	0.07075	0.0187	0.2646	1.81525	2.084	0.0809	1.07985	0.0369	2.217	0	0.54025	0.0416	0.01855	0.0637	0.18945	0.17785	5.93115	1.7667	0.7576	0.2187	0.73685	0.0359	2.8369	0.06165	0	0	0.2999	0	0	0.9467	6.64815	0.95475	0.6052	0	0.06545	0.08625	7.0735	1.4834	2.50625	0.25115	6.7376
TCGA-32-2632	269	1	3.0035	0.1877	3.114	1.0861	4.5971	0.5927	0.0929	0	2.0869	4.366	2.7042	0.4378	2.1851	0.1062	2.5712	0	0.7036	0.0819	1.3995	0.1182	0.1507	0.2906	9.3036	2.188	0.7017	0.3502	1.2576	0.0983	5.2234	0.198	0.0579	0	0.6732	0	0.1466	0.7154	18.243	2.4414	0.3153	0	0.0113	0.3305	4.3895	0.6688	3.8168	0.1678	3.4085
TCGA-HT-A617	491	0	3.2873	0.0833	1.0305	0.3695	4.9595	0.5878	0.1237	0.0128	0.6108	1.2001	3.3197	0.1665	2.6084	0.106	1.4411	0	1.1083	0.0606	0.0753	0.045	0.5351	0.0992	5.3989	2.2931	0.3605	1.5538	0.5151	0.2267	4.1765	1.2622	0.0514	0.2616	0.5623	0.0802	1.9512	3.8094	5.3075	0.6515	1.7988	0.0823	0.1298	0.1257	7.8553	1.4839	2.8891	0.2672	11.9357
TCGA-DB-5276	2218	0	2.1361	0.2503	1.22	0.3219	6.0903	2.0146	1.4045	1.7378	1.4014	2.8853	3.4058	0.6117	4.5729	0.236	2.114	0.0824	1.8452	0.4067	0.2074	0.6606	0.6031	0.318	5.6988	3.3354	1.4447	0.616	1.4191	0.7338	2.2069	0.2401	0.2058	0.3931	3.6964	5.8944	0.6516	3.1802	7.0893	1.1991	3.524	0.3299	0.4801	0.7554	7.6497	2.8244	2.1956	0.9082	5.0777
TCGA-06-0210	225	1	2.2229	0.0387	0.8718	0.75005	7.2727	1.65165	0.01915	0.00595	0.75945	2.08675	1.7117	0.0996	1.6088	0.0112	1.4612	0	0.2039	0.0259	0.01795	0.0289	0.0653	0.0189	11.6305	4.00235	0.07845	0.85275	1.23265	0.0733	1.42755	0.0297	0	0.06075	0.0343	0.0124	0.0604	1.4421	8.03935	1.96005	0.3698	0	0.00925	0.04915	5.5606	0.4965	4.0034	0.24145	6.0998
TCGA-HT-7879	112	0	0.2303	0.3358	1.0926	0.9992	5.3214	4.7845	0.0356	0	0.6298	6.1023	4.5957	0.0599	2.639	0.1933	3.2312	0	1.9015	0.1832	0.065	0.2849	0	0.2914	6.769	5.1097	1.784	0.1714	1.2238	0.1808	6.027	0.2208	0	0.678	2.6717	0.0231	0.1124	2.8797	5.7966	1.8456	0.6216	0	0.1984	0.181	12.7261	2.0512	3.787	0.946	8.1223
TCGA-TM-A84G	1236	0	1.0086	0.3467	3.7753	1.1489	7.3555	4.7766	0.1404	0.1313	0.2908	0.3892	3.1329	0.0158	0.6234	0.7488	2.1619	0	0.6557	0.0206	0.1389	0.2042	0	0.8559	9.2233	6.1462	3.1627	0.3152	0.0244	0.0594	13.1817	0.3446	0.0583	0.7424	0.4787	0	0	4.5047	3.0694	1.2384	1.316	0	0.2154	0.3805	10.7039	2.3584	6.9553	0.537	15.313
TCGA-QH-A65V	384	0	3.6955	0.1408	1.9482	0.3585	2.9214	0.408	0.7111	0.2346	0.3798	0.487	0.7709	0.183	1.0446	0.0597	0.8703	0	1.2827	0.0615	0.0859	0.1216	0.2714	0.2415	6.3454	1.849	0.798	0.1945	0.7403	0.1239	7.1238	0.0972	0.1042	0.2654	0.3922	0.0543	0.132	0.9662	9.0417	0.707	2.2304	0	0.1013	0.255	5.4567	4.9678	3.5373	0.4488	8.6253
TCGA-DU-8166	516	0	3.3227	0.4347	1.5887	0.5588	4.9395	4.7627	0.251	0.2794	1.7992	2.5348	5.0091	0.2172	4.3133	1.1985	4.7151	0	2.4437	0.2002	0.2291	0.4823	0.1163	0.4141	7.8678	3.6053	3.1642	0.3623	0.9333	0.2882	1.9559	0.2223	0.0894	0.5688	3.3619	1.3026	0.4525	3.1751	6.7643	1.1727	1.182	0.0716	0.8597	0.6376	9.4569	2.194	1.9928	1.5846	6.3279
TCGA-HT-7860	15	0	2.4232	0.1514	4.7522	0.9814	8.3777	3.8815	0.1799	0.014	1.741	5.9476	6.2832	0.4542	2.3402	0.1285	5.2781	0	0.3576	0.1388	0.0513	0.0654	0.073	0.0866	5.6744	4.321	0.5721	0.1443	1.0068	0.0761	5.007	0.1046	0.1121	0.5708	0.6901	0	0.2838	1.2121	7.4654	3.5372	0.3925	0	0.1089	0.4342	12.4113	0.1619	2.9345	1.1706	9.2754
TCGA-06-0139	362	1	1.6867	0	0.2964	0.3558	8.8584	0.6852	0	0	0.7481	0.434	0.3796	0.1317	0.6516	0	0.5971	0	0	0.0383	0.0595	0	1.6931	0.0628	12.9575	1.3945	0.1037	0.1464	4.6857	0.0552	1.4521	0	0	0	0.1112	0	0.4116	0.5022	15.2088	0.8149	0.253	0	0	0	2.6936	0	2.6793	0.0693	2.0693
TCGA-06-5411	254	1	28.9989	0.3644	1.1066	0.4217	5.7397	2.1658	2.5618	0.7646	1.3965	0.4501	4.2698	1.1293	3.9793	0.2164	3.6331	0.072	1.844	0.5673	0.6587	0.3672	0.995	0.1389	9.3564	2.6893	3.3557	1.2786	0.8451	0.5494	3.5341	0.685	1.1238	1.3735	3.0442	1.9658	0.683	5.2779	8.0034	0.875	1.9588	0.7204	0.5242	2.2362	3.973	3.5059	4.5331	0.962	6.4383
TCGA-S9-A6U2	908	0	3.3834	0.1922	2.5945	0.8898	5.1694	3.1419	0.6186	0.341	0.7503	0.3957	2.2155	0.2082	1.4654	0.2447	2.4154	0.0949	0.9547	0.1189	0.152	0.294	0.1544	0.8014	6.8989	3.7184	0.6052	0.1526	0.6192	0.1409	6.1967	0.1106	0	0.9057	1.0544	0.0617	0	3.6634	5.8937	2.3429	1.9836	0	0.4955	0.0725	9.4817	3.0823	3.7938	0.6874	5.1887
TCGA-12-3652	1062	1	2.0178	0.0332	1.4557	0.3648	8.5098	0.1479	0	0	0.2355	1.4345	1.7211	0.1327	1.4769	0	2.1533	0	0.0373	0.0941	0.0787	0	0.1599	0.0711	15.063	3.0542	0.0392	0.7429	0.2309	0.0834	4.5533	0.3819	0.1228	0	0	0	0	0.3795	5.1072	0.8512	0.0478	0.0984	0.0119	0.1002	1.4493	0.5321	5.4182	0	5.7654
TCGA-E1-A7Z4	4412	1	0.2418	0.0756	0.5098	0.7431	8.2717	0.8419	2.3563	0.0816	0.3217	3.1102	2.4307	0.1762	1.0896	0.2137	2.5989	0	0.977	0.1044	0.0512	0.1767	0.1213	0.108	5.3272	3.4253	1.3973	0.09	0.7787	0.0158	6.7442	0.1449	0	0	0.0956	0	0.118	3.5994	12.3537	0.4947	0.1813	0	0.0543	0.133	6.435	1.0768	4.2472	0.2543	7.1188
TCGA-DH-A66F	523	0	1.1433	0.2084	2.7625	1.0508	7.1196	1.4598	0.2653	0.0138	0.2324	1.6913	1.8013	0	1.1225	0.0632	1.6374	0	0.3013	0.1299	0.0404	0.1607	0	0.2766	5.86	2.7528	0.5975	0.4112	0.069	0.0374	12.2054	0.0857	0	0.8416	0.1507	0	0	2.7233	4.4386	0.9911	0.2572	0.1766	0.1927	0.1123	8.382	2.3868	5.4483	0.1926	11.6594
TCGA-QH-A6CY	408	0	8.7093	0.2973	2.1993	0.5293	4.2831	1.7585	1.8681	2.4557	2.1099	0.6496	3.3935	0.6058	1.767	0.4075	2.5156	0	1.813	0.1897	0.3565	0.1852	0.6061	0.1961	6.031	2.674	1.566	1.0239	0.2652	1.3217	6.049	0.3027	0.6347	1.293	2.1132	3.6131	3.2146	5.0993	4.2071	0.9236	4.7417	0.2713	0.7238	0.8973	7.119	7.9453	3.8981	0.9453	9.428
TCGA-CS-5396	1631	0	0.3069	0.2637	1.5774	0.6242	5.5951	3.1525	0	0.0444	0.1871	1.0363	1.2779	0.0479	0.7557	0.122	1.6148	0	0.1213	0.0157	0.0081	0.3753	0	0.2227	7.482	3.7597	0.3962	0.1427	0.1112	0.0602	2.0212	0.1794	0	0.3389	0.0303	0	0.2247	1.7818	1.5277	1.1513	0.2416	0	0.2414	0.0181	6.5493	0.7688	3.0109	0.2988	5.3651
TCGA-E1-A7YM	648	1	2.1928	0.1919	1.9883	1.0625	3.2377	1.3744	0.3257	0.0634	0.5835	1.4894	3.4352	0.0548	4.2522	0.0465	2.0155	0	3.2053	0.0837	0.1486	0.0148	0.066	0.1175	3.9649	2.0345	0.4206	0.2937	0.6356	0.0344	4.8027	0.0789	0	0.5165	2.81	0.1056	0.7705	2.6638	7.5464	0.9273	0.3552	0	0.4239	0.0827	8.4552	2.1974	3.2947	0.0649	6.2951
TCGA-28-2514	160	0	5.0292	0.2566	0.974	1.0021	6.2837	3.0022	0.3811	0.2078	0.6601	0.5545	3.8811	0.2886	16.5928	0.6939	3.8648	0.19	0.6131	0.147	0.2935	0.0173	0.4636	0.2063	9.4009	5.415	2.1961	1.4436	0.4463	0.2619	3.4462	1.1074	1.1275	0.4533	1.2584	0.0309	0.6011	3.4839	6.2855	1.4527	0.8312	2.2824	0.2076	1.2825	6.3328	2.7427	4.2582	0.1821	6.233
TCGA-DU-5852	205	1	2.0483	0.1792	0.5183	1.0814	7.9669	2.5108	0	0.2488	0.6904	2.1185	4.6105	0.2431	10.6821	0.3802	2.3732	0.1517	0.7197	0.257	0.3905	0.0829	0.185	0.1647	11.4998	3.7624	0.7254	2.1462	0.5542	0.0482	4.2324	0.663	0.5211	0.2412	0.7778	0.074	0.3599	0.8783	12.7442	2.0818	0.9953	0.3796	0.1013	0.4636	6.6136	0.5474	3.0318	0.0485	10.1023
TCGA-FG-A4MY	721	0	0.4904	0.0766	1.8099	0.6429	3.8636	1.1955	0.0569	0	0.2175	2.1766	4.0292	0.0383	1.3499	0.1625	1.9414	0	3.5758	0.0585	0.039	0.1448	0	0.2464	5.07	2.2028	0.4071	0.2281	0.2666	0	7.537	0.0661	0	0.1805	2.9582	0	0.359	0.4381	8.476	0.5854	0.0552	0	0.0689	0.1445	6.6217	1.843	4.3307	0.3747	8.6869
TCGA-32-4213	604	0	2.5902	0.0675	1.2517	0.1171	5.4414	0.6013	0	0	0.3829	1.9992	1.4575	0.1686	1.3758	0.0286	0.6669	0.1998	0.3792	0.0589	0.1829	0	0.4875	0.0482	8.0617	1.9534	0.0796	0.6586	1.1471	0	1.4495	0.1164	0	0	0.0854	0	0	0.7712	10.4613	1.1042	0.5827	0	0	0.1018	3.5724	0.3605	2.6623	0.0426	2.9791
TCGA-19-2619	294	0	0.7193	0.0843	2.1804	0.9266	4.3713	1.6907	0	0	1.1564	2.8106	2.2261	0.0983	1.9103	0.0477	2.3091	0	0.3949	0.0613	0.2095	0.0758	0	0	8.3951	4.6833	0.1327	2.0273	0.2172	0.2118	2.9725	0.3072	0	0.1324	0.1422	0	0.1316	2.8913	6.3506	1.5332	0.5663	0	0.0202	0.0848	6.2393	0.7508	9.275	0.5496	3.971
TCGA-12-1597	675	1	8.0866	0.0754	1.9089	0.5892	5.6507	0.7145	0.2801	0.0698	0.2677	0.9316	1.4127	0.2451	1.2356	0.016	3.0532	0	0.1908	0.0165	0.1023	0.0611	0	0.1348	9.3735	2.84	1.692	0.1617	0.554	0.0948	8.3546	0.1736	0.1396	0.3554	0.1432	0.1453	0.8835	1.5094	4.6707	0.7615	0.543	0.1118	0.0271	0.1707	2.5232	2.419	6.6991	0.357	2.9985
TCGA-HT-7611	1752	0	2.5149	0.3334	1.4865	0.8405	5.6262	3.0253	0	0	0.5746	12.8229	3.362	0.0238	1.7958	0.5253	2.7224	0	1.7807	0.1663	0.0161	0.6427	0.1147	0.1532	8.505	2.4982	1.237	0.0851	0.6443	0.0299	2.6769	0.0822	0	0.1122	0.8741	0	0	4.0844	9.7348	1.6374	0.72	0	0.197	0.1078	11.1412	0.7637	3.8026	0.2818	8.8353
TCGA-S9-A6WD	2289	0	4.5779	0.1431	2.1318	0.7173	3.366	1.4347	0.2833	0.1434	0.2369	0.4711	2.6791	0.1668	1.6653	0.1011	1.5912	0	0.4155	0.0676	0.1616	0.5148	0	0.5793	7.3729	2.7569	0.7318	0.2214	0.2027	0.1498	6.9367	0.1646	0	0.8986	6.5485	0.2067	0.2234	1.9083	3.4972	1.3271	1.3388	0.0707	0.1629	0.1259	9.6812	2.0389	5.0904	0.1617	7.7927
TCGA-VV-A86M	487	0	0.2275	0.0356	2.879	1.4194	4.712	1.664	0.0528	0	0.8074	4.5225	2.356	0.1244	0.5274	0.4676	2.3508	0	0.4797	0.031	0.0602	0.0384	0	0.0762	10.5389	4.1796	1.0073	0.1693	1.0994	0.0223	10.285	0.1432	0	0	0.585	0	0	1.4228	2.5647	1.1447	0.3583	0.1054	0.1279	0.2682	7.7466	1.5202	5.1667	0.2973	8.4796
TCGA-HT-7468	203	0	2.0754	0.2993	2.1461	0.8371	5.39	3.4467	0.0741	0.0808	1.2745	2.526	2.1201	0.2244	2.9293	0.2328	2.1271	0	0.4488	0.0708	0.0254	0.3366	0.0601	0.1604	8.9201	6.4748	0.7067	0.2673	0.4435	0.0783	6.5149	0.3876	0	1.0576	0.0947	0	0.5843	2.5668	9.5367	1.9873	0.7901	0	0.2601	0.1506	10.1051	3.0663	4.1172	0.6217	5.6554
TCGA-DB-A4XF	1021	0	2.5746	0.1387	2.621	0.626	4.4762	2.1023	0.4532	0.7319	1.1419	2.5011	3.7968	0.1525	3.7896	0.2589	3.7202	0.0822	1.357	0.0969	0.141	0.2845	0.2005	0.2181	5.9869	2.7794	1.1136	0.3105	0.8579	0.1917	6.925	0.0798	0.2053	0.1307	3.055	1.2828	1.0399	1.5861	9.0393	0.545	1.2782	0.329	0.1696	0.4814	8.4294	2.5207	3.6833	0.8009	8.4958
TCGA-HT-8108	76	0	2.0152	0.3391	2.0022	0.6867	4.6755	4.1835	0.0719	0.1009	3.2313	4.1578	4.0474	0.1453	1.6018	0.2671	3.6519	0	1.9609	0.1321	0.0985	0.2353	0.2334	0.1731	6.3526	4.162	3.9173	0.2076	1.1983	0.1065	5.1249	0.0836	0.0896	0.1141	1.3182	0.5366	0	3.6002	4.106	1.1235	0.7323	0	0.1481	0.4203	10.1385	1.8123	3.9109	0.8215	10.2698
TCGA-FG-7637	1219	0	2.6837	0.1233	3.4954	0.6707	3.4822	3.7656	0.5128	0.0571	0.8227	1.1575	1.1015	0.0247	1.2959	0.0837	2.5149	0	0.2496	0.1077	0.0084	0.0266	0	0.1586	8.1772	3.1166	0.2038	0.0705	0.1907	0.0465	4.7297	0.0852	0	0.8134	0	0	0.2311	1.8332	1.9276	0.6326	0.3906	0	0.1774	0.093	8.0328	1.5819	5.8413	0.2529	17.0675
TCGA-14-0790	419	1	2.2033	0.5049	1.9359	0.6108	6.8769	1.6879	0	0	0.6515	1.3605	1.7853	0.0229	26.8672	0.0195	2.2408	0	0	0.1803	0	0.0248	0	0	9.7965	4.244	0.5419	0.1749	0	0.0577	4.0973	0.0264	0.0849	0.2162	0	0	0	3.9362	11.0925	1.4778	0.1322	0	0.066	0.0346	5.1606	0	5.4352	0.0579	3.2437
TCGA-P5-A780	72	0	0.9659	0.0943	1.8777	0.8186	4.022	4.2253	0.028	0	0.2543	0.862	3.3154	0.0471	0.7229	0.12	2.7977	0	0.9545	0.037	0.0256	0.0815	0.0909	0.0539	8.1686	2.8814	0.5567	0.1797	0.977	0.1185	5.0829	0.0434	0.0349	0	1.4803	0	0.3535	1.0785	4.3773	0.6897	0.3259	0	0.1085	0.0996	5.162	1.6132	3.6891	0.4017	2.8328
TCGA-14-1034	485	1	4.5059	0.0471	3.60085	1.0441	5.6932	1.0862	0.0747	0.0233	0.8828	3.3444	3.331	0.10675	1.77975	0.1413	8.14185	0	0.44165	0.09525	0.06605	0.02545	0.10585	0.31905	15.0259	7.2172	0.3267	0.2486	0.64065	0.0908	5.3224	0.22425	0.1862	0.1185	0.19105	0	0	0.98855	5.4408	2.4358	0.2714	0.0746	0.0543	0.45765	11.082	0.63815	4.82745	0.1536	6.14505
TCGA-DU-6401	2660	1	0.3133	0.0196	1.1893	0.1133	4.0623	0.9383	0.0872	0	0.3613	0.7255	2.1158	0.0196	0.5568	0.1246	2.4323	0	1.7506	0.0299	0	0.0423	0.0944	0.028	5.3683	2.4324	0.2312	0.0606	0.1968	0	2.1365	0.0451	0.0725	0	0.2231	0	0	0.7837	4.8266	0.5664	0.4229	0	0.0352	0.133	4.4488	0.942	3.1972	0.2842	4.0363
TCGA-HT-7605	139	0	6.0611	0.3788	1.552	0.4801	3.638	1.8895	1.9824	1.2773	2.0097	0.6015	3.69	0.6221	4.2814	0.4897	2.2739	0.2137	2.1297	0.185	0.4279	0.5063	0.3042	0.5414	4.4573	2.3683	3.6202	0.8677	0.1952	0.6912	4.2044	0.2906	0.2336	0.8498	7.443	10.5648	1.6903	7.2188	7.0268	0.817	7.2719	0.3744	0.5839	1.0751	8.2128	7.2307	3.1069	0.976	9.72
TCGA-CS-6188	814	1	1.4281	0.0893	0.9035	0.5853	7.6289	1.7903	0.0884	0.1239	0.8867	2.3148	1.7144	0.1933	4.634	0.0379	4.302	0.1762	0.2007	0.0909	0.0807	0	0	0.0638	6.5473	3.5103	0.0702	0.3047	0.575	0.0374	2.9509	0.1198	0	0	0.2259	0.0287	0.1394	2.0411	9.9083	2.6951	0.5569	0.0882	0.0107	0.1796	9.3437	1.7491	1.0676	0.413	7.8843
TCGA-DU-A7TI	1183	1	6.3269	0.4563	3.6433	0.5456	3.5931	4.6775	0.4969	0.7179	0.8418	4.1321	4.6885	0.4865	4.5309	0.7742	3.4021	0.2703	2.4797	0.219	1.2473	0.312	0.0733	0.4565	9.204	3.2496	5.6376	0.4926	1.74	0.172	5.8326	0.105	0.6191	1.7196	5.5438	0.3809	0.7125	3.1301	6.6192	0.6473	2.8028	0.4509	0.7329	1.0786	9.369	4.8771	3.7654	0.8973	8.1503
TCGA-DB-A4XC	1421	0	3.1571	0.4485	1.4374	0.8562	3.7469	3.0983	0.5328	0.3321	3.3733	3.1568	5.4265	0.2241	4.8229	0.6278	2.9374	0.3984	3.9331	0.1468	0.3191	0.5568	0.108	0.1602	4.9982	2.9534	1.6411	0.4912	1.0053	0.1972	5.0409	0.3097	0	0.6338	5.7327	0.3888	0.2101	3.8456	4.5289	0.9544	4.1322	0.133	0.7096	0.5752	13.2712	4.3142	3.701	0.7569	7.6586
TCGA-FG-A4MX	569	0	0.372	0.0291	1.4217	0.6557	3.5164	0.1619	0	0	0.2268	1.0766	1.5908	0.0871	0.3053	0.0616	1.5802	0.0861	1.2907	0.038	0.0591	0.0314	0.35	0.1869	2.3017	2.3876	0.1715	0.173	0.4043	0	14.1708	0.1338	0.0538	0.1369	0.5149	0	0	0.3323	6.2539	0.3172	0.4602	0.0862	0.1045	0.1535	2.7406	1.5531	3.3888	0.1604	5.3906
TCGA-HT-8105	190	0	4.5654	0.3567	5.0142	2.0636	3.9734	4.2924	0.6356	0.044	1.063	0.2936	5.138	0.6655	4.3355	0.8473	5.6421	0	1.6176	0.0675	0.4754	0.6674	0.3437	2.3789	7.7588	2.4841	3.593	0.7191	0.0735	0.2987	21.1857	0.561	2.1997	0.7841	2.8891	0.0229	1.671	4.4859	4.9171	0.6098	2.1225	0.3525	0.4789	1.1302	13.2339	3.8125	9.7691	0.8552	12.8824
TCGA-06-0129	1024	1	2.4168	0.2033	3.8223	2.4705	9.2895	4.2079	0.0863	0	0.4535	4.3406	1.4227	0.1161	0.8079	0.5422	2.8181	0	0.9799	0.0634	0.3347	0.2038	0.07	0.1453	14.92	11.3161	0.2743	0.1314	1.8862	0.1095	12.1962	0.4513	0	0.1368	0.1103	0	0	3.6534	7.7879	2.0923	1.5056	0	0.3134	0.2192	12.3208	0.621	8.0777	0.3574	17.1915
TCGA-CS-4942	1335	1	2.1054	0.2585	1.1496	0.2719	4.2651	1.1521	0.4537	0.0326	1.3173	5.6587	2.5387	0.0352	1.6993	0.1396	2.512	0	3.0913	0.0769	0.0319	0.1776	0.1132	0.084	7.177	3.0446	2.1637	0.1623	1.435	0.0886	1.2041	0.2434	0.087	0.1107	1.7844	0	0.1101	1.0747	4.7744	1.9875	0.406	0.0697	0.1775	0.1773	7.8708	2.5117	2.2765	0.304	4.5664
TCGA-76-4931	279	1	2.7394	0.0988	1.3331	1.3335	8.5375	5.43	0	0.1676	0.8879	2.155	2.4664	0.1316	2.4013	0.2235	3.0111	0.195	0.6664	0.0934	0.3236	0.0533	0.238	0.0471	10.3063	5.1349	0.9717	3.1049	0.3309	0.1034	5.7148	0.2463	0.3655	0.6205	0.8751	0.0317	0	4.141	11.9943	2.3177	0.6162	0.1952	0.1658	0.5217	6.5774	1.4078	8.6834	0.7375	11.1489
TCGA-TM-A84R	566	0	14.8565	0.4692	1.0832	0.3286	3.2017	4.0176	2.8606	4.8458	3.9254	0.122	10.8145	1.2466	7.7538	0.5762	4.3337	0.6582	4.0818	0.873	1.0461	2.1594	1.1304	1.4294	4.0992	1.6105	4.4312	1.3996	0.0954	1.272	2.6534	0.5826	0.5483	2.0941	23.6918	18.7687	2.8924	9.4589	3.2659	0.4717	11.9461	1.0251	1.5986	3.4467	9.0978	12.4064	2.9684	2.0374	5.5989
TCGA-HT-7676	5	0	0.3097	0.2662	0.9797	0.238	3.8342	0.7819	0.0719	0	3.3139	3.9444	2.2308	0	0.5384	0.3593	1.1214	0	1.4692	0.132	0.041	0.1045	0.1166	0.1729	5.6116	1.8998	2.5422	0.0749	1.2158	0.076	2.5998	0.0696	0	0.456	0.8269	0	0.3401	1.7983	3.7527	0.9375	0.0697	0	0.0957	0.0913	7.8125	2.7157	1.9101	0.3664	4.6309
TCGA-FG-A60L	655	0	1.1333	0.1181	1.0456	0.4952	5.8673	0.0329	0.0438	0	0.3142	6.1963	1.7857	0.1033	1.2769	0.1628	1.2766	0	3.1859	0.1739	0.03	0.1275	0.2844	0.1476	6.8589	1.8678	0.1742	0.2319	2.3271	0.0185	6.2936	0.051	0.0546	0.139	1.9051	0.0853	0.2766	0.3375	9.6517	0.2255	0.255	0	0.1274	0.2227	5.3886	3.1548	1.9592	0.2002	3.9975
TCGA-HT-7875	10	0	3.6724	0.27	2.8092	0.7031	4.9921	3.1845	0.4344	0.8123	2.0919	0.8615	3.0147	0.3487	2.1697	0.3341	2.8505	0	1.9356	0.1326	0.3279	0.5102	0.2711	0.4985	8.9754	4.0983	2.4174	0.493	0.2087	0.1555	11.9775	0.5438	0.6245	1.1661	2.5918	0.3685	0.9488	5.789	5.7625	1.7805	4.1145	0.4003	0.2994	0.9337	9.5132	4.6904	4.1986	0.5573	13.119
TCGA-DU-A7TG	1351	1	8.6781	0.4931	0.2599	0.3744	3.6403	2.8159	4.4394	1.2551	4.5705	0.0761	9.1894	1.2014	11.5617	0.4445	3.4277	1.369	5.4056	0.928	0.8459	1.8298	1.2621	0.1762	4.0632	1.2164	2.874	1.4677	0.1191	0.3097	1.9867	0.532	0.2851	2.0326	22.9346	30.3977	3.6095	6.1662	4.4831	0.6054	12.9112	0.8224	1.6846	2.9062	9.6209	12.0233	2.3221	1.4001	4.3555
TCGA-HT-7880	162	0	4.7826	0.1286	0.6778	0.4556	3.1022	3.0981	3.6993	2.0453	1.8361	0.3771	7.5702	1.1647	3.8639	0.634	2.8004	0.238	3.2526	0.235	0.4847	0.3643	0.8905	0.5512	2.4161	1.4307	3.8323	1.1098	0.1739	0.5552	2.4174	0.3607	0.4163	1.5142	6.5699	5.3872	1.0541	7.6255	2.5118	0.3946	5.1365	0.2859	0.7802	1.1518	7.1001	4.8957	1.8164	0.6845	3.6436
TCGA-TM-A84B	758	1	0.6675	0.6519	2.5073	0.8901	5.4089	3.4867	0	0	1.2027	3.8963	6.0099	0.391	10.7495	0.0553	4.5598	0	0.3811	0.165	0.0265	2.8149	0.1256	0.0745	9.1512	3.826	0.277	2.5024	0.2419	0.8026	4.8274	0.06	0	1.7198	0	0	0.4886	6.2607	9.53	2.5896	0.1126	0.0773	0.075	0.2951	3.6825	0.9755	4.8183	1.164	16.9674
TCGA-HT-7608	671	0	1.4449	0.1026	1.5927	0.3562	6.2089	1.235	0.6706	0.2565	0.3204	0.583	1.0644	0.1128	1.332	0.0435	0.8878	0.0608	0.3808	0.0358	0.0626	0.1551	0.0989	0.044	3.4945	1.5146	0.6057	0.2151	0.4442	0.0387	3.4606	0.0118	0	0.6768	0.7274	0	0.0962	1.5253	12.4119	0.7504	0.4432	0	0.2214	0.1239	6.8938	2.1939	1.5833	0.1522	6.9497
TCGA-DU-6406	512	1	1.1868	0.2119	1.0726	0.6131	6.1823	3.2768	0	0	0.9776	5.8235	3.9689	0.1986	4.3882	0.0112	5.0911	0	0.1638	0.0694	0.0449	0.0572	0.1915	0.0379	6.7596	5.1432	0.688	0.2019	0.512	0.1664	5.9556	0.2287	0.2941	0	0.1341	0	0	2.8775	9.6188	3.296	0.6103	0	0.0191	0.1599	9.3167	0.5663	5.3232	0.3092	10.2965
TCGA-HT-7469	351	1	1.1014	0.1252	3.5895	2.0639	7.6629	5.6835	0	0.0579	0.7994	6.6852	4.147	0.0313	3.1137	0.3053	3.693	0	0.387	0.0273	0.0212	0.2027	0.0754	0.0224	13.4899	10.1359	0.1478	5.0968	0.4838	0.2555	9.1035	0.054	0	0.2948	0.0792	0	2.932	3.3988	30.6225	4.8834	0.2703	0	0.0338	0.1653	8.1551	2.3413	8.2523	0.0592	22.2042
TCGA-VM-A8CF	609	0	0.439	0.4115	0.81	0.5953	5.8295	0	0.4074	0	0.0487	3.4305	0.7904	0.0857	1.7805	0.0436	1.0172	0	6.8639	0.0075	0.0349	0.0185	0	0.098	3.318	1.2507	0.2429	0.0735	1.7497	0	5.8957	0.0592	0	0	0.3472	0	0.1607	0.7842	44.3233	0.5427	0.6912	0	0.1603	0.0259	4.8275	0.5499	2.3995	0.1569	2.5244
TCGA-DB-A75M	544	0	0.0859	0.0806	1.5403	0.6836	1.9343	1.586	0.1196	0	0.4002	4.8751	2.0116	0.0403	2.1246	0.3645	1.2777	0	0.9965	0.0938	0.0273	0.087	0.0647	0.2495	3.8719	1.7801	1.0145	0.0639	0.4359	0.0169	3.5513	0.0309	0	0.253	0.4079	0	0	4.4522	6.425	0.6594	0.5413	0.0796	0.0193	0.1216	10.9788	1.8658	2.9871	0.3092	4.1908
TCGA-S9-A6U9	2918	0	1.9282	0.1506	1.0165	0.4358	3.3997	2.2382	0.1491	0	0.8017	2.8525	1.6275	0.0376	1.2104	0.0852	1.2411	0	0.8187	0.0219	0.0851	0.0271	0.0605	0.0359	2.834	1.8043	0.7113	0.1794	1.6303	0.0158	3.7767	0.0289	0.0465	0	0.6038	0	0.2353	2.0095	8.965	0.5206	0.3976	0	0.1354	0.0758	5.0505	2.4153	2.2071	0.1109	2.5874
TCGA-DH-5143	1401	0	5.229	0.2801	1.0239	0.2026	5.9184	0.5983	0.6587	0.6806	1.1596	3.3441	3.6318	0.21	2.9145	0.3763	1.2117	0.0691	2.1786	0.0611	0.0791	0.3402	0.1125	0.1835	6.3992	1.8228	2.5904	0.3224	0.6135	0.0293	1.2734	0.2149	2.4618	0.2199	2.8659	0.4722	0.4375	2.0018	5.3605	0.9426	2.5542	0.2076	0.2435	2.0605	7.3311	2.3705	1.5496	0.4566	4.1928
TCGA-FG-7641	627	0	6.5615	0.3317	4.2731	1.4655	5.5601	5.0738	1.6122	2.6515	2.0328	0.3724	6.6895	0.9193	3.9884	0.6524	4.3787	0.4465	1.2715	0.3422	0.7051	0.8627	0.5085	1.3575	6.1924	3.92	2.3138	1.0699	0.1399	0.8334	11.1155	0.5553	0.6137	1.7047	5.2668	13.4195	1.554	5.5163	5.5105	0.9544	6.8593	0.3576	0.9651	1.001	7.8869	4.6736	5.1935	0.918	15.8928
TCGA-E1-A7YQ	1578	1	5.2696	0.1396	1.3184	1.4534	10.5343	5.0074	0	0	0.8913	5.1703	4.4228	0.1116	13.5939	0.1539	3.3459	0.0827	0.9258	0.0548	0.0473	0.0151	0	0.0997	8.472	4.3409	0.0659	0.8242	1.3593	0.0701	5.8133	0	0	0.9204	1.8016	0	0	1.5956	20.8722	1.7363	0.2009	0.0828	0.3915	0.2527	7.7152	0.7459	7.0605	0.3698	20.5457
TCGA-06-2565	506	1	0.2087	0.2283	1.9255	2.3585	7.6104	9.7389	0	0.0453	1.5273	1.4096	1.7382	0.1141	10.2393	0.0692	4.9169	0	0.055	0.1779	0.0332	0.0176	0.0786	0.3263	12.9455	4.925	0.1925	2.4851	0.7815	0.0615	10.1345	0.3002	0	0	0.0413	0	0	4.288	11.8406	2.2956	1.0799	0.1934	0	0.0984	8.6053	0.1743	16.2649	0.072	14.9794
TCGA-06-2562	382	1	3.5033	0.3169	1.5553	0.9168	5.1463	4.8156	0.4279	0.08	1.84	1.6366	1.9091	0.216	1.104	0.0978	2.0295	0.0853	0.243	0.0629	0.1757	0.0156	0.1388	0.0618	10.9857	4.1656	0.1701	0.6586	1.0022	0.0543	5.0481	0.2818	0.2132	0.1357	0.9481	0.222	0.135	2.1411	14.5478	1.9652	1.037	0.0854	0.2383	0.3912	4.6845	0.6159	4.4968	0.0818	3.7325
TCGA-14-2554	532	1	3.8531	0.1368	1.6158	0.3483	7.8054	0.3049	0	0	0.3301	2.0615	1.1432	0.0684	1.184	0.0232	2.9254	0	0.2308	0.0597	0.0371	0.0148	0.1978	0.0587	10.2402	2.4832	0.3554	0.2216	1.7981	0.1203	2.1713	0.0945	1.2151	0.1289	0.381	0	0.3846	0.6258	18.5559	2.1802	0.2364	0.1623	0.0394	0.4749	4.2462	1.0238	1.9638	0.2072	4.0288
TCGA-DU-7301	788	1	1.1775	0.2208	4.0971	0.3264	4.382	1.3941	0	0	0.1915	8.5735	4.8414	0.0368	3.0021	0.3122	1.9858	0	0.1793	0.091	0	0.3575	0	0.4032	8.8656	4.9468	0.1448	0.0701	0.3413	0	2.5953	0	0	0	2.7323	0	0	1.1219	5.1024	0.6693	0.2119	0	0.1147	0.7958	9.7328	1.8355	2.6407	0.2322	5.1284
TCGA-S9-A7J0	609	0	0.7565	0.0263	3.368	1.8694	3.7085	4.1273	0.117	0.0122	0.4101	6.7801	3.0651	0.0788	2.3218	0.2452	4.1067	0	0.2363	0.0401	0.0801	0.1985	0.2531	0.3003	11.0757	5.2689	2.0777	0.244	0.3452	0.0825	9.553	0.5895	0	1.6088	1.3964	0	0.2461	2.7031	10.0115	1.1038	0.416	0	0.17	0.1585	9.3725	0.9828	3.7703	0.2818	4.022
TCGA-HT-7610	1706	0	3.8254	0.2049	1.6998	0.5533	3.1489	4.472	1.0145	8.5515	5.4412	1.2654	11.2918	1.3059	5.2565	1.2388	5.8461	0.1517	3.6676	0.313	0.5209	0.9863	0.3291	1.1593	4.1955	2.297	4.9796	1.4518	0.264	1.3838	3.9803	0.4324	1.8326	1.77	6.9166	15.6277	1.2802	7.3222	1.93	0.8667	13.5474	0.4557	1.4617	1.7651	9.4887	8.397	2.7574	1.0964	7.6934
TCGA-DB-A4X9	1412	0	3.0042	0.1565	1.3858	0.7921	3.9445	1.8743	0.4067	0.2353	2.6648	7.391	2.8738	0.0978	2.5144	0.9956	2.4655	0	1.6934	0.1451	0.0795	0.1689	0.4712	0.5591	3.4321	2.1734	3.0939	0.2608	0.4838	0.1474	5.2375	0.2251	0.0724	0.3686	0.8912	0.1507	0.5498	3.578	11.1459	1.238	0.9574	0.116	0.83	0.2066	12.8662	3.345	2.3159	0.2653	11.2874
TCGA-P5-A737	372	0	2.4754	0.145	2.1614	0.7273	2.2287	2.2627	0.4667	0.0336	0.1887	1.0449	2.9252	0.0242	1.7332	0.3282	1.4639	0	0.8426	0.058	0.0819	0.3393	0.0582	0.8983	6.042	3.1944	0.7134	0.1554	0.2242	0.0456	5.4745	0.4034	0	0.9111	0.153	0.0233	0.2265	2.9022	6.7427	0.7915	8.5617	0	0.1652	0.1641	7.5581	1.1628	3.166	0.164	7.972
TCGA-HT-8558	418	0	8.4482	0.6145	0.5375	0.158	3.3441	3.931	3.4814	6.0354	5.2812	0.0281	10.3931	1.9452	10.1845	0.7048	5.0207	1.6851	4.7727	0.5761	0.8638	2.0516	1.3159	1.0734	2.6446	1.8065	4.7556	2.3901	0.1407	1.2152	2.4454	0.7596	1.8949	3.7528	20.5961	28.2811	4.3718	10.9294	1.8059	0.4968	19.5948	0.5399	1.7188	5.1856	9.0613	16.2995	2.3274	1.9962	2.8816
TCGA-HT-8015	3	0	12.1089	0.0799	0.4046	0.1542	3.762	1.7817	0.9894	0.6413	2.6474	0.1975	7.9463	3.7959	3.5412	0.7913	3.6885	0.0789	7.2812	0.1628	0.6141	0.4171	2.2469	1.1045	3.1975	1.8236	7.8646	0.9646	0.4738	1.5735	1.4537	0.598	2.0708	3.2641	7.3864	2.5413	4.8691	4.875	6.1193	0.5962	13.7351	0.3951	0.9967	0.9851	8.0223	6.9787	1.7211	0.9248	2.9032
TCGA-06-0744	1426	1	0.9809	0.0255	0.6895	0.5912	6.55	0.5408	0.0759	0.0473	0.4713	1.2303	0.8831	0.0638	2.3682	0.0433	1.7205	0	0.158	0.0836	0.0519	0.0138	0.3077	0.0548	11.9211	2.7728	0.573	0.3102	0.6121	0.0802	4.307	0.2058	0.1418	0	0.291	0	0.1197	2.3365	8.4148	1.1012	0.8826	0	0.1194	0.1349	4.6519	0.4096	4.5828	0.1974	6.5436
TCGA-HT-A616	55	0	8.8295	0.3825	0.8757	0.1264	2.0464	1.7961	1.6634	1.1632	3.4314	1.1471	4.1322	0.3277	5.5046	0.2318	2.9373	0.4045	5.7596	0.2981	0.6295	1.2239	0.5923	0.449	3.9647	1.3948	3.0638	1.0149	0.1689	0.4805	3.8385	0.393	0.556	1.287	22.3021	8.4473	2.5598	3.9045	2.1349	0.477	7.8271	0.729	0.894	3.3802	8.3257	12.2646	1.9605	1.7238	2.5741
TCGA-DU-6408	3470	1	2.875	0.1586	1.382	0.7033	5.177	2.2673	1.0988	0.1345	1.0314	2.937	3.5782	0.2377	2.6949	0.3699	1.3879	0	2.1096	0.1442	0.1343	0.6561	0	0.1322	8.798	3.4069	1.6221	0.3964	0.8579	0.166	4.3244	0.1977	0.3422	0	2.5084	0.1527	0.3714	2.4171	7.18	2.0044	1.4077	0.3134	0.2186	0.5782	7.2676	4.0957	4.1245	0.6586	10.3484
TCGA-CS-6670	1426	0	3.3121	0.0812	1.1983	0.2818	3.099	1.4021	1.085	0.7138	1.1521	0.5013	1.9588	0.213	2.5213	0.1205	1.4422	0.5409	1.6088	0.062	0.1513	0.3067	0.1956	0.1305	6.0158	1.8198	0.5031	0.232	0.0471	0.0765	2.7174	0.1869	0.1877	0.4781	4.0071	0.5669	1.2361	1.9724	4.1236	0.598	3.1849	0.1203	0.2263	0.3369	6.6093	2.9286	2.5851	0.2625	6.5733
TCGA-FG-5962	1453	0	7.0534	0.4176	2.3485	0.6041	4.7461	1.8357	2.1364	1.2349	2.4038	1.2607	5.1806	1.206	11.6589	0.3839	3.1542	0.5497	2.648	0.2683	0.6133	1.027	0.2795	0.9285	6.7785	3.9918	2.3556	0.8675	0.3228	0.5684	14.1908	0.2937	0.4293	4.3723	8.1932	5.0734	1.5218	6.1016	6.3043	1.0002	10.4222	0.8255	0.9429	1.9605	10.2509	5.2082	6.2856	0.5893	16.3961
TCGA-06-0645	175	1	2.6981	0.0581	0.4414	0.3196	6.3662	0.7776	0	0.0135	0.3301	1.4721	1.0471	0.0581	1.0063	0.0123	1.7247	0	0.474	0.0571	0.0296	0.0157	0.1401	0.0416	10.2177	2.1455	0.1716	0.2423	2.3374	0.1096	2.0185	0.0502	0.0538	0	0.3312	0.028	0	1.1635	6.6065	1.4438	0.5442	0	0.0418	0.0439	3.6334	0.4662	3.0775	0.1055	2.9107
TCGA-DU-A7TB	1567	0	3.0046	0.2597	1.0448	0.3005	5.5831	1.4025	0.9791	0.49	0.4678	0.0493	2.4174	0.1598	1.6175	0.1186	2.2591	0.0592	1.5612	0.061	1.503	0.1186	0.0963	0.0571	4.3869	4.5299	2.5235	0.6232	0.139	0.0376	4.9205	0.1609	0.1848	0.2824	0.6068	0.1732	0.3744	1.3705	2.594	1.4717	2.5023	0.0592	0.3808	0.5275	3.5082	4.2708	6.8815	0.1765	7.0588
TCGA-S9-A6TV	571	0	2.4564	0.1097	1.554	1.0659	10.2367	1.8819	0.0326	0.0406	0.6226	8.7216	3.6966	0.1206	2.2367	0.4466	2.3175	0	1.3194	0.0383	0.0446	0.1421	0.0528	0.3605	13.0025	4.0463	0.3366	0.2455	1.7971	0.0138	7.2873	0.0379	0	0	0.111	0.0845	0	2.1315	16.0059	1.7234	0.2526	0	0.0316	0.0662	5.0029	0.4689	2.9905	0.82	10.0744
TCGA-DU-5855	207	0	1.6805	0.2751	1.2234	1.0996	7.0606	2.6751	0.7428	0.1736	0.3727	4.1691	4.3949	0.2	4.946	0.3713	2.6269	0	0.7451	0.0164	0.1017	0.1755	0	0.2323	9.3814	3.8839	1.1808	0.2025	1.5271	0.0785	3.2656	0.1583	0	0.1178	2.722	0	0	2.0015	7.2156	1.0235	0.468	0	0.2608	0.3019	10.7346	1.3365	3.0956	0.3195	3.7552
TCGA-06-5410	108	1	3.923	0.0245	0.6204	0.2837	8.9713	0.6011	0.2549	0.0227	0.696	0.8175	1.6247	0.0613	0.591	0.0312	1.3484	0	0.1516	0.0268	0.0249	0.0132	0.2953	0.0876	9.3609	1.7042	0.4342	0.5664	3.639	0.0308	0.6485	0.0423	0.0907	0.1155	0.1862	0	0.1149	1.5419	15.977	1.5119	0.353	0.4362	0.0265	0.407	4.2032	0.5242	1.7595	0.1663	1.3717
TCGA-DU-A76K	347	1	6.8472	0.4212	1.279	0.3412	3.2037	1.7273	3.6281	0.0624	1.2195	0.9571	2.4028	0.5642	6.8729	0.3002	1.9052	0.2495	1.5819	0.239	0.3654	0.4002	0.5682	0.2047	3.8196	1.4674	2.1879	0.65	0.0391	0.0952	6.5171	0.2036	0.4988	1.27	6.8238	0.5193	1.263	6.0681	6.8871	0.7723	1.7465	0.05	0.921	1.4872	6.8567	5.3127	2.267	0.6326	7.0941
TCGA-14-0871	880	1	1.1177	0.1746	1.1785	0.6063	4.5284	0.5838	0	0	0.6196	0.2157	1.2579	0	2.9144	0	2.8058	0	0	0.3811	0.2367	0.0943	0.8415	0	53.9209	4.196	0	0.2079	0	0.2194	2.0208	0	0	0	0.221	0	0	0.9984	4.4093	2.2872	0.5029	0	0	0	4.7058	0	3.7598	0.0275	11.3129
TCGA-DU-7010	456	1	3.9187	0.0875	1.5125	0.5694	5.7333	1.6814	0.6171	0.0304	0.5742	8.1288	4.4417	0.0546	3.5682	0.2876	3.2701	0.0648	2.3359	0.1002	0.1112	0.059	0	0.1563	12.6323	3.7998	0.8261	0.2135	0.5917	0.1923	4.3016	0.3523	0.0809	0.206	4.8159	0.4845	0	1.5002	16.8526	3.7231	0.8186	0	0.1966	0.3795	9.0316	1.4025	6.9442	0.4622	8.3062
TCGA-TM-A84F	1796	0	2.9015	0.1511	1.2237	0.7344	5.3118	1.0104	0.7182	0.4336	0.2788	1.3064	1.7416	0.1964	2.1483	0.1026	1.0832	0.179	1.0365	0.0396	0.1024	0.0816	0.3641	0.1728	8.572	2.198	0.4638	0.1871	3.0139	0.038	2.8977	0.0522	0.0559	0.2848	1.5684	0.2911	0	1.5551	7.2311	1.3029	3.133	0.2688	0.1196	0.228	7.484	2.5845	3.0908	0.2765	5.2506
TCGA-FG-A70Z	328	0	2.5103	0.3051	1.2866	0.6052	4.3946	0.9227	0.1618	0.2622	0.7732	0.7266	2.6368	0.2287	5.8722	0.2681	2.4776	0.1291	1.7396	0.1807	0.3618	0.1294	0.315	0.1557	5.5807	2.8748	1.6206	1.8058	0.8254	0.1232	2.7736	0.4514	1.0885	0.1027	2.6477	0.063	0.2042	2.1178	12.6799	1.4031	2.3216	0.2584	0.1802	1.233	7.5722	2.5621	2.3065	0.11	5.5179
TCGA-FG-A87Q	174	0	3.1026	0.3636	1.9423	0.6135	6.9834	0.9116	0.27	0.0701	0.688	0.5987	2.226	0.0606	6.854	0.0771	2.696	0.0897	1.1242	0.1058	0.0513	0.0164	0.073	0.1083	3.1901	2.0929	0.1788	0.1732	1.5692	0.0952	4.0067	0.0523	0	0.1427	0.5752	0.0584	0.5678	1.5589	13.8422	1.3888	0.6107	0	0.0763	0.1143	9.6279	2.429	3.2615	0.4158	7.7614
TCGA-FN-7833	837	0	1.2974	0.1622	0.912	0.8914	7.7876	2.5602	0.3211	0	0.4028	5.8083	2.0248	0.0405	0.9022	0.0803	2.6891	0	0.3191	0.1062	0.0458	0.2189	0	0.0966	5.3458	2.5977	1.8507	0.1287	0.794	0.0509	4.8703	0	0	0.382	0.1368	0	0.1266	3.8632	9.1643	0.8407	0.5837	0	0.0875	0.1427	12.8965	1.4446	3.5401	0.2473	12.575
TCGA-E1-5319	2907	1	1.0487	0.2185	1.0596	0.6478	6.4517	1.4303	0.1622	0	0.4845	2.3608	1.6916	0.1365	1.1984	0.0811	1.3162	0	0.6755	0.0656	0.0093	0.0884	0.0658	0.3122	5.4916	3.2455	0.5481	0.2146	0.1056	0.0172	3.2954	0.1729	0	0.2573	0.2074	0	0.1279	2.9663	5.0891	0.8792	0.7077	0	0.1768	0.1648	5.1382	2.4812	3.4786	0.2499	6.7544
TCGA-DU-5853	407	0	1.5648	0.3912	1.7736	0.5234	4.0152	3.0787	1.4524	0.1018	1.4574	3.0497	4.1913	0.0611	2.9317	0.4564	2.7799	0.0724	2.2269	0.2081	0.3977	0.2508	0.1178	0.5067	7.0388	2.2344	1.8473	0.4017	0.8316	0.1075	3.395	0.1548	0	0	2.6923	1.4131	0.4582	3.0751	4.8796	1.3876	1.5137	0	0.1934	0.332	8.6327	3.1362	2.6758	0.5053	5.1834
TCGA-19-2625	124	1	2.8501	0.0722	1.4619	0.7939	7.4208	0.5633	0.0357	0.0223	0.4783	3.8349	1.5951	0.0361	2.1127	0.0102	2.0527	0	0.1759	0.063	0.0489	0.013	0.116	0.1376	5.7997	2.9538	0.0568	0.3267	0.5769	0.0907	2.4273	0.1108	0.0891	0	0.0609	0	0.1128	1.5138	17.7119	0.9852	0.3466	0.3569	0.026	0.0545	3.4892	0.9006	5.2256	0.0456	11.8367
TCGA-TM-A84T	724	0	0.2712	0.226	1.1913	0.7845	3.5808	2.5181	0.1258	0.0131	0.2806	2.0581	2.8891	0.1129	0.8904	0.2397	2.6531	0	1.3181	0.0678	0.0191	0.0762	0	0.222	6.7386	4.4356	1.5339	0.222	0.1747	0	3.502	0.13	0.0523	0.1331	1.287	0	0.1323	2.5837	2.8187	0.5549	0.5287	0	0.0711	0.1918	6.732	3.6232	3.1927	0.6818	6.5705
TCGA-06-0686	432	1	3.0607	0.1793	0.8068	0.3459	7.0615	0.866	0.5327	0.1937	0.5515	1.3289	1.464	0.0896	1.2193	0.0761	1.5515	0	1.3107	0.1565	0.547	0.0968	0.8641	0.1282	12.6166	3.4497	1.0586	0.8541	0.4159	0.0751	2.5693	0.2752	0.4424	0	0.3026	0.0576	0	2.734	8.4808	1.5984	2.0656	0	0.172	0.2706	3.3882	0.639	2.574	0.2452	3.8724
TCGA-HW-8322	758	0	1.7868	0.1503	2.2463	1.4041	4.7024	5.3366	0.0319	0.0895	0.8077	0.557	4.5477	0.2039	1.1946	0.492	2.4418	0	0.809	0.089	0.2547	0.2434	0	0.3837	7.1502	4.2753	0.7099	0.2813	0.1992	0.027	15.0165	0.2472	0	1.2141	0.4077	0.2482	0.3018	2.4555	2.582	1.2422	11.502	0.1274	0.3012	0.2592	9.9272	1.9512	7.3206	0.3049	15.1131
TCGA-F6-A8O4	6	0	4.5165	0.4771	1.5091	0.4946	3.2645	1.8607	1.2399	0.4784	1.2414	2.3567	2.6345	0.3179	2.1502	0.3036	2.0637	0.4121	1.4529	0.1518	0.4109	0.5472	0.5747	0.3409	7.1936	3.0704	3.3323	0.4592	0.2151	0.1124	3.3517	0.1716	0.2942	0.7492	7.1455	3.0255	1.1176	2.9548	5.0667	0.6292	5.3806	0.1179	0.8722	1.1548	6.834	4.0373	2.3538	0.5456	4.8582
TCGA-E1-A7YD	435	1	9.3053	0.153	2.7885	1.1334	7.0551	1.3985	0	0.0142	0.4779	4.0447	2.337	0.3213	13.6406	0.0779	2.4589	0	0.2065	0.0468	0.7157	0.033	0.1475	0.0656	5.444	7.2952	0.0361	0.5248	0.4496	0.0769	8.4499	0.0528	0	0.1442	0	0.0295	1.2907	4.0248	11.3715	1.9543	1.278	0	0.044	0.1617	5.2189	1.4723	4.9424	0.029	5.4978
TCGA-HT-7606	526	0	3.6743	0.0273	3.1362	0.87	5.4348	4.2954	0.3248	0	0.291	1.9919	3.8595	0.0683	1.0476	0.2551	2.1285	0	0.1844	0.0537	0.0463	0.1328	0.1317	0.2735	8.376	5.0671	1.5169	0.0586	0.4438	0.0515	6.8239	0.9282	0.0506	0.644	0.7612	0.079	0.1281	4.5324	4.6673	1.82	0.8659	0.0811	0.1376	0.1444	10.059	2.3378	6.4252	0.3148	16.9043
TCGA-27-1832	300	1	8.0579	0.1453	1.6339	1.1767	5.6504	0.6206	0	0.0112	0.4811	4.545	1.2905	0.1936	0.6585	0.0924	0.9276	0	0.0817	0.0211	0.0246	0	0	0.0692	9.4967	2.7944	0.2287	0.1268	1.1604	0.0456	5.1231	0.0279	0	0	0.8581	0	0.2269	2.63	21.0465	1.1627	0.2092	0.2154	0.6095	0.1279	5.7592	0.7764	3.562	0.0764	6.1312
TCGA-CS-6186	538	1	0	0.2694	3.9603	0.9797	8.6483	2.4872	0	0	0.3277	0.5703	3.8806	0.0769	2.3548	0.0163	2.8774	0	0.2164	0.1764	0	0.0415	0	0.0825	5.2565	4.3589	0	0.3482	0.4462	0.0967	6.6795	0	0	0.5439	0.6332	0	0.3606	7.0402	9.855	2.268	0	0	0.0277	0.2323	12.3719	1.0284	3.7283	0.0182	8.1586
TCGA-VM-A8CB	3	0	0.914	0.2856	4.2161	2.0037	8.229	0.7957	0.1591	0.0165	0.3294	1.1023	1.5944	0.0892	0.5958	0.0454	1.434	0	0.4617	0.0701	0.1452	0.3083	0	0.5868	8.568	3.5078	0.9694	0.6377	0.2208	0.0224	20.5969	0.226	0.3303	2.3548	0.7682	0	0.3345	2.8575	5.3226	0.3117	0.4626	0.1059	0.1412	0.1616	10.6319	4.3887	12.9387	0.1802	17.9762
TCGA-06-5859	139	0	16.7199	0.0917	3.5567	0.5657	11.1802	0.6129	0	0.0141	0.4553	12.2637	3.1252	0.2596	1.1142	0.013	3.4175	0	0.0172	0.26	0.0207	0.1319	0	0.1092	10.376	3.9394	0.1082	2.1174	0.9448	0.2495	3.3841	0	0.0565	0.2879	0.0387	0.0589	0	3.1443	7.8615	3.7182	0.044	0	0.5055	0.0692	4.6986	0.6532	4.4951	0.0193	14.305
TCGA-VM-A8C9	1314	0	1.725	0.2537	1.1769	0.1468	5.2989	0	0.1413	0	0.45	1.6056	0.8679	0	0.3332	0	0.725	0.0939	2.3533	0.0138	0.043	0	0.0764	0.0227	5.2939	1.0544	0.1497	0.4002	1.6669	0.0199	1.258	0.0547	0	0	0.1605	0	0	0.1813	15.326	0.4326	0.9587	0	0.0114	0.0478	3.5209	2.8811	2.9014	0.06	2.7077
TCGA-WY-A85C	1426	0	1.2388	0.1742	1.6979	0.5935	3.6805	1.6176	1.7822	0.009	0.2884	3.203	3.2901	0.0774	1.4117	0.8211	2.117	0	2.5246	0.0169	0.0787	0.2716	0.3264	0.3458	7.5274	2.4705	1.5081	0.0968	0.4938	0.0365	5.9831	0.0557	0	0.1824	0.392	0	0	2.1024	8.261	0.4753	0.2508	0	0.0348	0.2044	5.602	1.1379	4.5837	0.3298	9.9165
TCGA-DU-7006	349	1	0.87	0.2472	1.5011	0.7579	7.6908	3.2225	0	0	1.5259	4.3039	2.2431	0.0618	1.8332	0.1573	3.2226	0	0.0695	0.027	0.0084	0.0267	0.0595	0	11.6521	4.6076	0.0584	0.2296	0.9171	0.1397	2.4923	0.3271	0	0.2329	0.438	0	0.2316	1.6956	13.2534	3.8035	0.2847	0	0.0267	0.1305	13.297	1.1889	5.4543	0.3509	8.0055
TCGA-06-0190	317	1	2.188	0.0828	0.55695	0.52575	5.62625	0.5923	0.02325	0	2.11	1.31705	0.83665	0.6762	2.01275	0.04845	1.33395	0	0.1768	0.08915	0.0398	0.02655	0.04045	0.048	19.2123	1.6507	0.05815	0.1607	0.8547	0.09205	1.27455	0.0483	0	0	0.08075	0	0	1.3755	6.65995	2.4207	0.52685	0.04975	0.0181	0.07265	5.4111	0.0897	2.37915	0.11085	2.356
TCGA-26-5132	286	0	0.4831	0.0302	2.2412	1.3102	6.5242	1.514	0.0897	0.014	0.8999	5.6304	2.8707	0.0453	0.6718	0.1025	2.1642	0	0.0509	0.0791	0.0409	0.0652	0.0727	0.0432	8.907	3.2256	0.2139	0.0647	0.4668	0.0948	4.8413	0	0	0	0	0	0	0.8631	12.4874	2.043	0.5216	0.179	0.1194	0.0683	5.3583	0.3227	4.0085	0.2239	10.4016
TCGA-27-1834	1233	1	6.7045	0.1746	1.8262	0.9496	9.0545	0.856	0	0	0.7186	8.4953	2.9679	0.2967	1.2734	0.0741	2.5893	0	0.2552	0.16	0.0355	0.1508	0	0.0749	11.8909	4.0076	0.4534	0.0665	0.7828	0.0219	3.2902	0.1407	0	0	0.7071	0	0.1636	1.3974	20.8652	4.0587	3.117	0.2071	0.3265	0.0263	8.7601	0.1866	2.318	0.0771	12.0296
TCGA-28-5209	442	0	1.1104	0.0946	1.2772	0.3468	7.2706	1.16	0	0.0146	2.5518	5.1032	2.5447	0.0788	3.7044	0.0937	3.2357	0	0.4434	0.0551	0.0107	0.0341	0.152	0	14.9756	5.2173	0.0745	0.2254	0.2438	0.0198	1.095	0.0363	0	0	0.0399	0	0.1478	1.9837	4.4372	3.5115	0.2271	0	0	0.1666	6.3601	0.1686	3.9615	1.4132	7.2447
TCGA-S9-A6U1	785	0	1.0615	0.1659	2.4251	1.1196	4.3805	3.5425	0.0411	0.0256	0.8239	1.4339	3.146	0.1934	0.9568	0.3987	2.8869	0	2.3157	0.0724	0.0749	0.1045	0.1332	0.1975	7.6699	3.8784	1.3706	0.1777	1.1753	0.0521	5.4836	0.1273	0.0511	0.1302	3.7788	0.1331	0.259	3.1608	4.088	0.8448	0.6766	0	0.169	0.3128	9.0157	2.6594	3.3229	0.2835	7.0002
TCGA-TM-A84O	1011	1	2.2911	0.2088	3.1706	0.863	5.8445	2.3935	0	0.0414	1.1008	4.1262	2.7074	0.1491	1.6779	0.5695	1.4194	0	1.8952	0.0846	0.1516	0.4831	0.2156	0.5756	7.7959	3.7374	2.0778	0.5825	0.5765	0.1687	5.2765	0.618	0.276	0.7027	3.0206	0.0287	0.6988	4.0931	13.0553	1.4651	17.266	0.4423	0.9548	0.2701	5.71	5.7398	4.2282	0.24	7.7298
TCGA-HT-7884	343	0	1.6617	0.2596	1.7122	1.3383	5.7802	7.5222	0.3856	0.0546	2.2612	5.5674	3.9781	0.0472	4.5224	0.2403	3.5587	0	1.2474	0.1442	0.08	0.0764	0	0.6409	3.6493	3.038	1.1145	0.2754	0.3649	0.1779	11.3147	0.2173	0	0.7784	0.5975	0.0455	0.5529	4.9926	8.5983	0.5538	0.5437	0.14	0.331	0.2493	11.8316	2.3968	4.3193	0.3612	6.8803
TCGA-HT-7467	3	0	5.4834	0.1483	1.64	0.5148	4.4148	2.295	2.9119	0.8693	1.2978	0.2035	4.4385	0.8647	2.4747	0.4823	2.525	0.2928	1.6952	0.2085	0.3797	0.2846	0.3572	0.3532	3.4384	2.1844	2.1785	0.8279	0.1274	0.4657	4.3033	0.1327	0.3658	0.7762	3.3992	2.1585	0.9263	4.6155	2.912	0.5485	1.2573	0.1954	0.557	0.808	4.9296	4.6672	2.7491	0.5198	5.9673
TCGA-S9-A6WE	4113	0	1.3968	0.0582	2.9946	0.5219	4.8626	1.3943	0.1729	0.0808	0.3717	0.3594	1.6768	0.0582	1.8525	0.0494	1.7442	0	0.7198	0.0826	0.1282	0.0471	0.1402	0.2287	8.2531	2.9964	1.4084	0.2425	0.1125	0.1097	5.195	0.3516	0	0.1371	0.8839	0.0561	0.5453	1.6636	2.7988	0.9051	1.2569	0.1726	0.2826	0.1317	5.9618	3.8881	4.281	0.482	7.1973
TCGA-HT-7692	90	0	0.776	0.052	1.6365	0.6013	2.7948	1.1003	0.1029	0.016	0.2458	0.8985	1.2726	0.0519	6.5953	0.0661	0.6851	0	0.448	0.034	0.0176	0.0374	0	0.099	2.9247	2.7684	0.4499	0.6229	0.3348	0.0326	6.7864	0.2392	0	0.6529	0.4385	0	0.3246	5.9418	2.0826	0.3687	0.2245	0.0514	0.1495	0.4443	4.7159	1.759	4.1644	0.2213	8.1608
TCGA-HT-7485	122	0	1.5941	0.2491	0.6303	0.317	6.0279	1.36	0.2589	0.2651	0.4595	5.9981	2.4757	0.1369	4.1258	0.1162	2.2163	0.0738	0.7142	0.0652	0.0506	0.2286	0	0.1068	4.737	2.2441	1.1467	0.1661	0.4043	0.2503	3.0879	0.043	0.0461	0.704	0.7566	0.2879	0.1167	3.1326	8.3248	1.0466	0.4303	0	0.3673	0.1315	7.9148	1.8637	2.3683	0.2632	3.3002
TCGA-06-0168	598	1	3.4724	0	0.7322	0.3767	5.94	1.5719	1.7727	0.2511	0.77	3.6182	1.4069	0.1085	1.4084	0.1381	0.8717	0	0.7931	0.0947	0.0735	0	1.5685	0.3102	8.646	2.0485	0.5124	0.2326	0.8388	0.0682	0.5381	0.1249	0.2008	0	0.5494	0.2091	0.5084	1.2407	6.6535	2.1909	1.0936	0.3217	0.039	0.4093	5.0916	2.3198	1.7521	0.1369	5.1121
TCGA-DB-5274	2289	0	1.9345	0.1259	1.2748	0.2623	5.0075	0	0.5611	0.0117	0.2681	0.8399	0.3629	0.0504	0.2491	0.0427	0.7471	0	0.4815	0.044	0	0.0952	0.1214	0.054	8.1237	1.0645	0.7137	0.078	0.37	0.0316	4.4137	0.058	0	0	0.9246	0	0.354	0.432	4.2398	0.6185	0.544	0	0.0815	0.2471	3.5224	3.6349	3.7509	0.0596	4.0793
TCGA-19-2624	5	1	2.0156	0.1369	1.155	2.2341	8.2846	3.1737	0.0813	0.0253	0.447	2.3336	2.6432	0.1916	4.841	0.1046	3.4522	0	1.4319	0.1195	0.6404	0.1035	0.066	0.0783	10.6765	6.2861	0.5819	1.65	0.254	0.0516	12.5849	0.3309	0.2533	0.9031	0.7972	0.0264	0.8981	4.0706	9.3508	1.2553	1.38	0.0812	0.4826	0.3719	6.0306	2.6346	9.7774	0.095	11.4504
TCGA-26-1442	953	0	1.9527	0.1308	2.0956	1.4501	4.2696	3.2785	0.356	0.0605	0.4949	1.0766	2.2918	0.1525	1.7915	0.1202	2.8011	0	0.9434	0.0428	0.1108	0.247	0.105	0.218	6.2947	1.5335	0.7976	0.4619	0.438	0.0548	5.0795	0	0.0403	0.308	1.4343	0.021	0.3063	3.4885	6.6552	0.5114	0.4707	0.1292	0.3135	0.4768	6.338	2.9119	3.8317	0.8698	3.9144
TCGA-TQ-A7RQ	795	0	7.748	0.2767	3.0732	1.2541	3.8533	7.7345	0.7192	0.9818	2.7655	1.0252	4.7834	0.3919	1.8956	0.6945	3.2061	0.2049	1.4779	0.0805	0.1797	0.4108	0.2222	0.758	9.4273	5.9064	2.0689	0.5821	0.0891	0.2173	8.3478	0.2256	0.256	1.3036	1.8679	0.0666	0.9723	3.9549	2.8833	0.9563	7.0715	0.0684	0.7381	0.5393	10.038	4.8065	4.9645	0.6038	13.7153
TCGA-CS-4938	3574	0	1.1003	0.2521	0.6961	0.3316	4.2927	0.613	0.1362	0	0.6181	4.6992	1.519	0	4.4062	0.0583	1.119	0	0.5799	0.005	0	0.1732	0	0.0655	4.4899	1.367	0.6224	0.1201	0.5316	0.0144	2.3114	0.0132	0	0.216	0.2031	0.0221	0	1.7036	14.1929	0.713	0.264	0	0.0495	0.0865	9.925	0.8576	1.5216	0.2784	5.332
TCGA-HT-7680	23	0	6.1502	0.1843	2.4873	0.1066	7.5095	0.8215	0.2346	0	0.6352	1.9833	1.7067	0.0395	1.611	0.0335	1.7896	0	1.5542	0.0575	0.0178	0.2842	0.0634	0.0564	6.7303	1.3611	0.0932	0.1066	1.099	0.0331	1.7844	0.1061	0	0.4961	0.0333	0	0	3.4618	20.2899	1.1925	0.1516	0	0.6912	0.139	12.4882	1.1257	2.1256	1.0632	6.0467
TCGA-15-0742	419	1	0.4798	0.1499	1.9224	1.336	7.6893	0.3007	0.0445	0	0.532	0.4814	1.4687	0.0749	1.3716	0.0382	1.9086	0	0.1855	0.0327	0.0305	0	0.0722	0.0643	9.5858	3.313	0.1062	0.8926	0.3477	0.0188	6.8406	0.3969	0.0555	0	0.1898	0.0289	0	1.7143	13.592	1.7346	0.2159	0.0889	0.0431	0.2262	6.0462	0.6411	4.8958	0.0851	16.688
TCGA-RY-A83X	939	0	0.2183	0.2274	2.6466	1.6575	3.9304	1.3428	0.1351	0.0526	1.1617	0.5897	1.9652	0.0114	0.8713	0.164	2.3603	0	0.588	0.0248	0.1002	0.2455	0.0548	0.2762	7.1171	4.4629	1.3152	0.3032	0.0703	0.0143	9.4713	0.1963	0	0.7498	1.9281	0.0219	0.1065	3.6395	5.3305	1.6253	0.5565	0	0.4334	0.1201	8.0172	2.6734	4.5686	0.4555	9.3057
TCGA-HT-A614	82	0	2.3765	0.2701	0.7973	0.4883	4.6684	0.6771	0.9024	0.0781	0.7905	2.1678	2.5774	0.2025	2.3369	0.401	1.6688	0	1.4993	0.2726	0.0801	0.3462	0.244	0.4825	4.7231	2.6432	1.9527	0.41	0.6524	0.0636	11.0488	0.1166	0	0.3181	2.4354	0	0.1582	2.1229	3.328	0.7	0.3402	0.2002	0.2185	0.433	11.3701	6.4951	4.1789	0.639	8.4488
TCGA-DU-7302	1834	0	20.5011	0.2029	2.054	0.9057	4.2595	3.4564	2.8414	2.2942	1.8308	2.0406	5.1365	0.8259	5.0706	1.4757	3.9051	0.2576	2.9662	0.3732	0.4421	0.7042	0.1397	0.4765	8.9917	4.776	5.6466	1.6223	0.2241	1.1108	4.792	0.3503	1.6627	0.2731	6.6777	2.7645	2.0372	4.9718	4.496	2.0881	8.8064	1.6331	1.1155	2.3183	10.8548	6.1973	2.8085	1.2301	9.6453
TCGA-CS-6290	1137	1	1.7876	0.1016	1.1994	0.4701	5.4867	1.6977	0.0377	0.0118	0.3784	1.7874	1.7192	0.1269	4.4415	0.0969	1.569	0	0.3426	0.0499	0.0947	0.1096	0.1835	0.0726	6.6596	2.0699	0.4796	0.133	2.0414	0.0159	3.3999	0.0438	0	0.1196	0.4499	0.0734	0	1.7419	9.6774	1.2055	0.2193	0	0.1004	0.0766	7.2902	1.2214	2.0044	0.2003	5.7569
TCGA-HT-7881	1079	0	3.1886	0.6114	2.2922	0.773	4.3714	3.2806	0.5381	4.1608	4.58	0.4195	6.8182	0.1358	5.0109	0.2882	4.2541	0	2.47	0.3459	0.4681	0.7334	0.8183	0.6959	4.1995	1.8218	2.3793	0.8197	0.07	0.313	6.551	0.3518	0.4609	2.6672	17.2262	9.4674	1.4854	6.8616	4.4924	0.6426	8.2163	0.9401	1.4659	2.5457	10.363	6.8989	2.519	1.4575	7.6682
TCGA-28-5216	415	0	2.1372	0.1179	0.5965	0.6592	9.8473	0.8318	0	0	0.6133	1.9892	1.811	0.1178	1.6997	0	2.0877	0	2.3854	0.0943	0.0399	0.0212	0.0946	0.0561	12.3533	3.7419	0.371	0.2152	0.577	0.074	3.312	0.3617	0.1454	0	0.1989	0.0378	0	0.2246	8.4074	2.3796	0.2262	0	0.0283	0.2371	5.3659	1.2598	3.6651	0.1054	6.1308
TCGA-HT-A74K	467	0	1.0177	0.1735	0.6828	0.3345	2.9153	0	0.3435	0	0.2462	1.2496	0.4165	0.0578	0.3752	0.0736	0.786	0	0.3413	0.0252	0.0098	0.078	0.1393	0.3306	4.7168	1.29	0.4778	0.0826	0.2458	0	7.2641	0.2995	0	0.4086	0.1098	0	0.1354	0.3306	6.6736	0.4417	1.1655	0	0.0312	0.1091	3.1966	2.4722	2.9565	0.0821	3.5753
TCGA-HW-7486	1721	0	1.9409	0.1797	1.0611	0.2599	5.6307	1.0263	0.367	0.0312	0.4304	0.5826	1.8122	0.2358	1.4856	0.1334	2.2487	0	0.9472	0.098	0.0609	0.1819	0.1082	0.1605	5.881	2.3806	1.7502	0.4814	0.573	0.1411	3.3791	0.1034	0	0.4233	0.5118	0.1731	0.1052	1.9263	3.43	0.8213	1.6171	0	0.0889	0.0508	6.8774	3.0015	3.2644	0.2339	6.1513
TCGA-S9-A6U6	1069	0	4.0348	0.3219	3.4395	0.6985	3.8645	2.6307	1.4343	0.5711	2.5319	2.2197	4.4056	0.1341	4.0624	0.7283	3.0833	0.3973	3.6952	0.0527	0.3091	0.3186	0.1293	0.4409	5.6491	2.1408	2.6602	0.313	0.6014	0.0843	5.2328	0.247	0.6453	0.7583	5.8741	0.5427	0.6284	3.0673	3.5156	0.5563	1.8539	0.2386	0.3377	1.3156	10.1449	2.4374	3.3209	0.4232	7.0301
TCGA-FG-A4MW	559	1	2.444	0.0804	1.085	0.5117	4.9799	0.6719	1.0745	0.0558	0.7702	0.6453	1.5055	0.1205	3.354	0.0682	1.7884	0	1.3107	0.1316	0.0545	0.1085	0.1937	0	4.461	2.7852	1.5659	0.5169	0.1243	0.2272	1.6612	0.2313	0	0.1894	1.1701	0.0774	0.565	3.447	4.7361	1.2722	0.926	0.1192	0.1012	0.182	5.1728	1.9335	1.875	0.2093	3.7874
TCGA-DU-6392	6423	0	3.9223	0.2175	0.4002	0.2288	3.9871	3.1944	0.2055	0.0549	0.3928	0.1465	2.8479	0.1383	1.1975	0.3774	3.0785	0	2.8899	0.0518	0.469	0.0534	0.1429	0.2402	11.8517	4.1986	0.7002	1.6948	0.7336	0.0497	2.0915	0.182	0.0732	0.1863	0.7006	0.0952	0	1.8083	5.7758	1.122	0.6831	0.0586	0.0355	0.2088	9.6989	1.5849	4.7528	0.5925	12.9811
TCGA-12-5299	98	1	1.1828	0.0284	1.439	0.3948	8.0281	0.3168	0	0.0132	0.343	2.7389	1.4336	0.2984	1.7047	0.0603	2.5828	0.0842	0.2398	0.0434	0.0289	0	0.0685	0.0406	13.9167	2.6045	0.1678	0.3047	0.9231	0.0714	0.893	0.0818	0.1052	0	0.036	0	0	0.3251	11.5544	2.6687	0.2047	0.1686	0.0102	0.0215	3.157	0.6079	1.7854	0.2288	2.0093
TCGA-19-2629	737	1	3.0923	0.0552	0.8384	0.3674	5.2501	0.1846	0.041	0	0.2547	3.2392	0.9148	0.0828	1.0068	0.0586	1.5696	0	0.2173	0.0121	0.0561	0.149	0	0.0789	11.1436	3.8499	0.7497	0.1709	1.3873	0.0173	1.8256	0.0477	0	0.5203	0.3844	0.0266	0.2587	1.2627	8.0331	2.4408	8.5464	0	0.0894	0.0417	6.5545	2.361	3.1207	0.1089	2.7641
TCGA-14-1825	232	1	3.822	0	1.8317	0.8167	7.195	0.484	0.1613	0.1005	1.0787	2.1454	2.3462	0.0543	0.4027	0	3.0192	0	0.1221	0.2369	0.0736	0	0	0.2328	14.7279	5.4505	0.6409	0.5947	0.1679	0.0682	3.4102	0.6248	0.2009	1.0231	0.1374	0	0	2.4829	7.1798	2.37	0.6253	0	0.0781	0.1638	5.6496	0.5803	4.87	0.0856	7.6729
TCGA-TQ-A7RH	486	0	2.2248	0.1304	1.6494	0.8296	3.6931	4.2852	0.1936	0.0804	0.555	1.3952	4.4756	0.1737	2.6857	0.5714	2.0809	0	3.298	0.1185	0.1178	0.1642	0.314	0.4968	7.3469	3.1553	4.4628	0.3104	1.0917	0.0819	8.6194	0.1	0.0804	0.7165	2.0349	0	0.3054	3.3536	9.7431	0.6995	0.9697	0.2577	0.1953	0.1475	7.5297	1.974	4.7944	0.3701	9.8517
TCGA-DU-6405	605	1	0.5862	0.2355	2.5165	1.0145	9.7266	3.0621	0.0777	0.0363	0.39	2.6825	3.6569	0.0785	2.216	0.0222	3.6871	0	2.0452	0.1999	0.0177	0.0706	0.063	0.1122	6.1067	3.9916	0.4016	0.6045	0.4046	0.0986	3.5906	0.1054	0	0.1233	0.0331	0	0.1226	2.9923	12.4283	3.6131	0.2637	0.0776	0	0.0592	12.7053	0.2797	3.944	0.1569	13.0228
TCGA-FG-5963	775	1	1.9075	0.16415	1.23795	1.0757	4.20375	3.0671	1.32155	0.051	1.0599	0.21445	2.85455	0.17705	8.6207	0.05965	1.39105	0.111	1.3786	0.0599	0.2201	0.15065	1.0504	0.0871	8.5036	3.5939	0.25215	1.53895	0.7458	0.09135	6.19625	0.2995	0	0.86165	0.5107	0.07915	0.1428	1.3541	7.4428	1.94345	1.82335	0.1252	0.2178	0.99555	6.43785	1.39265	6.5986	0.2064	5.97095
TCGA-DB-A75L	342	0	2.4884	0.2592	1.9314	0.7499	4.8543	2.6718	1.3474	0.8797	0.7511	3.0678	3.0184	0.2915	2.3231	0.2657	1.7886	0	1.008	0.0754	0.2196	0.2332	0.1041	0.355	6.4337	3.4661	1.989	0.4218	0.4174	0.2307	5.1775	0.1243	0.1599	0.5088	5.9874	1.4565	0.9108	3.4577	3.8696	0.6247	2.3014	0	0.2952	0.5541	7.7271	2.4244	4.1854	0.4873	9.2224
TCGA-HT-7471	4	0	6.5069	0.1695	4.0593	1.353	8.8853	4.9849	0.3523	0.5019	0.4569	1.6741	1.9528	0.3896	0.8798	0.3738	2.3245	0	1.1242	0.1257	0.1838	0.2012	0.1633	0.5328	11.3638	5.8307	1.9604	0.2905	0.8645	0.0639	9.7477	0.2925	0	1.9159	0.5147	0.0326	0	2.3249	9.2899	1.498	6.5382	0.1005	0.5972	0.7159	7.5731	2.1735	5.1073	0.3422	24.947
TCGA-DU-5849	443	0	7.3481	0.2635	1.4606	0.3376	3.3621	2.9154	1.789	1.5418	1.4826	0.5114	5.0161	0.7996	3.0131	0.5589	3.3147	0.4459	2.0529	0.2629	0.3572	0.8026	0.5441	0.7801	5.8649	3.3473	1.8442	0.502	0.1455	0.3547	2.8624	0.2274	0.4875	0.532	4.5501	0.9972	0.8818	4.9497	4.7521	0.9141	5.0132	0.2232	0.4332	1.4058	7.7386	4.225	2.4313	0.6621	9.1443
TCGA-DU-8165	582	0	13.665	0.2577	6.4588	1.7465	4.0303	2.4613	0.0547	0	0.7837	20.0943	8.2198	3.3303	2.7759	0.0156	3.7989	0.109	0.207	0.0643	0.0125	0.2981	0	0.1841	8.8694	5.1252	0.2173	0.2367	0.9675	0.1156	8.2151	0.1271	0.0681	0.5203	0.1398	0.0355	0.1725	2.9464	25.626	6.6292	1.378	0.4366	1.3504	0.1666	12.9122	0.5902	5.4157	0.3891	15.6087
TCGA-DU-6403	354	1	2.4075	0.1003	1.5654	0.2757	5.4912	2.3754	0.7449	0.824	0.8186	1.7963	3.2153	0.2256	3.5031	0.0851	2.433	0	0.8037	0.1861	0.4419	0.2572	0.2417	0.233	7.3862	3.9972	1.0362	1.075	1.1825	0.2678	2.6946	0.1732	0.0928	0.5907	0.9205	0.1691	0	1.147	5.0051	1.8885	1.9497	0.1487	0.1533	0.3784	6.4428	1.0723	2.9245	0.0949	5.1689
TCGA-E1-A7Z3	2235	1	13.8177	0.1629	1.0995	0.4557	4.1469	2.1789	5.9691	0.3896	0.7709	1.0397	4.6946	0.1357	3.6088	1.6705	2.5004	0.3217	3.5422	0.1778	0.1196	0.4984	0.2617	0.2329	3.8511	2.1089	8.4958	0.7373	0.2939	0.2388	3.9954	0.4219	0.6532	0.5118	3.4372	1.151	0.3817	2.7946	4.3425	0.7558	1.2903	2.4962	0.4493	1.4957	7.1157	4.4995	2.2412	0.317	2.8787
TCGA-VM-A8CA	411	0	18.4961	0.1019	1.933	0.3241	5.2086	0.227	4.7647	0.0589	0.6866	0.8805	1.0637	0.1654	2.0931	0.2916	0.5822	0	2.7629	0.1167	0.2157	0.0962	0.6748	0.1274	3.6108	1.1908	4.5389	0.3396	0.3149	0.128	7.5342	0.1172	0.7067	0.3599	1.0313	0.2453	0.8351	0.7278	8.2655	0.3474	1.9063	1.6609	0.2472	0.4226	5.0274	2.9939	3.2434	0.1165	4.1985
TCGA-DB-A4XB	919	0	3.2664	0.2916	2.87	1.2655	3.9211	6.0664	0.3609	1.1922	1.2417	4.9222	5.0415	0.7531	2.1931	0.8866	4.5654	0	4.755	0.1591	0.3294	0.4723	0.1171	1.2505	10.3277	4.5567	5.4512	0.7292	0.5636	0.3053	5.4637	0.5035	0.0899	0.916	2.7684	1.4515	0.9109	5.2797	6.5451	1.114	4.1289	0	0.6992	1.0635	13.3682	5.1956	4.7963	0.5061	16.0295
TCGA-FG-8186	487	0	5.8948	0.2895	2.8857	0.7917	4.7766	4.8972	1.407	0.682	0.4855	0.325	2.4641	0.342	4.2127	0.134	0.9269	0.2338	0.8285	0.0747	0.0803	0.4261	0.2536	0.2069	6.7272	2.9243	1.9261	0.3071	1.1595	0.0661	8.5697	0.1363	0.0974	0.9918	3.4307	0.0507	0.3699	5.7169	6.6758	1.2781	0.9093	0.2341	0.2934	0.4964	10.404	2.9536	5.8544	0.5604	17.6668
TCGA-P5-A5EX	243	0	1.7431	0.1282	1.0811	0.241	5.4466	1.6067	0.1428	0	0.2046	2.849	0.877	0.016	1.5249	0.1631	0.5544	0	0.2702	0.035	0.0109	0.0865	0	0.0916	5.4859	1.5947	0	0.0229	1.2384	0.0201	2.4364	0.0553	0	0.4529	0.2028	0	0.7506	1.8318	9.3225	0.9966	0.0461	0	0.3687	0.0242	8.7825	0.8562	1.5521	0.187	3.3964
TCGA-FG-A710	1115	0	3.692	0.1648	2.2244	0.613	3.5954	1.8104	0.6294	0.6865	0.8856	1.3958	1.9673	0.2942	2.0666	0.2497	1.7023	0.1395	1.5223	0.1028	0.2873	0.3432	0.3403	0.3533	6.7227	2.9852	1.4176	0.5887	1.3105	0.1479	5.8772	0.3252	0.5228	0.6656	2.4735	0.2268	0.8825	2.5576	7.4452	1.0151	5.4918	0.2793	0.3302	1.1724	6.5524	4.2786	3.5907	0.338	7.4183
TCGA-HT-8012	286	0	2.6224	0.2732	2.5878	1.0091	3.1481	2.1776	0.905	0.2626	0.4324	0.493	3.1783	0.1995	2.8443	0.2407	2.9604	0.1867	1.2522	0.0504	0.0855	0.1815	0.405	0.8859	5.0626	3.7008	0.8434	0.3403	0.5035	0.2244	12.9907	0.4837	0.311	0.8909	1.3564	0.0202	0.6891	2.6428	4.6484	0.8944	0.9076	0.1246	0.5743	0.2219	11.8608	6.8505	6.6726	0.5337	5.3828
TCGA-DB-5277	1547	1	2.9719	0.2008	1.355	0.639	5.93	0.7832	1.7147	0.546	0.944	2.2628	5.6769	0.2133	3.2114	0.213	3.7225	0.223	3.5562	0.1315	0.1871	0.2303	0.0605	0.287	14.0949	4.1677	1.4519	0.3706	0.1164	0.1104	6.7216	0.3322	0.2322	0.7095	1.8108	0.3143	0.3528	1.435	6.9107	2.7668	1.1203	0.0744	0.2257	0.5302	7.6613	1.8781	6.5747	0.3524	11.6773
TCGA-TM-A84L	1242	1	2.3455	0.3506	0.9677	0.6822	4.1317	1.9886	0.426	0.0147	0.4297	3.0697	4.0858	0.0956	2.7379	0.392	1.9298	0	2.3829	0.0765	0.0108	0.1376	0.1535	0.4782	5.0935	2.2628	1.5425	0.1745	1.6013	0.04	4.0563	0.055	0	0.1501	2.0974	0.0614	0.1493	5.2834	8.1226	0.7304	1.1012	0	0.3209	0.2404	8.7054	2.8955	2.7444	0.553	6.0054
TCGA-HT-A74L	336	0	1.8648	0.1121	3.6677	1.219	3.7453	8.267	0	0.0519	2.3062	0.9688	1.7435	0.0896	1.51	0.1521	2.3545	0	0.2142	0.0147	0.0532	0.1452	0	0.2082	6.8245	3.7744	0.8467	0.1121	0.4678	0.0141	8.8179	0.0387	0.0415	1.1615	0.9361	0	0.7351	3.0752	2.5061	0.6727	0.5163	0.0665	0.137	0.1522	8.6737	1.5573	4.8656	0.548	14.6509
TCGA-FG-A711	1481	1	4.5258	0.3343	0.7809	0.3422	4.0007	1.2035	0.9929	0.595	1.1496	1.7784	2.0744	0.2185	2.1297	0.2509	2.018	0.0762	2.5589	0.1459	0.1743	0.1943	0.1239	0.0919	6.1833	2.2562	3.066	0.4164	0.5168	0.1615	3.7406	0.1332	0.0476	0.7269	3.7103	2.2541	0.6024	3.6752	4.6065	0.884	2.6286	0.3812	0.2404	0.5044	8.673	4.3979	2.9064	1.0182	7.193
TCGA-P5-A731	274	0	4.6577	0.1567	0.7555	0.3369	2.7741	1.5221	1.3967	1.14	0.5244	0.719	2.5161	0.1343	4.4566	0.2565	2.034	0	2.3164	0.088	0.0987	0.1934	0.2697	0.128	3.5578	1.5948	1.3746	0.5332	0.3462	0.0422	2.1099	0.2577	2.7344	0.3165	3.316	1.1001	1.154	1.9202	6.6497	0.8431	3.6753	0.5312	0.4429	0.5744	6.0649	2.5132	2.6515	0.7347	6.7252
TCGA-E1-5305	2433	1	3.6346	0.1535	2.2786	0.2842	6.5448	1.8814	2.553	0.1279	1.0021	2.6916	3.1397	0.3222	2.9409	0.4558	1.5744	0.2727	0.7766	0.1407	0.0728	0.6628	0	0.0877	8.9538	3.0226	0.4349	0.3801	0.5695	0.1157	2.182	0.053	0.0568	0.4339	1.9815	0.2661	0.1438	2.4569	3.9121	1.1726	2.475	0.182	0.3974	0.7874	8.7564	3.4454	2.5885	0.6053	6.8695
TCGA-DU-6395	1491	1	0.7471	0.214	1.2145	0.4278	3.3073	0.6938	0.0867	0.027	0.6075	5.5745	2.1302	0.0292	2.4533	0.2311	1.4187	0	0.8532	0.0807	0.0264	0.3046	0	0.2225	5.0845	2.1412	2.4347	0.1344	0.4663	0.0611	1.383	0.0784	0	0.6416	0.4925	0.0562	0.0912	1.3348	5.2866	0.637	0.1681	0	0.084	0.0881	6.2731	1.0399	2.618	0.6967	6.8174
TCGA-P5-A736	230	0	2.6901	0.2364	0.6204	0.2128	4.0114	0.6733	0.5852	0.0243	0.1678	2.6278	2.3463	0.0656	1.9971	0.156	1.4285	0	1.536	0.0057	0.0445	0.1418	0.1266	0.3567	3.501	1.1947	0.7133	0.1189	0.4671	0.0495	2.1278	0.0151	0.0486	0.1238	0.4322	0	0.3692	2.1025	19.6766	1.0035	0.7564	0.0779	0.3401	0.0595	5.4675	0.8424	1.791	0.4476	3.094
TCGA-P5-A5F0	287	0	11.4737	0.347	2.3415	0.7528	3.6656	10.9552	2.8772	2.0073	1.4774	0.8927	8.7473	0.5492	5.1471	0.6746	3.5021	0.0856	3.7878	0.2524	0.6369	0.7024	0.9752	0.9918	4.8684	3.6287	2.526	0.8952	0.0671	0.8173	4.3974	0.416	0.428	2.7245	6.551	2.7853	1.4902	4.1326	2.4335	0.7258	6.4111	1.4575	1.3518	0.8508	6.8241	5.718	4.6689	1.1677	7.1518
TCGA-VM-A8CH	714	0	0.8227	0.2571	0.8674	0.7602	3.868	2.4509	0.0424	0	0.973	1.1288	2.9627	0.0571	1.6243	0.2908	2.5417	0	1.2687	0.0561	0.029	0.1542	0.0688	0.1225	6.8551	4.4916	0.3709	0.1224	0.4858	0.0718	5.9967	0.0822	0	0.1346	0.1808	0	0	0.6532	5.5635	0.6703	0.2468	0	0.0411	0.1293	9.5415	2.4427	3.3823	0.6173	6.6445
TCGA-S9-A7J1	249	0	3.144	0.2456	2.1236	1.883	6.1036	5.6793	0.5016	0.1705	0.719	1.6683	3.096	0.2148	1.613	0.0912	2.732	0	0.4488	0.0871	0.104	0.2154	0	0.3949	5.5188	3.4842	0.0725	0.4972	0.4747	0.1157	8.5772	0.212	0	1.0125	0.4663	0	0.1438	5.2657	5.7215	1.2231	1.3703	0	0.4527	0.1621	7.8165	3.4459	4.4617	0.2422	8.9499
TCGA-P5-A77X	105	0	5.5781	0.3113	1.3303	1.1166	6.4571	3.0293	1.3869	0.1441	0.6479	2.2552	1.8235	0.2489	4.3866	0.4226	1.7439	0.0615	1.3417	0.1313	0.3446	0.2688	0.1	0.2076	3.927	3.2364	2.2293	0.7857	0.1283	0.2346	6.5176	0.4657	0.2304	0.9776	5.5682	0.8995	2.2362	6.0504	6.4619	1.0078	2.7786	0.3077	0.7985	0.8298	6.681	4.7691	2.904	0.3503	9.2876
TCGA-06-0130	394	1	13.4024	0.2079	1.1024	0.7906	7.1887	2.6149	0	2.8181	1.8338	3.0814	2.0967	0.1633	0.8078	0.1638	1.2298	0.088	0	0.0648	0.0101	0	0.0716	0.2547	10.0023	2.5361	0	0.1485	2.7784	0.0746	4.1245	0.0171	0	0	0	0.0572	0	2.717	11.0708	2.399	0.0428	0	0	0.1345	8.0452	0.1588	5.2758	0.0234	2.1865
TCGA-DU-6400	37	1	2.4571	0.3839	2.2993	1.0662	4.0374	2.2674	0.3706	0.0888	1.1306	0.7349	4.5351	0.2303	4.1171	0.9039	2.3249	0.1137	1.3598	0.0796	0.2147	0.5803	0.2775	1.1249	8.0482	3.5497	2.0169	0.48	0.1929	0.1447	7.0128	0.3535	0.8879	0.9044	2.5268	0.074	0.5396	2.1949	6.5776	1.3304	4.726	0.1708	0.214	1.4048	13.4752	2.0519	4.7871	0.4754	8.0262
TCGA-DU-7309	84	0	5.4917	0.1999	1.1524	0.3278	2.1602	2.4693	3.1673	2.4675	2.3056	0.5144	6.0485	0.5746	4.1399	0.6291	2.8519	0.0987	3.494	0.2363	0.2315	0.8724	0.2007	0.6668	3.8483	1.3689	2.9504	0.7777	0.2447	0.5338	0.9915	0.2013	0.3083	1.0989	7.9713	16.0978	1.0148	4.5721	2.544	0.6546	5.6372	0.3952	0.6831	1.3827	6.2002	3.1167	1.6142	0.757	4.5134
TCGA-76-4929	111	1	10.0851	0.0678	3.1443	0.5098	5.7604	1.0951	0.0503	0	0.1443	11.7599	2.7826	0.4742	2.5972	0.1006	1.5915	0	0.2667	0.0148	0.0689	0.2378	0	0.4117	8.7915	2.9806	0.32	0.1291	0.7859	0.1064	7.2823	0.039	0	0	0	0	0	2.5185	8.9633	3.8834	5.806	0	0.1584	0.2045	9.4303	0.3622	6.2622	0.1924	13.7698
TCGA-06-5412	138	1	5.1494	0.2682	0.7239	0.45	8.9633	0.5379	0	0.0248	1.5416	2.4509	3.284	0.2681	2.2047	0.0455	2.3202	0	0.1055	0.0878	0.0454	0.029	0.3877	0.0383	11.3206	2.8767	0.2216	1.2135	3.3379	0.0674	1.5073	0.1698	0.5955	0.2527	0.0679	0	0.5026	0.3066	15.9287	2.0782	0.4634	0.4771	0.0193	0.2226	3.2271	0.5734	3.0313	0.055	4.5012
TCGA-76-4926	138	1	2.427	0.4876	2.0106	0.5642	8.2721	1.6903	0.362	0.0752	0.8842	6.757	2.6533	0.352	2.6452	0.1494	2.1089	0.0802	0.7919	0.1359	0.5599	0.0877	0.1305	0.1161	8.5557	2.7833	1.4069	0.5418	0.5444	0.5274	2.8208	0.0623	2.5058	0.1276	2.0227	0.0261	1.3959	4.3358	12.6028	2.2615	0.507	0.4819	0.1364	0.7561	7.9403	2.6058	3.4989	0.1923	5.8221
TCGA-HT-7620	434	0	3.047	0.0635	2.3025	1.01	6.767	5.1284	1.367	0.0147	0.2027	0	2.1947	0.0952	0.7847	0.1481	3.3146	0	0.7138	0.1108	0.1076	0.1713	0	0.1815	4.8773	3.2615	1.7985	0.2192	0.4662	0.2392	6.9256	0.2557	0	0.8972	0.6829	0.0917	0	3.4476	5.724	1.0392	0.457	0	0.2169	0.1676	7.5497	2.8838	4.4986	0.2453	12.1494
TCGA-12-0618	395	1	8.42	0.0548	2.8206	1.1894	9.1602	1.4966	0.0814	0.0254	0.9336	1.7263	2.7244	0.3836	5.9123	0.0581	4.268	0	2.7275	0.1136	0.1672	0.0888	0	0.1567	16.5741	7.8612	0.5177	2.2322	0.4026	0.1205	4.5307	0.4889	0.0507	0.5165	0	0.0528	0.2568	2.037	5.0747	3.2905	3.6304	0.1625	0.6604	0.0827	7.0543	3.2227	5.9992	0.1643	5.0036
TCGA-TQ-A7RW	821	1	7.8354	0.216	2.0046	1.1875	4.2535	5.778	0	0	0.5877	2.9349	4.9278	0.162	3.5832	1.0082	2.581	0	0.4454	0.0314	0.0976	0.2527	0.1735	0.4632	10.332	4.9051	2.763	0.3516	3.5629	0.0226	11.0712	0.0207	0	0.1696	11.3481	0	0	2.2644	8.0522	1.2379	2.7476	0	0.5827	0.2173	9.3512	3.2716	3.9407	0.3351	7.1036
TCGA-HT-7475	530	0	7.8131	0.2082	1.0537	0.3942	3.6536	2.32	7.1397	0.8409	1.8535	0.6311	3.8172	0.4541	4.4337	0.7066	3.2514	0.5605	1.9792	0.1693	0.2886	0.521	0.3648	0.4058	7.5404	2.7691	2.3908	0.7212	0.0146	0.1664	4.0047	0.2832	0.2801	0.3567	8.648	7.1652	0.7981	4.6528	4.9835	0.8676	5.014	0.5051	0.5309	0.9996	9.2855	4.9567	4.8898	0.8629	12.4835
TCGA-E1-A7YU	23	1	2.2594	0.2522	0.9784	0.5836	3.4872	1.6298	1.9848	0.2684	0.8052	2.2733	1.6346	0.2521	1.5742	0.2781	1.6361	0.0747	1.9422	0.1266	0.1453	0.0953	0.1822	0.1442	6.6016	1.6012	1.3991	0.2882	0.2534	0.0634	3.7098	0.2322	0.2333	0.3564	1.7554	0.2672	0.3544	4.7572	3.0014	0.5504	1.4159	0.2243	0.1904	0.3234	7.0758	1.8868	3.2573	0.2665	4.1579
TCGA-DU-7008	4752	0	3.4064	0.2887	1.4001	0.5011	4.1065	3.3575	0.6431	0.3507	3.2904	4.0106	5.458	0.1894	13.5156	0.6812	3.0213	0.0534	1.8664	0.0709	0.1895	0.3409	0.2608	0.361	8.4115	3.5995	2.705	0.4468	0.4045	0.2267	4.8614	0.2076	0.2337	1.615	5.9373	1.1644	0.5072	4.4352	3.8177	1.1322	1.2209	0.3745	0.5191	1.3884	9.8907	2.7964	5.697	0.6205	4.5156
TCGA-HW-A5KJ	962	1	1.9996	0.0658	1.0541	0.4852	2.6531	0.2749	1.3187	0	0.175	0.3249	1.066	0.0904	1.7583	0.1814	0.6401	0	0.6009	0.0323	0.1226	0.0533	0.1585	0.2938	2.5112	1.5909	1.4171	0.1645	0	0	5.7354	0.0946	0.3042	0.3873	1.1655	0	0.6163	0.9401	1.6804	0.2692	0.4498	0.2438	0.1774	0.5459	1.9862	3.1638	4.5432	0.1271	3.825
TCGA-DU-7300	1886	1	7.3711	0.1956	1.0265	0.2389	3.7565	1.4771	2.2268	2.7657	1.7117	0.322	4.007	0.6517	5.0636	0.2766	2.3096	0.7079	2.2358	0.166	0.3093	1.044	0.1571	0.3261	6.7404	2.3682	1.8984	0.4088	0.2184	0.314	2.5504	0.2251	0.2814	0.5119	10.2866	7.4939	0.7127	3.6027	3.2658	1.2214	10.9816	0.6443	0.508	2.033	9.1668	4.2972	2.0663	0.9084	9.2779
TCGA-P5-A5EU	0	0	2.1665	0.206	3.625	0.8004	6.7845	2.0008	0.0874	0	0.188	7.8519	3.5619	0.103	0.9461	0.1873	5.3657	0	0.5627	0.0257	0.0898	0.0953	0.0709	0.6941	10.4006	6.9586	0.139	0.4626	1.0467	0.0555	12.6023	0.3388	0.0545	0.2773	0.0745	0.0284	0	2.3559	11.6431	1.6063	5.3822	0.1746	0.0635	0.0444	7.9588	0.6293	4.8585	1.3977	14.6475
TCGA-E1-5322	3978	1	1.5135	0.1075	1.3056	0.6717	5.0171	1.653	0.4789	0.199	0.7628	8.7879	1.4865	0.1289	1.0099	0.4651	1.0229	0.0637	1.2933	0.0657	0.1457	0.0696	0	0.2919	11.5726	4.1507	2.2587	0.1638	1.612	0.027	3.3405	0.3588	0.5569	0	2.068	0.0621	0	1.9665	5.6088	1.3022	0.3405	0.1912	0.2165	0.373	9.2385	2.0682	4.667	0.3697	7.786
TCGA-14-0789	342	1	2.4678	0.0771	0.7806	0.58	5.2213	1.332	0	0	1.2039	2.1428	2.1663	0.0385	3.9085	0.0491	2.1682	0	0.0217	0.0252	0.0392	0.0208	0	0.0276	12.8926	3.5403	0.1821	0.1561	1.1923	0	1.466	0.0666	0	0	0	0	0	0.2204	6.4901	3.6822	0.4441	0	0	0.0291	3.8872	0.2061	2.6287	0.2798	3.2925
TCGA-TM-A84J	735	0	0.4714	0.0737	0.5592	0.6393	9.5497	9.2339	0	0	0.4966	3.5931	5.4115	0.0184	6.2144	0.0625	4.4833	0.1091	2.5468	0.0241	0.2746	0.0795	0.0887	0.4211	18.6024	7.0948	0.087	1.7804	0.1993	0.1157	4.6268	0.6782	0	0	0.1865	0.071	1.3804	3.3688	5.6234	0.9848	0.3181	0.1092	0.053	0.1111	6.6728	2.7557	5.8806	0.4764	8.8922
TCGA-06-5417	155	0	0.4237	0.3972	2.6805	0.3064	13.7336	3.3936	0.1966	0	0.094	5.7232	2.4797	0.2647	0.2455	0	4.5819	0	0.0744	0.1734	0.1346	0	0	0	17.9605	6.9308	0	0.2207	0.2047	0.0832	4.1587	0	0	0	0	0	0	4.5418	11.1436	1.1561	1.9064	0	0.1429	0	9.1042	1.4154	9.9773	0.2924	24.9521
TCGA-E1-5307	1762	1	5.5569	0.2315	0.6836	0.2009	4.7529	2.3221	0.6877	1.5537	1.3555	5.0397	2.9185	0.2893	3.6135	0.4297	2.5217	0	1.6922	0.1074	0.1275	0.4531	0	0.1241	8.6614	4.1226	1.1617	0.3308	0.783	0.4181	2.9184	0.2332	0.4284	0.1363	1.4286	0.7249	0.678	3.4746	2.053	0.7897	2.8752	0.2574	0.3643	0.6332	9.5196	2.6296	3.2712	0.4657	2.727
TCGA-QH-A6XA	502	0	1.8631	0.1323	1.3394	0.4747	2.7449	1.4745	0.5502	0.0612	1.8029	2.0917	2.0968	0.1323	1.5866	0.1796	2.1586	0	1.0266	0.104	0.0897	0.1429	0	0.3215	6.6146	3.1508	2.0307	0.2206	0.8388	0.0831	5.9933	0.2284	0	0.4987	1.1723	0.4844	0.496	1.9668	4.5817	0.9098	0.8763	0.0785	0.2665	0.1198	7.9916	2.9703	2.7063	0.7765	7.8703
TCGA-P5-A72Z	354	0	0.0763	0.0239	0.3621	1.0902	3.5735	3.9603	0	0.0442	0.0677	1.2961	3.0924	0.0119	0.1327	0.2125	1.6802	0	0.2146	0.0364	0.0808	0.309	0	0.2216	13.0546	6.0174	1.5768	0.0909	0.0553	0.03	4.6131	0	0	0.1124	0	0.023	0.2235	2.5908	2.3228	1.653	11.0577	0	0.0172	0.108	7.2803	0.8924	3.4234	0.4177	10.1134
TCGA-QH-A6X9	58	0	1.992	0.2394	1.6964	0.7896	3.2421	4.5889	0.9601	0.2549	1.9369	1.0644	4.9666	0.1077	3.8032	0.3149	3.462	0.0709	1.2922	0.0418	0.2434	0.2585	0.3461	0.8897	5.1212	3.1536	2.3742	0.2452	0.5737	0.1053	4.7889	0.0689	0.2215	0.9024	3.5758	0.2537	0.2243	4.1063	2.5043	0.7708	1.9304	0.213	0.4564	0.56	7.9752	3.7109	4.2096	0.5401	6.1333
TCGA-DU-A7T6	547	1	3.7927	0.1616	0.2121	0.613	4.346	1.6009	0.5601	0.6482	0.3823	0.2661	2.3023	0.4936	1.5206	0.2742	1.6312	0.1064	0.4644	0.047	2.0813	0.2229	0.2163	0.4491	14.7939	4.6729	0.8692	0.2523	0.0972	0.1354	4.8386	0.2273	0.1329	0.7614	0.841	0.2941	0.6731	2.9772	2.4181	0.8917	2.9216	0	0.1098	0.7045	8.5263	2.2075	3.2218	0.2295	3.2254
TCGA-TM-A84M	754	0	0.5978	0.2491	3.1514	2.4679	8.1628	6.1408	0.0462	0.072	0.3093	3.6143	3.2741	0.0622	0.6543	0.634	3.2706	0.0922	0.2626	0.1223	0.2638	0.2353	0.075	0.4005	16.4643	8.6292	4.2635	0.9861	0.0241	0.0978	12.1974	0.1971	0	0.8801	1.064	0	0.2917	6.2297	6.6255	1.4951	10.7132	0.1846	0.112	0.3289	6.1618	3.328	5.2506	0.442	19.2515
TCGA-CS-4943	1106	1	0.987	0.0771	1.9513	0.2231	3.9989	1.203	0.0763	0	0.4378	2.2537	3.1473	0.0385	0.842	1.2757	2.4936	0	1.604	0.0393	0.0697	0.3469	0.0619	0.4041	10.9837	4.1796	1.2441	0.3183	0.9935	0	3.654	0.2219	0.0476	0.1211	1.4314	0.0495	0	0.5878	3.183	2.0478	0.3331	0.0762	0.0647	0.0388	7.6663	1.9232	4.8881	0.373	3.0273
TCGA-P5-A733	414	0	1.4094	0.2033	0.1429	0.3136	3.3187	0.6418	1.0566	0.0235	0.1923	1.3807	1.3421	0.0254	1.8637	0.0216	1.1724	0.1003	0.8476	0.0924	0.0689	0.0914	0	0.0363	4.1295	1.737	0.7199	0.1735	0.1833	0	1.9321	0.0292	0	0	1.5866	0.2611	0.1587	1.1621	4.6638	0.4252	0.1219	0.0502	0.0731	0.2173	4.1631	2.0823	1.6107	0.2565	3.1922
TCGA-TQ-A7RI	62	0	4.698	0.2643	2.4767	1.41	5.7525	7.0346	0.1744	0.0544	0.9585	0.7615	2.0303	0.1468	1.3067	0.137	2.3042	0	0.9409	0.0641	0.1393	0.3328	0.0707	0.3777	8.3276	3.1998	1.0052	0.2028	0.3859	0.0738	10.5809	0.1183	0	1.5216	0.223	0.0283	0	3.5251	7.1309	1.5061	3.1705	0.0871	0.5808	0.3766	11.2265	2.8247	4.0562	0.7643	12.1902
TCGA-14-0817	164	1	5.8957	0.1297	0.9631	0.5555	9.4948	0.2892	0.0385	0.036	0.1841	3.3328	2.3924	0.0519	1.8284	0.011	2.5335	0.0769	0.1167	0.068	0.0791	0.014	0.125	0.0371	10.1288	2.8056	0.2757	0.1174	1.8856	0.1793	3.8605	0.0896	0.4801	0.1223	0.0328	0.05	0.6079	1.4835	5.7405	1.2036	0.2989	0	0.0373	0.1566	2.2785	0.4161	5.7729	0.0901	3.2091
TCGA-76-4925	146	1	0.1696	0.0795	2.4585	0.4446	10.6112	2.2144	0	0	1.2222	0.7853	1.565	0.1059	1.7196	0.0225	1.67	0	0.0298	0.1156	0.1167	0.1001	0	0.0379	17.3546	2.5919	0.1251	0.5805	0.3277	0.1498	9.5921	0.6861	0	0	0	0.0255	0	1.0603	10.194	2.5159	0.1526	0	0	0.08	5.9948	0.2832	5.9421	0.092	13.2631
TCGA-HT-8019	1004	0	9.5036	0.4294	0.4527	0.3002	3.505	3.9274	7.2801	2.7075	3.8976	0.0221	6.3658	1.6811	5.8828	0.9335	2.6975	1.4306	5.3108	0.5505	0.9276	2.6267	1.2499	0.7415	2.0279	1.1015	4.4986	1.8022	0.0691	0.472	1.4491	0.7927	0.7282	1.5171	18.2283	33.709	2.8499	5.7276	2.28	0.2734	17.5411	0.7427	1.3125	2.8885	5.6519	11.1873	1.8616	1.2841	3.4768
TCGA-DU-7009	4695	1	2.3728	0.1756	1.7118	0.4629	5.2847	2.6528	1.3041	1.3366	1.1632	0.747	3.1202	0.4194	2.2554	0.3228	2.918	0.0578	0.757	0.149	0.0794	0.5477	0.2821	0.1255	7.6907	4.1902	1.7738	0.3857	0.1207	0.4168	2.8708	0.1797	0.3249	0.8274	2.8155	5.733	1.0056	4.1276	2.346	1.4588	3.287	0.3471	0.3649	0.6183	5.5843	3.4416	3.0808	0.6064	13.5023
TCGA-06-0187	828	1	1.1932	0	0.5242	0.7012	6.9831	1.1081	0	0	0.6836	3.4154	1.6115	0.0311	7.2215	0.0791	2.189	0	0.4193	0.061	0.0105	0.0335	0	0.0444	7.413	2.2865	0.1101	0.7474	0.3843	0.1171	1.1814	0.0179	0	0	0	0	0.1456	2.1318	7.4345	2.1535	0.2684	0.0921	0	0.0938	4.764	1.1625	2.899	0.0147	4.0258
TCGA-HT-7482	3253	0	0.391	0.1466	1.9377	0.4525	5.3512	1.171	0.0363	0.0566	0.3468	1.7807	1.9715	0.0489	4.9092	0.4043	1.5705	0	1.5801	0.096	0.0331	0.1847	0.1178	0.1048	6.1547	2.9936	0.7501	0.1804	1.0579	0.0154	3.0702	0.1406	0	0	1.2063	0.0471	0	1.5368	9.0791	1.1869	0.563	0	0.0967	0.1844	8.3563	3.0041	3.3322	0.5397	7.4837
TCGA-FG-A60J	449	0	2.5643	0.1658	3.17	0.7354	3.6622	2.0939	0.0821	0.0128	0.5294	1.638	4.9758	0.2486	11.409	0.3868	2.2881	0	3.1071	0.0905	0.1779	0.1193	0.0666	0.7109	9.7637	3.9065	0.5546	0.2566	0.8331	0.0868	5.7097	0.2544	0	0.2604	1.1891	0.1597	0.6473	4.1073	8.8704	1.0405	0.8355	0	0.5366	0.2502	10.8991	3.1014	3.3216	0.4185	9.3568
TCGA-26-5135	270	1	1.737	0.1939	0.5887	0.6057	7.3727	1.9442	0	0	0.2476	1.3407	1.6756	0.1163	3.6426	0.0329	2.5156	0	2.0708	0.0423	0.2628	0.0419	0.3736	0.0277	13.2399	3.327	0.1831	1.2188	0.6894	0	3.3969	0.2677	0.0717	0	0	0.0373	0	1.7733	11.0478	1.7349	0.8932	0.115	0.0139	0.0293	3.0441	1.0361	4.8693	0.104	4.7949
TCGA-HT-A5R5	4	0	3.5561	0.2084	1.1717	0.1206	5.4028	2.2832	0.2063	0.9161	1.1582	3.045	2.9516	0.4339	5.0012	0.0884	2.0171	0.3085	1.9719	0.1137	0.1765	0.2249	0.4183	0.1737	6.2422	1.4155	1.2709	0.306	1.3691	0.0218	0.5166	0.1998	0.257	0.6544	2.5933	0.1338	0.1627	2.5809	10.6049	0.8149	1.4999	0.103	0.5745	0.9432	9.6639	6.1249	1.1215	0.4054	7.669
TCGA-06-2564	181	0	2.666	0.0893	1.1043	1.8076	8.1439	4.8408	0.2209	0.1515	1.0768	3.601	2.4432	0.0744	4.1011	0.0252	3.1256	0.0881	0.1004	0.1493	0.0907	0.0803	0.0717	0.0213	9.6947	4.6276	0.1756	1.4951	1.058	0.3551	2.2625	0.2739	0.0551	0	0.226	0.1146	0.1394	2.7216	14.9172	4.2702	0.4284	0	0.107	0.1571	5.2804	1.5902	6.4592	0.0516	9.0238
TCGA-06-5418	83	1	2.033	0.0605	1.2249	0.7176	10.1977	3.1014	0	0	0.7943	4.1096	1.6125	0.1361	0.5609	0.0642	2.7293	0	0.085	0.0792	0.0205	0.0163	0.1458	0.0216	14.8931	4.465	0.0714	0.6268	0.8653	0.114	2.6004	0.1219	0.056	0	0	0	0	0.5188	11.8571	1.7664	0.3049	0.0897	0	0.1141	4.6661	0.8084	4.1249	0.2959	5.1664
TCGA-DB-A64V	889	0	1.8006	0.1957	1.5683	0.5096	4.5815	0.2999	0.7267	0.0566	0.3993	1.6013	1.2687	0.0856	0.7258	0.0934	0.9222	0	0.4676	0.1014	0.0663	0.0264	0.0589	0.1399	4.2467	1.522	0.722	0.169	0.4728	0.0154	5.9447	0.0985	0	0.461	0.5264	0	0.3439	1.5385	8.6768	0.4806	0.7044	0.2176	0.1408	0.2399	6.0692	4.9686	2.7652	0.1968	4.6822
TCGA-DU-7290	315	1	12.3617	0.4183	4.483	0.2562	4.8914	1.8919	2.0829	0.0342	0.6635	11.638	4.6079	0.5903	3.5891	0.0418	1.7181	0	0.415	0.2201	0.025	0.1328	0.0593	0.0703	8.3905	2.4016	0.0581	0.0938	1.845	0.0773	3.2539	0.1133	0.091	0	0.0623	0.0237	0.9222	0.844	26.8606	2.4705	0.7439	0	0.4601	0.2042	9.8764	1.052	4.8117	0.1591	20.5031
TCGA-FG-8181	862	0	8.7688	0.7799	0.4267	0.1463	2.9758	5.191	6.6052	1.3072	4.3827	0.0781	7.3179	0.5689	8.2469	0.5276	4.3113	0.7491	5.558	0.966	1.1501	3.8799	0.2539	1.1297	3.559	1.4108	4.5786	2.3492	0.3422	0.5429	0.9756	1.0189	0.039	1.3903	33.8021	46.396	3.2589	8.3148	3.0411	0.2761	14.4759	1.0625	2.5167	6.4725	8.0985	13.5188	1.2101	2.7399	3.4136
TCGA-06-0649	64	1	10.0947	0.3155	5.854	0.7848	9.5431	0.5273	0.5622	0.0146	0.6268	5.9216	2.0449	0.0631	4.621	0.0669	2.1247	0	0.0355	0.0482	0.4811	0.0511	0.076	0.0676	9.9942	3.0723	0.4469	0.1953	1.4144	0.0198	4.1195	0.2723	0.1167	0.4458	1.637	0	0.1478	2.5248	11.2263	1.4976	1.4988	0	0.1702	0.0952	7.2104	0.5058	4.0183	0.0448	4.0869
TCGA-QH-A86X	337	0	3.9882	0.1806	3.0167	1.0659	4.0591	4.1462	0.8852	0.3929	1.6919	1.0038	3.7468	0.1354	1.9872	0.1686	1.6407	0.3745	1.1373	0.1143	0.1714	0.1755	0.2176	0.4001	7.5813	3.7818	1.3007	0.2581	0.2513	0.1021	9.853	0.1663	0.1337	1.7019	1.7603	0.4872	0.4231	3.9239	4.4083	1.2321	1.1962	0.1607	0.4417	0.3271	8.3913	3.0891	3.6618	0.3191	10.7431
TCGA-HT-A5R9	2	0	1.3581	0.2247	1.432	0.78	2.0859	3.0601	0.2595	0	0.4606	0.2466	1.6184	0.0873	1.7591	0.4342	2.746	0	0.8421	0.0272	0.1184	0.3504	0.1804	0.4103	6.9977	3.2241	0.7957	0.0892	0.0579	0.0314	6.5617	0.0575	0	0.4705	1.8011	0.0962	0.9357	3.7108	1.7709	0.722	0.8986	0.148	0.2424	0.1318	7.3649	1.4677	3.628	0.2796	8.0125
TCGA-DU-5854	257	0	0.4245	0.1592	2.059	0.9057	5.1217	2.3653	0.197	0	0.9226	2.0316	2.3315	0.3846	2.4271	0.045	3.1807	0	0.9099	0.0463	0.045	0.0716	0.0639	0.0569	4.807	3.6143	0.1879	0.6508	0.8614	0.0333	4.2544	0.1985	0	0.25	0.2687	0	0	1.2135	9.0276	2.5048	0.764	0	0.0954	0.02	5.7072	2.9779	3.3322	0.0921	7.9688
TCGA-HT-7607	96	1	11.8139	0.6225	1.4846	0.2856	5.5038	2.4157	4.144	6.6654	2.9854	0.2651	9.9872	1.7165	7.2701	0.7922	4.284	1.5256	3.2461	0.534	0.5892	1.5178	0.362	0.8283	4.0414	2.1549	3.4714	1.2012	0.365	0.5258	2.6611	0.4446	0.9531	1.9213	13.2302	12.8604	3.9219	6.9943	4.2321	0.6911	15.9458	0.7637	1.428	2.7367	9.6725	7.4566	3.1577	1.2291	6.952
TCGA-HW-A5KK	388	1	4.3167	0.1499	2.1493	0.766	7.0533	1.7259	0.1113	0.0116	0.3191	3.3318	2.4471	0.0749	3.0263	0.0106	2.5161	0	1.1236	0.0382	0.0254	0.0809	0.0602	0.0357	4.1941	3.3815	0.2654	0.3629	1.7959	0.0942	4.9966	0.115	0.0462	0.3531	0.4743	0	0.4682	1.5709	8.9501	1.1587	0.5395	0.0741	0.2246	0.1131	7.532	1.4686	3.1821	0.3862	6.1051
TCGA-DU-7019	800	0	2.4444	0.3526	0.6278	0.272	5.8687	0.873	1.1926	0.3626	0.7088	2.5398	2.5676	0.3133	2.6875	0.0914	2.1301	0.116	1.1232	0.0812	0.0531	0.1692	0.0944	0.084	5.0905	1.7731	0.6474	0.1959	0.3028	0.0738	1.2303	0.0564	0.2174	0.3691	4.2143	0.4339	0.4588	2.9113	2.92	0.8337	1.4382	0.1161	0.0845	0.4138	6.8518	3.0357	2.003	0.3769	3.9216
TCGA-DU-7007	1915	1	0.7317	0.127	2.786	0.7056	10.1746	1.1041	0.1509	0.0118	0.2885	10.1344	3.9893	0.0508	1.853	0.1078	3.187	0	0.6999	0.0166	0.0086	0.4114	0.1224	0.4176	14.086	8.1535	0.9298	0.0605	1.0213	0.0958	6.9716	0	0	0.3591	0.3537	0	0	3.3406	13.7149	2.2737	0.1829	0.0753	0.1005	0.3067	9.7966	1.901	4.1479	2.072	9.7999
TCGA-DB-A75K	368	0	1.4074	0.0776	2.4878	1.0927	4.8451	2.8542	0.3074	0.012	0.918	2.3005	1.5653	0.0517	0.5917	0.5158	1.247	0.0766	0.3782	0.0677	0.0263	0.1397	0.187	0.6101	5.5462	2.7473	1.3439	0.2341	0.66	0.065	12.1031	0.2084	0.0957	1.2189	0.0982	0.1495	0.3636	2.6623	9.4249	0.6918	0.298	0.0767	0.1954	0.2537	5.7453	1.7976	3.9454	0.302	16.1499
TCGA-VM-A8CD	240	1	1.3513	0.2111	1.1873	0.285	7.7727	1.6469	0.0348	0.1303	0.6825	0.2607	3.8526	0.0821	3.1029	0.0896	2.0585	0.139	0.4484	0.1075	0.0318	0.0127	0.0565	0.1174	8.5004	3.3416	0.2769	1.3128	0.7798	0.0589	1.939	0.243	0.2604	0.3316	4.246	0.113	0.5495	2.5482	8.7716	1.357	0.304	0.2087	0.0506	0.2124	7.5964	0.3761	2.7357	0.0703	5.8714
TCGA-14-0736	460	1	23.489	0.1237	1.3218	0.334	12.9502	0.2757	1.776	0.229	0.4389	1.6297	1.5445	0.1237	1.2999	0	2.0895	0.2443	0.3246	0.045	0.2515	0.089	0.8941	0.2063	9.1922	1.4331	2.2394	0.3142	1.817	0.2072	0.7498	0.261	0.5341	0.1943	0.8351	0.1192	0.7728	2.1217	20.1786	0.36	0.1187	0.6114	0.0742	1.12	1.6476	1.5428	3.4772	0.1366	3.8855
TCGA-HT-7604	3725	0	0.9994	0.2555	1.1975	0.5421	8.4255	2.3412	0	0	0.6246	6.5218	2.9449	0.1135	6.3	0.9033	2.1404	0	1.3728	0.1487	0.0481	0.6437	0.1368	0.2232	11.3786	5.1772	1.5753	0.1149	0.5048	0.0178	5.2096	0.1634	0	0.6688	2.0843	0.0273	0.3991	2.7594	4.5059	1.2085	0.2453	0.1684	0.2348	0.0428	10.0511	3.7936	4.7373	0.5419	4.7652
TCGA-DB-A64U	846	0	4.0377	0.192	1.9898	1.2062	5.0578	2.323	0.2037	0.0254	0.584	1.1179	1.462	0.0411	1.2207	0.0698	2.6272	0	0.401	0.0599	0.093	0.1333	0.0661	0.196	7.2332	3.5129	0.6476	0.2809	0.3393	0.0172	10.6102	0.2368	0	0.1292	0.5208	0.0264	0.1285	4.5476	4.4851	0.8682	2.2115	0	0.2072	0.3104	8.0792	7.6233	4.0846	0.238	10.9842
TCGA-VM-A8CE	1191	0	2.6399	0.1597	2.3794	0.8622	4.6769	2.9358	0.5533	0.0739	0.6798	0.4272	1.3034	0.0665	1.6777	0.079	1.5622	0	0.3292	0.1045	0.1082	0.1724	0.1923	0.038	6.6136	2.7174	0.6283	0.1838	0.4731	0.0669	7.4343	0.1991	0	0.6269	0.2021	0.0513	0.1247	3.4991	7.7747	0.7697	1.1877	0	0.1244	0.1606	7.8259	3.6979	3.4376	0.4828	12.9289
TCGA-S9-A6WQ	428	0	2.0513	0.1233	1.4557	0.5848	4.7592	1.3462	0.3662	0	0.4374	2.2531	2.5927	0.1479	2.362	0.2928	1.9653	0	2.1208	0.0753	0.1086	0.1198	0.0594	0.3524	6.3493	2.2055	0.844	0.2231	0.991	0.0929	6.5615	0.0993	0	0.2323	0.5617	0.19	0.3465	1.4095	6.3137	0.3498	0.5324	0.0731	0.133	0.1674	9.4495	1.713	3.9809	0.5562	9.0017
TCGA-FG-7636	544	0	3.0154	0.3665	0.7065	0.318	3.3936	0.4959	0.5831	0.2302	0.8544	1.8425	1.8476	0.1308	1.8605	0.2887	1.2131	0.0775	1.5746	0.0743	0.0621	0.325	0.0631	0.1122	6.9644	3.1894	1.236	0.2057	0.8296	0.0493	3.8076	0.1506	0	0.3699	1.8221	0.2269	0.2453	2.2446	3.8708	0.857	0.4522	0	0.1035	0.5332	5.229	4.3368	2.9585	0.3634	4.6243
TCGA-FG-5964	1588	0	3.2786	0.1397	1.2178	0.512	3.5557	0.7265	3.4236	0.8298	0.661	0.3738	1.912	0.3375	3.4398	0.2371	1.0648	0.7586	1.2175	0.0915	0.1815	0.4274	0.3366	0.7488	7.0349	2.088	0.8797	0.2883	1.35	0.1316	5.9662	0.1876	0.2585	0.7679	3.3304	0.6729	0.6546	2.1299	3.6394	0.8768	1.4751	0.4833	0.2345	0.3865	7.4103	2.3646	3.4674	0.1543	4.7309
TCGA-06-0743	803	1	0.5728	0.3325	1.9414	1.6572	6.7047	0.5414	0.038	0.0237	0.2359	1.9581	0.8473	0.1789	1.628	0.0108	1.6118	0	0.0288	0.1284	0.39	0.0276	0.1848	0.0731	6.501	3.0063	0.1509	0.1888	0.3558	0.0161	6.4678	0.1619	0.0473	0.3614	0.1295	0	0.1198	4.0935	16.8179	1.4374	0.2209	0.0758	0.0736	0.0579	5.0849	0.8201	4.4963	0.113	8.3582
TCGA-DB-A64Q	182	0	1.3764	0.2316	2.2885	1.1103	10.0093	2.7283	0.9336	0.1072	1.4792	1.0215	2.7645	0.0661	0.8794	0.1825	2.2899	0	0.6511	0.1227	0.3588	0.3036	0	0.3783	11.5338	5.7066	0.5078	0.2994	0.2302	0.1663	9.5713	0.1523	0.0612	2.9616	0.7119	0	0.6201	2.8373	2.2674	2.1666	16.5297	0.0981	0.1071	0.4743	9.0383	5.1282	6.4109	0.3027	23.1866
TCGA-QH-A6CV	442	0	3.9375	0.1431	4.3447	0.7616	5.2764	0.5421	0.1275	0	0.9544	3.8873	2.597	0.2145	7.2869	0.0243	2.4932	0	0.2091	0.0937	0.0388	0.0309	0.2757	0.0409	7.3829	4.3707	0.0338	0.2589	1.0618	0.0719	11.0214	0.0988	0	0.2696	0.0724	0.0276	0.6703	1.1451	8.8073	1.2804	0.3708	0	0.072	0.0216	5.7563	0.4588	4.4664	0.9795	7.0776
TCGA-P5-A5F2	242	0	7.4398	0.3361	2.599	1.1507	3.3088	2.4971	0.624	0.7778	0.5566	2.0064	2.9456	0.294	2.2853	0.5466	2.6309	0	2.8662	0.055	0.1899	0.1512	0.4049	0.3403	3.3744	1.9529	3.2737	0.6804	0.1732	0.5982	7.4548	0.1451	0.4664	1.4516	1.7726	0.3508	1.4436	5.2845	8.9917	0.428	1.6938	0.7475	0.2921	0.634	7.6648	4.7906	3.6685	0.3933	7.6704
TCGA-S9-A7QW	458	0	2.3151	0.0804	1.4917	0.4651	3.3195	0.8659	1.4724	0.124	1.5021	1.82	2.3932	0.0937	2.2358	0.2046	1.6226	0	1.9132	0.0819	0.0908	0.2459	0.0646	0.383	6.3795	2.4717	3.3213	0.1468	0.4764	0.1346	8.0613	0.2621	0	0.5049	2.0687	0.2323	0.2511	3.9827	3.9302	0.541	0.6558	0.1589	0.0964	0.1617	6.1743	4.2962	4.9034	0.317	4.576
TCGA-DU-A7T8	4229	1	0.6117	0.1434	0.4434	1.0506	4.6809	2.2897	0.1419	0.0553	1.5938	2.6851	3.9237	0.0358	6.099	0.9933	2.2884	0	1.1015	0.1303	0.1134	0.1806	0.2302	0.5805	7.105	2.9779	0.7051	0.256	1.1266	0.06	4.8579	0.0687	0	0.3377	2.51	0.023	0.6716	3.2782	4.9983	0.8475	0.516	0.2125	0.2234	0.1082	10.8336	2.4262	2.6577	0.2789	6.2613
TCGA-06-2570	958	0	1.8691	0.2459	2.1782	1.2984	8.68	3.6655	0.0913	0.0711	0.4799	2.5816	1.9043	0.1076	1.6151	0.1174	2.2606	0	0.6049	0.0738	0.0729	0.0996	0.2222	0.0439	15.1051	5.4605	0.8347	1.347	1.212	0.0772	4.6752	0.2123	0.1138	0.1448	0.2335	0	0	4.218	9.4249	1.8789	2.1245	0.0912	0.2322	0.1624	6.4412	1.3144	6.0669	0.3831	7.6036
TCGA-06-0157	97	1	0.5666	0.3246	1.2943	0.5805	8.7568	1.8414	0	0.2322	0.7748	1.5306	2.1254	0.1475	4.2314	0.0125	3.1363	0	0.0166	0.161	0.04	0.223	0.0711	0.0211	12.1059	4.8743	0.1742	0.0703	0.7299	0.1483	5.7559	0	0	0.278	0	0.0569	0.2765	3.0366	9.0113	2.9146	0.5948	0	0.0106	0.1113	4.7982	0.4731	4.3412	0.0465	6.6034
TCGA-HT-7609	1399	0	0.9314	0.1343	1.0576	0.544	3.2897	2.0208	0.2992	0	0.4607	1.4101	1.4191	0.0671	1.0517	0.2564	2.1997	0	0.9063	0.0391	0.0076	0.0725	0	0.128	7.1355	2.4591	0.8458	0.1546	1.1249	0.0281	3.1828	0.1288	0	0	3.7404	0.0431	0.4196	1.9199	4.1183	0.7208	0.1612	0.1991	0.1852	0.1013	8.5082	2.0342	2.2092	0.3496	8.504
TCGA-12-0821	323	1	3.7233	0.1837	1.0331	0.7086	10.4095	0.6141	0.3638	0.1559	0.7387	7.7516	2.3377	0.1224	2.4791	0.013	1.9677	0	0.3443	0.0535	0.083	0.1653	0.1475	0.0438	11.0655	5.1956	0.253	0.8239	0.355	0.3077	2.227	0.1586	0.2833	0.1442	1.6664	0.4719	0.2869	1.4003	11.9271	1.6541	0.7494	0.2724	0.022	0.0231	4.5946	0.4909	3.8453	0.058	3.3358
TCGA-DH-A7US	706	0	3.6143	0.1653	2.2307	1.307	4.8415	2.1795	0.1636	0.0382	0.391	0.8165	1.2699	0.0551	0.9876	0.1519	1.7533	0	0.8209	0.1142	0.0653	0.1338	0	0.2559	6.3236	2.5116	0.7805	0.2755	0.1065	0.0519	10.7013	0.0951	0	0.7787	0.2092	0	0.2581	3.7797	6.889	1.0373	0.6742	0	0.218	0.0416	8.9203	3.2391	4.9423	0.3563	11.6804
TCGA-DU-7014	3571	1	0.5791	0.1056	0.8904	0.3315	4.779	2.5205	0.4479	0	0.321	1.0429	1.9768	0.0754	0.7736	0.2879	2.255	0	0.3222	0.0263	0.0256	0.0651	0	0.2047	9.0041	3.8786	0.8189	0.1005	0.2798	0.0379	3.4399	0.0087	0	0.2131	0.9543	0.0581	0.2119	0.6034	3.3358	0.6665	0.4559	0.0894	0.0597	0.1593	5.0299	1.3701	5.1402	0.2498	7.6369
TCGA-HT-7688	964	0	9.8459	0.6271	1.5208	0.5102	4.7429	3.0355	2.8232	3.637	4.2555	1.2585	13.7487	1.9296	11.483	0.7233	5.3768	0.9867	3.2503	0.6757	0.7438	2.1263	1.0387	1.1624	5.6326	2.9513	4.0487	1.1201	0.409	0.8002	5.9608	0.8232	0.5439	1.8465	16.5444	23.5407	2.9381	9.2991	5.0893	0.6523	8.7185	0.5811	1.6351	2.8092	11.6629	8.9029	6.3639	1.756	7.7901
TCGA-HT-A4DS	7	0	1.812	0.1618	0.4776	0.7254	3.6124	0.0901	0.1201	0	1.2055	1.1988	0.9905	0.1213	0.9	0.0686	0.9997	0	1.3643	0.0353	0.1234	0.0655	0.1949	0.1156	4.9683	0.8763	0.573	0.7802	1.4695	0.0762	4.5464	0.1164	0.6735	0.1905	0.5119	0	0.379	0.4624	17.5057	0.9711	1.2811	0.1199	0.0291	0.1221	7.0463	2.594	3.991	0.0574	3.93
TCGA-E1-A7YY	4445	1	23.8624	0.5258	0.5242	0.2766	3.9939	5.0869	7.596	5.6412	3.8161	0.059	10.1224	3.3926	13.5167	2.2407	5.4497	1.1325	5.6302	0.9649	1.1906	2.9286	1.5546	0.7686	3.0379	1.4407	11.1731	2.1856	0.2402	1.171	1.7779	0.7289	3.2281	2.1394	16.9099	17.4973	4.815	10.3844	3.6206	0.1956	23.3303	1.3465	2.7505	7.4652	9.2382	17.3723	2.0153	1.904	4.0113
TCGA-DU-A6S2	777	0	7.4936	0.1615	1.2714	0.9344	3.955	5.159	1.519	2.4042	2.5786	0.1662	9.6937	0.417	2.4955	0.6509	3.9586	0	2.4667	0.4405	0.4834	0.4795	0.6485	0.6732	5.0425	2.1538	5.2112	0.7948	0.1665	0.8285	3.1591	0.3872	0.3486	1.1413	4.0881	4.4078	1.7655	6.9246	5.8897	0.6022	5.2704	0.4789	1.4423	0.7514	5.7147	3.4526	2.994	0.9256	8.9558
TCGA-S9-A6TS	1891	1	3.1468	0.1721	0.9539	0.5405	6.0914	1.1506	0.9128	0.5689	0.8548	4.4327	1.9832	0.4301	2.2793	0.2086	2.2028	0	1.9627	0.0966	0.1916	0.1592	0.1777	0.1581	5.8882	2.2941	1.6543	0.2342	0.4181	0.139	5.2018	0.1132	0.2729	0.8107	14.2822	0.521	1.267	3.3731	2.8375	0.4293	1.0972	0.1458	0.1945	1.5024	7.401	2.3651	4.3665	0.2598	3.1851
TCGA-DB-5280	1112	0	0.4216	0.3162	3.7338	1.0061	5.9211	3.2297	0	0.0122	0.5983	5.6618	3.4919	0.0395	1.4331	0.3241	5.2263	0	1.7924	0.2242	0.0268	0.4267	0.127	0.0188	7.4103	3.6683	2.1151	0.1255	0.4888	0.0662	4.8345	0.1061	0	0.2483	0.7003	0	0	3.4645	5.6386	0.9777	0.4931	0	0.3506	0.1789	9.3397	0.5633	4.018	0.611	9.6976
TCGA-06-0174	98	1	1.6525	0.0689	1.2777	0.5976	6.2488	1.5729	0	0.0159	0.7085	1.3605	2.0829	0.1204	6.7878	0.073	3.2761	0	2.342	0.0676	0.2917	0.0929	0.0829	0.0246	15.9849	4.8595	0.4877	0.5411	0.5056	0.0649	4.5527	0.5349	0	0.4866	0.1743	0	0.4839	1.5745	6.3741	2.0477	0.9913	0	0.0619	0.1558	4.2703	0.552	3.0265	0.1521	7.1971
TCGA-E1-A7Z2	398	1	3.2677	0.1588	1.1485	0.6696	4.5111	1.6436	1.4828	0.1785	0.9984	0.3643	3.2035	0.5784	2.1599	0.1155	1.7808	0.5376	1.0844	0.0792	0.2461	0.1347	0.492	0.0973	3.3901	2.0105	1.3394	0.4431	0.1754	0.0428	8.4399	0.1698	0.126	0.8552	8.846	2.6012	0.6379	4.4108	7.9391	0.7182	1.6989	0.0673	0.4652	0.8218	10.2786	4.4873	3.0941	0.2649	5.6794
TCGA-WY-A85B	1393	0	0.8218	0.1541	1.213	0.8172	5.9189	1.5452	0	0	0.3462	3.425	1.9236	0.077	1.2856	0.4357	1.6503	0	1.3427	0.1177	0.0609	0.1248	0.0619	0.1468	8.014	3.2888	0.6366	0.104	1.0521	0.0161	4.9666	0.2364	0	0.121	1.4626	0.0247	0.1203	2.6425	3.6431	0.8128	0.2588	0	0.0739	0.0969	9.7947	0.9607	3.3632	0.1782	8.1662
TCGA-TQ-A7RS	-1	0	1.5207	0.1584	2.8059	1.1303	3.9553	2.2653	0.8626	0.0122	0.8431	0.5217	2.1678	0.0396	0.7017	0.0784	1.4682	0	0.6679	0.0403	0.0626	0.1425	0.0636	0.1321	6.2356	2.8714	1.2155	0.6979	0.2449	0.0498	16.4964	0.1367	0	0.3731	0.3007	0	0.1237	1.5093	5.2055	0.7347	0.8362	0	0.3038	0.1195	9.5913	3.9508	5.6365	0.2582	12.5932
TCGA-DB-A64L	736	0	9.0779	0.3972	1.34	1.3295	3.351	4.0147	2.1908	0.8665	1.6709	0.1752	2.6154	0.6806	5.19	0.2286	3.8214	0.5041	2.4561	0.229	0.4903	1.0719	1.0251	0.1824	6.3639	2.5316	1.9759	0.7363	0.5263	0.3208	4.6424	0.2122	0.3149	1.0692	13.213	2.2681	2.1265	4.2166	3.5471	1.0527	5.187	0.0841	0.9896	1.8406	7.0508	4.0936	4.4788	0.6981	7.6847
TCGA-E1-A7YW	1120	1	2.6473	0.1226	1.1889	1.365	5.1201	2.7997	0.1365	0.0567	0.6305	3.4434	3.2662	0.0459	1.515	0.4289	2.0827	0.0907	0.5685	0.0669	0.0727	0.0827	0.2953	0.1752	8.1233	3.017	1.8809	0.3429	0.7106	0.0385	6.2298	0.1058	0	0	0.8919	0.0295	0.1436	2.8026	9.5041	1.2874	0.397	0.0908	0.0882	0.1849	14.7612	3.4389	5.3871	0.4833	5.5033
TCGA-28-5220	388	1	27.3866	0.2907	2.8331	0.5045	11.1655	0.4678	0.048	0.0747	0.4813	5.7831	2.6518	2.1307	2.036	0	2.8138	0	0.0363	0.0352	0.5144	0.0697	0.0778	0.0923	8.4243	3.3047	0.3431	0.2461	0.4993	0.2029	4.3776	0.0558	0.0598	0.1521	0	0	0	3.6926	26.5583	1.3041	0.1395	0	0.0697	0.0975	2.2055	0.1726	5.0988	0.377	9.3191
TCGA-DH-A7UU	417	0	1.3678	0.2137	1.3621	0.8518	4.105	3.5988	0.1058	0.022	0.3033	3.2552	4.4813	0.095	0.91	0.1813	4.1381	0	1.9759	0.057	0.0966	0.4743	0.2288	0.0848	6.8477	5.5986	1.7101	0.1979	0.6792	0.0149	5.5349	0.0683	0	0	4.4783	0.1372	0	2.8509	6.3953	1.2699	0.4787	0	0.222	0.0537	8.9913	1.0153	3.7492	0.5956	11.1875
TCGA-P5-A5EZ	70	0	0.3464	0.0541	1.0348	0.5636	4.1061	1.1056	1.2056	0	0.1024	1.3367	1.1954	0.0541	0.2676	0.0153	1.9508	0	0.3854	0.0709	0.0122	0.1071	0.0435	0.0258	4.7229	1.8963	0.5537	0.1375	0.3347	0.0113	3.1312	0	0	0	0.7992	0	0	1.8564	2.9497	0.7088	0.4156	0.0535	0.0454	0.1361	3.7379	0.8677	2.8805	0.0939	3.3465
TCGA-FG-6690	1294	0	1.5204	0.2251	1.7718	0.463	4.3227	1.8669	0.2971	0.0116	1.597	2.9646	3.1699	0.0375	3.3075	0.4667	1.8233	0	0.8435	0.06	0.0254	0.3239	0	0.3038	5.9061	2.5159	1.5055	0.0715	0.6379	0.0628	3.4308	0.0719	0	0.4712	1.0761	0.0723	0.1172	1.7155	3.1266	0.9415	0.864	0	0.1709	0.1509	10.0139	3.4748	1.8394	0.2761	2.7979
TCGA-DU-7294	2869	0	1.6857	0.1505	2.6238	0.5515	3.5414	2.6835	0.149	0.1625	1.0681	0.9294	3.1439	0.2382	1.3954	0.1277	1.8911	0	0.4795	0.0602	0.017	0.1896	0	0.3406	9.1609	3.9768	0.3554	0.1434	0.2133	0.1576	6.3029	0.2887	0	0.7091	0.6032	0.1691	0.4701	3.155	2.8953	1.3963	1.1918	0.0744	0.1263	0.1514	7.1205	2.5473	4.9505	0.5263	10.5623
TCGA-27-2526	87	1	2.7155	0.0585	0.9873	0.4233	16.6927	0.0978	0	0	0.4568	3.433	1.096	0.0146	1.2118	0	1.4465	0	0.0165	0.0383	0.0099	0.1264	0.141	0.0209	10.9221	1.7576	0.0691	0.0348	0.4298	0.0551	0.6772	0.2357	0	0.1379	0	0	0	0.1673	13.228	1.7086	0.0843	0	0	0.0221	1.4546	0.3128	2.1524	0.5724	3.1018
TCGA-DB-A4XH	962	0	2.2076	0.1577	1.1971	0.2737	1.9876	0.9664	3.4834	0.2281	0.3217	0.0487	2.0728	0.2857	1.6934	0.1923	1.1814	0.1167	1.0195	0.043	0.0668	0.2128	0.1425	0.6057	2.7484	1.5603	0.9773	0.1737	0.1371	0.0619	4.2031	0.0681	0	1.1143	3.0436	0.6076	0.6464	0.7888	1.6588	0.3119	0.5108	0.1753	0.1063	0.1041	6.0619	1.3695	3.1826	0.2363	6.0358
TCGA-QH-A6CX	372	1	0.492	0.1025	0.8214	0.4003	4.0609	0.6854	0.8754	0.0119	0.2182	2.3103	0.6645	0.0512	2.1383	0	1.6469	0	0.2882	0.0559	0.0608	0.0415	0	0.0733	3.0142	1.4074	0.1513	0.299	0.7528	0.0161	3.0924	0.0295	0	0.1207	0.227	0.0494	0.1201	1.0255	16.6685	0.6293	0.0738	0	0.0737	0.0193	6.9053	2.3284	1.8851	0.3355	5.6593
TCGA-S9-A7J3	629	0	1.3077	0.2335	2.3308	1.1709	6.0549	4.9873	1.0404	0.036	0.4281	0.4326	3.0555	0.0973	2.0446	0.2889	2.4169	0.2305	1.0503	0.0807	0.2704	0.3256	0.1406	0.5006	7.5032	4.2161	0.7121	0.3012	0.707	0.0611	7.334	0.1232	0	0.7334	2.4875	0.3936	0.1823	3.2261	5.2639	0.9132	2.2693	0.2885	0.5598	0.2055	8.9227	3.64	4.8527	0.31	9.7977
TCGA-DU-6394	682	1	0.8037	0.1827	3.2356	1.2286	9.5387	6.6153	0	0.0528	0.2917	0.9869	4.2102	0.0685	1.002	1.0461	1.8483	0	0.3851	0.0747	0.0464	0.6039	0	1.3869	12.9516	6.6125	2.6416	0.1686	0.2648	0.0861	4.1141	0.4467	0.0845	0.9681	0.5491	0.022	0.3209	4.1771	16.0592	1.9313	0.8218	0	0.0821	0.0861	6.948	0.7322	4.3422	0.3098	14.7908
TCGA-06-0221	603	1	5.5753	0.1112	1.5009	1.2869	5.2333	5.6592	0.6056	2.1788	1.7362	2.1974	8.0635	1.0376	4.3991	0.4246	5.2914	0.7685	3.0011	0.2912	0.4522	0.9205	0.3572	0.3179	14.1881	6.9423	2.2756	1.0328	0.3152	0.9547	3.983	0.2346	0.4801	0.6986	5.9117	8.1772	1.3894	8.6889	2.5404	0.8901	11.2079	0.2198	1.1332	1.4823	11.3663	4.9531	3.5248	0.6842	6.3307
TCGA-HT-8010	50	0	6.2769	0.2891	1.045	0.3464	3.0934	3.1751	4.477	0.3058	1.7583	0.408	5.1457	0.3715	4.7857	0.4029	2.0414	0.795	3.5173	0.1847	0.3429	1.0922	0.0995	0.3246	3.163	1.2004	1.8037	0.5507	0.5746	0.2464	4.7442	0.297	0	0.9727	6.6901	7.379	0.7739	6.6103	5.9826	0.4732	5.9157	0.4285	1.2401	1.4643	6.2063	5.9591	1.704	0.5635	6.262
TCGA-FG-A60K	542	0	1.847	0.243	4.6637	1.4764	5.6015	3.8253	0.0451	0.0562	1.5521	1.0129	1.663	0.0456	0.8825	0.1031	2.3277	0.09	0.427	0.1922	0.0824	0.2132	0.0732	0.0651	6.7717	4.2034	0.9324	0.3689	0.4697	0.1145	13.1568	0.1748	0	1.5743	0.0769	0.0293	0.1423	5.0365	8.7657	1.0278	0.7435	0	0.6337	0.1604	8.7361	3.4096	6.3767	0.3355	17.8898
TCGA-HT-8106	3	0	0.9467	0.091	1.0365	0.6056	7.9331	3.3472	0	0.0211	0.4683	5.8454	3.2782	0.1137	1.5331	0.2027	2.3061	0	1.5481	0.0298	0.0308	0.172	0.1645	0.1789	5.2021	3.1487	0.2418	0.2384	5.2773	0.2144	2.1065	0.1179	0	0.1072	0.2016	0.0658	0.3198	1.3009	10.1229	1.7261	0.6225	0.0675	0.0737	0.0858	8.9016	1.0946	2.6946	0.6174	1.6751
TCGA-WY-A85D	1147	0	0.8184	0.3694	1.2465	0.4275	5.9769	0.2217	0	0	0.2017	5.4047	2.0469	0.0142	3.4602	0.1808	1.6156	0	0.3834	0.0558	0.0578	0.1534	0.2054	0.1828	4.2321	2.5422	0.3355	0.1895	0.8787	0.0357	6.0599	0.0164	0	0	0.5395	0.0274	0.1331	2.112	8.6783	1.3337	0.1227	0	0.1635	0.1501	8.4231	3.6452	3.416	0.3317	2.9287
TCGA-06-0878	218	0	1.2779	0.1331	2.358	1.1553	6.9034	1.5575	0.0988	0	1.417	3.2057	2.6847	0.0998	3.2911	0.1412	1.933	0	0.1123	0.0436	0.0677	0.0719	0	0	10.133	3.3839	0.0786	0.3963	0.7718	0.1672	3.5207	0.1149	0	0.6271	0.4212	0	0	0.3805	14.804	2.6514	0.2875	0	0	0	7.8231	0.3557	5.3735	0.0945	8.6231
TCGA-HT-A61A	194	0	5.846	0.5373	0.8611	0.2332	2.2447	3.7122	0.4389	2.2256	6.0245	0.2654	7.8951	4.74	4.965	0.5243	3.5029	0.1591	5.7397	0.2169	0.7648	0.3045	1.9417	1.4399	3.0708	1.3256	6.1845	1.3947	0.3946	1.5188	3.1087	1.0513	4.6725	3.9236	11.2552	10.8175	4.0278	5.99	2.1318	0.3519	20.4616	1.1949	1.9807	2.0269	8.6869	10.6254	2.9884	0.9366	5.8538
TCGA-12-3650	333	1	1.1931	0.1065	1.1681	0.4314	4.757	0.4155	0.0791	0.0493	0.2646	0.9208	1.8414	0.1863	2.041	0.0226	2.6987	0	0.0599	0.1395	0.0541	0.0287	0.2566	0	11.7966	3.5762	0.2515	0.7864	0.6999	0.0335	2.201	0.7356	0.4927	0	0.2022	0	0.4991	1.8269	6.4675	1.0172	0.1534	0	0	0.2009	2.029	0	4.1088	0.0252	5.1752
TCGA-E1-A7YJ	592	1	0.2432	0.152	2.906	1.9933	6.7146	3.4156	0	0.0234	0.3595	1.7832	2.226	0.0886	8.7681	0.043	4.3204	0.075	0.4415	0.0553	0.0429	0.041	0.061	0	8.3861	4.8202	0.2691	0.3318	0.3916	0.0318	15.4937	0.0729	0	0	0.1282	0.0244	0.2374	2.6068	12.2434	1.6035	0.3282	0.2253	0.0547	0.1147	9.0384	0.8123	6.9081	0.7872	16.9318
TCGA-P5-A72U	7	0	0.9015	0.2348	1.1485	0.3124	3.2465	0.6278	0.1395	0	1.0495	1.5365	1.3865	0.3637	1.8427	0.0199	1.3491	0	1.1614	0.0615	0.008	0.076	0.1131	0.1174	3.0173	1.8885	0.1109	0.0503	0.617	0.0442	1.1642	0.3647	0	0	0	0.0226	0.22	1.0736	4.3747	1.6653	0.4732	0	0.0507	0.1063	7.1871	0.3764	1.7268	0.1333	1.2442
TCGA-P5-A781	134	0	2.2629	0.1989	1.3794	0.6265	4.2021	2.6841	0.0985	0.0409	1.1604	1.0643	2.101	0.4087	1.4615	0.1594	1.6796	0	1.9257	0.0675	0.1048	0.167	0.1065	0.2369	5.8692	2.5552	2.0609	0.2789	0.3417	0.2082	4.9315	0.1907	0.0818	0.4164	2.3774	0.0426	0.6212	4.6744	6.1107	0.8682	2.0044	0.0655	0.2384	0.1834	6.2317	3.1889	2.8942	0.3033	6.7671
TCGA-FG-A6IZ	457	0	1.9374	0.0865	2.1886	0.5004	4.4023	0.0964	0.2569	0.0267	0.1637	1.6378	0.5814	0.0288	0.4098	0.3547	1.0689	0.0854	0.778	0.0692	0.1661	0.3268	0	1.5864	8.0535	2.0409	0.4424	0.0893	0.4234	0.0181	11.1993	0.2323	0	0.4075	0.7663	0.0833	0.9455	0.6593	5.1645	1.2271	11.4975	0	0.0622	0.3263	7.42	2.9276	4.9137	0.1501	6.2817
TCGA-TM-A84Q	772	0	0.9375	0.0244	1.4415	0.9464	6.4005	1.8499	0.0363	0.0565	0.1386	3.2259	3.0948	0.0488	1.6145	0.1657	2.2175	0	1.0706	0.0639	0	0	0.1176	0.2268	8.3364	2.917	0.6629	0.1977	1.6607	0.0153	5.3672	0.1826	0	0.23	1.2668	0	0	2.0935	6.1343	0.8393	0.5975	0.0724	0.0702	0.2394	7.3607	2.8705	3.7229	0.4352	11.4293
TCGA-08-0386	548	1	1.4261	0.1592	3.4906	1.1787	7.5204	1.5962	0.0946	0	0.7003	3.7346	2.5221	0.3818	4.0137	0.162	2.6751	0.0943	0.3042	0.0417	0.0324	0.9107	0.4601	0.0682	9.9039	3.3529	1.3153	0.1744	0.2215	0.3399	2.9467	0.0366	0.2945	1.3497	0.4835	0	0.1491	2.7297	6.5444	4.9854	1.0999	0.0944	0.103	0.2161	5.7675	0.5104	3.7122	0.1456	16.2152
TCGA-CS-4944	1828	0	1.6049	0.1505	0.8461	0.1161	3.2512	0.1118	1.229	0.1973	0.2135	1.1149	0.9754	0.1504	2.0149	0.0106	0.7903	0	0.7895	0.0274	0.0765	0.0135	0	0.1075	5.1855	0.9038	1.1545	0.0537	0.2908	0	1.0778	0.0433	0	0	0.5713	0	0.1175	1.0035	12.3913	0.4105	0.1444	0	0.1172	0.0568	5.6968	2.2784	1.8896	0.0989	5.0948
TCGA-HT-7877	4	0	5.0913	0.1534	1.5522	0.8096	3.2584	3.8022	2.7614	0.7984	1.5507	0.4735	5.5228	0.6036	2.962	0.5774	2.7125	0.1135	2.9206	0.1882	0.2404	0.4967	0.3233	0.4383	5.6639	2.895	1.9009	0.6391	0.2371	0.4094	8.2069	0.3419	0.2837	1.5352	3.0812	6.2596	0.8981	2.6301	4.2405	1.2657	5.2161	0.3979	0.5515	0.7086	7.4093	5.02	3.2671	0.5836	14.8443
TCGA-S9-A7IZ	608	0	3.8881	0.0729	1.1889	0.7733	5.5309	2.6537	1.624	0.2249	0.6898	5.4618	4.3757	0.1822	3.7399	0.8247	3.0933	0.3598	1.8717	0.0901	0.1565	0.5378	0.2342	0.2605	3.2155	2.007	2.4097	0.4629	1.0332	0.2137	5.1015	0.0699	0.7643	1.1448	5.2286	0.3277	1.0247	1.9449	7.859	0.915	2.3791	0.2162	0.3146	1.0817	8.2638	2.3378	3.2698	1.1807	10.3034
TCGA-QH-A6X5	497	0	3.0591	0.1639	2.1196	0.6163	4.1707	1.4001	1.0952	0.0506	0.5427	0.3036	1.141	0.1911	1.6038	0.0579	1.4009	0	0.7371	0.0715	0.0926	0.1622	0	0.2147	7.06	2.584	0.8383	0.2602	0.3589	0.1029	7.7658	0.1572	0.0505	1.5441	0.5877	0.1052	0	2.3422	5.7139	0.775	0.2359	0.081	0.2063	0.103	5.3675	5.1092	3.3322	0.2241	6.3534
TCGA-32-2634	693	0	4.6359	0.1811	3.0113	0.9879	7.0806	1.5278	0.73	0.1078	0.5874	6.8369	2.6832	0.2974	2.8301	0.011	3.5008	0	0.3782	0.0508	0.2104	0.2095	0.187	0.2034	12.1957	4.8725	0.5497	0.4066	0.28	0.1463	12.3158	0.0893	0	0.1219	0.6221	0.2492	0.2424	2.9579	4.7276	2.8234	5.4378	0	0.4745	0.2732	8.5571	0.553	5.7087	0.1224	15.0059
TCGA-DU-7015	2761	0	1.3392	0.2283	1.412	0.3302	4.9324	2.3528	0	0.0352	1.5118	2.3961	3.2335	0.0761	4.2914	0.5003	1.7867	0	0.8021	0.0498	0.0387	0.2464	0.0458	0.1087	6.64	2.4525	2.2456	0.1359	1.4557	0.1075	2.0753	0.0438	0.0352	0.3585	5.9708	0	0.1782	1.74	6.3349	1.1937	0.849	0.1128	0.1505	0.2009	7.9711	2.44	2.8326	0.4081	2.0163
TCGA-WY-A85E	633	0	5.3021	0.227	1.9528	0.6829	3.662	2.4534	0.4382	0.2206	1.0147	2.4947	4.2833	0.6353	3.0022	0.8666	2.777	0.0672	2.2587	0.1486	0.2231	0.2695	0.2734	0.5839	8.1059	4.5429	3.8316	0.3838	0.4737	0.1853	11.481	0.653	0.5879	1.604	3.9931	0.4373	1.2761	3.5035	7.7227	1.1519	1.1437	0	0.3836	0.2569	6.0421	2.9114	4.8458	0.666	6.5495
TCGA-02-0055	76	1	17.3157	0.0301	1.3186	0.487	9.4406	1.4069	0.0893	0.0278	0.512	1.4108	1.1259	0.6912	1.0219	0.0128	1.6161	0	0.4056	0.0722	0.0713	0.0325	0.2173	0.0644	24.5088	2.6827	0.5323	0.043	3.416	0.1133	2.8325	0.1384	0.0556	0.1416	0.3805	0.029	0.1408	1.0312	14.1679	2.0342	0.1731	0.0891	0.0649	0.3402	3.0446	0.482	2.3731	0.0664	3.8062
TCGA-32-2638	766	1	2.1932	0.33	2.2269	0.5287	7.7524	1.9801	0	0.047	1.8194	2.5079	1.9015	0.0381	4.3931	0.0108	2.9176	0	0.5994	0.0388	0.0172	0.0411	0.3669	0.127	9.7157	3.5614	0.3296	0.1693	0.7064	0.0478	3.4409	0.0438	0.2348	0	0.0643	0.0245	0.3568	2.3219	7.3246	2.0224	0.7309	0.2258	0.0365	0.1532	7.2527	0.9497	3.1424	0.02	2.915
TCGA-DU-A7TJ	17	0	0.5401	0.0844	1.5659	0.651	8.5902	4.8583	0	0.013	1.1377	1.9105	3.6468	0.1546	8.3449	0.3699	4.2931	0	0.0791	0.2271	0.0286	0.1215	0	0.1407	8.5378	5.3341	0.2324	1.8956	0.6958	0.0883	7.5789	0.2266	0	0	0.0712	0.0813	0.3953	1.7688	8.7587	3.4689	0.405	0.0834	0.0202	0.1273	5.6974	1.0523	4.4408	1.0915	13.4999
TCGA-FG-A70Y	868	0	1.1348	0.1182	0.9173	0.2872	4.4954	1.1328	0.0351	0	0.7046	0.9635	1.805	0.0591	2.0018	0.0602	2.2059	0	1.2893	0.0671	0.0401	0.0638	0.1709	0.1858	4.7989	1.6178	0.4186	0.1745	0.9686	0.0891	5.7056	0.0272	0	0.5569	2.3339	0.0228	0.1108	1.6218	4.2634	0.5289	0.3404	0.0701	0.085	0.0892	7.8528	2.148	2.4176	0.4363	6.7522
TCGA-DB-5273	2493	0	0.6723	0.1313	0.5759	0.3191	4.6911	0.556	0.078	0	0.4473	3.5351	1.8159	0.0394	1.9641	0.1225	1.4767	0	1.3288	0.1089	0.0178	0.1701	0	0.1877	7.4109	1.6338	1.5501	0.1063	0.9338	0.033	0.738	0.0302	0	0.9898	1.0636	0	0.123	0.9008	3.7889	0.9315	0.2269	0	0.0189	0.1585	7.4667	2.1054	2.1673	0.9445	5.5675
TCGA-DU-8168	431	0	8.3597	0.2449	3.8562	2.6805	6.3505	14.76	0.5759	0.0189	0.9704	1.6131	4.9393	0.2142	4.516	1.1169	4.6789	0	1.9392	0.1247	0.4634	0.3415	0.2458	0.8313	7.1339	7.3992	5.5174	0.7047	0.1578	0.4615	14.9118	0.7516	2.681	2.4999	2.7898	0.0197	0.765	5.6005	4.3432	1.4256	1.4398	0.9077	0.4697	1.5552	9.0265	2.5088	5.6755	1.2621	20.0114
TCGA-HW-7491	2078	0	1.6207	0.2302	4.0779	0.6127	3.5153	4.1045	0	0.032	0.4574	0.199	2.9847	0.092	1.7075	0.1953	2.9731	0	1.2166	0.0151	0.1326	0.4349	0.0555	0.51	9.0077	6.9041	0.1359	0.2248	0.1246	0	4.9091	0.2782	0	0.4338	0.0583	0	0	1.8425	1.8267	1.7587	2.4858	0	0.3974	0.1216	6.6523	0.3691	6.3192	0.3595	12.608
TCGA-DB-A64W	438	1	10.9106	0.2812	2.8463	0.7931	3.0381	4.4261	0.4698	2.5703	1.2721	0.1736	6.4813	1.1946	4.0627	0.5964	3.1711	0.6246	2.5295	0.0844	1.0959	0.7969	0.9315	1.055	6.8017	2.8352	5.6433	0.9375	0.0272	0.7728	10.1682	0.7282	1.821	2.9807	6.3174	1.4898	2.3055	5.4256	2.5356	1.4578	13.4614	0.2084	0.5562	1.8828	10.4021	7.5145	4.7927	0.7486	5.5889
TCGA-HW-8320	1217	0	0.5474	0.3422	1.7316	0.8908	4.2952	2.6689	0.3267	0	0.5376	2.2636	3.0277	0.1221	1.9335	0.2696	3.715	0	1.0443	0.0853	0.0745	0.1319	0.0589	0.1746	8.3687	3.3082	3.0005	0.2328	1.6247	0.0307	6.0195	0.0563	0.0452	0.3454	1.2064	0.0235	0.229	3.6326	6.3467	0.8269	0.0704	0	0.3076	0.3135	8.9583	0.9143	4.5162	0.4202	5.7569
TCGA-HW-A5KL	878	0	0.2494	0.0974	0.8876	0.6089	2.6388	2.1933	0	0	0.3319	1.5402	2.3862	0.1558	1.6501	0.1157	1.3246	0.0577	1.2161	0.0468	0.0462	0.2419	0	0.181	4.1499	2.3494	1.2423	0.1903	0.3615	0.0122	3.4791	0.0112	0	0.2754	1.4799	0	0.0913	2.1167	2.7412	0.5423	0.3086	0	0.1332	0.0441	6.5004	1.2498	1.9928	0.3259	7.0004
TCGA-19-1390	772	1	0.5259	0	2.6337	1.3787	6.5496	3.7846	0.0407	0	0.4665	0.3721	1.5388	0.0958	1.5574	0.0232	4.1465	0	0.1694	0.0478	0.6404	0.0444	0.066	0.137	16.6532	10.6231	0.1617	0.2935	0.1906	0.1204	5.4783	0.3152	0	0	0	0	0.1283	1.879	5.5321	2.8248	0.5521	0	0.1773	0.2066	7.8382	1.4638	5.0613	0.1123	5.484
TCGA-DU-A6S3	656	0	5.6462	0.1604	1.0824	0.6231	1.8485	1.7363	3.335	0.6363	1.0895	0.1415	2.9049	0.4581	1.218	0.5638	1.4584	0.2715	1.9196	0.14	0.2718	0.2721	0.1104	0.2948	7.4554	2.0204	1.7583	0.6494	0.0354	0.3742	5.2651	0.5406	0.212	0.6477	2.1172	3.1344	1.0736	3.406	3.058	0.6502	4.3878	0.2718	0.2472	0.5532	5.9402	2.4494	3.0011	0.3795	5.1953
TCGA-FG-8182	416	0	1.0714	0.103	1.0862	1.192	5.0455	5.3379	0	0	1.06	2.5444	4.9713	0.0386	3.5178	0.9068	3.8671	0	0.8832	0.0899	0.0611	0.1946	0.1861	0.4601	7.7806	4.0717	4.6212	0.2147	2.608	0.0809	3.9166	0.1037	0	0.1213	1.532	0	0.2413	2.3557	2.6319	1.3632	0.3708	0.0764	0.2871	0.2332	9.7033	3.1658	4.066	0.5322	7.5073
TCGA-14-1823	543	1	11.8196	0.1997	1.5718	0.7316	12.2715	0.7416	0	0	0.4487	5.5477	1.2943	0.0499	2.1801	0	1.3365	0	0.0187	0.0436	0.0113	0	0.1603	0.0476	14.4404	2.1272	0.1571	0.1189	1.9035	0.0418	2.2552	0.0191	0.0616	0.1568	0.0842	0	0	0.5707	16.5627	1.0713	0.1916	0.1973	0.012	0.1255	2.3034	0.1778	2.4477	0.0367	5.7808
TCGA-FG-A713	622	0	16.4029	0.1181	0.8368	0.287	1.5653	4.5801	2.3153	2.6237	4.0901	0.1167	7.5202	1.4758	3.9566	1.0121	4.0724	0.07	3.6255	0.3969	0.6964	0.5483	0.8536	0.6414	3.1593	1.7584	4.2107	1.7832	0.0548	2.3889	3.0847	0.9515	0	2.8934	5.3217	8.0777	4.5375	8.7777	2.982	0.4898	3.843	1.1907	1.4102	1.1227	7.2428	8.0798	2.6275	1.7663	6.0511
TCGA-IK-8125	1301	0	5.4813	0.3033	2.5887	0.7433	3.8555	4.4935	1.9609	0.4955	1.3041	0.4627	4.4209	0.4459	3.6834	0.5601	2.3705	0.1057	1.8157	0.1168	0.2479	0.4141	0.1719	0.4973	7.5738	3.0353	1.6008	0.3909	0.3172	0.3026	7.2261	0.3183	0.7923	1.429	2.9358	0.1375	0.8359	3.7741	3.3465	1.0321	2.9285	0.3174	0.4428	1.0096	6.8801	4.3866	2.5609	0.4841	9.6668
TCGA-HW-8321	1294	0	1.7802	0.3424	1.9492	0.7923	6.9661	4.5064	0.6991	0.1981	1.1388	0.6342	6.1647	0.2353	3.6104	0.2451	4.2839	0	1.6721	0.0607	0.0653	0.2656	0.1546	0.581	8.3519	3.4059	1.6671	0.2038	1.0255	0.1747	5.4824	0.0985	0.2771	0.504	1.2999	0.2473	0.401	1.9572	5.6081	0.8057	1.3247	0.1269	0.3155	0.5004	6.2526	3.0877	3.6085	0.7561	9.5764
TCGA-KT-A7W1	438	0	0.2467	0.1028	0.8671	1.0408	5.3309	3.2359	0	0	0.6565	2.5389	2.3323	0.0128	10.5626	0.0436	3.3824	0	0.1589	0.1178	0.0348	0.0694	0.0619	0.0551	8.3367	5.0884	0.2427	0.6365	0.4172	0.1937	2.6763	0.2218	0	0.3632	0.1952	0	0.1204	1.9099	7.5079	3.4778	0.111	0	0.0277	0.1745	8.1304	0.412	5.2099	0.1905	8.8532
TCGA-HW-7493	2107	0	7.8111	0.5653	0.9103	0.1635	5.5521	1.5748	0.8777	1.4626	2.4615	4.3155	6.0703	0.2568	6.9242	0.4142	2.8579	0.3044	3.5681	0.0785	0.2177	0.3329	0.3095	0.2938	4.9354	2.4749	2.1536	0.3365	0.5164	0.2582	2.336	0.1183	2.8999	0.3631	10.927	0.3218	0.8427	3.8192	8.557	1.332	5.142	0.4571	0.5267	1.4927	8.893	3.0212	1.7056	0.9039	4.0098
TCGA-HT-8114	1040	0	1.0745	0.3198	2.023	0.6753	5.6201	3.2605	0.095	0.0074	0.6127	6.2595	3.1095	0.0799	5.554	0.3188	2.9641	0	0.8	0.0488	0.1138	0.6214	0.077	0.1485	6.9918	2.9944	0.7928	0.2437	1.0135	0.0603	5.3125	0.092	0.8283	0.1507	1.8213	0.0616	0.3746	2.5594	8.2084	0.8114	0.4144	0.0474	0.2875	0.4946	11.1943	1.4527	4.8192	0.2169	4.143
TCGA-HT-8113	900	0	12.457	0.5056	0.7676	0.234	3.2773	4.4505	3.2285	3.5915	5.5966	0	11.3612	2.5394	8.015	0.9436	4.3892	1.1229	4.1498	0.9598	1.3192	1.3645	0.7308	1.3367	3.0451	1.334	5.0133	1.9142	0.0782	1.7784	3.2592	0.8	0.9354	2.0245	18.6843	22.913	4.974	14.7401	1.9754	0.4138	1.7469	0.4497	2.0999	3.223	8.9955	11.3483	3.6734	1.6189	7.2941
TCGA-DU-8162	444	1	11.8482	0.4043	0.9692	0.3324	3.6784	2.9877	3.2866	4.4611	4.0468	0.1314	7.2955	1.0742	9.5616	1.0922	6.8769	1.5125	3.7924	0.2554	0.5913	0.6203	0.5639	1.0492	3.8653	1.8761	5.7274	0.8513	0.3783	1.604	2.3215	0.5388	4.5669	2.807	10.342	3.833	1.4954	5.3526	4.4771	0.8593	11.9481	2.0821	1.2474	2.8897	7.9778	5.4589	2.6342	1.524	8.1452
TCGA-HT-7873	718	0	0.5986	0.1871	3.2458	1.8244	9.6235	7.4145	0	0.0124	0.6447	5.0161	5.3122	0.2003	2.1636	0.204	5.1188	0	1.3671	0.2741	0.1449	0.375	0.0644	0.2864	7.7182	5.5719	0.7571	0.2036	0.5784	0.0671	9.1878	0.0461	0	0.3777	6.629	0.0257	0	7.3327	11.5657	3.1643	1.5004	0.1585	0.2499	0.0403	13.2585	0.5713	5.3694	0.3541	11.6448
TCGA-DU-A5TR	908	0	0.6455	0.121	0.3403	0.5369	4.0104	0.4046	0.0599	0	0.3722	5.6055	1.1043	0.1311	1.7955	0.077	0.9474	0	0.4196	0.0352	0.0137	0	0.243	0.2595	3.32	1.3589	0.643	0.0528	1.575	0.038	3.3681	0.0464	0	0.1901	0.4596	0.0194	0	1.4993	7.0821	0.6825	0.5228	0.0598	0.0798	0.0913	4.8828	1.0782	2.3525	0.3023	4.0986
TCGA-12-0616	448	1	2.7984	0.0437	1.1802	0.5819	12.0938	0.6334	0	0.0202	0.1241	2.322	1.5747	0.0656	0.8648	0.0185	1.5941	0.1295	0.1475	0.0286	0.1334	0.0472	0	0.0937	16.5489	4.418	0.1549	1.0725	0.8112	0.0275	3.3249	0.2265	0.0809	0	0.0553	0.0842	0.2049	0.25	11.0923	1.885	0.2518	0	0	0	2.5798	0.9348	6.0404	0.0069	5.5362
TCGA-S9-A6U8	2988	1	2.0593	0.4767	1.0052	0.7998	5.2876	2.2576	0.1416	0.0221	0.6766	3.9149	2.4378	0.2978	1.5321	0.1719	2.4449	0	1.876	0.13	0.1212	0.1673	0.4019	0.3577	4.9513	2.5208	1.3787	0.2724	1.2529	0.1198	5.5948	0.2194	0.0441	0.2246	0.5128	0.023	0.2233	5.0417	9.2846	0.9755	0.9952	0.1413	0.2914	0.1618	9.8661	4.4586	2.9933	0.2933	8.7024
TCGA-HT-7854	1201	0	2.5214	0.1017	2.2726	0.3971	4.2474	2.889	1.3967	0.0235	1.2626	0.1883	2.4898	0.127	4.823	0.0323	2.3716	0	2.4436	0.1165	0.112	0.1784	0.1837	0.0363	4.7858	1.494	0.4501	0.2119	1.4933	0.1756	3.4873	0.0731	0.2351	0.5987	3.1527	0.6856	0.1191	12.6419	3.8199	0.6658	4.9769	0.0754	1.106	0.1726	10.6157	2.4452	2.0065	0.85	1.9459
TCGA-HT-7476	199	0	5.0378	0.6261	0.664	0.2691	2.4225	1.8938	1.0627	0.4554	1.955	0.7954	3.1699	0.4381	3.5273	0.2277	1.7245	0	3.7315	0.039	0.2304	0.4346	0.6896	0.2301	3.9963	1.2818	2.9778	0.3366	0.2074	0.0787	1.3308	0.1647	5.9579	0.6743	7.3589	0.3274	0.8382	3.2728	2.4735	0.6541	1.6999	0.1591	0.4182	4.9804	5.3191	1.5298	1.8937	0.3782	2.3704
TCGA-06-0152	375	1	3.0528	0.1846	1.7132	0.6944	4.6104	2.5033	0	0.2279	0.9827	0.7601	1.6846	0.1538	2.8911	0.3003	1.9206	0.1823	0.519	0.1007	0.0521	0.0831	0.2965	0.2639	12.8584	5.0634	1.5621	0.2711	0.4044	0.232	4.68	0.2656	0.7971	0.145	1.3632	0.0593	0	3.5186	9.6936	2.4686	1.3292	0.365	0.2213	0.4876	6.3334	0.4934	6.4044	0.1068	6.5241
TCGA-HT-8011	494	0	2.2993	0.154	1.9914	0.7572	5.2494	2.8024	0.1906	0.2019	0.7102	4.7537	1.8114	0.3976	2.4743	0.4028	3.0763	0.228	1.0532	0.1008	0.2609	0.0831	0.0618	0.2201	6.9131	4.4646	0.6362	0.9472	0.5753	0.1451	5.1753	0.251	0.1424	0.2418	0.812	0.1236	0.1202	1.1737	7.8675	3.2348	1.2192	0.3044	0.1292	0.3098	6.1398	0.4115	3.8674	0.0972	8.9918
TCGA-DU-A5TS	964	0	1.4512	0.0716	0.4832	0.3867	2.3382	0.1596	0.1418	0.0442	0.4573	2.2697	1.5129	0.0835	0.9294	0.0304	0.7522	0	1.919	0.0521	0.0728	0.0258	0.1725	0.0171	3.815	1.5464	0.3663	0.1989	0.2583	0.1649	4.3796	0.0824	0.3533	0.3374	1.9939	0	0.4473	1.7739	6.0551	0.1563	0.6529	0	0.0515	0	2.7168	2.8065	1.8414	0.3991	2.6707
TCGA-E1-A7YS	466	1	0.1748	0.1639	3.5024	1.6121	7.0046	5.3575	0.0811	0.0632	0.1163	2.935	3.6204	0.041	3.9171	0.9966	4.0512	0	0.3686	0.0238	0.324	0.3981	0	0.5271	8.0327	6.0828	1.0642	0.2082	0.1478	0.0858	16.1659	0.0629	0.2527	3.2174	2.2128	0.0263	0.384	3.7481	5.1892	1.118	12.8608	0	0.0884	0.1649	15.7114	0.584	6.4202	0.2801	9.3304
TCGA-TQ-A7RN	1026	0	1.0568	0.2064	3.0991	1.1584	5.9469	4.9912	0.1533	0.0096	0.6445	0.2804	2.4977	0.0722	0.7782	0.1401	3.0739	0	0.7195	0.045	0.0839	0.2228	0.0995	0.3098	8.4484	3.1261	3.1677	0.2114	0.1755	0.0908	9.4172	0.19	0	1.2642	0.5747	0.0596	0.0967	4.4841	4.318	0.811	0.3863	0.0612	0.1559	0.2803	9.34	2.9786	4.7401	0.3158	21.0895
TCGA-TQ-A7RR	787	0	2.3398	0.234	2.8618	1.3368	4.8031	5.345	0.5212	0.2301	1.1208	4.7677	7.4574	0.4385	2.4585	0.3226	4.3555	0	1.9567	0.1404	1.7246	0.4578	0.1409	0.3762	5.9785	5.3582	0.587	0.5433	1.5374	0.3858	16.4379	0.1515	0	0.5512	1.7769	0.0845	0.2741	4.5145	14.417	0.5586	2.3581	0.0867	0.3787	0.3972	10.5711	3.9079	4.7225	0.7013	7.4061
TCGA-S9-A7J2	62	0	3.7947	0.2635	4.1344	1.113	5.1627	6.0197	0.5479	0.0854	1.9635	0.4556	3.5304	0.1712	0.5863	0.123	2.0354	0	1.2297	0.0288	0.0625	0.1565	0	0.3955	7.6862	3.8214	0.4977	0.251	0.2648	0.0331	8.1457	0.2578	0	0.869	0.4002	0	0.1235	4.2182	6.4948	1.1216	0.6829	0	0.1516	0.1392	8.4717	3.2393	4.2077	0.3159	13.9665
TCGA-CS-5395	639	1	3.0731	0.4802	2.5255	0.1471	6.2661	1.6367	0.2517	0.3137	0.9621	3.1743	4.0282	0.6353	5.1501	0.0719	3.2115	0.0837	1.0957	0.2835	0.2202	0.4269	0.1361	0.0606	5.5058	2.5873	1.2337	1.1098	0.131	0.2839	3.7819	0.0325	0.0523	1.0645	0.8222	0.4353	0.6617	4.0369	6.588	2.6203	0.244	0	0.1727	0.341	12.0593	1.0567	1.7736	0.1693	7.8178
TCGA-02-2486	618	1	6.4546	0.1009	0.7373	0.5057	8.1359	0.6368	0.0999	0	0.4533	0.9964	1.4528	0.0336	0.2701	0	1.4126	0	0.0945	0.0367	0.0342	0	0.081	0	16.3585	2.8198	0.0397	0.0881	1.2474	0	1.3893	0.0193	0	0.1584	0.0425	0	0.315	0.3844	33.8698	2.7517	0	0	0	0	4.1075	0.7187	2.1109	0.2811	5.1472
TCGA-19-2620	148	1	3.3489	0.1365	2.0725	0.4739	4.0638	1.5211	0.473	0.0211	0.7103	1.4048	1.9664	0.0227	4.4153	0.0772	2.1368	0.1348	0.4349	0.0695	0.0463	0.0737	0	0.1301	5.805	2.1181	0.2686	0.4768	0.5628	0.0286	3.9863	0.0524	0	0	0.1152	0	0.6395	3.1215	5.5251	1.5394	0.1965	0.1349	0.0655	0.206	7.335	1.7023	2.8571	0.1938	7.9045
TCGA-14-1829	218	0	4.8404	0.0908	1.6842	0.4376	19.0879	0.4382	0	0	0.1932	2.4284	0.2615	0.0302	2.8047	0	3.8696	0	0.051	0.0858	0.0923	0.0163	0.1458	0.0432	13.5157	1.908	0.3214	0.1009	2.1281	0.171	3.8506	0.0696	0	0	0.0383	0	0	0.6918	24.5871	1.2051	0	0.3588	0	0.1141	1.4617	1.1318	6.7301	0.1384	4.0084
TCGA-HT-7689	455	0	2.4713	0.1495	2.0173	1.0378	5.742	2.4707	0.592	0.0461	0.4596	4.5533	3.9476	0.3113	2.2173	0.2219	2.9249	0	1.1765	0.0544	0.0422	0.121	0.06	0.1246	8.3179	2.8431	0.2647	0.2907	0.8088	0.2347	5.4359	0.1577	0.0461	0.1174	0.536	0.072	0	2.9908	10.7825	1.1691	1.3988	0	0.1433	0.2819	13.6453	1.864	5.0058	0.4519	13.7904
TCGA-FG-6688	571	0	5.4443	0.2369	3.0882	0.5358	5.8945	0.6719	0.9595	0.0698	0.4585	3.9894	1.6753	0.1722	1.9035	0.2193	1.9562	0	3.7292	0.1786	0.073	0.1395	0	0.0462	5.2296	1.714	1.0678	0.1795	0.7991	0.1488	4.5924	0.062	0.0797	0.9131	0.7905	0.0207	0.6054	0.985	11.781	1.3515	0.3411	0.1916	0.3408	0.1137	7.4438	2.302	3.1296	0.6557	4.312
TCGA-HW-7495	1078	0	3.8922	0.2606	1.5634	0.6702	5.0061	2.4525	1.5913	0.8175	2.2811	0.3219	4.5889	0.825	4.3853	0.4177	2.9527	0.2573	1.3839	0.2844	0.3729	0.6409	0.0698	0.3932	6.7712	2.3421	1.8461	1.0482	0.2015	0.5275	5.6488	0.2333	0.0536	0.5457	4.8749	10.4331	1.0854	5.9601	5.4663	1.2326	3.7108	0.2576	0.6665	0.9832	7.2247	6.5006	3.2732	0.8954	8.4417
TCGA-R8-A6ML	2860	0	3.5875	0.195	3.7003	1.2832	5.6875	2.1183	0.2896	0.1015	0.3113	0.933	1.4043	0.0487	0.7532	0.1241	1.6265	0	0.3837	0.0638	0.0991	0.0658	0	0.0348	9.0736	3.2519	1.0645	0.2031	0	0.0612	9.9508	0.2665	0	0.8037	0.5861	0.0235	0	2.3686	6.3876	0.665	0.386	0.0723	0.2104	0.1471	6.1594	2.2143	4.7222	0.5921	8.683
TCGA-DB-5281	2381	0	5.8438	0.216	1.3913	0.409	5.9403	2.1225	1.983	0.4816	1.1566	2.6433	4.922	0.3239	3.544	1.566	3.3732	0	2.4288	0.1714	0.0799	0.5936	0.2838	0.3508	8.4749	5.1476	5.7953	0.8698	0.3188	0.3207	1.5905	0.1921	0.327	0.185	3.1067	0.4918	0.368	2.582	5.5243	1.8216	1.4418	1.3973	0.6638	1.0518	6.1577	3.1484	2.9945	0.9974	6.0131
TCGA-VW-A7QS	706	0	0.5612	0.1754	2.6629	1.2032	8.1572	6.1145	0	0	0.16	0.7117	1.4077	0.0626	0.4646	0.1488	1.7186	0	0.2113	0.0109	0.017	0.1217	0	0.1611	7.0705	4.5311	0.5916	0.173	0.0968	0.063	6.9996	0.1298	0	1.7706	0	0	0	3.2945	16.1463	0.5469	0.3247	0	0.0721	0.1512	5.4825	1.7408	4.5401	0.1818	16.1567
TCGA-HT-A4DV	792	0	4.7246	0.2187	1.5683	0.7277	4.7264	0.6093	1.8678	1.0882	0.6597	0.2701	0.8665	0.7106	1.0477	0.2552	1.7909	0	1.5679	0.0835	0.2224	0.2361	0.1317	0.3126	4.383	1.7713	1.6784	0.7292	0.2536	0.3435	7.5026	0.1888	0.4047	1.0305	2.6992	3.7399	2.0496	3.1262	4.5363	0.746	3.3853	0.3243	0.2163	0.9076	6.7829	7.3064	3.4337	0.3192	9.4997
TCGA-TM-A84H	926	0	0.8402	0.3676	4.0308	2.3242	3.5554	9.0699	0.117	0.0243	0.8757	2.1725	6.619	0.0919	5.2904	2.5952	4.5752	0	0.6347	0.063	0.7652	0.3401	0.1265	1.4447	13.648	3.9146	1.9217	0.2689	0.4262	0.1484	13.2809	0.2871	0.1943	0.6185	12.7277	0.0253	0.246	6.9047	7.7339	1.1176	0.2268	0	0.3494	0.2773	17.1502	1.8242	4.899	1.1846	6.5713
TCGA-TM-A7CA	1058	0	1.4737	0.3166	1.2625	1.0492	3.9806	3.6565	0.7267	0.0533	0.8579	1.9906	5.888	0.1007	2.1883	0.7082	3.166	0.1705	1.1328	0.1005	0.1268	0.435	0.0693	0.5759	6.853	3.3899	2.7524	0.3564	0.1558	0.0723	5.0911	0.1325	0.0533	0.8136	2.9873	2.1072	0.2697	1.8101	3.1838	0.8011	1.9892	0.1707	0.3312	0.456	9.8553	3.3844	3.2017	0.7038	5.2547
TCGA-TQ-A7RJ	1229	0	2.402	0.1592	0.614	0.8686	3.8665	3.0162	0.608	0.0526	0.7425	3.3708	2.5558	0.216	4.1052	0.4825	3.1062	0	1.5218	0.0645	0.0462	0.0982	0.0548	0.1951	5.9549	2.9033	1.4769	0.2329	1.0198	0.0286	5.3015	0.0916	0.5471	0.3215	0.95	0.0219	0.2131	4.1611	7.1649	0.633	1.5064	0.0674	0.2699	0.2917	9.8275	2.9176	2.2853	0.1435	7.7021
TCGA-DH-5142	1943	0	1.5221	0.2238	1.4633	0.6314	7.1745	0.8418	0.374	0.0906	0.4368	7.1181	3.0633	0.1259	1.0376	0.2255	0.7089	0	2.627	0.1099	0.019	0.1812	0.1348	0.2399	12.0758	3.1572	0.4294	0.2066	1.3843	0.0703	3.9314	0.2254	0.0518	0	0.9208	0.027	0	3.3591	12.5139	1.7406	0.0806	0	0.0906	0.1478	6.9543	0.4486	4.568	0.4237	16.3123
TCGA-DB-A64X	563	0	3.1242	0.1464	1.6882	0.579	2.9535	0.3536	0.3625	0.0678	0.3637	1.9894	1.6877	0.183	1.1918	0.2692	1.5233	0.0723	1.9898	0.1385	0.1406	0.3294	0.1176	0.2616	5.2787	1.5394	2.8238	0.4417	0.1509	0.0307	7.9484	0.0421	0.5419	0.115	5.0664	0.1646	0.6861	1.5349	7.0428	0.4662	1.2299	0.0724	0.1843	0.4604	6.282	2.8699	3.8097	0.4582	4.7433
TCGA-DU-A76R	648	1	7.8533	0.1583	3.9621	1.0993	6.4624	3.117	0.7838	0.403	1.1423	1.9227	3.2692	0.3034	6.0185	0.2351	2.3644	0.0782	1.2017	0.1152	0.1431	0.3276	0.1907	0.4149	5.1939	2.621	1.0903	0.3268	0.2244	0.1492	10.2074	0.2126	0.6835	4.2269	3.2064	0.7372	0.8654	8.4482	17.4178	1.1376	1.5957	0.6259	1.4045	0.6371	8.8514	2.8207	5.1604	0.3039	7.8477
TCGA-S9-A7QX	564	0	0.6788	0.0707	1.67	0.7909	3.3953	1.7597	0.14	0.0327	0.5018	1.1643	2.8521	0.0942	0.4225	0.1	2.6653	0.0698	0.7421	0.0411	0.0559	0.0763	0.2271	0.0842	9.1217	4.5607	0.6121	0.0898	0.7835	0.0296	5.1819	0.0814	0.0436	0	1.0143	0.0908	0	1.6169	4.1939	0.8746	0.3733	0.0699	0.0763	0.1245	6.0225	0.6299	3.6789	0.3086	7.0788
TCGA-26-5134	167	0	2.7874	0	0.1633	1.2319	5.8557	1.402	0.1437	0	0.206	2.0319	1.8125	0.5805	5.3838	0.1232	1.9138	0	0.9794	0.1267	0.3936	0.0522	0.2332	0	10.6952	4.4431	0.2285	2.7427	0.6733	0.0608	5.5995	0.2785	0	0	0	0	0	0.5533	7.5634	1.2675	0.6967	0.5739	0.0348	0.073	5.0359	1.0345	3.9937	0.0305	3.9897
TCGA-41-2571	26	1	1.1604	0.0659	2.2801	1.5068	10.1624	2.7918	0.0979	0	0.2105	0.8549	2.1844	0.2307	2.0986	0.0699	4.3796	0	0.9267	0.0072	0.2234	0.0356	0.0794	0.2356	12.7734	4.1653	1.6734	1.1618	0.6371	0.0621	6.9205	0.4173	0	0.1553	0.0417	0.2858	0.1544	3.3922	10.8991	1.4931	2.5629	0	0.0711	0.1492	7.5502	4.0522	6.8014	0.156	9.7064
TCGA-HT-A615	515	0	2.5781	0.2089	1.8626	1.0704	7.7373	2.4273	1.0193	0.9114	0.5717	0.995	3.5248	0.1939	1.457	0.1139	1.6964	0.2651	1.6441	0.1367	0.1517	0.1127	0.1438	0.5544	6.6373	3.7319	2.184	0.334	0.8535	0.3749	9.7665	0.1374	0.4969	1.4058	1.5862	0.2874	0.699	5.6294	4.7355	0.7327	2.7065	0	0.3541	0.3377	9.1078	3.3491	3.2656	0.3577	19.4173
TCGA-41-2572	406	1	2.3236	0.198	0.5568	1.3176	10.8405	1.1769	0.098	0	0.89	2.5679	1.8543	0.099	1.8768	0.014	2.8757	0	0.0186	0.1008	0.0559	0.0356	0.3181	0.0236	8.1086	3.5402	0.1559	0.7467	0.4848	0.1037	3.0553	0.095	0	0	0.1253	0	0.1546	2.0756	4.8808	0.9366	0.3326	0	0.0119	0.0747	3.9254	0.7056	2.7831	0.0937	8.9408
TCGA-DU-7012	199	1	3.2592	0.0522	2.6434	0.4835	7.5241	1.5424	0	0.1209	0.7783	5.5795	2.4453	0.1958	2.3243	0.0332	3.1791	0.1547	0.7635	0.0798	0.062	0.296	0.1258	0.0187	6.9485	3.1597	0.185	0.1244	1.0296	0.2133	1.6404	0.0451	0	0.123	0.8263	0.0252	0	3.5832	19.2154	3.0069	0.9024	0.1549	1.0707	0.1379	12.1568	2.7915	0.9371	0.5397	7.6895
TCGA-P5-A5F1	179	0	1.2181	0.3806	0.8027	0.3487	5.8489	0.3535	0	0	0.6078	4.3482	2.0106	0.0634	1.8821	0	0.9996	0	0.7312	0.18	0.0322	0.4281	0.0764	0.0453	3.6858	1.7692	0.4119	0.136	0.5149	0.0199	3.5655	0.0183	0	0.1494	2.168	0.0306	0	1.4507	14.3774	0.6405	0.3654	0	0.1027	0.1436	8.5029	1.6953	2.8454	0.3853	8.4059
TCGA-HT-7477	738	0	0.7921	0.0928	1.9835	1.2531	6.6857	2.0342	0.8731	0.1432	0.7246	0.3057	2.808	0.1237	2.8112	0.8138	1.5678	0	1.7395	0.1215	0.3355	0.1336	0.1491	0.1327	10.8004	3.8298	0.5479	0.8694	0.6697	0.0583	11.5078	0.3383	0.0572	0	1.6056	0.3875	0.5798	3.3608	5.8031	3.2924	1.6482	0.367	0.0556	0.2568	11.0394	1.3229	6.6612	0.4051	6.195
TCGA-HT-8109	169	0	8.8672	0.2561	2.8677	0.4177	5.5012	4.3074	2.4899	2.6187	2.5778	0.4026	7.3126	0.7099	7.9014	0.3951	5.2663	0.6207	2.9849	0.1982	0.3946	1.5586	0.3927	0.5325	5.1575	2.6125	2.4465	1.0869	1.17	0.7899	5.5813	0.3216	0.6032	0.8776	6.1302	4.4637	1.5273	7.1886	3.3315	0.9022	8.9512	1.0356	0.8625	2.4068	9.8551	4.4803	3.6346	0.9036	12.2043
TCGA-26-5139	48	0	1.9978	0.3468	1.1117	0.6221	7.8943	1.0049	0.1545	0.0161	1.2799	3.5123	2.3983	0.208	5.0378	0.0589	2.4218	0	0.351	0.106	0.0353	0.0749	0.1671	0.0248	10.0837	3.5268	0.3276	0.9085	0.4022	0.2832	3.096	0.1397	0.0642	0.1634	0.7902	0.0334	0.65	2.3794	7.3808	3.0851	1.0486	0.1028	0.0624	0.0785	7.251	0.9269	5.0403	0.2243	6.8424
TCGA-06-0141	313	1	4.6488	0.0943	1.0822	0.5021	3.6962	0.4625	0.056	0.0087	0.6025	0.3029	0.3533	0.0566	0.9562	0.048	1.6205	0	0.1379	0.0247	0.1471	0	0.1364	0.0404	8.2769	1.8253	0.1559	0.2786	2.1731	0.0237	2.5262	0.076	0.2094	0.0889	0.3582	0	0.0884	2.9122	9.5948	0.5457	0.326	0.0559	0.0271	0.1993	4.514	0.3025	4.8403	0.0625	3.1665
TCGA-R8-A73M	1806	0	1.0242	0.096	1.5658	0.5741	2.9508	0.1783	0.0475	0.0296	0.3634	0.9486	1.3371	0.08	0.633	0.0543	0.5538	0.3792	0.7558	0.0629	0.0759	0.1209	0.1542	0.1372	5.2977	1.9843	1.1713	0.2972	0.1979	0.0804	9.6819	0.4236	0	0.4524	1.5799	1.264	0.8997	3.8424	2.2318	0.6986	0.599	0	0.1496	0.3139	5.6949	2.3948	3.6175	0.2423	8.5758
TCGA-HW-A5KM	630	0	1.227	0.1413	0.3405	0.3503	6.1633	1.889	0	0	0.5299	7.9255	1.9478	0.0101	2.5446	0.2312	1.2595	0	0.3971	0.0484	0.0068	0.1525	0.0972	0.101	7.2265	2.6496	2.8589	0.125	2.0593	0.038	0.9674	0	0	0.1902	0.5364	0	0	0.8076	4.4887	1.2885	0.2034	0	0.0944	0.0761	6.5068	2.1572	2.3172	0.5603	2.7335
TCGA-S9-A7R3	3013	0	1.7411	0.2005	1.3526	1.1432	5.4451	1.3402	0.0851	0	0.508	6.9313	3.9601	0.1002	2.2124	0.0364	3.2381	0	1.1109	0.05	0.0388	0.0927	0.069	0.2456	4.5225	2.2668	1.1494	0.1773	0.7748	0.036	9.8458	0.1153	0	0	0.3624	0.0276	0	1.8008	13.1515	0.7032	0.2886	0.0849	0.2369	0.1944	10.523	2.2957	4.8806	0.2123	5.9865
TCGA-TQ-A7RU	1032	0	2.3266	0.2529	2.7197	1.3717	2.3679	2.4657	0.2347	0	0.1346	0.7808	1.5483	0.0948	0.4298	0.3487	1.7971	0.0936	0.9597	0.0345	0.0321	0.1877	0.0762	0.7003	7.4211	2.8413	1.2688	0.4517	0.0489	0	7.838	0.2183	0	0.5957	0.08	0	0.1481	3.2529	3.9525	1.242	0.5461	0.0937	0.3069	0.1192	8.4736	5.4063	3.7997	0.2194	7.353
TCGA-S9-A6TY	1076	0	2.7368	0.2352	3.3185	1.4845	3.5113	7.1716	0.8891	1.138	0.9862	0.4225	2.8337	0.2885	3.1585	0.3991	2.6821	0.19	1.154	0.07	0.2101	0.2885	0.206	0.4889	7.6359	3.5593	1.2368	0.3055	0.1157	0.1612	6.1499	0.2092	0.8703	2.7197	3.8969	0.8856	0.5009	5.745	1.8766	1.0034	2.0009	0.317	0.346	1.3712	7.0725	3.4282	4.6032	0.3879	14.7948
TCGA-HT-7473	503	0	1.7963	0.1708	1.4822	0.4942	5.6252	4.4873	0.0725	0	0.7101	9.9462	1.7579	0.0854	2.3834	0.0311	2.3074	0	0.6449	0.0799	0	0.7773	0.0588	0.1221	6.0653	2.5811	0.922	0.0697	1.0565	0.0307	3.3485	0.0843	0	0.23	3.0581	0	0	4.3253	13.7909	1.758	0.1406	0	0.5266	0.2394	12.937	1.5653	2.2331	0.9317	8.2641
TCGA-DU-8167	471	0	1.7313	0.1411	1.2302	0.2178	6.6418	0.9961	0.3144	0.0218	0.4841	3.5441	3.287	0.047	1.4248	0.2096	1.9769	0.0697	2.2879	0.0565	0.0877	0.1651	0.1133	0.1513	7.6087	4.0269	1.1386	0.2017	1.1456	0.0591	6.1827	0.0271	0	0.2216	0.6848	0.0453	0	1.3448	5.5432	0.8087	0.2371	0.0697	0.0508	0.1065	5.9232	2.3887	5.0221	0.282	6.1644
TCGA-06-5856	114	1	4.8045	0.1564	3.0605	0.9411	15.7707	1.1851	0.0929	0	0.9101	4.2877	4.0103	0.4221	6.4959	0.0398	3.6917	0	0.1055	0.0956	0.0954	0.0844	0.2261	0.0447	15.5321	5.5626	0.1477	0.8566	0.8463	0.0393	6.9802	0.864	0	0.8842	1.1877	0	0.2931	2.6823	16.4714	2.2701	0.6305	0	0.1012	0.236	9.0822	0.8359	10.6623	0.3405	7.8285
TCGA-HT-8111	7	0	2.029	0.2195	1.6457	0.5221	6.4641	1.8208	0.3984	0.2709	0.9518	2.0781	1.862	0.1828	2.5926	0.538	2.5468	0	1.0283	0.0905	0.1074	0.1185	0.1763	0.2091	7.0323	2.5896	2.3607	0.1858	1.3573	0.046	4.0716	0.1965	0.2707	0.4596	1.0803	0.1644	0.2285	3.9037	9.4411	1.1711	0.7724	0.0723	0.307	0.3312	9.1204	3.2585	3.719	0.9079	7.6834
TCGA-S9-A89Z	623	0	1.2152	0.2071	1.5725	0.5793	10.4439	1.1541	0	0	0.3675	5.4999	3.531	0.0518	1.515	0.2197	2.3253	0	3.1249	0.0377	0.0702	0.0932	0.2495	0.4934	10.6756	3.8141	0.326	0.148	1.8681	0.0651	5.878	0.1192	0	0.4879	2.0974	0	0	1.9737	15.731	1.4318	0.3976	0	0.0621	0.1302	10.6978	0.369	4.6453	0.6263	15.3495
TCGA-HT-7470	1220	1	8.6209	0.5113	1.2606	0.1934	4.759	1.6873	1.6354	2.8485	2.5118	2.7442	6.1187	0.7863	4.5942	0.2085	3.6575	0.0582	4.3338	0.1931	0.2999	0.467	0.1421	0.281	5.7916	2.299	2.4607	0.7118	0.4256	0.9635	2.698	0.2829	0.3274	0.6485	5.5004	2.2731	0.9213	3.5974	4.2555	0.8906	5.2942	0.1166	0.3819	0.6528	8.898	6.0956	2.9282	1.0919	6.8902
TCGA-DU-6402	214	1	1.1771	0.115	0.7757	0.5454	3.3119	0.9991	0	0	2.2351	1.7319	1.126	0.0804	3.3109	0.0293	1.6622	0	0.0517	0.0452	0	0.0248	0.1662	0.0821	8.9521	2.6978	0	0.0712	0.7642	0.1444	0.9881	0.1455	0.0425	0.3249	0.0291	0	0.1077	0.7886	8.2923	1.3048	0.1986	0.0682	0	0.0173	8.7583	0.4915	2.846	0.1922	2.437
TCGA-QH-A6X8	509	0	0.9565	0.2242	2.059	0.7206	2.9422	1.138	0.3699	0	0.1591	0.6152	2.8346	0.0373	0.7851	0.9193	1.9855	0	0.3781	0.0217	0.211	0.3092	0.06	0.7298	4.6426	3.6067	0.2352	0.0949	0.5584	0.0782	6.8759	0.731	0	0.7041	0.0946	0.024	0.5835	1.9935	6.3186	1.7941	6.1322	0	0.206	0.094	9.2341	1.7306	4.6921	0.1768	5.0604
TCGA-DU-A5TY	1033	1	4.4304	0.4707	4.6713	1.0574	10.2913	1.9439	0	0.0128	0.5895	4.0351	5.1457	0.0969	1.7286	0.047	2.173	0.082	0.1868	0.1571	0.0469	0.1196	0	0.0594	7.8796	6.7479	0.0981	1.6815	1.4341	0.0348	20.506	0.0478	0	0.1305	0.1051	0	0.3892	0.4749	12.3509	1.9794	0.2791	0.3284	0.2788	0.1462	6.8308	2.3679	7.0046	1.1488	8.0717
TCGA-DU-8163	629	0	1.1484	0.1656	1.5834	0.8465	5.8854	3.7221	0.205	0.4471	0.9991	3.4091	4.255	0.2897	2.6958	1.0774	2.8657	0	1.0554	0.0602	0.0655	0.1937	0.133	0.1381	6.2581	2.801	2.3789	0.2038	2.0912	0.1734	2.5098	0.0635	0.2554	0.1301	0.8036	0.0532	0.5173	1.2625	5.4761	1.6721	1.1526	0.0819	0.2184	0.1874	9.2978	1.7704	3.5163	0.7272	4.3079
TCGA-DU-A7TD	228	1	1.9136	0.1329	1.0649	1.3647	6.2214	5.8861	0	0	1.0137	5.2515	3.8764	0.083	4.1888	0.0423	3.264	0	0.1681	0.145	0.2026	0.0179	0.08	0.0237	5.8298	5.794	0.1961	2.0253	0.8218	0.1669	4.0638	0.1721	0	0	0	0	0	1.7093	11.6629	2.0848	0.574	0	0.0119	0.0251	7.3774	0.1776	5.0066	0.021	8.7059
[truncated: 371 more columns]
