# Supplementary material for: Bioinformatic profiling identifies the glutaminase to be a potential novel cuproptosis-related biomarker for glioma
Source: Front Cell Dev Biol. 2022 Sep 9;10:982439. doi: 10.3389/fcell.2022.982439 (PMC9500213; doi:10.3389/fcell.2022.982439)
Supplement: Supplementary file 13 [file DataSheet1.CSV]

Patient	No benefits	Responder	TIDE	IFNG	MSI Expr Sig	Merck18	CD274	CD8	CTL.flag	Dysfunction	Exclusion	MDSC	CAF	TAM M2
TCGA-14-0871-01A-01R-1849-01	False	False	1.29	74.67	0.29	32.66	1.51	2.62	False	-0.40	1.29	0.07	0.09	0.03
TCGA-DB-A64W-01A-11R-A29R-07	False	False	1.20	16.94	1.00	16.75	1.11	1.02	False	-0.33	1.20	0.06	0.07	0.03
TCGA-DU-8164-01A-11R-2256-07	False	False	1.16	26.83	1.00	22.05	1.49	0.42	False	-0.27	1.16	0.04	0.11	0.01
TCGA-DB-A4XG-01A-11R-A27Q-07	False	False	1.13	14.63	1.00	17.83	1.83	0.26	False	-0.29	1.13	0.05	0.10	0.01
TCGA-DH-A7UR-01A-11R-A33Z-07	False	False	1.12	22.88	1.00	34.25	0.69	0.38	False	-0.23	1.12	0.06	0.07	0.02
TCGA-DB-A64R-01A-11R-A29R-07	False	False	1.09	26.54	1.00	20.99	0.66	0.21	False	-0.21	1.09	0.04	0.11	0.01
TCGA-E1-5304-01A-01R-1470-07	False	False	1.07	54.46	1.00	24.45	0.19	0.18	False	-0.40	1.07	0.07	0.06	0.02
TCGA-DU-A76R-01A-11R-A32Q-07	False	False	1.05	43.64	1.00	28.35	3.45	0.41	False	-0.11	1.05	0.03	0.12	0.00
TCGA-HW-7495-01A-11R-2027-07	False	False	1.02	16.88	1.00	24.95	1.63	0.84	False	-0.09	1.02	0.03	0.12	0.00
TCGA-CS-6670-01A-11R-1896-07	False	False	1.01	11.25	1.00	22.50	0.87	0.50	False	-0.08	1.01	0.03	0.11	0.00
TCGA-FG-7641-01B-11R-2256-07	False	False	1.01	12.34	1.00	16.80	1.25	0.83	False	-0.11	1.01	0.03	0.12	0.00
TCGA-E1-5318-01A-01R-1470-07	False	False	1.01	61.18	1.00	41.86	0.94	0.05	False	-0.28	1.01	0.05	0.08	0.02
TCGA-W9-A837-01A-11R-A36H-07	False	False	1.01	22.48	1.00	21.89	1.26	0.63	False	-0.10	1.01	0.03	0.11	0.01
TCGA-HT-7873-01B-11R-2403-07	False	False	1.00	10.64	1.00	25.76	2.71	0.06	False	-0.19	1.00	0.02	0.11	0.01
TCGA-IK-7675-01A-11R-2090-07	False	False	0.99	63.81	1.00	26.83	1.09	0.31	False	-0.24	0.99	0.03	0.10	0.01
TCGA-HT-7603-01A-21R-2090-07	False	False	0.99	20.14	1.00	19.12	2.78	2.09	False	-0.14	0.99	0.03	0.09	0.02
TCGA-RY-A83X-01A-11R-A36H-07	False	False	0.98	9.60	1.00	24.71	0.75	0.15	False	-0.14	0.98	0.03	0.10	0.00
TCGA-P5-A72Z-01A-11R-A32Q-07	False	False	0.98	14.53	1.00	15.69	0.35	0.08	False	-0.20	0.98	0.06	0.06	0.02
TCGA-DU-6410-01A-11R-1896-07	False	False	0.98	20.52	1.00	11.26	0.49	0.24	False	-0.32	0.98	0.06	0.06	0.02
TCGA-FG-7636-01A-11R-2090-07	False	False	0.97	96.18	1.00	41.51	0.57	0.21	False	-0.14	0.97	0.04	0.09	0.01
TCGA-S9-A7R1-01A-12R-A34R-07	False	False	0.95	21.27	1.00	22.17	1.42	0.36	False	-0.14	0.95	0.04	0.09	0.01
TCGA-E1-A7Z2-01A-21R-A34R-07	False	False	0.95	23.39	1.00	26.63	1.12	0.46	False	0.03	0.95	0.03	0.10	0.01
TCGA-R8-A73M-01A-11R-A32Q-07	False	False	0.95	17.75	1.00	22.17	0.54	0.11	False	-0.13	0.95	0.05	0.07	0.02
TCGA-FG-A4MT-01A-11R-A26U-07	False	False	0.94	26.92	1.00	27.50	1.21	0.00	False	-0.19	0.94	0.04	0.07	0.02
TCGA-WY-A859-01A-12R-A36H-07	False	False	0.90	18.60	1.00	16.06	1.37	1.41	False	0.01	0.90	0.03	0.08	0.02
TCGA-HT-A74L-01A-11R-A32Q-07	False	False	0.90	32.56	1.00	23.98	1.86	0.05	False	-0.19	0.90	0.02	0.10	-0.00
TCGA-HW-8320-01A-11R-2404-07	False	False	0.89	68.34	1.00	40.12	2.07	0.11	False	-0.09	0.89	0.03	0.10	-0.00
TCGA-QH-A870-01A-11R-A36H-07	False	False	0.87	44.35	1.00	34.36	2.77	0.20	False	-0.09	0.87	0.02	0.11	0.00
TCGA-FG-A711-01A-21R-A33Z-07	False	False	0.87	33.51	1.00	29.94	0.91	0.39	False	-0.05	0.87	0.02	0.09	0.01
TCGA-CS-6669-01A-11R-1896-07	False	False	0.86	11.22	1.00	11.28	0.78	2.03	False	0.09	0.86	0.03	0.08	0.02
TCGA-R8-A6YH-01A-21R-A32Q-07	False	False	0.86	33.35	1.00	25.22	0.59	0.03	False	-0.08	0.86	0.04	0.09	0.00
TCGA-HT-7855-01A-11R-2403-07	False	False	0.86	70.18	1.00	42.93	0.84	0.03	False	-0.12	0.86	0.02	0.10	-0.00
TCGA-RY-A845-01A-11R-A36H-07	False	False	0.85	36.04	1.00	30.15	1.72	0.31	False	-0.10	0.85	0.02	0.09	0.01
TCGA-DB-A4X9-01A-11R-A26U-07	False	False	0.85	15.87	1.00	33.35	1.77	0.28	False	-0.08	0.85	0.02	0.10	0.01
TCGA-TQ-A7RK-02A-11R-A36H-07	False	False	0.84	52.46	1.00	42.24	3.18	0.27	False	-0.13	0.84	0.03	0.09	0.01
TCGA-DU-A5TS-01A-11R-A28M-07	False	False	0.84	40.28	1.00	23.78	0.67	0.16	False	-0.14	0.84	0.03	0.07	0.01
TCGA-E1-A7YH-01A-11R-A34F-07	False	False	0.84	62.07	1.00	28.43	1.29	0.14	False	-0.09	0.84	0.02	0.09	0.00
TCGA-DH-A7UT-01A-12R-A34F-07	False	False	0.82	67.54	1.00	41.26	1.27	0.17	False	-0.02	0.82	0.03	0.09	0.00
TCGA-E1-5307-01A-01R-1896-07	False	False	0.82	85.79	1.00	33.29	2.19	0.43	False	-0.17	0.82	0.02	0.08	0.01
TCGA-TM-A7CF-02A-11R-A32Q-07	False	False	0.81	20.98	1.00	20.29	0.74	0.14	False	-0.09	0.81	0.03	0.08	0.01
TCGA-S9-A7R8-01A-11R-A34R-07	False	False	0.78	124.43	1.00	44.28	1.53	0.03	False	-0.17	0.78	0.03	0.07	0.01
TCGA-HT-7879-01A-11R-2403-07	False	False	0.78	62.25	1.00	42.49	1.59	0.23	False	-0.05	0.78	0.02	0.09	0.00
TCGA-P5-A735-01A-11R-A32Q-07	False	False	0.78	12.78	1.00	22.13	1.12	0.20	False	-0.05	0.78	0.03	0.07	0.01
TCGA-E1-A7Z6-01A-11R-A34R-07	False	False	0.75	32.39	1.00	34.29	4.06	0.14	False	-0.00	0.75	0.01	0.10	-0.00
TCGA-HT-7482-01A-11R-2027-07	False	False	0.74	53.29	1.00	42.90	3.65	0.14	False	-0.07	0.74	0.01	0.10	-0.00
TCGA-DU-A7TI-01A-11R-A33Z-07	False	False	0.72	245.97	1.00	123.14	6.91	0.69	False	0.01	0.72	0.01	0.11	-0.03
TCGA-DU-7304-02A-12R-A36H-07	False	False	0.70	19.75	1.00	30.57	0.18	0.04	False	-0.16	0.70	0.05	0.02	0.02
TCGA-DU-A6S7-01A-21R-A32Q-07	False	False	0.70	9.77	1.00	31.99	3.54	0.03	False	-0.07	0.70	0.01	0.08	0.01
TCGA-R8-A6MK-01A-11R-A32Q-07	False	False	0.70	71.84	1.00	31.43	1.58	0.14	False	-0.00	0.70	0.02	0.09	-0.01
TCGA-QH-A6CS-01A-11R-A31N-07	False	False	0.67	91.61	1.00	45.26	4.02	0.07	False	-0.01	0.67	0.01	0.08	0.01
TCGA-QH-A6CW-01A-11R-A32Q-07	False	False	0.67	61.14	1.00	47.46	1.29	0.26	False	0.01	0.67	0.02	0.08	-0.01
TCGA-S9-A6U8-01A-21R-A33Z-07	False	False	0.67	30.28	1.00	41.32	3.17	0.25	False	-0.01	0.67	0.01	0.08	0.00
TCGA-HT-7684-01A-11R-2256-07	False	False	0.64	95.11	1.00	54.86	1.10	0.05	False	0.02	0.64	0.01	0.09	-0.01
TCGA-FG-A4MX-01A-11R-A26U-07	False	False	0.63	16.95	1.00	18.77	0.31	0.09	False	-0.10	0.63	0.02	0.07	-0.00
TCGA-HT-7620-01A-11R-2256-07	False	False	0.59	57.35	1.00	36.43	1.67	0.35	False	-0.08	0.59	0.01	0.06	0.01
TCGA-HT-8019-01A-21R-2404-07	False	False	0.15	13.40	1.00	12.68	1.43	1.70	True	0.15	0.91	0.03	0.07	0.02
TCGA-E1-A7YY-01A-11R-A34R-07	False	False	0.15	45.97	1.00	25.82	3.09	2.12	True	0.15	0.91	0.03	0.08	0.02
TCGA-E1-A7YN-01A-11R-A34F-07	False	False	0.15	446.56	0.00	306.85	7.00	11.20	True	0.15	0.17	-0.02	0.08	-0.04
TCGA-DB-A75K-01A-11R-A32Q-07	False	False	0.15	78.73	1.00	79.13	3.11	0.08	True	0.15	0.64	0.02	0.10	-0.04
TCGA-06-0675-11A-32R-A36H-07	False	False	0.15	51.82	1.00	28.18	1.83	2.81	True	0.15	0.89	0.03	0.08	0.02
TCGA-HT-8018-01A-11R-2404-07	False	False	0.14	176.75	1.00	110.12	3.31	3.54	True	0.14	0.83	0.01	0.11	-0.01
TCGA-HT-7857-01A-11R-2403-07	False	False	0.14	1924.05	0.00	417.30	26.34	6.88	True	0.14	0.54	-0.01	0.09	-0.00
TCGA-06-0171-02A-11R-2005-01	False	False	0.14	1022.42	0.00	300.30	6.31	7.53	True	0.14	0.21	-0.04	0.08	-0.01
TCGA-DB-A75P-01A-11R-A32Q-07	False	False	0.13	97.42	1.00	48.39	4.96	2.40	True	0.13	0.82	0.02	0.11	0.00
TCGA-FG-8189-01B-11R-A28M-07	False	False	0.13	21.52	1.00	16.44	2.32	3.17	True	0.13	0.90	0.03	0.08	0.02
TCGA-HW-A5KM-01A-11R-A27Q-07	False	False	0.13	1289.19	0.00	347.54	9.57	0.70	True	0.13	0.20	-0.01	0.06	-0.03
TCGA-FG-8181-01A-11R-2256-07	False	False	0.13	55.64	1.00	28.96	1.53	2.23	True	0.13	0.92	0.03	0.09	0.01
TCGA-S9-A7IQ-01A-21R-A34F-07	False	False	0.13	11.69	1.00	16.56	1.77	2.19	True	0.13	1.01	0.03	0.09	0.02
TCGA-DB-A75O-01A-11R-A32Q-07	False	False	0.12	129.34	1.00	86.28	1.44	0.18	True	0.12	0.43	0.01	0.06	-0.01
TCGA-FG-A713-01A-11R-A32Q-07	False	False	0.12	22.34	1.00	25.56	1.05	1.06	True	0.12	0.90	0.03	0.10	0.01
TCGA-06-0678-11A-32R-A36H-07	False	False	0.12	41.65	1.00	26.09	2.61	1.63	True	0.12	0.90	0.03	0.09	0.01
TCGA-06-0681-11A-41R-A36H-07	False	False	0.12	34.19	1.00	25.09	2.25	2.27	True	0.12	0.86	0.02	0.08	0.02
TCGA-FN-7833-01A-11R-2090-07	False	False	0.12	292.34	1.00	159.17	10.14	0.21	True	0.12	0.36	0.00	0.07	-0.03
TCGA-HT-A5R5-01A-11R-A28M-07	False	False	0.12	216.27	1.00	101.34	7.66	0.74	True	0.12	0.57	0.01	0.09	-0.02
TCGA-06-0680-11A-32R-A36H-07	False	False	0.11	44.92	1.00	22.24	3.05	2.99	True	0.11	0.93	0.03	0.08	0.02
TCGA-HT-8563-01A-11R-2404-07	False	False	0.11	2579.27	0.00	543.36	23.42	6.37	True	0.11	0.34	-0.02	0.08	-0.02
TCGA-P5-A736-01A-11R-A32Q-07	False	False	0.11	138.65	0.00	73.12	3.89	0.95	True	0.11	0.41	-0.00	0.06	-0.00
TCGA-DU-5872-02A-21R-A36H-07	False	False	0.10	1366.44	0.00	422.89	8.96	9.38	True	0.10	0.29	-0.02	0.06	-0.00
TCGA-VM-A8C9-01A-11R-A36H-07	False	False	0.10	629.91	0.00	241.13	1.85	2.75	True	0.10	0.67	0.01	0.08	0.01
TCGA-DU-A6S6-01A-21R-A32Q-07	False	False	0.10	10.02	1.00	18.49	0.88	1.06	True	0.10	1.05	0.04	0.10	0.01
TCGA-TM-A84F-01A-11R-A36H-07	False	False	0.09	482.96	1.00	133.87	5.09	4.36	True	0.09	0.51	0.01	0.07	-0.00
TCGA-HT-8107-01A-13R-2404-07	False	False	0.09	27.34	1.00	23.30	3.45	1.99	True	0.09	0.87	0.02	0.08	0.01
TCGA-DU-A7TG-01A-21R-A34R-07	False	False	0.09	43.63	1.00	25.52	2.12	1.84	True	0.09	0.96	0.03	0.09	0.01
TCGA-S9-A6WN-01A-12R-A33Z-07	False	False	0.09	947.10	1.00	229.89	35.61	1.44	True	0.09	0.66	0.01	0.09	0.00
TCGA-HT-7880-01A-11R-2403-07	False	False	0.09	35.63	1.00	26.40	1.37	1.12	True	0.09	0.80	0.02	0.08	0.01
TCGA-S9-A6UA-01A-12R-A33Z-07	False	False	0.08	1387.96	0.00	388.42	7.17	6.31	True	0.08	0.83	0.01	0.12	-0.01
TCGA-P5-A72U-01A-31R-A32Q-07	False	False	0.08	169.39	0.00	90.85	5.15	1.79	True	0.08	0.75	0.00	0.10	0.00
TCGA-S9-A6WI-01A-21R-A33Z-07	False	False	0.08	20.94	1.00	20.31	1.91	2.30	True	0.08	0.91	0.03	0.07	0.02
TCGA-16-0846-01A-01R-1850-01	False	False	0.08	387.10	0.00	214.42	6.87	4.34	True	0.08	0.48	0.01	0.08	-0.02
TCGA-HT-8106-01A-11R-2404-07	False	False	0.08	2062.60	0.00	443.54	4.38	21.13	True	0.08	0.15	-0.03	0.05	-0.00
TCGA-CS-6290-01A-11R-1708-07	False	False	0.08	363.83	1.00	129.04	3.48	1.15	True	0.08	0.35	-0.00	0.06	-0.01
TCGA-DU-A5TR-01A-11R-A28M-07	False	False	0.08	297.77	0.00	116.20	1.24	1.89	True	0.08	0.42	-0.01	0.07	-0.01
TCGA-QH-A6XC-01A-12R-A32Q-07	False	False	0.07	139.11	1.00	65.63	2.27	0.78	True	0.07	0.95	0.03	0.09	0.01
TCGA-VM-A8CA-01A-11R-A36H-07	False	False	0.07	89.33	1.00	55.59	2.43	0.88	True	0.07	0.73	0.02	0.09	-0.01
TCGA-HT-7608-01A-11R-2090-07	False	False	0.07	101.77	1.00	40.83	1.39	0.20	True	0.07	0.63	0.01	0.10	-0.01
TCGA-HT-A5R7-01A-11R-A28M-07	False	False	0.07	79.22	1.00	41.75	1.71	1.32	True	0.07	0.86	0.02	0.09	0.01
TCGA-HT-8010-01A-11R-2403-07	False	False	0.07	65.86	1.00	40.85	1.65	0.95	True	0.07	0.74	0.01	0.09	0.00
TCGA-E1-A7Z3-01A-11R-A34R-07	False	False	0.06	78.72	1.00	39.44	2.39	0.76	True	0.06	0.89	0.02	0.10	0.01
TCGA-E1-A7YK-01A-11R-A34F-07	False	False	0.06	540.05	0.39	183.24	1.49	2.43	True	0.06	0.48	-0.00	0.07	0.00
TCGA-S9-A7IY-01A-11R-A34F-07	False	False	0.06	102.36	1.00	58.42	1.92	0.99	True	0.06	0.67	0.01	0.09	-0.01
TCGA-HT-8015-01B-11R-A28M-07	False	False	0.06	156.86	1.00	46.72	2.69	2.65	True	0.06	0.87	0.01	0.10	0.01
TCGA-P5-A5F1-01A-11R-A28M-07	False	False	0.06	145.46	1.00	100.79	1.83	0.97	True	0.06	0.53	0.01	0.08	-0.02
TCGA-HW-A5KK-01A-11R-A27Q-07	False	False	0.06	265.64	0.00	99.56	5.43	1.77	True	0.06	0.52	-0.01	0.09	-0.00
TCGA-HT-8113-01A-11R-2404-07	False	False	0.05	18.01	1.00	18.44	1.86	1.64	True	0.05	0.93	0.03	0.09	0.02
TCGA-P5-A5EX-01A-12R-A28M-07	False	False	0.05	899.74	0.00	296.13	50.36	4.30	True	0.05	0.52	0.00	0.07	-0.00
TCGA-HT-A4DS-01A-11R-A26U-07	False	False	0.05	299.95	0.78	145.09	2.71	0.99	True	0.05	0.61	0.02	0.07	-0.00
TCGA-DU-7012-01A-11R-2027-07	False	False	0.05	1389.72	0.00	391.64	13.88	7.07	True	0.05	0.61	-0.00	0.09	0.00
TCGA-HT-8558-01A-21R-2404-07	False	False	0.05	24.68	1.00	20.09	1.78	2.37	True	0.05	0.88	0.03	0.07	0.02
TCGA-FG-5963-01A-11R-1708-07	False	False	0.04	471.47	0.00	142.74	3.85	4.95	True	0.04	0.42	-0.01	0.06	0.00
TCGA-QH-A6CX-01A-11R-A32Q-07	False	False	0.04	78.96	1.00	51.99	2.21	0.45	True	0.04	0.64	0.01	0.09	-0.00
TCGA-S9-A7R7-01A-11R-A34R-07	False	False	0.04	560.17	0.00	142.23	3.07	1.37	True	0.04	0.71	0.00	0.10	0.00
TCGA-HT-7882-01A-11R-2403-07	False	False	0.04	582.61	0.00	177.00	13.58	9.22	True	0.04	0.74	-0.01	0.13	-0.00
TCGA-S9-A6U9-01A-11R-A32Q-07	False	False	0.04	98.91	1.00	62.57	1.74	0.53	True	0.04	0.49	0.00	0.08	-0.01
TCGA-TM-A84L-01A-11R-A36H-07	False	False	0.04	72.24	1.00	49.30	3.63	0.81	True	0.04	0.56	0.01	0.07	-0.00
TCGA-DB-A75M-01A-11R-A32Q-07	False	False	0.04	52.98	1.00	46.07	0.95	0.15	True	0.04	0.72	0.02	0.09	-0.00
TCGA-HT-7856-01A-11R-2403-07	False	False	0.04	18.57	1.00	23.29	2.07	1.50	True	0.04	1.01	0.03	0.10	0.02
TCGA-CS-4944-01A-01R-1470-07	False	False	0.04	192.87	1.00	73.29	2.33	1.36	True	0.04	0.45	0.01	0.05	0.01
TCGA-TQ-A7RP-01A-21R-A34F-07	False	False	0.04	106.67	1.00	56.95	1.31	1.34	True	0.04	0.66	0.00	0.09	0.00
TCGA-VM-A8CF-01A-11R-A36H-07	False	False	0.04	217.75	0.00	98.22	1.51	0.16	True	0.04	0.49	0.01	0.06	0.01
TCGA-TM-A84C-01A-11R-A36H-07	False	False	0.04	279.26	1.00	79.13	4.69	0.35	True	0.04	0.70	0.01	0.09	-0.00
TCGA-S9-A6WG-01A-11R-A33Z-07	False	False	0.04	90.43	1.00	83.78	2.49	1.30	True	0.04	0.90	0.02	0.12	-0.01
TCGA-HT-7691-01A-11R-2256-07	False	False	0.04	203.25	0.01	48.93	3.91	0.76	True	0.04	0.67	0.00	0.11	-0.01
TCGA-DB-A64O-01A-11R-A29R-07	False	False	0.04	118.93	1.00	38.45	2.44	0.55	True	0.04	0.67	0.01	0.08	0.01
TCGA-DB-5270-01A-02R-1470-07	False	False	0.04	295.82	1.00	82.34	2.73	2.07	True	0.04	0.93	0.02	0.10	0.01
TCGA-HT-A74O-01A-11R-A32Q-07	False	False	0.03	280.00	0.00	109.11	1.35	0.94	True	0.03	0.52	0.01	0.07	-0.00
TCGA-S9-A6U0-01A-12R-A32Q-07	False	False	0.03	421.04	0.00	172.66	3.51	3.60	True	0.03	0.94	0.02	0.13	-0.00
TCGA-HT-7686-01A-11R-2256-07	False	False	0.03	539.90	1.00	154.79	3.54	1.26	True	0.03	0.65	0.00	0.09	-0.01
TCGA-HT-7680-01A-11R-2256-07	False	False	0.03	288.39	1.00	114.39	3.78	1.36	True	0.03	0.55	0.00	0.08	-0.00
TCGA-P5-A72X-01A-11R-A32Q-07	False	False	0.03	57.14	1.00	60.42	1.52	0.69	True	0.03	0.76	0.02	0.09	-0.00
TCGA-DU-A76K-01A-11R-A33Z-07	False	False	0.03	23.41	1.00	30.80	1.49	0.97	True	0.03	1.03	0.03	0.10	0.01
TCGA-E1-A7Z4-01A-11R-A34R-07	False	False	0.03	128.06	1.00	47.27	1.43	0.13	True	0.03	0.53	0.01	0.07	-0.00
TCGA-FG-A70Z-01A-12R-A33Z-07	False	False	0.03	331.83	1.00	101.42	2.44	1.18	True	0.03	0.90	0.02	0.10	0.01
TCGA-S9-A7IX-01A-12R-A34F-07	False	False	0.03	327.82	1.00	94.20	7.73	1.07	True	0.03	0.91	0.02	0.10	0.01
TCGA-HT-7854-01A-11R-2256-07	False	False	0.03	235.72	1.00	89.38	5.24	1.00	True	0.03	0.55	0.00	0.08	-0.01
TCGA-E1-5303-01A-01R-1470-07	False	False	0.03	129.10	1.00	70.91	1.45	0.17	True	0.03	0.44	-0.00	0.06	-0.00
TCGA-S9-A6U5-01A-12R-A33Z-07	False	False	0.03	223.16	1.00	89.38	1.85	2.92	True	0.03	0.76	0.01	0.10	-0.00
TCGA-06-2557-01A-01R-1849-01	False	False	0.03	966.47	0.00	242.43	3.23	5.11	True	0.03	0.45	-0.01	0.07	-0.00
TCGA-DU-8158-01A-11R-2256-07	False	False	0.02	506.73	1.00	184.69	6.04	5.47	True	0.02	0.67	0.01	0.09	0.00
TCGA-06-0130-01A-01R-1849-01	False	False	0.02	1933.39	0.00	399.87	20.62	20.25	True	0.02	0.77	-0.00	0.13	-0.01
TCGA-QH-A6CU-01A-11R-A31N-07	False	False	0.02	53.01	1.00	59.12	0.95	0.16	True	0.02	0.68	0.01	0.09	-0.00
TCGA-DB-5279-01A-03R-2347-07	False	False	0.02	49.01	1.00	33.81	1.84	1.59	True	0.02	0.63	0.02	0.08	-0.01
TCGA-FG-A60L-01A-12R-A31N-07	False	False	0.02	82.86	1.00	70.19	2.12	0.38	True	0.02	0.54	0.02	0.05	0.00
TCGA-DB-A64V-01A-11R-A29R-07	False	False	0.02	244.46	1.00	93.71	2.39	2.34	True	0.02	0.57	0.00	0.07	0.00
TCGA-HT-8110-01A-11R-2404-07	False	False	0.02	794.41	0.00	210.83	5.82	0.97	True	0.02	0.42	-0.01	0.06	0.00
TCGA-06-0749-01A-01R-1849-01	False	False	0.02	364.33	0.00	62.58	2.56	0.89	True	0.02	0.39	-0.01	0.06	0.01
TCGA-S9-A6TU-01A-12R-A32Q-07	False	False	0.02	84.56	1.00	41.44	1.51	0.16	True	0.02	0.66	0.02	0.08	0.00
TCGA-HT-A61A-01A-11R-A29R-07	False	False	0.02	41.74	1.00	22.06	0.78	2.31	True	0.02	0.97	0.03	0.09	0.02
TCGA-32-2632-01A-01R-1850-01	False	False	0.02	1018.01	0.00	186.92	3.55	5.74	True	0.02	0.73	0.00	0.11	-0.01
TCGA-HW-7489-01A-11R-2027-07	False	False	0.02	74.14	1.00	34.64	2.04	1.23	True	0.02	1.01	0.03	0.10	0.01
TCGA-WY-A858-01A-11R-A36H-07	False	False	0.02	231.95	1.00	88.29	1.17	0.37	True	0.02	0.53	0.00	0.06	0.00
TCGA-06-5410-01A-01R-1849-01	False	False	0.02	1366.41	0.00	290.32	4.86	0.92	True	0.02	0.16	-0.03	0.06	-0.01
TCGA-FG-A60J-01A-11R-A28M-07	False	False	0.02	125.64	1.00	55.44	2.16	0.46	True	0.02	0.75	0.02	0.09	-0.00
TCGA-HT-7860-01A-11R-2403-07	False	False	0.02	368.12	0.00	107.54	17.95	1.17	True	0.02	0.72	0.00	0.10	0.00
TCGA-DB-5273-01A-01R-1470-07	False	False	0.02	276.86	1.00	100.35	2.46	0.45	True	0.02	0.56	0.01	0.08	-0.01
TCGA-DU-7292-01A-11R-2027-07	False	False	0.01	63.68	1.00	39.96	2.24	1.48	True	0.01	1.03	0.03	0.11	0.01
TCGA-HT-A74H-01A-11R-A32Q-07	False	False	0.01	140.89	1.00	106.21	1.79	1.90	True	0.01	0.67	0.01	0.07	0.01
TCGA-06-0132-01A-02R-1849-01	False	False	0.01	760.94	0.00	167.81	2.14	2.39	True	0.01	0.30	-0.02	0.06	0.00
TCGA-E1-A7YJ-01A-11R-A34F-07	False	False	0.01	236.66	0.00	136.35	4.96	2.05	True	0.01	0.74	0.02	0.11	-0.03
TCGA-06-0210-02A-01R-2005-01	False	False	0.01	567.67	0.00	164.54	4.03	4.24	True	0.01	0.57	-0.01	0.10	-0.00
TCGA-E1-A7YL-01A-11R-A34F-07	False	False	0.01	438.79	0.00	142.55	3.89	3.09	True	0.01	0.76	0.01	0.10	-0.01
TCGA-HT-8111-01A-11R-2404-07	False	False	0.01	254.22	1.00	74.46	1.51	0.74	True	0.01	0.64	0.01	0.08	-0.00
TCGA-06-0139-01A-01R-1849-01	False	False	0.01	1493.53	0.00	248.07	5.00	6.74	True	0.01	0.07	-0.03	0.05	-0.01
TCGA-DU-A76O-01A-11R-A32Q-07	False	False	0.01	214.19	1.00	82.51	0.35	0.13	True	0.01	0.76	0.02	0.07	0.01
TCGA-P5-A5EY-01A-11R-A27Q-07	False	False	0.01	90.55	1.00	50.81	1.81	3.04	True	0.01	0.89	0.02	0.09	0.02
TCGA-S9-A7R2-01A-21R-A34R-07	False	False	0.01	355.18	1.00	113.11	3.30	4.25	True	0.01	0.66	0.00	0.08	0.01
TCGA-DU-6396-01A-11R-1708-07	False	False	0.01	710.13	1.00	217.68	2.53	2.01	True	0.01	0.58	0.00	0.10	-0.02
TCGA-HT-7601-01A-11R-2090-07	False	False	0.01	772.59	1.00	209.31	3.30	3.11	True	0.01	0.61	0.00	0.09	-0.00
TCGA-CS-4941-01A-01R-1470-07	False	False	0.01	497.27	0.00	212.87	13.53	2.70	True	0.01	0.59	0.01	0.09	-0.01
TCGA-VM-A8CD-01A-11R-A36H-07	False	False	0.01	272.31	1.00	117.07	12.90	0.81	True	0.01	0.61	-0.00	0.12	-0.03
TCGA-TQ-A7RV-02A-11R-A36H-07	False	False	0.00	108.42	1.00	47.14	1.14	1.92	True	0.00	0.64	0.01	0.08	0.00
TCGA-06-0649-01B-01R-1849-01	False	False	0.00	825.71	0.00	109.98	1.64	4.26	True	0.00	0.59	-0.00	0.08	0.00
TCGA-TM-A84R-01A-21R-A36H-07	False	False	0.00	35.30	1.00	19.99	2.39	2.07	True	0.00	1.05	0.03	0.09	0.02
TCGA-HT-A74J-01A-12R-A32Q-07	False	False	0.00	51.74	1.00	34.53	1.70	0.42	True	0.00	0.83	0.02	0.09	0.01
TCGA-28-1753-01A-01R-1850-01	False	False	0.00	737.09	0.00	152.99	3.39	1.79	True	0.00	0.50	-0.00	0.07	0.00
TCGA-06-0158-01A-01R-1849-01	False	False	0.00	508.37	0.00	130.74	5.49	1.44	True	0.00	0.92	0.02	0.12	-0.00
TCGA-E1-A7YE-01A-11R-A34F-07	False	False	0.00	447.29	1.00	145.31	2.15	0.65	True	0.00	0.79	0.01	0.11	-0.01
TCGA-HT-A4DV-01A-11R-A26U-07	False	False	0.00	89.14	1.00	45.27	1.29	0.86	True	0.00	0.84	0.02	0.09	0.01
TCGA-TQ-A7RJ-01A-11R-A33Z-07	False	False	0.00	72.67	1.00	44.80	2.25	0.29	True	0.00	0.74	0.01	0.10	-0.00
TCGA-DU-5854-01A-11R-1708-07	False	False	0.00	273.84	0.00	93.22	4.08	2.03	True	0.00	0.74	0.01	0.10	-0.00
TCGA-DU-A6S2-01A-21R-A32Q-07	False	False	0.00	10.15	1.00	20.98	1.88	0.88	True	0.00	0.86	0.03	0.10	-0.01
TCGA-HT-7602-01A-21R-2090-07	False	False	0.00	83.27	1.00	44.93	1.70	0.23	True	0.00	0.64	0.02	0.08	-0.01
TCGA-02-0047-01A-01R-1849-01	False	False	0.00	544.63	1.00	104.79	1.31	1.00	True	0.00	0.81	0.01	0.11	0.00
TCGA-TM-A7CF-01A-11R-A32Q-07	False	True	-0.00	13.50	1.00	16.27	1.22	0.79	True	-0.00	0.93	0.03	0.09	0.01
TCGA-FG-A70Y-01A-12R-A34R-07	False	True	-0.00	67.55	1.00	52.29	0.92	0.20	True	-0.00	0.67	0.00	0.08	0.01
TCGA-DH-A66G-01A-21R-A31N-07	False	True	-0.00	264.64	1.00	88.63	6.78	1.57	True	-0.00	0.85	0.02	0.11	-0.00
TCGA-FG-A6J3-01A-11R-A31N-07	False	True	-0.00	430.47	0.00	287.13	2.04	3.20	True	-0.00	0.52	0.01	0.06	0.00
TCGA-S9-A6TS-01A-12R-A33Z-07	False	True	-0.00	89.45	1.00	49.90	1.48	0.18	True	-0.00	0.70	0.01	0.08	0.00
TCGA-FG-6688-01A-11R-1896-07	False	True	-0.00	341.21	1.00	106.60	3.53	0.48	True	-0.00	0.60	-0.01	0.09	0.00
TCGA-HT-7607-01A-11R-2090-07	False	True	-0.00	113.41	1.00	45.54	2.58	1.61	True	-0.00	0.95	0.02	0.10	0.01
TCGA-FG-5964-01A-11R-1708-07	False	True	-0.01	210.62	1.00	84.05	1.53	0.62	True	-0.01	0.67	0.01	0.06	0.01
TCGA-HT-7874-01A-11R-2403-07	False	True	-0.01	23.47	1.00	26.42	2.07	1.20	True	-0.01	0.98	0.02	0.10	0.01
TCGA-32-1980-01A-01R-1850-01	False	True	-0.01	646.77	0.00	128.83	3.95	2.52	True	-0.01	0.52	-0.01	0.08	0.00
TCGA-CS-4942-01A-01R-1470-07	False	True	-0.01	399.16	1.00	177.81	3.45	0.46	True	-0.01	0.59	0.00	0.08	-0.00
TCGA-DH-5143-01A-01R-1470-07	False	True	-0.01	118.76	1.00	62.72	2.75	0.40	True	-0.01	0.76	0.02	0.09	0.01
TCGA-DU-8161-01A-11R-2256-07	False	True	-0.01	552.61	1.00	155.89	5.75	4.19	True	-0.01	0.74	0.00	0.11	-0.00
TCGA-26-5135-01A-01R-1850-01	False	True	-0.01	180.33	0.00	72.88	3.67	1.14	True	-0.01	0.88	0.02	0.10	0.00
TCGA-28-1747-01C-01R-1850-01	False	True	-0.01	459.93	0.00	186.52	6.12	1.80	True	-0.01	0.45	0.00	0.07	-0.01
TCGA-FG-A710-01A-12R-A33Z-07	False	True	-0.01	222.88	1.00	99.54	3.32	0.53	True	-0.01	0.80	0.02	0.10	-0.00
TCGA-FG-5962-01B-11R-1896-07	False	True	-0.01	83.74	1.00	39.13	2.74	1.42	True	-0.01	0.97	0.03	0.10	0.00
TCGA-HT-8013-01A-11R-2403-07	False	True	-0.01	227.15	1.00	69.32	1.37	0.12	True	-0.01	0.56	0.00	0.07	0.00
TCGA-HT-A617-01A-11R-A29R-07	False	True	-0.01	415.37	1.00	108.06	6.33	2.32	True	-0.01	0.64	0.00	0.10	-0.00
TCGA-06-0168-01A-01R-1849-01	False	True	-0.01	629.97	1.00	131.24	4.17	1.44	True	-0.01	0.64	-0.01	0.10	-0.00
TCGA-VW-A8FI-01A-11R-A36H-07	False	True	-0.01	102.20	0.00	44.63	3.14	0.85	True	-0.01	0.53	0.02	0.07	-0.01
TCGA-FG-A87Q-01A-11R-A36H-07	False	True	-0.01	336.27	1.00	127.16	11.01	1.39	True	-0.01	0.83	0.01	0.11	-0.00
TCGA-FG-6689-01A-11R-1896-07	False	True	-0.01	121.43	1.00	51.53	2.38	0.76	True	-0.01	0.83	0.02	0.10	-0.00
TCGA-HT-A618-01A-11R-A29R-07	False	True	-0.01	503.27	1.00	110.37	3.87	1.39	True	-0.01	0.61	0.00	0.08	0.00
TCGA-S9-A7R3-01A-11R-A34R-07	False	True	-0.01	89.75	1.00	45.26	3.12	0.31	True	-0.01	0.63	0.01	0.09	-0.00
TCGA-WY-A85D-01A-11R-A36H-07	False	True	-0.02	27.58	1.00	32.13	1.25	0.09	True	-0.02	0.61	0.00	0.08	0.00
TCGA-S9-A7IZ-01A-11R-A34F-07	False	True	-0.02	210.74	1.00	66.17	1.90	0.49	True	-0.02	0.78	0.01	0.09	0.00
TCGA-06-0645-01A-01R-1849-01	False	True	-0.02	571.93	0.00	150.48	7.67	1.27	True	-0.02	0.39	-0.02	0.09	-0.01
TCGA-06-5859-01A-01R-1849-01	False	True	-0.02	789.41	1.00	216.74	3.42	2.53	True	-0.02	0.67	0.01	0.09	-0.00
TCGA-HT-A5RC-01A-11R-A28M-07	False	True	-0.02	158.47	0.00	67.18	22.37	0.61	True	-0.02	0.92	0.00	0.13	0.00
TCGA-32-4213-01A-01R-1850-01	False	True	-0.02	1122.04	0.00	156.47	3.09	2.50	True	-0.02	0.59	-0.00	0.11	-0.00
TCGA-12-3653-01A-01R-1849-01	False	True	-0.02	700.37	0.00	346.37	11.28	1.25	True	-0.02	0.47	0.03	0.08	-0.04
TCGA-RY-A847-01A-11R-A36H-07	False	True	-0.02	85.77	1.00	41.58	1.15	0.65	True	-0.02	0.85	0.02	0.10	0.00
TCGA-S9-A6TV-01A-12R-A34R-07	False	True	-0.02	411.40	1.00	204.38	20.17	0.39	True	-0.02	0.72	0.02	0.11	-0.03
TCGA-16-1045-01B-01R-1850-01	False	True	-0.02	710.91	0.00	152.08	4.37	1.44	True	-0.02	0.53	-0.02	0.10	-0.00
TCGA-06-0184-01A-01R-1849-01	False	True	-0.02	583.72	0.00	125.33	4.47	1.22	True	-0.02	0.51	-0.02	0.10	-0.01
TCGA-DU-6397-01A-11R-1708-07	False	True	-0.02	130.46	1.00	61.12	0.88	0.61	True	-0.02	0.87	0.02	0.10	-0.00
TCGA-HT-7881-01A-11R-2403-07	False	True	-0.02	18.69	1.00	22.86	1.43	1.54	True	-0.02	0.96	0.03	0.10	0.01
TCGA-HT-7474-01A-11R-2027-07	False	True	-0.02	47.25	1.00	36.13	1.50	1.00	True	-0.02	0.90	0.02	0.10	0.01
TCGA-41-4097-01A-01R-1850-01	False	True	-0.02	415.31	1.00	123.02	9.10	2.94	True	-0.02	0.96	0.00	0.15	-0.01
TCGA-DH-A66F-01A-11R-A29R-07	False	True	-0.02	26.31	1.00	27.98	1.24	0.26	True	-0.02	0.82	0.02	0.10	-0.00
TCGA-FG-5965-02B-11R-A29R-07	False	True	-0.02	18.85	1.00	16.08	1.90	1.92	True	-0.02	0.99	0.04	0.08	0.03
TCGA-CS-4938-01B-11R-1896-07	False	True	-0.03	38.59	1.00	34.56	2.04	0.17	True	-0.03	0.60	0.01	0.07	0.00
TCGA-14-0736-02A-01R-2005-01	False	True	-0.03	1393.64	0.00	243.96	3.04	5.12	True	-0.03	0.40	0.00	0.05	0.00
TCGA-27-1834-01A-01R-1850-01	False	True	-0.03	625.30	0.00	177.48	9.97	5.23	True	-0.03	0.61	0.01	0.08	-0.00
TCGA-DB-5276-01A-01R-1470-07	False	True	-0.03	289.34	1.00	101.33	6.82	3.22	True	-0.03	0.73	0.00	0.10	0.00
TCGA-S9-A6WQ-01A-12R-A34F-07	False	True	-0.03	165.82	1.00	61.97	1.47	0.45	True	-0.03	0.70	0.02	0.08	0.00
TCGA-P5-A731-01A-11R-A32Q-07	False	True	-0.03	81.35	1.00	47.56	5.39	0.67	True	-0.03	0.95	0.03	0.11	0.00
TCGA-FG-7643-01A-11R-2090-07	False	True	-0.03	84.45	1.00	35.87	6.40	1.38	True	-0.03	0.97	0.02	0.11	0.01
TCGA-S9-A89V-01A-11R-A36H-07	False	True	-0.03	164.97	1.00	54.93	6.69	2.00	True	-0.03	1.09	0.02	0.14	-0.00
TCGA-FG-A4MW-01A-11R-A26U-07	False	True	-0.03	75.92	1.00	36.99	1.34	0.32	True	-0.03	0.90	0.03	0.10	0.00
TCGA-DU-A5TY-01A-11R-A28M-07	False	True	-0.03	541.48	0.00	146.14	4.78	2.13	True	-0.03	0.44	-0.01	0.07	0.00
TCGA-HT-7694-01A-11R-2256-07	False	True	-0.03	24.49	1.00	23.14	2.55	1.34	True	-0.03	1.00	0.03	0.10	0.02
TCGA-28-2510-01A-01R-1850-01	False	True	-0.03	107.48	1.00	43.22	3.93	1.74	True	-0.03	1.05	0.02	0.11	0.01
TCGA-VM-A8C8-01A-11R-A36H-07	False	True	-0.03	43.15	1.00	30.24	1.24	0.13	True	-0.03	0.69	0.02	0.08	0.00
TCGA-76-4929-01A-01R-1850-01	False	True	-0.03	114.97	0.00	63.08	3.02	0.91	True	-0.03	0.82	0.01	0.10	0.01
TCGA-WH-A86K-01A-11R-A36H-07	False	True	-0.03	54.81	1.00	35.32	0.61	0.16	True	-0.03	0.56	0.01	0.07	0.00
TCGA-DU-5855-01A-11R-1708-07	False	True	-0.03	301.74	1.00	85.47	2.85	0.59	True	-0.03	0.77	0.01	0.10	-0.01
TCGA-HT-7473-01A-11R-2027-07	False	True	-0.03	382.95	0.00	119.41	4.73	1.44	True	-0.03	0.60	-0.01	0.09	0.00
TCGA-32-2638-01A-01R-1850-01	False	True	-0.03	1176.09	0.00	289.51	32.42	1.56	True	-0.03	0.90	0.01	0.13	-0.01
TCGA-DB-A4XA-01A-11R-A26U-07	False	True	-0.03	153.24	1.00	54.74	1.48	0.94	True	-0.03	0.83	0.02	0.08	0.01
TCGA-28-2513-01A-01R-1850-01	False	True	-0.03	1139.56	0.00	196.97	8.60	1.28	True	-0.03	0.62	-0.01	0.11	-0.01
TCGA-QH-A6CV-01A-11R-A31N-07	False	True	-0.03	348.91	0.00	134.85	5.42	0.62	True	-0.03	0.82	0.02	0.10	-0.00
TCGA-HT-A74K-01A-11R-A32Q-07	False	True	-0.03	56.97	1.00	55.55	0.38	0.15	True	-0.03	0.78	0.04	0.07	0.01
TCGA-E1-5302-01A-01R-1470-07	False	True	-0.04	252.47	1.00	90.23	1.85	0.79	True	-0.04	0.74	0.01	0.09	-0.00
TCGA-FG-5965-01B-11R-1896-07	False	True	-0.04	108.19	1.00	54.98	0.86	0.73	True	-0.04	0.76	0.02	0.09	-0.00
TCGA-06-0190-02A-01R-2005-01	False	True	-0.04	808.54	0.00	170.48	4.77	4.97	True	-0.04	1.51	0.01	0.22	-0.00
TCGA-P5-A5F6-01A-11R-A28M-07	False	True	-0.04	26.53	1.00	24.13	0.38	0.29	True	-0.04	0.05	0.00	0.01	-0.01
TCGA-HT-8114-01A-11R-2404-07	False	True	-0.04	336.47	1.00	107.21	4.62	1.24	True	-0.04	0.78	0.01	0.11	-0.01
TCGA-HT-8012-01A-11R-2403-07	False	True	-0.04	40.67	1.00	34.92	1.38	0.18	True	-0.04	0.96	0.03	0.10	0.00
TCGA-DU-A5TU-01A-11R-A28M-07	False	True	-0.04	414.23	1.00	105.21	1.67	0.39	True	-0.04	0.76	0.02	0.08	0.00
TCGA-DU-6405-01A-11R-1708-07	False	True	-0.04	277.27	0.85	119.53	8.72	0.50	True	-0.04	0.94	0.02	0.11	0.00
TCGA-06-0141-01A-01R-1849-01	False	True	-0.04	483.55	0.00	83.94	4.76	2.22	True	-0.04	0.40	-0.02	0.08	-0.00
TCGA-TM-A84O-01A-11R-A36H-07	False	True	-0.04	141.30	1.00	67.97	1.02	0.90	True	-0.04	0.91	0.03	0.09	0.01
TCGA-DU-6395-01A-13R-1708-07	False	True	-0.04	21.24	1.00	29.20	2.45	0.32	True	-0.04	0.75	0.02	0.09	-0.00
TCGA-S9-A6U2-01A-21R-A33Z-07	False	True	-0.04	102.07	1.00	44.09	1.35	0.46	True	-0.04	0.81	0.02	0.10	0.00
TCGA-DU-A5TT-01A-11R-A28M-07	False	True	-0.04	128.14	1.00	67.50	2.31	0.36	True	-0.04	0.88	0.03	0.10	-0.00
TCGA-HT-A61B-01A-11R-A29R-07	False	True	-0.04	401.50	0.00	146.19	1.42	0.26	True	-0.04	0.59	0.02	0.07	-0.00
TCGA-19-2629-01A-01R-1850-01	False	True	-0.04	634.25	1.00	183.82	1.81	0.95	True	-0.04	0.67	0.02	0.09	-0.02
TCGA-S9-A7J1-01A-21R-A34R-07	False	True	-0.04	53.59	1.00	32.94	1.73	0.44	True	-0.04	0.91	0.02	0.11	-0.00
TCGA-HT-8564-01A-11R-2404-07	False	True	-0.04	216.02	1.00	71.37	4.88	2.76	True	-0.04	1.15	0.03	0.11	0.02
TCGA-HT-7605-01A-11R-2090-07	False	True	-0.04	42.06	1.00	31.68	2.61	1.09	True	-0.04	0.93	0.02	0.10	0.00
TCGA-RY-A843-01A-11R-A36H-07	False	True	-0.04	66.84	1.00	29.05	0.91	0.33	True	-0.04	0.80	0.02	0.09	0.00
TCGA-QH-A65V-01A-11R-A29R-07	False	True	-0.04	30.60	1.00	34.84	0.82	0.08	True	-0.04	0.76	0.01	0.09	0.00
TCGA-DH-A66D-01A-11R-A31N-07	False	True	-0.04	164.11	1.00	56.42	2.37	0.41	True	-0.04	0.83	0.02	0.10	-0.00
TCGA-FG-A6J1-01A-11R-A31N-07	False	True	-0.04	41.91	1.00	45.58	0.89	0.36	True	-0.04	0.79	0.04	0.06	0.02
TCGA-DB-A64X-01A-11R-A29R-07	False	True	-0.04	49.71	1.00	34.36	1.13	0.33	True	-0.04	0.69	0.02	0.07	0.01
TCGA-02-2486-01A-01R-1849-01	False	True	-0.04	745.17	0.00	293.35	15.97	7.06	True	-0.04	0.28	-0.02	0.08	-0.02
TCGA-19-2620-01A-01R-1850-01	False	True	-0.04	158.42	1.00	51.94	5.13	0.95	True	-0.04	0.86	0.01	0.12	-0.00
TCGA-S9-A6WO-01A-21R-A34F-07	False	True	-0.04	55.28	1.00	36.48	2.50	0.21	True	-0.04	0.67	0.02	0.08	0.00
TCGA-12-0619-01A-01R-1849-01	False	True	-0.04	510.57	0.00	127.62	7.83	2.46	True	-0.04	0.73	0.01	0.11	-0.01
TCGA-FG-A4MY-01A-11R-A26U-07	False	True	-0.04	46.81	1.00	39.27	1.21	0.49	True	-0.04	0.82	0.02	0.09	0.01
TCGA-DU-A7TC-01A-21R-A34R-07	False	True	-0.04	31.62	1.00	21.04	1.10	1.10	True	-0.04	0.94	0.04	0.07	0.02
TCGA-14-0789-01A-01R-1849-01	False	True	-0.04	506.31	0.00	173.42	22.09	0.87	True	-0.04	0.59	-0.02	0.12	-0.02
TCGA-E1-A7YQ-01A-11R-A34R-07	False	True	-0.04	576.26	0.00	162.91	7.22	1.48	True	-0.04	0.75	0.01	0.12	-0.02
TCGA-DB-A4XC-01A-11R-A26U-07	False	True	-0.04	144.07	1.00	65.86	1.25	1.00	True	-0.04	0.87	0.02	0.10	0.00
TCGA-DU-7304-01A-12R-2090-07	False	True	-0.05	150.38	1.00	56.89	2.83	0.61	True	-0.05	0.78	0.01	0.09	0.01
TCGA-HT-7478-01A-11R-2027-07	False	True	-0.05	639.86	1.00	157.34	3.08	2.00	True	-0.05	0.70	0.01	0.10	-0.01
TCGA-HT-7479-01A-11R-2027-07	False	True	-0.05	63.90	1.00	66.16	3.04	0.47	True	-0.05	0.64	0.01	0.08	0.00
TCGA-06-5412-01A-01R-1849-01	False	True	-0.05	1177.92	0.00	201.68	38.45	1.63	True	-0.05	0.53	-0.01	0.10	-0.01
TCGA-QH-A6X5-01A-12R-A32Q-07	False	True	-0.05	56.40	1.00	34.90	0.93	0.20	True	-0.05	0.85	0.02	0.10	0.00
TCGA-DU-A7TD-01A-12R-A34F-07	False	True	-0.05	425.08	0.00	140.10	8.15	1.72	True	-0.05	0.66	0.01	0.10	-0.02
TCGA-06-0750-01A-01R-1849-01	False	True	-0.05	683.81	0.00	118.53	5.86	1.39	True	-0.05	0.61	-0.02	0.11	0.00
TCGA-06-0157-01A-01R-1849-01	False	True	-0.05	567.56	0.00	107.55	1.86	2.01	True	-0.05	0.86	0.02	0.10	0.01
TCGA-27-1837-01A-01R-1850-01	False	True	-0.05	302.75	0.00	133.33	10.46	0.67	True	-0.05	0.86	0.03	0.10	-0.00
TCGA-FG-8186-01A-11R-2256-07	False	True	-0.05	203.90	1.00	105.06	3.68	0.96	True	-0.05	0.81	0.01	0.10	-0.00
TCGA-QH-A65S-01A-11R-A29R-07	False	True	-0.05	32.84	1.00	33.90	1.37	0.22	True	-0.05	0.72	0.02	0.08	0.00
TCGA-28-2499-01A-01R-1850-01	False	True	-0.05	353.09	1.00	181.56	10.25	1.07	True	-0.05	0.69	0.02	0.09	-0.01
TCGA-P5-A5EW-01A-11R-A27Q-07	False	True	-0.05	25.34	1.00	30.50	5.69	0.40	True	-0.05	0.84	0.02	0.11	-0.00
TCGA-HW-7490-01A-11R-2027-07	False	True	-0.05	84.05	1.00	71.40	2.71	0.27	True	-0.05	0.69	0.02	0.09	-0.02
TCGA-FG-7638-01B-12R-2090-07	False	True	-0.05	49.68	1.00	34.85	0.98	0.52	True	-0.05	0.89	0.02	0.10	0.00
TCGA-32-2615-01A-01R-1850-01	False	True	-0.05	721.78	0.00	139.00	10.65	2.13	True	-0.05	0.88	0.01	0.12	-0.01
TCGA-27-2519-01A-01R-1850-01	False	True	-0.05	896.80	0.00	308.85	8.80	1.89	True	-0.05	0.69	0.01	0.09	0.00
TCGA-TQ-A7RI-01A-11R-A33Z-07	False	True	-0.05	42.25	1.00	34.50	1.64	0.72	True	-0.05	0.90	0.02	0.11	-0.00
TCGA-HT-7472-01A-11R-2027-07	False	True	-0.05	303.43	1.00	80.73	3.15	0.86	True	-0.05	0.73	0.02	0.09	-0.00
TCGA-S9-A89Z-01A-11R-A36H-07	False	True	-0.05	580.62	0.00	163.53	1.56	1.40	True	-0.05	0.79	0.01	0.09	0.00
TCGA-DU-6402-01A-11R-1708-07	False	True	-0.05	484.70	0.00	163.13	28.43	5.24	True	-0.05	0.80	-0.01	0.14	-0.01
TCGA-14-0781-01B-01R-1849-01	False	True	-0.05	656.91	0.02	185.29	22.11	0.46	True	-0.05	0.70	-0.01	0.12	-0.01
TCGA-41-2572-01A-01R-1850-01	False	True	-0.05	312.14	0.00	123.69	7.95	1.54	True	-0.05	0.90	0.03	0.11	-0.01
TCGA-FG-6692-01A-11R-1896-07	False	True	-0.05	114.66	0.00	79.89	1.57	2.02	True	-0.05	0.78	0.02	0.10	-0.01
TCGA-TM-A84S-01A-11R-A36H-07	False	True	-0.05	78.14	1.00	45.75	2.10	0.44	True	-0.05	0.89	0.02	0.10	0.00
TCGA-RY-A83Y-01A-11R-A36H-07	False	True	-0.05	98.81	1.00	64.64	0.98	0.72	True	-0.05	0.81	0.02	0.09	0.00
TCGA-32-1970-01A-01R-1850-01	False	True	-0.05	223.35	1.00	90.73	4.20	1.26	True	-0.05	0.99	0.04	0.11	-0.00
TCGA-CS-6188-01A-11R-1896-07	False	True	-0.06	359.87	0.00	120.46	2.91	0.33	True	-0.06	0.98	0.01	0.13	-0.00
TCGA-DU-5871-01A-12R-1708-07	False	True	-0.06	85.21	1.00	41.53	2.42	0.20	True	-0.06	0.78	0.01	0.09	0.01
TCGA-06-0743-01A-01R-1849-01	False	True	-0.06	385.84	0.00	51.19	3.20	3.09	True	-0.06	0.63	0.02	0.06	0.01
TCGA-DH-A66B-01A-11R-A29R-07	False	True	-0.06	761.28	1.00	174.16	2.70	0.79	True	-0.06	0.67	0.02	0.07	0.00
TCGA-DB-5281-01A-01R-1470-07	False	True	-0.06	62.41	1.00	43.30	2.47	0.87	True	-0.06	1.04	0.03	0.11	0.01
TCGA-DH-A7UV-01A-12R-A34F-07	False	True	-0.06	19.97	1.00	29.48	1.40	0.12	True	-0.06	0.69	0.01	0.07	0.01
TCGA-28-5218-01A-01R-1850-01	False	True	-0.06	398.18	0.00	140.54	0.68	17.41	True	-0.06	1.68	0.02	0.22	0.02
TCGA-QH-A86X-01A-11R-A36H-07	False	True	-0.06	53.12	1.00	33.25	1.30	1.07	True	-0.06	0.95	0.03	0.11	0.00
TCGA-CS-6186-01A-12R-2027-07	False	True	-0.06	211.13	1.00	57.81	3.31	0.07	True	-0.06	0.70	0.01	0.08	0.01
TCGA-DU-8162-01A-21R-2256-07	False	True	-0.06	64.28	1.00	28.33	4.24	1.74	True	-0.06	0.97	0.02	0.10	0.01
TCGA-41-3915-01A-01R-1850-01	False	True	-0.06	686.24	0.00	155.83	3.24	5.46	True	-0.06	0.74	0.00	0.11	0.00
TCGA-P5-A72W-01A-11R-A32Q-07	False	True	-0.06	59.84	1.00	36.63	0.82	0.14	True	-0.06	0.77	0.03	0.07	0.01
TCGA-FG-A4MU-01B-11R-A28M-07	False	True	-0.06	495.65	0.00	161.52	6.12	0.47	True	-0.06	1.00	0.03	0.13	-0.01
TCGA-06-0882-01A-01R-1849-01	False	True	-0.06	402.37	0.00	136.14	2.85	1.41	True	-0.06	0.76	-0.00	0.11	0.00
TCGA-DU-A7T8-01A-21R-A34R-07	False	True	-0.06	114.79	1.00	51.34	2.75	0.83	True	-0.06	0.91	0.04	0.08	0.01
TCGA-DU-A6S3-01A-12R-A32Q-07	False	True	-0.06	8.54	1.00	15.82	0.41	0.41	True	-0.06	1.01	0.05	0.07	0.02
TCGA-06-0152-02A-01R-2005-01	False	True	-0.06	927.89	0.00	184.08	44.16	4.65	True	-0.06	0.96	0.02	0.13	-0.01
TCGA-VM-A8CE-01A-11R-A36H-07	False	True	-0.06	26.32	1.00	36.56	1.53	0.26	True	-0.06	0.98	0.03	0.11	0.00
TCGA-P5-A737-01A-11R-A32Q-07	False	True	-0.06	23.54	1.00	23.93	1.02	0.36	True	-0.06	0.88	0.04	0.08	0.01
TCGA-TM-A84H-01A-11R-A36H-07	False	True	-0.06	41.99	1.00	27.52	1.97	0.35	True	-0.06	0.83	0.02	0.10	0.00
TCGA-19-4065-02A-11R-2005-01	False	True	-0.06	184.59	0.00	89.01	18.95	1.81	True	-0.06	1.21	0.02	0.16	-0.00
TCGA-DU-5872-01A-11R-1708-07	False	True	-0.06	184.21	1.00	72.36	3.03	0.64	True	-0.06	0.70	0.02	0.09	-0.01
TCGA-19-2625-01A-01R-1850-01	False	True	-0.06	85.37	1.00	55.59	4.17	0.23	True	-0.06	0.74	0.00	0.11	-0.00
TCGA-FG-8187-01A-11R-2256-07	False	True	-0.06	55.84	1.00	33.96	2.27	0.46	True	-0.06	0.71	0.02	0.09	-0.00
TCGA-DH-A7US-01A-11R-A33Z-07	False	True	-0.06	48.29	1.00	37.83	1.06	0.25	True	-0.06	0.99	0.03	0.10	0.01
TCGA-TQ-A7RR-01A-21R-A34F-07	False	True	-0.06	165.77	1.00	55.48	2.28	0.63	True	-0.06	0.85	0.02	0.09	0.01
TCGA-S9-A7J3-01A-21R-A34R-07	False	True	-0.06	43.27	1.00	39.43	1.64	0.32	True	-0.06	0.89	0.02	0.10	0.00
TCGA-19-0957-02A-11R-2005-01	False	True	-0.06	304.90	0.00	108.09	3.63	1.52	True	-0.06	0.61	-0.00	0.09	0.00
TCGA-S9-A6TX-01A-21R-A32Q-07	False	True	-0.07	42.94	1.00	37.35	0.80	0.16	True	-0.07	0.94	0.04	0.09	0.00
TCGA-15-1444-01A-02R-1850-01	False	True	-0.07	306.31	0.99	111.08	4.01	0.58	True	-0.07	0.68	0.00	0.10	-0.01
TCGA-DU-6403-01A-11R-1708-07	False	True	-0.07	207.40	0.00	78.11	2.00	0.72	True	-0.07	0.57	0.01	0.07	0.00
TCGA-VM-A8CH-01A-12R-A36H-07	False	True	-0.07	150.15	1.00	67.02	1.47	0.30	True	-0.07	0.67	0.01	0.08	-0.00
TCGA-FG-6690-01A-11R-1896-07	False	True	-0.07	121.03	1.00	41.64	1.56	0.47	True	-0.07	0.81	0.02	0.10	-0.00
TCGA-DU-5852-01A-11R-1708-07	False	True	-0.07	316.23	1.00	102.15	4.47	1.07	True	-0.07	0.76	0.02	0.08	0.01
TCGA-DU-5849-01A-11R-1708-07	False	True	-0.07	53.13	1.00	42.43	1.60	1.18	True	-0.07	1.00	0.03	0.10	0.01
TCGA-P5-A5F2-01A-11R-A28M-07	False	True	-0.07	28.72	1.00	21.46	2.45	0.37	True	-0.07	0.92	0.02	0.11	0.00
TCGA-06-0125-02A-11R-2005-01	False	True	-0.07	281.93	1.00	109.10	7.20	1.93	True	-0.07	1.08	0.02	0.15	-0.01
TCGA-19-1389-02A-21R-2005-01	False	True	-0.07	459.96	0.00	149.29	12.15	2.02	True	-0.07	0.79	-0.02	0.14	-0.01
TCGA-27-1832-01A-01R-1850-01	False	True	-0.07	878.78	1.00	260.38	5.31	2.94	True	-0.07	0.83	0.01	0.13	-0.01
TCGA-TQ-A8XE-02A-11R-A36H-07	False	True	-0.07	247.88	1.00	90.66	1.52	0.22	True	-0.07	0.75	0.02	0.09	-0.01
TCGA-DB-A64S-01A-11R-A29R-07	False	True	-0.07	179.89	1.00	78.36	1.09	0.36	True	-0.07	0.76	0.01	0.09	0.00
TCGA-E1-A7YW-01A-11R-A34R-07	False	True	-0.07	28.62	1.00	29.43	1.73	0.19	True	-0.07	0.85	0.02	0.10	0.00
TCGA-DH-5142-01A-01R-1470-07	False	True	-0.07	1005.77	1.00	227.72	1.58	1.02	True	-0.07	0.76	0.02	0.08	0.00
TCGA-E1-5319-01A-01R-1896-07	False	True	-0.07	82.30	1.00	47.91	1.10	0.57	True	-0.07	0.86	0.02	0.11	-0.01
TCGA-HT-7681-01A-11R-2403-07	False	True	-0.07	110.00	1.00	58.04	1.43	2.36	True	-0.07	1.02	0.03	0.11	0.01
TCGA-28-5213-01A-01R-1850-01	False	True	-0.07	1056.13	0.00	188.54	2.41	3.05	True	-0.07	0.46	-0.02	0.08	-0.00
TCGA-CS-5397-01A-01R-1896-07	False	True	-0.07	240.55	1.00	63.42	6.22	1.42	True	-0.07	1.10	0.02	0.13	0.01
TCGA-06-2567-01A-01R-1849-01	False	True	-0.07	538.78	1.00	122.58	7.26	1.68	True	-0.07	0.75	0.01	0.10	-0.01
TCGA-06-0190-01A-01R-1849-01	False	True	-0.07	802.72	0.06	161.92	7.46	2.75	True	-0.07	0.91	0.00	0.15	-0.02
TCGA-DU-8163-01A-11R-2256-07	False	True	-0.07	92.79	1.00	53.23	3.28	0.53	True	-0.07	0.77	0.01	0.09	0.00
TCGA-14-1034-01A-01R-1849-01	False	True	-0.08	624.56	0.90	171.68	20.54	1.54	True	-0.08	0.90	0.01	0.12	-0.01
TCGA-DB-5278-01A-01R-1470-07	False	True	-0.08	31.37	1.00	31.20	1.02	1.11	True	-0.08	1.05	0.03	0.12	0.01
TCGA-QH-A6X8-01A-12R-A32Q-07	False	True	-0.08	18.56	1.00	27.18	1.39	0.11	True	-0.08	0.80	0.03	0.09	0.01
TCGA-HT-7616-01A-11R-2256-07	False	True	-0.08	232.18	0.00	109.20	4.67	2.79	True	-0.08	0.63	0.01	0.10	-0.02
TCGA-27-1830-01A-01R-1850-01	False	True	-0.08	444.60	0.07	141.37	3.52	4.23	True	-0.08	0.89	0.02	0.12	-0.01
TCGA-DU-7306-01A-11R-2090-07	False	True	-0.08	110.17	1.00	63.06	4.26	0.17	True	-0.08	0.68	0.02	0.10	-0.02
TCGA-TQ-A7RG-01A-11R-A33Z-07	False	True	-0.08	60.15	1.00	31.13	1.15	0.84	True	-0.08	0.92	0.02	0.11	0.00
TCGA-TM-A7C4-01A-11R-A32Q-07	False	True	-0.08	24.27	1.00	17.80	1.53	1.48	True	-0.08	0.97	0.03	0.09	0.02
TCGA-06-2561-01A-02R-1849-01	False	True	-0.08	395.20	1.00	106.66	4.36	3.76	True	-0.08	0.77	0.00	0.12	-0.01
TCGA-E1-A7YO-01A-11R-A34F-07	False	True	-0.08	18.07	1.00	30.50	1.81	0.61	True	-0.08	1.06	0.04	0.11	0.00
TCGA-S9-A6TZ-01A-21R-A32Q-07	False	True	-0.08	100.68	1.00	55.04	2.42	0.67	True	-0.08	0.80	0.02	0.09	0.00
TCGA-P5-A5F4-01A-11R-A28M-07	False	True	-0.08	18.57	1.00	21.79	1.97	1.46	True	-0.08	1.08	0.04	0.09	0.02
TCGA-DU-7309-01A-11R-2090-07	False	True	-0.08	54.78	1.00	29.13	1.86	0.96	True	-0.08	1.09	0.04	0.10	0.02
TCGA-DU-6399-01A-12R-1708-07	False	True	-0.08	190.68	1.00	69.10	1.59	0.54	True	-0.08	0.87	0.02	0.10	0.00
TCGA-06-0187-01A-01R-1849-01	False	True	-0.08	322.66	0.00	113.17	5.39	0.94	True	-0.08	0.77	0.02	0.11	-0.01
TCGA-E1-A7YU-01A-11R-A34R-07	False	True	-0.08	21.09	1.00	24.96	0.95	0.29	True	-0.08	0.98	0.03	0.10	0.01
TCGA-DB-5275-01A-01R-1470-07	False	True	-0.08	53.23	1.00	39.58	1.64	0.71	True	-0.08	0.91	0.03	0.11	-0.01
TCGA-HT-7467-01A-11R-2027-07	False	True	-0.08	38.39	1.00	31.08	1.15	0.86	True	-0.08	0.91	0.03	0.09	0.01
TCGA-HT-7858-01A-11R-2403-07	False	True	-0.08	297.20	1.00	85.62	2.29	1.17	True	-0.08	0.70	0.02	0.08	-0.00
TCGA-DU-5870-01A-11R-1708-07	False	True	-0.08	78.19	1.00	47.30	1.01	0.32	True	-0.08	0.88	0.02	0.10	0.01
TCGA-TQ-A7RS-01A-12R-A33Z-07	False	True	-0.08	14.80	1.00	22.56	0.83	0.06	True	-0.08	0.92	0.03	0.10	0.00
TCGA-06-0747-01A-01R-1849-01	False	True	-0.08	154.84	0.00	81.29	2.35	1.17	True	-0.08	1.11	0.03	0.14	-0.01
TCGA-26-1442-01A-01R-1850-01	False	True	-0.08	129.11	1.00	45.65	2.27	0.35	True	-0.08	0.77	0.02	0.10	-0.01
TCGA-06-0646-01A-01R-1849-01	False	True	-0.09	347.83	1.00	121.27	4.94	0.77	True	-0.09	0.65	-0.00	0.10	-0.01
TCGA-HT-7485-01A-11R-2027-07	False	True	-0.09	83.73	1.00	56.37	4.69	0.21	True	-0.09	0.85	0.01	0.11	0.00
TCGA-QH-A6X4-01A-51R-A32Q-07	False	True	-0.09	28.03	1.00	25.38	0.41	0.09	True	-0.09	0.93	0.03	0.09	0.01
TCGA-P5-A5F0-01A-11R-A28M-07	False	True	-0.09	15.33	1.00	18.73	1.15	1.24	True	-0.09	1.11	0.04	0.10	0.02
TCGA-32-1982-01A-01R-1850-01	False	True	-0.09	561.59	1.00	142.91	7.91	4.71	True	-0.09	0.87	0.01	0.12	-0.00
TCGA-HT-7470-01A-12R-2090-07	False	True	-0.09	51.58	1.00	30.82	1.36	0.95	True	-0.09	1.00	0.03	0.10	0.01
TCGA-HT-8109-01A-11R-2404-07	False	True	-0.09	59.47	1.00	30.17	2.42	1.61	True	-0.09	0.93	0.02	0.10	0.01
TCGA-76-4927-01A-01R-1850-01	False	True	-0.09	392.62	0.00	93.29	3.18	0.96	True	-0.09	0.88	0.01	0.11	0.01
TCGA-TQ-A7RH-01A-12R-A34F-07	False	True	-0.09	92.61	1.00	51.52	2.87	0.42	True	-0.09	0.85	0.02	0.08	0.01
TCGA-HT-7690-01A-11R-2256-07	False	True	-0.09	585.58	1.00	149.39	2.05	1.72	True	-0.09	0.84	0.02	0.09	0.00
TCGA-76-4928-01B-01R-1850-01	False	True	-0.09	260.89	0.00	92.20	21.49	0.60	True	-0.09	0.84	0.01	0.13	-0.01
TCGA-HT-A616-01A-11R-A29R-07	False	True	-0.09	31.18	1.00	23.66	1.34	1.14	True	-0.09	0.96	0.03	0.10	0.01
TCGA-06-AABW-11A-31R-A36H-07	False	True	-0.09	77.83	1.00	37.19	1.20	0.67	True	-0.09	0.63	0.01	0.06	0.01
TCGA-S9-A6U6-01A-12R-A33Z-07	False	True	-0.09	45.81	1.00	31.54	2.09	0.59	True	-0.09	0.89	0.03	0.09	0.00
TCGA-HT-A615-01A-11R-A29R-07	False	True	-0.09	272.84	1.00	88.77	5.60	1.18	True	-0.09	0.86	0.02	0.10	0.00
TCGA-DB-A4XF-01A-11R-A27Q-07	False	True	-0.09	199.48	1.00	69.83	4.36	0.46	True	-0.09	0.92	0.03	0.12	-0.01
TCGA-TQ-A7RW-01A-11R-A33Z-07	False	True	-0.09	293.33	1.00	80.36	2.34	0.63	True	-0.09	0.78	0.02	0.09	0.00
TCGA-S9-A7QY-01A-11R-A34F-07	False	True	-0.09	20.96	1.00	24.40	0.51	0.31	True	-0.09	0.94	0.03	0.09	0.01
TCGA-DU-7300-01A-21R-2090-07	False	True	-0.09	117.97	1.00	50.47	2.26	1.52	True	-0.09	0.95	0.03	0.09	0.02
TCGA-DU-6408-01A-11R-1708-07	False	True	-0.09	147.49	1.00	57.56	2.77	0.31	True	-0.09	0.95	0.03	0.10	0.00
TCGA-TQ-A7RO-01A-11R-A33Z-07	False	True	-0.10	65.15	1.00	39.29	0.88	0.96	True	-0.10	0.91	0.02	0.11	0.00
TCGA-02-0055-01A-01R-1849-01	False	True	-0.10	910.06	0.00	185.72	58.83	3.33	True	-0.10	0.92	0.02	0.14	-0.02
TCGA-DU-7015-01A-11R-2027-07	False	True	-0.10	172.32	1.00	72.82	3.27	0.77	True	-0.10	0.70	0.01	0.08	0.00
TCGA-DU-6407-01A-13R-1708-07	False	True	-0.10	30.25	1.00	34.36	1.34	0.05	True	-0.10	0.81	0.03	0.09	0.00
TCGA-HT-7611-01A-11R-2403-07	False	True	-0.10	112.50	1.00	60.21	5.00	0.65	True	-0.10	0.79	0.02	0.09	0.00
TCGA-DU-6392-01A-11R-1708-07	False	True	-0.10	261.82	1.00	74.55	0.98	1.27	True	-0.10	1.00	0.04	0.09	0.01
TCGA-HT-7902-01A-12R-2403-07	False	True	-0.10	51.19	1.00	42.03	1.76	0.85	True	-0.10	0.78	0.02	0.08	0.01
TCGA-QH-A6CY-01A-11R-A32Q-07	False	True	-0.10	42.38	1.00	26.77	1.42	0.98	True	-0.10	0.97	0.03	0.10	0.01
TCGA-S9-A6WP-01A-12R-A34F-07	False	True	-0.10	134.19	1.00	55.29	1.61	0.76	True	-0.10	0.81	0.02	0.08	0.01
TCGA-QH-A65X-01A-11R-A32Q-07	False	True	-0.10	80.83	1.00	95.64	0.22	0.47	True	-0.10	0.85	0.05	0.06	0.01
TCGA-28-5215-01A-01R-1850-01	False	True	-0.10	562.56	0.99	144.87	3.10	3.58	True	-0.10	1.04	0.02	0.13	0.00
TCGA-FG-6691-01A-11R-1896-07	False	True	-0.10	123.08	1.00	65.20	2.65	0.16	True	-0.10	0.72	0.00	0.09	0.01
TCGA-HT-A614-01A-11R-A29R-07	False	True	-0.10	68.53	1.00	41.67	1.38	0.33	True	-0.10	0.87	0.02	0.09	0.01
TCGA-06-0211-02A-02R-2005-01	False	True	-0.10	700.70	0.00	153.08	3.74	2.36	True	-0.10	0.68	-0.00	0.10	-0.00
TCGA-06-0211-01A-01R-1849-01	False	True	-0.10	631.00	0.00	163.29	4.66	0.52	True	-0.10	0.97	0.02	0.12	-0.00
TCGA-QH-A6XA-01A-12R-A32Q-07	False	True	-0.10	33.88	1.00	27.42	1.74	0.27	True	-0.10	0.80	0.02	0.09	0.00
TCGA-HT-7875-01A-11R-2403-07	False	True	-0.10	30.06	1.00	21.01	1.11	0.31	True	-0.10	1.06	0.04	0.11	0.00
TCGA-DB-A64L-01A-11R-A29R-07	False	True	-0.10	48.21	1.00	29.99	1.90	1.33	True	-0.10	0.75	0.02	0.07	0.01
TCGA-DU-6542-01A-11R-1896-07	False	True	-0.11	368.06	1.00	103.42	4.86	0.51	True	-0.11	0.94	0.03	0.11	-0.00
TCGA-S9-A7J2-01A-11R-A34F-07	False	True	-0.11	11.81	1.00	27.04	1.09	0.34	True	-0.11	0.99	0.03	0.10	0.01
TCGA-HW-A5KL-01A-11R-A27Q-07	False	True	-0.11	15.01	1.00	18.86	0.84	0.18	True	-0.11	0.78	0.02	0.08	0.01
TCGA-DH-5141-01A-01R-1470-07	False	True	-0.11	66.09	1.00	50.42	0.68	0.14	True	-0.11	0.88	0.02	0.10	0.00
TCGA-HT-7695-01A-11R-2256-07	False	True	-0.11	23.71	1.00	22.70	1.48	1.05	True	-0.11	1.09	0.03	0.11	0.01
TCGA-TM-A84Q-01A-11R-A36H-07	False	True	-0.11	324.11	1.00	91.27	0.85	0.50	True	-0.11	0.77	0.02	0.08	0.00
TCGA-06-1804-01A-01R-1849-01	False	True	-0.11	222.76	0.94	60.01	3.04	0.65	True	-0.11	1.22	0.04	0.13	0.00
TCGA-HT-7471-01A-11R-2256-07	False	True	-0.11	161.99	1.00	68.43	3.15	0.78	True	-0.11	0.87	0.03	0.09	-0.00
TCGA-76-4926-01B-01R-1850-01	False	True	-0.11	247.21	1.00	87.87	4.06	0.57	True	-0.11	0.86	0.02	0.09	0.01
TCGA-06-0644-01A-02R-1849-01	False	True	-0.11	504.63	0.00	140.59	20.31	2.88	True	-0.11	1.09	0.02	0.15	-0.01
TCGA-DU-A76L-01A-11R-A32Q-07	False	True	-0.11	363.52	0.00	168.84	17.92	2.39	True	-0.11	0.78	0.01	0.11	-0.01
TCGA-06-0129-01A-01R-1849-01	False	True	-0.11	434.34	0.00	124.76	5.83	0.88	True	-0.11	0.44	0.00	0.06	-0.01
TCGA-26-5132-01A-01R-1850-01	False	True	-0.11	368.52	0.00	105.39	5.03	1.94	True	-0.11	0.90	0.03	0.10	-0.01
TCGA-DU-8167-01A-11R-2256-07	False	True	-0.11	89.93	1.00	46.41	2.32	0.38	True	-0.11	0.74	0.02	0.08	0.00
TCGA-R8-A6ML-01A-11R-A32Q-07	False	True	-0.11	29.70	1.00	33.09	1.01	0.45	True	-0.11	0.90	0.03	0.10	-0.00
TCGA-QH-A65Z-01A-11R-A29R-07	False	True	-0.11	29.42	1.00	31.15	1.81	0.46	True	-0.11	0.99	0.03	0.10	0.01
TCGA-19-2619-01A-01R-1850-01	False	True	-0.11	148.20	1.00	56.16	2.49	0.71	True	-0.11	1.06	0.02	0.14	-0.01
TCGA-FG-A6IZ-01A-11R-A31N-07	False	True	-0.11	62.30	1.00	52.49	0.57	0.13	True	-0.11	0.78	0.04	0.05	0.02
TCGA-DU-7013-01A-11R-2027-07	False	True	-0.11	326.38	0.00	86.01	11.89	12.74	True	-0.11	0.91	0.03	0.10	0.00
TCGA-DU-7019-01A-11R-2027-07	False	True	-0.11	135.65	1.00	65.69	2.17	0.70	True	-0.11	0.76	0.01	0.09	0.01
TCGA-S9-A7QX-01A-11R-A34F-07	False	True	-0.12	56.02	1.00	31.71	1.08	0.06	True	-0.12	0.77	0.03	0.06	0.01
TCGA-DU-A7TA-01A-11R-A33Z-07	False	True	-0.12	377.79	1.00	103.37	0.90	0.22	True	-0.12	0.84	0.03	0.10	-0.01
TCGA-28-2514-01A-02R-1850-01	False	True	-0.12	231.68	1.00	91.67	7.13	3.99	True	-0.12	1.11	0.04	0.12	-0.00
TCGA-HT-7480-01A-11R-2090-07	False	True	-0.12	61.19	1.00	33.09	1.46	0.33	True	-0.12	1.07	0.04	0.11	0.00
TCGA-P5-A781-01A-11R-A32Q-07	False	True	-0.12	35.59	1.00	32.60	1.52	0.51	True	-0.12	0.88	0.02	0.10	0.01
TCGA-DU-7006-01A-11R-2027-07	False	True	-0.12	803.47	0.00	146.73	29.31	2.62	True	-0.12	0.95	0.01	0.14	-0.01
TCGA-DH-A669-01A-12R-A31N-07	False	True	-0.12	225.80	0.99	103.77	4.51	0.54	True	-0.12	0.89	0.05	0.09	-0.02
TCGA-DB-5280-01A-01R-1470-07	False	True	-0.12	44.04	1.00	52.06	1.99	0.36	True	-0.12	0.95	0.03	0.11	0.00
TCGA-R8-A6MO-01A-11R-A33Z-07	False	True	-0.12	53.81	1.00	37.27	0.51	0.92	True	-0.12	0.89	0.03	0.09	0.00
TCGA-06-5414-01A-01R-1849-01	False	True	-0.12	658.50	0.00	151.20	9.94	0.89	True	-0.12	0.74	0.00	0.12	-0.01
TCGA-HW-7493-01A-11R-2027-07	False	True	-0.12	121.60	1.00	47.65	3.96	1.32	True	-0.12	0.90	0.02	0.11	0.00
TCGA-S9-A6WL-01A-21R-A33Z-07	False	True	-0.12	59.61	1.00	33.72	2.07	0.39	True	-0.12	1.20	0.05	0.11	0.02
TCGA-HW-7487-01A-11R-2027-07	False	True	-0.12	32.39	1.00	28.61	2.13	0.74	True	-0.12	1.01	0.03	0.09	0.02
TCGA-DU-A5TP-01A-11R-A28M-07	False	True	-0.12	458.10	1.00	159.42	18.92	1.74	True	-0.12	0.50	0.01	0.08	-0.02
TCGA-HT-7609-01A-11R-2090-07	False	True	-0.12	147.91	1.00	51.96	1.90	0.04	True	-0.12	0.87	0.03	0.09	0.01
TCGA-CS-5393-01A-01R-1470-07	False	True	-0.12	117.09	1.00	46.05	1.54	0.50	True	-0.12	0.84	0.02	0.08	0.02
TCGA-DU-5853-01A-11R-1896-07	False	True	-0.12	171.29	1.00	49.87	2.54	2.00	True	-0.12	0.86	0.02	0.10	0.01
TCGA-HT-7689-01A-11R-2256-07	False	True	-0.12	99.15	1.00	49.53	2.95	0.11	True	-0.12	0.88	0.02	0.10	0.01
TCGA-12-1597-01B-01R-1849-01	False	True	-0.12	281.51	1.00	77.05	1.07	0.48	True	-0.12	0.70	0.03	0.06	0.01
TCGA-DU-5847-01A-11R-1708-07	False	True	-0.12	510.15	1.00	175.87	5.32	2.63	True	-0.12	0.87	0.01	0.11	0.00
TCGA-06-0138-01A-02R-1849-01	False	True	-0.12	456.78	1.00	81.48	2.59	1.57	True	-0.12	0.61	0.01	0.08	0.00
TCGA-HT-7476-01A-11R-2027-07	False	True	-0.12	52.83	1.00	31.28	1.15	0.98	True	-0.12	1.05	0.04	0.10	0.02
TCGA-FG-8188-01A-11R-2256-07	False	True	-0.12	27.20	1.00	36.47	2.46	0.07	True	-0.12	0.83	0.02	0.09	0.00
TCGA-HT-7610-01A-21R-2090-07	False	True	-0.12	19.81	1.00	16.99	1.86	1.26	True	-0.12	1.07	0.03	0.10	0.02
TCGA-06-0156-01A-02R-1849-01	False	True	-0.13	570.01	0.00	92.71	3.07	4.60	True	-0.13	0.76	0.01	0.10	-0.00
TCGA-DU-6401-01A-11R-1708-07	False	True	-0.13	79.93	1.00	47.72	1.03	0.13	True	-0.13	0.86	0.03	0.09	0.00
TCGA-32-2616-01A-01R-1850-01	False	True	-0.13	256.87	0.00	156.19	6.03	1.58	True	-0.13	0.71	0.01	0.10	-0.01
TCGA-15-0742-01A-01R-1850-01	False	True	-0.13	130.95	0.00	67.82	3.18	0.42	True	-0.13	0.82	0.03	0.08	0.00
TCGA-HT-7688-01A-11R-2256-07	False	True	-0.13	56.85	1.00	29.73	2.35	1.65	True	-0.13	1.07	0.04	0.09	0.02
TCGA-HT-8104-01A-11R-2404-07	False	True	-0.13	205.45	1.00	106.76	7.65	1.25	True	-0.13	1.00	0.02	0.12	0.00
TCGA-HW-8321-01A-11R-2404-07	False	True	-0.13	76.68	1.00	46.79	2.29	0.50	True	-0.13	0.91	0.02	0.11	-0.01
TCGA-HT-A61C-01A-11R-A29R-07	False	True	-0.13	210.72	0.00	99.67	7.45	4.64	True	-0.13	0.80	0.03	0.08	0.00
TCGA-28-5220-01A-01R-1850-01	False	True	-0.13	519.18	1.00	75.07	2.42	1.11	True	-0.13	0.75	0.02	0.08	0.00
TCGA-CS-6667-01A-12R-2027-07	False	True	-0.13	18.91	1.00	41.31	1.26	0.13	True	-0.13	0.78	0.02	0.09	0.01
TCGA-E1-A7YM-01A-11R-A34F-07	False	True	-0.13	43.95	1.00	33.79	1.15	0.45	True	-0.13	0.90	0.02	0.10	0.01
TCGA-DU-6394-01A-11R-1708-07	False	True	-0.13	89.27	1.00	44.68	6.28	0.18	True	-0.13	0.98	0.05	0.10	-0.01
TCGA-S9-A7R4-01A-12R-A34R-07	False	True	-0.13	150.60	1.00	54.53	1.77	0.22	True	-0.13	0.86	0.02	0.10	-0.00
TCGA-TQ-A7RV-01A-21R-A34F-07	False	True	-0.13	32.89	1.00	25.99	0.80	0.52	True	-0.13	0.83	0.02	0.08	0.01
TCGA-P5-A5ET-01A-11R-A27Q-07	False	True	-0.13	8.55	1.00	21.39	0.80	0.43	True	-0.13	1.10	0.04	0.11	0.01
TCGA-HW-7486-01A-11R-2027-07	False	True	-0.13	51.50	1.00	50.45	1.70	0.35	True	-0.13	0.82	0.02	0.09	0.01
TCGA-06-0210-01A-01R-1849-01	False	True	-0.13	352.62	1.00	87.06	7.49	1.00	True	-0.13	0.59	-0.01	0.10	-0.01
TCGA-P5-A733-01A-11R-A32Q-07	False	True	-0.13	12.00	1.00	17.32	1.84	0.16	True	-0.13	0.77	0.02	0.09	0.01
TCGA-KT-A74X-01A-11R-A32Q-07	False	True	-0.13	52.66	1.00	33.18	0.70	0.53	True	-0.13	0.91	0.03	0.09	0.01
TCGA-DU-6400-01A-12R-1708-07	False	True	-0.13	58.39	1.00	37.63	1.81	0.79	True	-0.13	1.02	0.05	0.08	0.01
TCGA-14-0817-01A-01R-1849-01	False	True	-0.13	720.64	0.00	178.06	2.78	2.13	True	-0.13	0.48	0.01	0.05	0.01
TCGA-TM-A84T-01A-11R-A36H-07	False	True	-0.13	32.52	1.00	31.36	1.33	0.20	True	-0.13	0.86	0.03	0.07	0.01
TCGA-WY-A85A-01A-21R-A36H-07	False	True	-0.13	63.36	1.00	31.08	1.32	0.18	True	-0.13	0.91	0.03	0.09	0.01
TCGA-DU-6406-01A-11R-1708-07	False	True	-0.13	471.76	0.00	205.25	21.93	0.86	True	-0.13	1.10	0.05	0.12	-0.01
TCGA-CS-5396-01A-02R-1470-07	False	True	-0.13	126.14	1.00	56.44	1.56	0.38	True	-0.13	0.90	0.03	0.10	0.00
TCGA-P5-A5EV-01A-11R-A27Q-07	False	True	-0.13	101.23	1.00	42.45	1.32	0.42	True	-0.13	0.99	0.03	0.10	0.01
TCGA-HT-7877-01A-11R-2403-07	False	True	-0.13	19.86	1.00	24.80	1.08	0.78	True	-0.13	1.04	0.03	0.11	0.01
TCGA-26-5139-01A-01R-1850-01	False	True	-0.13	284.36	1.00	86.43	5.52	1.44	True	-0.13	1.06	0.03	0.13	-0.00
TCGA-F6-A8O4-01A-11R-A36H-07	False	True	-0.13	28.61	1.00	22.03	1.01	0.66	True	-0.13	0.94	0.03	0.09	0.01
TCGA-DU-6404-02A-21R-A36H-07	False	True	-0.13	222.57	1.00	100.69	2.24	2.90	True	-0.13	1.16	0.04	0.12	0.01
TCGA-FG-8191-01A-11R-2256-07	False	True	-0.13	145.12	1.00	41.64	4.57	0.89	True	-0.13	0.64	0.01	0.11	-0.02
TCGA-S9-A6WM-01A-12R-A33Z-07	False	True	-0.14	194.43	0.00	84.14	8.27	1.04	True	-0.14	1.21	0.04	0.13	0.00
TCGA-DU-7299-01A-21R-2027-07	False	True	-0.14	135.67	1.00	50.15	1.84	0.28	True	-0.14	0.80	0.02	0.10	-0.00
TCGA-FG-8182-01A-11R-2256-07	False	True	-0.14	69.36	1.00	36.63	2.60	0.49	True	-0.14	0.82	0.02	0.10	0.00
TCGA-DU-7011-01A-11R-2027-07	False	True	-0.14	184.84	1.00	66.17	2.15	0.58	True	-0.14	0.86	0.01	0.09	0.01
TCGA-06-2570-01A-01R-1849-01	False	True	-0.14	295.20	1.00	102.77	2.53	0.45	True	-0.14	0.73	0.02	0.07	0.01
TCGA-HT-7884-01B-11R-2403-07	False	True	-0.14	10.60	1.00	19.71	0.83	0.24	True	-0.14	0.96	0.02	0.11	0.01
TCGA-06-5411-01A-01R-1849-01	False	True	-0.14	252.63	1.00	70.29	3.17	3.06	True	-0.14	0.60	0.01	0.06	0.01
TCGA-27-2524-01A-01R-1850-01	False	True	-0.14	279.50	1.00	89.29	4.55	1.47	True	-0.14	0.64	0.02	0.07	-0.00
TCGA-14-0787-01A-01R-1849-01	False	True	-0.14	361.90	0.00	97.61	11.50	0.66	True	-0.14	0.78	0.01	0.10	0.00
TCGA-P5-A77X-01A-11R-A32Q-07	False	True	-0.14	22.01	1.00	15.33	1.27	0.70	True	-0.14	1.00	0.04	0.11	0.00
TCGA-TM-A7CA-01A-21R-A33Z-07	False	True	-0.14	26.04	1.00	19.47	0.91	0.48	True	-0.14	0.93	0.03	0.09	0.01
TCGA-DH-A669-02A-11R-A31N-07	False	True	-0.14	105.88	1.00	69.55	1.39	0.15	True	-0.14	0.95	0.06	0.06	0.01
TCGA-HT-7676-01A-11R-2403-07	False	True	-0.14	75.16	1.00	55.41	2.14	0.51	True	-0.14	0.80	0.02	0.08	0.01
TCGA-27-2526-01A-01R-1850-01	False	True	-0.14	493.55	0.00	113.39	3.88	6.52	True	-0.14	0.77	0.02	0.08	0.01
TCGA-41-2571-01A-01R-1850-01	False	True	-0.14	114.55	1.00	41.48	0.92	3.02	True	-0.14	0.67	0.03	0.07	0.01
TCGA-CS-5395-01A-01R-1470-07	False	True	-0.14	73.00	1.00	44.04	1.31	0.47	True	-0.14	0.99	0.03	0.10	0.01
TCGA-E1-5311-01A-01R-1470-07	False	True	-0.14	13.51	1.00	26.69	1.15	0.65	True	-0.14	0.97	0.04	0.09	0.01
TCGA-19-1787-01B-01R-1850-01	False	True	-0.14	384.25	1.00	105.38	5.22	1.80	True	-0.14	0.68	0.02	0.08	-0.01
TCGA-12-5295-01A-01R-1849-01	False	True	-0.14	1068.25	1.00	154.80	4.06	3.12	True	-0.14	0.66	0.01	0.07	0.01
TCGA-02-2485-01A-01R-1849-01	False	True	-0.14	321.35	1.00	94.76	5.55	2.74	True	-0.14	0.79	0.04	0.08	-0.01
TCGA-06-0221-02A-11R-2005-01	False	True	-0.15	125.05	1.00	44.59	2.69	1.26	True	-0.15	1.21	0.05	0.10	0.02
TCGA-06-0878-01A-01R-1849-01	False	True	-0.15	332.56	0.00	133.53	6.88	1.66	True	-0.15	0.82	-0.01	0.14	-0.01
TCGA-P5-A780-01A-12R-A32Q-07	False	True	-0.15	54.95	1.00	37.31	0.82	0.32	True	-0.15	0.94	0.03	0.09	0.01
TCGA-12-3652-01A-01R-1849-01	False	True	-0.15	156.69	1.00	66.07	2.38	1.46	True	-0.15	0.84	0.04	0.08	-0.01
TCGA-E1-5322-01A-01R-1470-07	False	True	-0.15	306.12	1.00	95.48	1.54	0.26	True	-0.15	0.87	0.02	0.10	0.01
TCGA-TM-A84B-01A-11R-A36H-07	False	True	-0.15	70.69	1.00	50.34	1.82	2.26	True	-0.15	0.98	0.03	0.10	0.02
TCGA-26-5136-01B-01R-1850-01	False	True	-0.15	417.80	0.00	163.74	3.89	1.98	True	-0.15	0.71	0.01	0.09	-0.01
TCGA-DB-A4XE-01A-11R-A27Q-07	False	True	-0.15	44.87	1.00	31.46	1.40	0.34	True	-0.15	1.02	0.03	0.09	0.01
TCGA-FG-A60K-01A-11R-A29R-07	False	True	-0.15	63.79	1.00	31.70	0.90	0.27	True	-0.15	0.96	0.03	0.11	0.00
TCGA-HT-7677-01A-11R-2256-07	False	True	-0.15	42.10	1.00	41.16	1.71	0.69	True	-0.15	1.06	0.04	0.11	0.00
TCGA-TQ-A7RF-01A-11R-A33Z-07	False	True	-0.15	142.11	1.00	53.17	3.68	0.47	True	-0.15	0.84	0.02	0.10	0.01
TCGA-HT-8108-01A-11R-2404-07	False	True	-0.15	227.02	1.00	73.17	1.80	0.24	True	-0.15	0.78	0.02	0.09	0.00
TCGA-DB-A75L-01A-11R-A32Q-07	False	True	-0.15	42.47	1.00	27.27	1.27	0.38	True	-0.15	0.91	0.03	0.09	0.01
TCGA-FG-A4MT-02A-11R-A29R-07	False	True	-0.15	94.34	1.00	37.05	1.49	1.01	True	-0.15	0.98	0.03	0.09	0.01
TCGA-12-5299-01A-02R-1849-01	False	True	-0.15	481.13	1.00	123.41	11.36	0.24	True	-0.15	0.71	0.02	0.09	-0.00
TCGA-DU-7290-01A-11R-2027-07	False	True	-0.15	708.58	1.00	176.28	5.79	2.73	True	-0.15	0.77	0.01	0.11	-0.00
TCGA-DU-7007-01A-11R-2027-07	False	True	-0.15	1005.87	1.00	257.33	2.77	2.81	True	-0.15	0.89	0.02	0.11	0.00
TCGA-HT-7692-01A-12R-2256-07	False	True	-0.15	27.21	1.00	20.79	0.57	0.22	True	-0.15	0.92	0.03	0.09	0.01
TCGA-IK-8125-01A-11R-2256-07	False	True	-0.16	50.85	1.00	27.40	1.58	0.48	True	-0.16	1.04	0.04	0.10	0.02
TCGA-S9-A6WE-01A-12R-A33Z-07	False	True	-0.16	15.22	1.00	28.46	0.88	0.62	True	-0.16	0.95	0.03	0.10	0.00
TCGA-06-2562-01A-01R-1849-01	False	True	-0.16	248.69	0.00	87.28	53.54	0.60	True	-0.16	0.69	-0.01	0.12	-0.01
TCGA-06-0238-01A-02R-1849-01	False	True	-0.16	712.86	0.66	94.04	1.52	1.59	True	-0.16	0.51	0.01	0.05	0.01
TCGA-TQ-A7RQ-01A-11R-A33Z-07	False	True	-0.16	12.17	1.00	19.00	0.94	0.59	True	-0.16	1.07	0.05	0.09	0.02
TCGA-HT-A5RA-01A-11R-A28M-07	False	True	-0.16	360.93	1.00	140.99	3.11	0.86	True	-0.16	1.06	0.03	0.13	-0.01
TCGA-HW-8319-01A-11R-2404-07	False	True	-0.16	74.46	1.00	34.01	3.12	0.82	True	-0.16	1.03	0.03	0.10	0.01
TCGA-06-2564-01A-01R-1849-01	False	True	-0.16	184.79	0.00	68.13	11.81	1.22	True	-0.16	0.71	-0.00	0.10	-0.00
TCGA-RY-A83Z-01A-11R-A36H-07	False	True	-0.16	85.19	1.00	37.35	0.25	0.29	True	-0.16	0.81	0.04	0.06	0.01
TCGA-28-5204-01A-01R-1850-01	False	True	-0.16	438.30	0.85	134.70	10.94	1.15	True	-0.16	0.93	0.03	0.11	-0.01
TCGA-06-0156-01A-03R-1849-01	False	True	-0.16	749.74	0.00	105.74	2.22	4.01	True	-0.16	0.68	0.01	0.08	-0.00
TCGA-06-0745-01A-01R-1849-01	False	True	-0.17	442.91	0.99	106.52	0.82	2.15	True	-0.17	0.82	0.02	0.09	0.01
TCGA-DU-6404-01A-11R-1708-07	False	True	-0.17	185.15	1.00	81.70	1.18	1.42	True	-0.17	1.23	0.05	0.11	0.02
TCGA-P5-A5EU-01A-11R-A27Q-07	False	True	-0.17	446.32	1.00	157.28	9.17	0.48	True	-0.17	0.80	0.02	0.09	-0.00
TCGA-06-5408-01A-01R-1849-01	False	True	-0.17	392.63	0.84	140.31	6.13	0.52	True	-0.17	0.94	0.02	0.13	-0.01
TCGA-76-4932-01A-01R-1850-01	False	True	-0.17	258.42	1.00	88.48	7.76	0.38	True	-0.17	1.00	0.03	0.11	-0.00
TCGA-S9-A7QZ-01A-12R-A34R-07	False	True	-0.17	17.05	1.00	20.42	0.92	0.60	True	-0.17	1.06	0.05	0.08	0.02
TCGA-TQ-A7RK-01A-11R-A33Z-07	False	True	-0.17	17.67	1.00	22.81	1.34	0.11	True	-0.17	0.87	0.04	0.08	0.01
TCGA-06-5418-01A-01R-1849-01	False	True	-0.17	268.78	1.00	84.25	6.63	0.34	True	-0.17	0.72	0.00	0.10	-0.00
TCGA-12-3650-01A-01R-1849-01	False	True	-0.17	346.17	1.00	61.12	1.65	2.56	True	-0.17	0.84	0.03	0.07	0.01
TCGA-28-5207-01A-01R-1850-01	False	True	-0.17	475.46	1.00	143.93	3.59	2.47	True	-0.17	1.00	0.03	0.10	0.01
TCGA-KT-A7W1-01A-11R-A34F-07	False	True	-0.17	208.36	0.00	112.47	5.87	2.79	True	-0.17	1.12	0.05	0.12	-0.02
TCGA-WY-A85B-01A-11R-A36H-07	False	True	-0.17	124.78	1.00	54.73	1.19	0.34	True	-0.17	0.81	0.03	0.07	0.01
TCGA-VW-A7QS-01A-12R-A33Z-07	False	True	-0.17	30.56	1.00	22.20	2.68	0.09	True	-0.17	0.99	0.05	0.10	-0.02
TCGA-DB-A4XD-01A-11R-A27Q-07	False	True	-0.17	17.86	1.00	22.29	1.09	0.08	True	-0.17	0.90	0.03	0.10	0.00
TCGA-DU-7301-01A-11R-2090-07	False	True	-0.17	288.67	1.00	103.42	2.96	0.17	True	-0.17	0.80	0.02	0.08	0.00
TCGA-E1-A7YD-01A-11R-A34F-07	False	True	-0.17	87.79	1.00	51.43	1.46	1.14	True	-0.17	0.95	0.03	0.10	0.00
TCGA-TQ-A7RN-01A-11R-A33Z-07	False	True	-0.17	41.85	1.00	30.30	0.75	0.25	True	-0.17	1.03	0.03	0.10	0.01
TCGA-S9-A6WD-01A-12R-A33Z-07	False	True	-0.18	21.02	1.00	22.06	2.02	0.17	True	-0.18	0.86	0.03	0.07	0.01
TCGA-DH-A7UU-01A-12R-A34F-07	False	True	-0.18	29.61	1.00	33.18	1.21	0.10	True	-0.18	0.93	0.03	0.08	0.01
TCGA-QH-A6X9-01A-12R-A32Q-07	False	True	-0.18	21.06	1.00	20.96	1.63	0.27	True	-0.18	0.98	0.03	0.10	0.01
TCGA-26-5133-01A-01R-1850-01	False	True	-0.18	125.80	1.00	61.19	5.09	9.29	True	-0.18	0.86	0.04	0.08	-0.00
TCGA-06-0686-01A-01R-1849-01	False	True	-0.18	247.98	0.00	83.55	1.30	0.52	True	-0.18	0.76	0.03	0.06	0.01
TCGA-DB-5274-01A-01R-1470-07	False	True	-0.18	75.83	1.00	59.94	0.59	0.56	True	-0.18	0.66	0.04	0.02	0.02
TCGA-28-5216-01A-01R-1850-01	False	True	-0.18	244.86	1.00	99.53	2.46	1.58	True	-0.18	0.99	0.03	0.11	0.00
TCGA-S9-A6TW-01A-12R-A32Q-07	False	True	-0.18	46.13	1.00	40.42	0.45	0.40	True	-0.18	0.93	0.04	0.07	0.02
TCGA-VV-A829-01A-21R-A36H-07	False	True	-0.18	116.42	1.00	44.86	0.77	0.09	True	-0.18	0.99	0.04	0.11	-0.00
TCGA-28-2509-01A-01R-1850-01	False	True	-0.18	334.98	1.00	109.86	7.79	1.03	True	-0.18	0.85	0.01	0.12	-0.01
TCGA-DU-7302-01A-11R-2090-07	False	True	-0.18	40.70	1.00	29.45	2.35	0.89	True	-0.18	1.14	0.04	0.12	0.01
TCGA-14-2554-01A-01R-1850-01	False	True	-0.18	677.08	1.00	124.13	4.05	1.52	True	-0.18	0.81	0.01	0.09	0.01
TCGA-19-4065-01A-01R-2005-01	False	True	-0.18	727.47	0.50	132.93	19.33	2.79	True	-0.18	0.58	-0.00	0.09	-0.01
TCGA-E1-5305-01A-01R-1896-07	False	True	-0.18	68.59	1.00	46.11	0.93	0.31	True	-0.18	0.96	0.03	0.10	0.01
TCGA-HT-7693-01A-11R-2256-07	False	True	-0.18	286.46	1.00	87.88	3.14	1.00	True	-0.18	0.78	0.02	0.10	-0.01
TCGA-DU-A7TJ-01A-11R-A34R-07	False	True	-0.18	370.59	0.00	113.83	3.90	0.65	True	-0.18	1.21	0.04	0.13	0.01
TCGA-06-0178-01A-01R-1849-01	False	True	-0.18	746.30	1.00	58.57	0.80	1.16	True	-0.18	0.58	0.02	0.04	0.02
TCGA-06-5413-01A-01R-1849-01	False	True	-0.18	1100.69	0.01	195.88	2.45	4.34	True	-0.18	0.89	0.02	0.09	0.01
TCGA-DB-A4XB-01A-11R-A26U-07	False	True	-0.18	134.24	1.00	48.15	1.78	1.00	True	-0.18	1.15	0.04	0.11	0.01
TCGA-06-0744-01A-01R-1849-01	False	True	-0.19	235.68	0.00	72.33	1.01	1.19	True	-0.19	0.85	0.04	0.07	0.02
TCGA-28-5208-01A-01R-1850-01	False	True	-0.19	469.45	0.00	79.34	2.63	1.48	True	-0.19	0.79	0.02	0.09	0.00
TCGA-TQ-A7RU-01A-21R-A34F-07	False	True	-0.19	25.57	1.00	24.73	0.59	0.21	True	-0.19	1.08	0.04	0.09	0.02
TCGA-S9-A6U1-01A-21R-A33Z-07	False	True	-0.19	22.25	1.00	33.89	2.47	0.34	True	-0.19	0.96	0.03	0.10	0.01
TCGA-DU-6407-02A-12R-A36H-07	False	True	-0.19	217.04	1.00	83.26	0.74	0.48	True	-0.19	0.88	0.05	0.06	0.01
TCGA-F6-A8O3-01A-11R-A36H-07	False	True	-0.19	26.89	1.00	23.92	0.66	0.41	True	-0.19	0.97	0.04	0.08	0.02
TCGA-14-1823-01A-01R-1849-01	False	True	-0.19	880.79	0.00	149.58	3.03	0.95	True	-0.19	0.66	-0.00	0.09	0.00
TCGA-12-0821-01A-01R-1849-01	False	True	-0.19	123.99	1.00	77.85	0.93	0.90	True	-0.19	0.92	0.03	0.10	0.01
TCGA-27-1835-01A-01R-1850-01	False	True	-0.19	79.08	0.00	38.93	21.23	0.58	True	-0.19	1.06	0.04	0.11	0.01
TCGA-DB-A64P-01A-11R-A29R-07	False	True	-0.19	49.97	1.00	32.57	1.02	0.27	True	-0.19	1.00	0.03	0.11	0.00
TCGA-06-0219-01A-01R-1849-01	False	True	-0.19	348.38	1.00	63.81	1.96	1.29	True	-0.19	0.50	0.00	0.06	0.01
TCGA-06-5856-01A-01R-1849-01	False	True	-0.19	414.61	1.00	109.26	8.04	0.96	True	-0.19	0.99	0.02	0.12	0.00
TCGA-TM-A84G-01A-11R-A36H-07	False	True	-0.19	34.94	1.00	28.57	0.76	0.12	True	-0.19	1.03	0.05	0.08	0.01
TCGA-HT-A5RB-01A-11R-A28M-07	False	True	-0.19	25.74	1.00	20.73	1.47	0.57	True	-0.19	1.09	0.04	0.09	0.02
TCGA-DU-7014-01A-11R-2027-07	False	True	-0.19	67.47	1.00	40.92	1.11	0.38	True	-0.19	0.91	0.04	0.08	0.01
TCGA-TQ-A7RK-02B-11R-A40A-07	False	True	-0.20	36.10	1.00	35.87	1.63	0.13	True	-0.20	0.98	0.03	0.10	0.01
TCGA-DU-7008-01A-11R-2027-07	False	True	-0.20	34.19	1.00	24.75	1.08	0.57	True	-0.20	0.95	0.04	0.08	0.02
TCGA-S9-A6WH-01A-12R-A33Z-07	False	True	-0.20	27.80	1.00	24.16	1.16	0.20	True	-0.20	0.99	0.05	0.06	0.02
TCGA-HT-7481-01A-11R-2027-07	False	True	-0.20	22.39	1.00	24.15	0.63	0.66	True	-0.20	0.99	0.03	0.10	0.02
TCGA-RY-A840-01A-11R-A36H-07	False	True	-0.20	74.20	1.00	28.02	0.67	0.09	True	-0.20	1.00	0.04	0.09	0.02
TCGA-76-4931-01A-01R-1850-01	False	True	-0.20	148.11	1.00	50.86	4.81	0.92	True	-0.20	1.11	0.04	0.11	0.01
TCGA-14-0790-01B-01R-1849-01	False	True	-0.20	199.47	1.00	55.14	1.28	0.93	True	-0.20	1.13	0.04	0.11	0.01
TCGA-DB-A4XH-01A-11R-A27Q-07	False	True	-0.20	7.76	1.00	15.36	0.46	0.29	True	-0.20	0.98	0.03	0.09	0.02
TCGA-DU-8166-01A-11R-2256-07	False	True	-0.21	110.54	1.00	40.67	5.16	0.54	True	-0.21	0.99	0.02	0.11	0.01
TCGA-FG-7634-01A-11R-2090-07	False	True	-0.21	227.34	1.00	85.95	1.82	0.31	True	-0.21	0.97	0.02	0.12	-0.00
TCGA-QH-A65R-01A-21R-A31N-07	False	True	-0.21	38.47	1.00	30.86	0.77	0.30	True	-0.21	0.88	0.05	0.06	0.01
TCGA-WY-A85C-01A-11R-A36H-07	False	True	-0.21	47.62	1.00	29.70	1.25	0.26	True	-0.21	0.94	0.05	0.07	0.02
TCGA-HT-7483-01A-11R-2027-07	False	True	-0.21	64.40	1.00	40.24	2.01	0.47	True	-0.21	1.03	0.03	0.10	0.01
TCGA-FG-8185-01A-11R-2256-07	False	True	-0.21	63.65	1.00	40.21	0.71	0.16	True	-0.21	0.94	0.04	0.08	0.01
TCGA-P5-A5EZ-01A-11R-A27Q-07	False	True	-0.21	104.27	1.00	44.37	1.17	2.69	True	-0.21	0.86	0.03	0.07	0.02
TCGA-P5-A730-01A-11R-A32Q-07	False	True	-0.21	78.62	1.00	44.92	1.03	0.33	True	-0.21	0.86	0.03	0.09	-0.00
TCGA-HT-7475-01A-11R-2027-07	False	True	-0.21	19.11	1.00	20.29	0.89	0.85	True	-0.21	1.05	0.05	0.07	0.03
TCGA-12-0616-01A-01R-1849-01	False	True	-0.21	643.82	1.00	140.60	1.03	6.44	True	-0.21	0.91	0.05	0.07	0.01
TCGA-FG-5965-02A-11R-A29R-07	False	True	-0.21	262.36	1.00	91.49	0.80	2.02	True	-0.21	0.81	0.02	0.09	0.01
TCGA-TQ-A8XE-01A-11R-A36H-07	False	True	-0.21	61.80	1.00	34.50	1.21	0.20	True	-0.21	0.94	0.04	0.08	0.02
TCGA-32-5222-01A-01R-1850-01	False	True	-0.21	438.10	1.00	83.75	5.75	0.84	True	-0.21	0.60	0.02	0.06	0.01
TCGA-HT-7687-01A-11R-2256-07	False	True	-0.21	135.49	1.00	48.35	2.15	1.34	True	-0.21	1.03	0.04	0.09	0.01
TCGA-QH-A6X3-01A-21R-A32Q-07	False	True	-0.22	183.35	1.00	59.88	1.43	0.20	True	-0.22	0.85	0.02	0.10	-0.00
TCGA-DB-A64U-01A-11R-A29R-07	False	True	-0.22	25.92	1.00	32.30	1.49	0.13	True	-0.22	1.02	0.04	0.10	0.01
TCGA-DB-A64Q-01A-11R-A29R-07	False	True	-0.22	29.89	1.00	25.16	1.23	0.09	True	-0.22	0.94	0.03	0.11	0.00
TCGA-HT-7468-01A-11R-2027-07	False	True	-0.22	43.78	1.00	40.87	1.64	0.75	True	-0.22	0.99	0.03	0.10	0.01
TCGA-06-2558-01A-01R-1849-01	False	True	-0.22	387.34	1.00	80.96	2.20	1.36	True	-0.22	0.87	0.02	0.08	0.02
TCGA-DU-A5TW-01A-11R-A28M-07	False	True	-0.22	6.41	1.00	21.47	1.88	0.04	True	-0.22	0.90	0.04	0.07	0.01
TCGA-27-2523-01A-01R-1850-01	False	True	-0.22	239.82	1.00	76.68	29.09	4.45	True	-0.22	1.03	0.04	0.09	0.01
TCGA-WY-A85E-01A-11R-A36H-07	False	True	-0.22	41.32	1.00	27.51	0.74	0.59	True	-0.22	1.05	0.05	0.09	0.02
TCGA-12-0618-01A-01R-1849-01	False	True	-0.22	143.60	1.00	50.09	1.46	4.19	True	-0.22	1.02	0.04	0.09	0.01
TCGA-06-2563-01A-01R-1849-01	False	True	-0.23	333.76	0.16	110.69	11.20	2.44	True	-0.23	0.99	0.04	0.10	0.00
TCGA-HW-A5KJ-01A-12R-A27Q-07	False	True	-0.23	8.68	1.00	32.09	0.47	0.34	True	-0.23	0.94	0.05	0.05	0.02
TCGA-28-5209-01A-01R-1850-01	False	True	-0.23	191.89	1.00	95.36	3.77	0.18	True	-0.23	1.08	0.04	0.11	0.00
TCGA-DU-A7TB-01A-11R-A33Z-07	False	True	-0.23	59.52	1.00	22.52	0.56	0.20	True	-0.23	0.82	0.03	0.07	0.02
TCGA-06-0125-01A-01R-1849-01	False	True	-0.23	157.53	0.11	54.90	3.70	0.82	True	-0.23	1.38	0.05	0.14	0.01
TCGA-TM-A84I-01A-11R-A36H-07	False	True	-0.23	188.63	1.00	53.72	1.07	1.08	True	-0.23	0.98	0.05	0.08	0.01
TCGA-14-1829-01A-01R-1850-01	False	True	-0.23	1256.37	1.00	144.00	3.33	1.92	True	-0.23	0.58	0.01	0.06	0.01
TCGA-08-0386-01A-01R-1849-01	False	True	-0.23	109.11	1.00	49.06	4.65	0.17	True	-0.23	1.24	0.05	0.12	0.01
TCGA-DU-5870-02A-12R-A36H-07	False	True	-0.23	46.49	1.00	27.48	0.35	0.38	True	-0.23	1.07	0.05	0.08	0.02
TCGA-26-5134-01A-01R-1850-01	False	True	-0.23	200.30	1.00	62.67	1.44	0.98	True	-0.23	0.32	0.04	0.10	0.00
TCGA-19-2624-01A-01R-1850-01	False	True	-0.23	73.29	1.00	37.57	1.42	1.63	True	-0.23	1.13	0.05	0.10	0.01
TCGA-QH-A6CZ-01A-11R-A32Q-07	False	True	-0.23	15.36	1.00	16.00	1.19	0.76	True	-0.23	1.05	0.04	0.09	0.02
TCGA-DU-6393-01A-11R-1708-07	False	True	-0.23	47.89	1.00	27.24	0.65	0.25	True	-0.23	1.07	0.06	0.08	0.01
TCGA-06-0211-01B-01R-1849-01	False	True	-0.23	352.08	1.00	87.32	4.52	0.46	True	-0.23	1.13	0.04	0.11	0.01
TCGA-06-5858-01A-01R-1849-01	False	True	-0.24	336.65	0.00	102.32	3.92	0.28	True	-0.24	0.87	0.02	0.11	-0.00
TCGA-27-1831-01A-01R-1850-01	False	True	-0.24	1304.15	1.00	143.21	23.08	2.96	True	-0.24	0.59	0.01	0.06	0.01
TCGA-TM-A7C3-01A-11R-A32Q-07	False	True	-0.24	142.25	0.00	34.76	2.27	0.85	True	-0.24	1.25	0.04	0.13	0.00
TCGA-DU-A6S8-01A-12R-A32Q-07	False	True	-0.24	34.51	1.00	19.76	0.51	0.24	True	-0.24	1.04	0.06	0.07	0.02
TCGA-27-2528-01A-01R-1850-01	False	True	-0.24	100.81	1.00	58.98	8.34	0.79	True	-0.24	1.31	0.05	0.14	0.01
TCGA-14-1402-02A-01R-2005-01	False	True	-0.24	531.62	1.00	83.33	3.91	4.62	True	-0.24	0.72	0.02	0.07	0.00
TCGA-VM-A8CB-01A-11R-A36H-07	False	True	-0.24	19.88	1.00	22.66	0.71	0.32	True	-0.24	1.07	0.06	0.07	0.02
TCGA-DU-5874-01A-11R-1708-07	False	True	-0.24	32.05	1.00	27.36	0.89	0.31	True	-0.24	1.09	0.06	0.07	0.02
TCGA-TM-A84M-01A-11R-A36H-07	False	True	-0.24	62.54	1.00	20.34	0.64	0.17	True	-0.24	1.16	0.06	0.10	0.01
TCGA-DH-5140-01A-01R-1470-07	False	True	-0.25	154.49	1.00	56.48	1.74	2.79	True	-0.25	1.20	0.05	0.10	0.02
TCGA-DU-A7T6-01A-11R-A33Z-07	False	True	-0.25	64.42	1.00	24.32	0.56	0.48	True	-0.25	1.16	0.06	0.08	0.02
TCGA-FG-7637-01A-11R-2090-07	False	True	-0.25	50.87	1.00	33.49	0.40	0.31	True	-0.25	1.06	0.04	0.10	0.01
TCGA-HW-7491-01A-11R-2027-07	False	True	-0.25	48.16	1.00	25.91	0.43	0.25	True	-0.25	0.94	0.03	0.08	0.02
TCGA-S9-A7QW-01A-11R-A34F-07	False	True	-0.25	59.03	1.00	16.97	0.46	0.20	True	-0.25	1.04	0.05	0.08	0.02
TCGA-27-2521-01A-01R-1850-01	False	True	-0.25	115.52	1.00	39.46	0.49	0.77	True	-0.25	1.05	0.05	0.08	0.02
TCGA-02-2483-01A-01R-1849-01	False	True	-0.26	462.75	0.98	105.58	0.87	1.02	True	-0.26	0.78	0.04	0.06	0.01
TCGA-CS-5390-01A-02R-1470-07	False	True	-0.26	27.27	1.00	29.33	1.00	0.85	True	-0.26	1.02	0.05	0.07	0.02
TCGA-S9-A6UB-01A-21R-A33Z-07	False	True	-0.26	18.74	1.00	20.95	0.69	0.12	True	-0.26	1.09	0.06	0.08	0.02
TCGA-HT-8105-01A-11R-2404-07	False	True	-0.26	40.49	1.00	34.39	2.59	0.70	True	-0.26	1.03	0.04	0.09	0.01
TCGA-CS-6666-01A-11R-1896-07	False	True	-0.26	81.47	1.00	55.49	1.33	0.45	True	-0.26	1.05	0.05	0.10	0.01
TCGA-HT-7604-01A-11R-2090-07	False	True	-0.27	36.35	1.00	33.10	1.58	0.16	True	-0.27	1.00	0.04	0.09	0.01
TCGA-HT-8011-01A-11R-2403-07	False	True	-0.27	164.59	0.00	61.49	1.89	0.59	True	-0.27	1.08	0.04	0.10	0.01
TCGA-06-2565-01A-01R-1849-01	False	True	-0.27	455.65	0.00	122.17	3.35	1.83	True	-0.27	1.12	0.04	0.12	0.00
TCGA-E1-A7YS-01A-11R-A34F-07	False	True	-0.27	41.17	1.00	23.30	1.12	0.20	True	-0.27	1.01	0.04	0.10	0.00
TCGA-32-2634-01A-01R-1850-01	False	True	-0.27	226.63	1.00	102.37	2.15	6.10	True	-0.27	1.16	0.05	0.10	0.02
TCGA-06-0174-01A-01R-1849-01	False	True	-0.27	138.01	1.00	42.69	1.43	1.31	True	-0.27	0.96	0.04	0.09	0.01
TCGA-19-5960-01A-11R-1850-01	False	True	-0.28	135.69	0.00	53.96	8.39	0.66	True	-0.28	1.04	0.05	0.09	0.01
TCGA-DU-7018-01A-11R-2027-07	False	True	-0.28	33.13	1.00	26.88	0.67	0.07	True	-0.28	1.01	0.06	0.06	0.02
TCGA-HW-8322-01A-11R-2404-07	False	True	-0.28	115.23	1.00	44.07	0.85	0.56	True	-0.28	1.12	0.05	0.09	0.02
TCGA-DU-6397-02A-12R-A36H-07	False	True	-0.28	69.52	1.00	35.65	0.60	0.54	True	-0.28	1.04	0.06	0.07	0.02
TCGA-DU-7294-01A-11R-2027-07	False	True	-0.29	24.87	1.00	27.29	0.73	0.37	True	-0.29	1.06	0.05	0.09	0.01
TCGA-DU-7298-01A-11R-2027-07	False	True	-0.29	115.43	1.00	44.69	2.50	0.46	True	-0.29	1.03	0.04	0.10	0.02
TCGA-19-1390-01A-01R-1850-01	False	True	-0.29	86.82	1.00	34.37	1.85	0.32	True	-0.29	0.96	0.05	0.07	0.01
TCGA-TM-A7C5-01A-11R-A32Q-07	False	True	-0.29	24.34	1.00	19.50	0.53	0.33	True	-0.29	0.95	0.05	0.06	0.02
TCGA-S9-A6TY-01A-12R-A32Q-07	False	True	-0.29	13.41	1.00	13.23	1.05	0.41	True	-0.29	1.11	0.05	0.08	0.02
TCGA-DH-5144-01A-01R-1470-07	False	True	-0.29	58.88	1.00	35.21	0.99	0.26	True	-0.29	1.02	0.05	0.09	0.01
TCGA-E1-A7YV-01A-11R-A34R-07	False	True	-0.29	25.61	1.00	22.38	1.61	0.75	True	-0.29	1.14	0.05	0.09	0.01
TCGA-HT-A5R9-01A-11R-A28M-07	False	True	-0.29	16.46	1.00	21.51	0.46	0.55	True	-0.29	0.96	0.06	0.05	0.03
TCGA-EZ-7264-01A-11R-2027-07	False	True	-0.30	19.40	1.00	23.45	0.80	0.26	True	-0.30	1.11	0.05	0.10	0.01
TCGA-76-4925-01A-01R-1850-01	False	True	-0.30	82.94	1.00	45.09	5.97	1.07	True	-0.30	1.05	0.04	0.10	0.01
TCGA-CS-4943-01A-01R-1470-07	False	True	-0.30	116.48	1.00	45.43	0.91	0.27	True	-0.30	0.96	0.05	0.07	0.01
TCGA-VV-A86M-01A-11R-A36H-07	False	True	-0.30	151.49	1.00	48.76	1.43	0.54	True	-0.30	0.78	0.04	0.05	0.02
TCGA-HT-7477-01B-11R-A28M-07	False	True	-0.31	124.47	0.94	53.70	1.57	0.50	True	-0.31	1.17	0.07	0.09	0.00
TCGA-06-5416-01A-01R-1849-01	False	True	-0.31	124.17	1.00	37.67	1.35	1.97	True	-0.31	1.04	0.06	0.08	0.01
TCGA-FG-A87N-01A-11R-A36H-07	False	True	-0.31	138.65	1.00	59.18	0.99	3.37	True	-0.31	1.20	0.06	0.10	0.01
TCGA-DU-7009-01A-11R-2027-07	False	True	-0.31	18.43	1.00	18.23	1.17	0.56	True	-0.31	1.06	0.04	0.09	0.02
TCGA-14-1825-01A-01R-1850-01	False	True	-0.32	169.48	1.00	53.66	2.89	1.43	True	-0.32	1.08	0.04	0.09	0.02
TCGA-41-5651-01A-01R-1850-01	False	True	-0.32	128.82	1.00	50.93	0.84	2.41	True	-0.32	1.17	0.07	0.08	0.02
TCGA-DU-7010-01A-11R-2027-07	False	True	-0.32	146.40	1.00	52.13	1.22	0.39	True	-0.32	1.09	0.05	0.09	0.02
TCGA-DU-8168-01A-11R-2256-07	False	True	-0.32	92.27	1.00	38.53	2.30	0.53	True	-0.32	1.25	0.06	0.10	0.01
TCGA-CS-5394-01A-01R-1470-07	False	True	-0.32	41.57	1.00	36.06	0.51	0.06	True	-0.32	1.03	0.04	0.09	0.01
TCGA-CS-6668-01A-11R-1896-07	False	True	-0.32	37.71	1.00	26.86	1.02	0.22	True	-0.32	1.04	0.05	0.08	0.02
TCGA-06-2559-01A-01R-1849-01	False	True	-0.33	217.31	1.00	73.42	13.50	1.28	True	-0.33	1.09	0.04	0.12	0.00
TCGA-HT-A619-01A-11R-A29R-07	False	True	-0.33	25.24	1.00	25.63	0.25	0.36	True	-0.33	0.90	0.05	0.05	0.02
TCGA-P5-A77W-01A-11R-A32Q-07	False	True	-0.33	14.60	1.00	21.35	0.50	0.09	True	-0.33	0.93	0.06	0.04	0.02
TCGA-HT-7606-01A-11R-2090-07	False	True	-0.33	70.57	1.00	36.28	0.96	0.17	True	-0.33	1.09	0.05	0.09	0.01
TCGA-DU-6407-02B-11R-A36H-07	False	True	-0.34	167.21	1.00	72.31	1.36	0.40	True	-0.34	1.03	0.06	0.08	0.01
TCGA-E1-A7YI-01A-11R-A34F-07	False	True	-0.34	70.63	1.00	41.73	0.54	1.67	True	-0.34	1.17	0.07	0.09	0.01
TCGA-14-1034-02B-01R-2005-01	False	True	-0.36	122.70	1.00	45.60	7.88	0.44	True	-0.36	1.10	0.06	0.11	-0.01
TCGA-DB-5277-01A-01R-1470-07	False	True	-0.36	82.62	1.00	40.47	1.10	0.41	True	-0.36	1.03	0.05	0.07	0.02
TCGA-TM-A84J-01A-11R-A36H-07	False	True	-0.37	39.92	1.00	25.86	0.98	0.32	True	-0.37	1.13	0.06	0.08	0.01
TCGA-S9-A7IS-01A-11R-A34F-07	False	True	-0.37	98.68	1.00	44.54	1.45	0.47	True	-0.37	1.17	0.07	0.08	0.01
TCGA-06-2569-01A-01R-1849-01	False	True	-0.38	35.57	1.00	29.32	1.68	7.31	True	-0.38	1.36	0.06	0.11	0.03
TCGA-DU-8165-01A-11R-2256-07	False	True	-0.38	758.91	0.00	215.23	3.12	5.63	True	-0.38	1.14	0.04	0.11	0.01
TCGA-S9-A7J0-01A-11R-A34F-07	False	True	-0.39	64.30	1.00	28.68	1.17	0.17	True	-0.39	1.16	0.08	0.07	0.01
TCGA-FG-5963-02A-12R-A29R-07	False	True	-0.40	145.19	0.00	52.11	0.60	5.18	True	-0.40	1.73	0.08	0.17	0.01
TCGA-06-5417-01A-01R-1849-01	False	True	-0.41	153.84	1.00	49.02	2.62	0.62	True	-0.41	1.04	0.05	0.09	0.01
TCGA-TQ-A7RM-01A-11R-A33Z-07	False	True	-0.41	36.49	1.00	20.22	0.40	0.16	True	-0.41	1.28	0.07	0.09	0.02
TCGA-HT-7469-01A-11R-2256-07	False	True	-0.44	85.81	1.00	49.55	1.90	0.12	True	-0.44	1.27	0.06	0.11	0.02
TCGA-DU-6404-02B-11R-A36H-07	False	True	-0.46	29.03	1.00	27.38	0.15	0.55	True	-0.46	1.76	0.09	0.14	0.03
